# Supplementary material for: Comparative transcriptome profiling of virulent and non-virulent Trypanosoma cruzi underlines the role of surface proteins during infection
Source: PLoS Pathog. 2017 Dec 14;13(12):e1006767. doi: 10.1371/journal.ppat.1006767 (PMC5746284; doi:10.1371/journal.ppat.1006767)
Supplement: S1 Table — This summarizes the experimental reference identifiers used in the experiment (columns A-C), the experimental conditions (columns D-F), experimental batches (column G), numbers of reads collected and mapped (columns H-J), and percentage mapped to the parasite and host genomes (columns K-N). (XLSX) [file ppat.1006767.s005.xlsx]

## Sheet: Table S1
Table S1. Summary of samples collected and mapping statistics
Lab sample ID	Accession Number	Alias used in some figures	Developmental stage	Clone	Infected	Batch	Number of reads that pass Illumina filter	Total number of reads mapped	% of total reads mapped	Reads mapped to T. cruzi CL Brener 8.1	Reads mapped to H. sapiens hg38	% of mapped reads belonging to T. cruzi CL Brener 8.1	% of mapped reads belonging to H. sapiens hg38
HPGL0475		CLBr.A60.1	Amastigote 60 hpi	CL Brener	Y	20121216	122215032	112803140	0.922989	14141199	98661941	0.125362	0.874638
HPGL0476		CLBr.A60.3			Y	20121216	100238716	92420686	0.922006	8493782	83926904	0.0919035	0.908097
HPGL0482		CLBr.A60.2			Y	20121216	94665058	87115475	0.92025	8947962	78167513	0.102714	0.897286
HPGL0123		CL14.A60.1		CL-14	Y	20120516	71587148	58860711	0.822225	4205223	54655488	0.0714436	0.928556
HPGL0474		CL14.A60.3			Y	20120516	131815766	105055679	0.796989	6774939	98280740	0.064489	0.935511
HPGL0125		CL14.A60.2			Y	20120523	70961936	60855520	0.85758	3909457	56946063	0.0642416	0.935758
HPGL0473		CLBr.A96.3	Amastigote 96 hpi	CL Brener	Y	20140508	124526928	113053503	0.907864	41155170	71898333	0.364033	0.635967
HPGL0484		CLBr.A96.2			Y	20140508	114270240	103476528	0.905542	38755117	64721411	0.374531	0.625469
HPGL0480		CLBr.A96.1			Y	20140508	101565596	91819628	0.904043	34100301	57719327	0.371384	0.628616
HPGL0477		CL14.A96.1		CL-14	Y	20140508	130724294	120430234	0.921254	13895888	106534346	0.115385	0.884615
HPGL0478		CL14.A96.2			Y	20140508	113861122	104955274	0.921783	12765727	92189547	0.12163	0.87837
HPGL0479		CL14.A96.3			Y	20140508	121374506	111749227	0.920698	14231389	97517838	0.127351	0.872649
HPGL0481		CLBr.Tryp.3	Trypomastigote	CL Brener	N	20140601	102571998	92052266	0.897441	92052266	NA	1	NA
HPGL0490		CLBr.Tryp.1			N	19700101	93463730	82016187	0.877519	82016187	NA	1	NA
HPGL0488		CLBr.Tryp.2			N	20140601	109810272	98242222	0.894654	98242222	NA	1	NA
HPGL0126		CL14.Tryp.1		CL-14	N	20120627	75062286	66239477	0.88246	66239477	NA	1	NA
HPGL0127		CL14.Tryp.2			N	20120523	69807296	61965400	0.887664	61965400	NA	1	NA
HPGL0489		CL14.Tryp.3			N	20140601	84093964	74965544	0.89145	74965544	NA	1	NA
Total		24					1832615888	1638076701	0.893846	676857250	961219451	0.413202	0.586798

## Sheet: mapping_pct
Alias used in some figures	Total number of reads mapped	Reads mapped to T. cruzi CL Brener 8.1	Percent mapping
CLB_ama60.1	112803140	14141199	0.125362
CLB_ama60.2	92420686	8493782	0.0919035
CLB_ama60.3	87115475	8947962	0.102714
CLB_ama60	9.74464e+07	1.05276e+07	0.10666
CL14_ama60.1	58860711	4205223	0.0714436
CL14_ama60.2	105055679	6774939	0.064489
CL14_ama60.3	60855520	3909457	0.0642416
CL14_ama60	74923970	4.96321e+06	0.0667248
CLB_ama96.1	113053503	41155170	0.364033
CLB_ama96.2	103476528	38755117	0.374531
CLB_ama96.3	91819628	34100301	0.371384
CLB_ama96	1.02783e+08	3.80035e+07	0.369982
CL14_ama96.1	120430234	13895888	0.115385
CL14_ama96.2	104955274	12765727	0.12163
CL14_ama96.3	111749227	14231389	0.127351
CL14_ama96	112378245	1.3631e+07	0.121456
CLB_trypo.1	92052266	92052266	1
CLB_trypo.2	82016187	82016187	1
CLB_trypo.3	98242222	98242222	1
CLB_tryp	90770225	90770225	1
CL14_trypo.1	66239477	66239477	1
CL14_trypo.2	61965400	61965400	1
CL14_trypo.3	74965544	74965544	1
CL14_tryp	6.77235e+07	6.77235e+07	1
CLB_epi.1	58695502	58695502	1
CLB_epi.2	86709132	86709132	1
CLB_epi.3	70999582	70999582	1
	7.21347e+07	7.21347e+07	1
CL14_epi.1	53562767	53562767	1
CL14_epi.2	69654101	69654101	1
CL14_epi.3	70371255	70371255	1
	6.45294e+07	6.45294e+07	1
24	2048069040	1086849589	0.53067
