# Supplementary material for: Comparative transcriptome profiling of virulent and non-virulent Trypanosoma cruzi underlines the role of surface proteins during infection
Source: PLoS Pathog. 2017 Dec 14;13(12):e1006767. doi: 10.1371/journal.ppat.1006767 (PMC5746284; doi:10.1371/journal.ppat.1006767)
Supplement: S2 Table — The workbook contains one worksheet for every contrast performed by limma, starting with the annotation information provided by the TriTrypDb, followed by the limma statistics for every coding-sequence gene which passed low count filtering. A detailed legend is provided in the first worksheet. (XLSX) [file ppat.1006767.s006.xlsx]

## Sheet: legend
Table S2. Differential expression for all contrasts and all genes using limma.
Column header	Column definition
The first 8 columns of each sheet:	are annotations provided by our chosen annotation source for this experiment.
limma_logfc	The log2 fold change reported by limma.
limma_adjp	The adjusted-p value reported by limma.
limma_ave	Average log2 expression observed by limma across all samples.
limma_t	T-statistic reported by limma given the log2FC and variances.
limma_b	Use a Bayesian estimate to calculate log-odds significance instead of a student's test.
limma_p	Derived from limma_t, the p-value asking 'is this logfc significant?'

## Sheet: clbr_tryp_to_a60
Combined Differential Expression of clbr_tryp_to_a60
geneid_1	txchrom_3	txstrand_4	txstart_5	txend_6	genedescription_7	genesize_8	limma_logfc_9	limma_adjp_10	limma_ave_11	limma_t_12	limma_b_13	limma_p_14
TcCLB.397923.10	Tcruzi_56	+	2	586	mucin-associated surface protein (MASP), putative	585	-3.042	0.0001488	2.801	5.299	2.474	3.308e-05
TcCLB.397937.10	TcChr20-S	-	14765	15403	pumilio/PUF RNA binding protein 1, putative (PUF1)	639	0.4915	0.03988	4.423	-2.489	-4.307	0.02158
TcCLB.397937.5	TcChr20-S	-	13655	14050	N-acetylglucosamine-6-phosphate deacetylase-like protein, putative (fragment)	396	0.8322	0.002219	4.313	-3.952	-1.087	0.0007689
TcCLB.398009.10	Tcruzi_8859	+	11	2449	retrotransposon hot spot protein (RHS, pseudogene), putative	2439	0.2998	0.211	4.762	-1.498	-6.106	0.1495
TcCLB.398009.20	Tcruzi_8859	+	3723	5726	trans-sialidase (pseudogene), putative	2004	0.01908	0.927	5.157	-0.12	-7.288	0.9056
TcCLB.398235.10	TcChr37-P	+	186781	187215	protein kinase, putative (fragment)	435	0.675	0.04911	3.284	-2.377	-4.18	0.02741
TcCLB.398235.20	TcChr37-P	+	186212	186424	ubiquitin fusion degardation protein, putative	213	0.6954	0.2871	1.769	-1.281	-5.479	0.2147
TcCLB.398265.9	Tcruzi_81	+	310	1763	trans-sialidase, putative	1454	-3.534	9.68e-05	1.819	5.515	2.914	2.022e-05
TcCLB.398345.10	TcChr40-S	+	517675	518916	hypothetical protein, conserved	1242	0.2789	0.1531	5.164	-1.71	-5.909	0.1025
TcCLB.398477.10	TcChr21-P	-	2230	4593	trans-sialidase, Group II, putative	2364	-4.982	6.55e-07	2.394	8.347	8.171	5.362e-08
TcCLB.398751.10	TcChr35-S	-	108060	108548	hypothetical protein, conserved	489	0.3079	0.6252	1.292	-0.6073	-5.978	0.5504
TcCLB.398915.5	TcChr24-P	-	211077	212927	trans-sialidase, putative (fragment)	1851	-1.582	9.461e-08	5.993	9.636	10.72	5.093e-09
TcCLB.399033.10	TcChr24-S	-	251726	252310	hypothetical protein	585	0.3728	0.3661	3.891	-1.102	-6.365	0.2861
TcCLB.399033.19	TcChr24-S	-	249358	251317	mitochondrial RNA binding protein 1	1960	1.152	3.815e-07	5.37	-8.696	8.963	2.777e-08
TcCLB.399173.10	Tcruzi_9108	-	9	1097	trans-sialidase, putative (fragment)	1089	-7.178	2.21e-07	3.949	10.98	9.687	1.432e-08
TcCLB.399373.20	Tcruzi_9155	-	4234	5982	dispersed gene family protein 1 (DGF-1), putative	1749	0.3859	0.3995	2.883	-1.024	-6.16	0.3179
TcCLB.399373.9	Tcruzi_9155	-	3	1973	retrotransposon hot spot (RHS) protein, putative (fragment)	1971	-0.5272	0.00845	5.702	3.288	-2.875	0.003625
TcCLB.399389.10	Tcruzi_9158	-	38	8248	hypothetical protein, conserved	8211	0.7438	1.804e-05	8.059	-6.397	3.966	2.849e-06
TcCLB.399685.10	Tcruzi_9229	-	2	1009	trans-sialidase, putative (fragment)	1008	-3.884	6.798e-07	3.821	8.763	8.628	5.602e-08
TcCLB.399997.10	TcChr37-P	-	33320	34372	retrotransposon hot spot (RHS) protein, putative	1053	0.3283	0.1809	5.361	-1.604	-6.087	0.1249
TcCLB.400945.10	TcChr31-S	-	29316	30302	trans-sialidase (pseudogene), putative	987	0.08924	0.9196	0.3663	-0.1322	-6.025	0.8961
TcCLB.401041.10	TcChr14-S	+	586977	588116	retrotransposon hot spot protein (RHS, pseudogene), putative	1140	-0.3266	0.09816	5.611	1.983	-5.51	0.06108
TcCLB.401183.10	Tcruzi_9549	+	3	1475	trans-sialidase, putative (fragment)	1473	-4.843	0.006034	3.78	4.137	-1.302	0.002457
TcCLB.401469.10	TcChr35-P	+	789010	789552	zinc finger protein 2, putative	543	-0.3508	0.1021	5.618	1.959	-5.57	0.06398
TcCLB.401469.20	TcChr35-P	+	787506	788312	pumilio/PUF RNA binding protein 7, putative (PUF7)	807	0.9456	0.0004141	4.239	-4.783	0.8482	0.0001091
TcCLB.401473.9	TcChr25-S	+	173974	175273	DNA-directed rna polymerase I largest subunit, putative	1300	0.7633	0.003689	4.808	-3.702	-1.79	0.001382
TcCLB.401569.10	TcChr33-S	+	203490	204662	trans-sialidase, putative	1173	-0.6458	0.3828	2.453	1.06	-5.723	0.3021
TcCLB.401661.10	TcChr35-S	+	1174114	1175710	trans-sialidase (pseudogene), putative	1597	-0.3687	0.1278	4.338	1.824	-5.462	0.08294
TcCLB.401961.10	Tcruzi_315	-	1	1383	trans-sialidase, putative (fragment)	1383	-3.643	0.0003975	-0.5628	4.804	1.281	0.0001038
TcCLB.402255.10	Tcruzi_330	-	1	1686	retrotransposon hot spot protein (RHS, pseudogene), putative	1686	-0.824	0.005875	4.343	3.469	-2.062	0.00238
TcCLB.402375.10	TcChr22-P	+	235735	237141	retrotransposon hot spot protein (RHS, pseudogene), putative	1407	-0.5559	0.004858	6.355	3.564	-2.308	0.001907
TcCLB.402449.10	TcChr17-P	-	304114	305306	trans-sialidase (pseudogene), putative	1193	-6.008	1.098e-10	5.976	17.29	19.07	9.523e-13
TcCLB.402647.9	TcChr26-P	-	679723	680963	hypothetical protein, conserved	1241	0.09726	0.7564	4.29	-0.3932	-6.975	0.6982
TcCLB.402857.10	TcChr4-P	-	1580	2542	hypothetical protein, conserved (fragment)	963	0.3555	0.07402	4.75	-2.148	-5.067	0.04397
TcCLB.402857.20	TcChr4-P	-	2784	5942	hypothetical protein	3159	0.4219	0.007359	6.739	-3.357	-2.955	0.003089
TcCLB.402863.9	Tcruzi_9921	-	1	5454	dynein heavy chain, putative (fragment)	5454	-0.225	0.1403	8.196	1.766	-6.217	0.09251
TcCLB.402919.10	Tcruzi_368	+	3	599	trans-sialidase, putative	597	-4.512	3.904e-08	2.872	10.28	11.51	1.689e-09
TcCLB.403031.10	Tcruzi_372	+	1	1062	trans-sialidase, putative (fragment)	1062	-4.128	0.000354	-0.9928	4.862	1.392	9.071e-05
TcCLB.403153.10	TcChr36-S	-	210259	211056	receptor-type adenylate cyclase (pseudogene), putative	798	-1.319	0.003065	2.91	3.792	-1	0.00112
TcCLB.403481.10	Tcruzi_10059	-	15	1268	trans-sialidase, putative (fragment)	1254	-7.361	0.0003976	1.189	5.552	1.402	0.0001039
TcCLB.403789.9	TcChr25-S	+	172858	173873	DNA-directed rna polymerase I largest subunit, putative	1016	0.5696	0.03058	4.228	-2.632	-3.937	0.01585
TcCLB.403869.10	Tcruzi_10145	-	1	1983	trans-sialidase, putative (fragment)	1983	-4.4	4.212e-07	3.812	9.369	9.197	3.131e-08
TcCLB.403875.10	TcChr23-P	-	234456	235574	cysteine peptidase, Clan CA, family C51, putative	1119	-1.226	2.442e-07	6.714	8.988	9.44	1.618e-08
TcCLB.403875.19	TcChr23-P	-	233614	234024	hypothetical protein, conserved (fragment)	411	-0.0137	0.9775	2.364	0.03717	-6.454	0.9707
TcCLB.403985.10	TcChr40-P	+	2010699	2011553	retrotransposon hot spot (RHS) protein, putative, (fragment)	855	-0.5872	0.03731	4.628	2.526	-4.2	0.01996
TcCLB.404001.10	TcChr3-S	+	129375	131027	hypothetical protein, conserved	1653	0.1285	0.5053	5.426	-0.8161	-7.1	0.4239
TcCLB.404001.20	TcChr3-S	+	121932	128921	hypothetical protein, conserved	6990	0.5578	0.001501	7.391	-4.153	-1.206	0.0004889
TcCLB.404001.4	TcChr3-S	+	131454	133295	metalloprotease, putative (fragment)	1842	0.3668	0.01031	6.4	-3.19	-3.307	0.004542
TcCLB.404073.10	TcChr7-P	+	191488	191856	hypothetical protein, conserved	369	-1.491	0.004116	3.268	3.648	-1.343	0.001569
TcCLB.404073.20	TcChr7-P	+	192261	192794	actin, putative (fragment)	534	0.06385	0.8793	3.156	-0.1983	-6.674	0.8448
TcCLB.404431.10	TcChr18-P	-	80040	81116	trans-sialidase, putative	1077	-2.902	1.085e-05	3.257	6.674	5.364	1.571e-06
TcCLB.404455.10	Tcruzi_448	-	22	1026	trans-sialidase, putative (fragment)	1005	-4.065	1.637e-06	3.667	7.911	7.514	1.62e-07
TcCLB.404711.10	TcChr21-S	-	67145	69937	trans-sialidase (pseudogene), putative	2793	-1.152	4.257e-06	5.929	7.207	5.992	5.141e-07
TcCLB.404843.10	TcChr21-S	-	262033	263259	hypothetical protein, conserved	1227	-0.7213	0.007832	4.619	3.326	-2.494	0.003319
TcCLB.404843.20	TcChr21-S	-	260804	261640	hypothetical protein, conserved	837	-0.804	0.002156	6.268	4.091	-1.344	0.0007437
TcCLB.404845.10	TcChr15-P	+	103289	105307	trans-sialidase (pseudogene), putative	2019	-1.319	6.523e-06	4.956	6.954	5.668	8.693e-07
TcCLB.404975.30	TcChr31-S	-	27503	28960	trans-sialidase (pseudogene), putative	1458	0.4061	0.5837	1.352	-0.6768	-5.97	0.5062
TcCLB.405165.10	TcChr11-S	+	465802	466401	hypothetical protein, conserved	600	0.2892	0.4906	2.74	-0.8436	-6.204	0.4087
TcCLB.405165.19	TcChr11-S	+	466833	467642	hypothetical protein, conserved (fragment)	810	-0.9955	0.007921	4.306	3.337	-2.385	0.003365
TcCLB.405179.10	TcChr30-S	-	212181	213239	dynein heavy chain, putative (fragment)	1059	-0.7209	0.008591	4.554	3.28	-2.617	0.003693
TcCLB.405453.9	TcChr24-S	-	192337	195709	dispersed gene family protein 1 (DGF-1), putative	3373	0.3662	0.4722	2.805	-0.8792	-6.265	0.3901
TcCLB.405737.14	TcChr16-P	+	226927	227247	hypothetical protein	321	0.6776	0.004598	4.524	-3.592	-1.973	0.00179
TcCLB.405737.4	TcChr16-P	+	227718	227972	RNA polymerase-associated protein CDC73, putative (fragment)	255	1.554	0.004408	1.789	-3.614	-1.264	0.001699
TcCLB.406115.10	Tcruzi_10656	+	6	1625	trans-sialidase, putative (fragment)	1620	-6.47	1.31e-07	4.557	11.31	10.43	7.528e-09
TcCLB.406377.10	TcChr39-P	-	887378	887812	hypothetical protein, conserved (pseudogene)	435	-1.614	0.001022	3.241	4.336	0.2267	0.0003114
TcCLB.406725.10	Tcruzi_551	+	390	1577	trans-sialidase (pseudogene), putative	1188	-2.42	0.001228	2.025	4.243	0.1781	0.0003868
TcCLB.406933.10	TcChr22-P	-	21810	22871	retrotransposon hot spot (RHS) protein, putative	1062	0.3837	0.1826	3.706	-1.594	-5.668	0.1263
TcCLB.406999.10	TcChr28-S	-	306159	307904	dispersed gene family protein 1 (DGF-1), putative (fragment)	1746	-0.2883	0.8581	0.6959	0.2336	-5.885	0.8188
TcCLB.407335.18	TcChr39-P	-	1099248	1099913	hypothetical protein, conserved	666	1.227	0.0002182	4.479	-5.145	1.564	5.152e-05
TcCLB.407335.9	TcChr39-P	-	1098070	1098704	phosphatidylserine decarboxylase, putative	635	0.7743	0.01269	3.768	-3.085	-2.854	0.005769
TcCLB.407477.10	TcChr31-S	+	518744	519400	thiolase protein-like protein, putative	657	0.09623	0.6328	5.638	-0.5946	-7.198	0.5587
TcCLB.407477.20	TcChr31-S	+	519770	520312	hypothetical protein, conserved	543	0.3219	0.2829	4.29	-1.293	-6.193	0.2107
TcCLB.407477.30	TcChr31-S	+	520900	521709	diphthine synthase, putative	810	1.181	6.451e-06	4.832	-6.96	5.609	8.577e-07
TcCLB.407477.40	TcChr31-S	+	521839	522456	hypothetical protein, conserved	618	1.028	0.0001503	4.492	-5.293	1.989	3.348e-05
TcCLB.407477.44	TcChr31-S	+	522696	523061	hypothetical protein, conserved	366	0.8182	0.0161	3.585	-2.964	-3.029	0.007581
TcCLB.407477.50	TcChr31-S	+	523338	523811	cytochrome c oxidase VIII (COX VIII), putative	474	-0.2972	0.04702	6.972	2.401	-4.959	0.02604
TcCLB.407477.60	TcChr31-S	+	524533	525465	hypothetical protein, conserved	933	0.0701	0.7405	5.016	-0.419	-7.158	0.6796
TcCLB.407477.69	TcChr31-S	+	525661	526326	hypothetical protein, conserved (fragment)	666	0.5253	0.02116	4.883	-2.824	-3.738	0.01039
TcCLB.408345.10	TcChr39-S	+	373065	373472	hypothetical protein, conserved	408	0.7824	0.03811	3.252	-2.514	-3.917	0.02047
TcCLB.408345.20	TcChr39-S	+	373888	374709	2-oxoglutarate dehydrogenase subunit, putative (fragment)	822	0.6695	0.02169	5.049	-2.851	-3.785	0.01069
TcCLB.408437.10	TcChr24-S	+	337654	338925	hypothetical protein, conserved	1272	0.8707	2.465e-05	5.602	-6.228	3.832	4.115e-06
TcCLB.408437.20	TcChr24-S	+	339952	340314	hypothetical protein, conserved	363	-0.4738	0.09381	5.062	2.01	-5.231	0.05792
TcCLB.408437.29	TcChr24-S	+	340947	342974	hypothetical protein (fragment)	2028	0.6498	0.0009515	5.203	-4.372	-0.3333	0.0002862
TcCLB.408445.10	Tcruzi_655	-	3	521	trans-sialidase, putative (fragment)	519	-4.267	1.321e-05	1.834	6.568	4.998	1.972e-06
TcCLB.408485.20	Tcruzi_11180	+	1218	4073	retrotransposon hot spot protein (RHS, pseudogene), putative	2856	0.4837	0.2506	3.007	-1.379	-5.77	0.1829
TcCLB.408547.10	TcChr16-S	-	99975	101084	mucin-associated surface protein (MASP), putative	1110	-2.248	0.0001012	2.859	5.493	2.882	2.124e-05
TcCLB.408547.5	TcChr16-S	-	101630	102031	mucin TcMUCII, putative	402	-2.15	0.004612	1.676	3.59	-1.217	0.001796
TcCLB.408573.5	TcChr24-S	+	308625	308885	hypothetical protein	261	0.8618	0.146	1.427	-1.74	-4.825	0.09702
TcCLB.408573.9	TcChr24-S	+	309217	310804	hypothetical protein, conserved	1588	0.06365	0.8144	4.017	-0.3012	-6.971	0.7663
TcCLB.408799.10	TcChr39-S	-	890619	891443	hypothetical protein, conserved	825	0.03097	0.9236	3.666	-0.1256	-6.844	0.9013
TcCLB.408799.19	TcChr39-S	-	889585	890122	isopentenyl-diphosphate delta-isomerase (fragment) (idi1)	538	1.052	0.0008382	3.787	-4.435	0.1734	0.0002467
TcCLB.408825.5	TcChr18-P	+	260114	260482	mucin-associated surface protein (MASP), putative (fragment)	369	-2.525	0.001319	1.563	4.208	0.1279	0.0004204
TcCLB.409101.9	TcChr34-S	-	240512	241579	hypothetical protein, conserved (fragment)	1068	1.209	0.0005112	3.193	-4.678	0.8271	0.0001393
TcCLB.409117.10	TcChr30-S	-	133210	133587	hypothetical protein, conserved	378	-0.652	0.05346	3.935	2.33	-4.343	0.03021
TcCLB.409117.20	TcChr30-S	-	132277	132711	40S ribosomal protein S14, putative	435	1.315	1.026e-08	6.628	-11.31	13.37	3.213e-10
TcCLB.409139.9	TcChr24-S	-	154743	155813	trans-sialidase, putative	1071	1.019	0.1463	0.867	-1.738	-4.7	0.09733
TcCLB.409407.10	TcChr23-P	+	575726	576256	trans-sialidase (pseudogene), putative	531	-0.3951	0.4826	1.776	0.8588	-5.947	0.4005
TcCLB.409625.10	Tcruzi_11431	+	60	1181	trans-sialidase, putative (fragment)	1122	-3.45	1.065e-05	2.708	6.684	5.361	1.538e-06
TcCLB.410049.10	TcChr29-P	-	456848	457363	hypothetical protein, conserved	516	0.7189	0.3544	0.5556	-1.121	-5.425	0.2753
TcCLB.410049.20	TcChr29-P	-	455677	456267	hypothetical protein, conserved	591	-1.336	0.003006	3.365	3.801	-1.084	0.001095
TcCLB.410199.10	TcChr31-P	-	49324	49785	hypothetical protein	462	0.947	0.002331	3.819	-3.927	-1.01	0.0008154
TcCLB.410199.20	TcChr31-P	+	48639	49169	hypothetical protein	531	1.493	0.0005894	2.985	-4.609	0.7411	0.0001638
TcCLB.410199.30	TcChr31-P	-	47690	48145	trans-sialidase, Group VI, putative	456	0.4152	0.2318	3.821	-1.433	-5.921	0.167
TcCLB.410199.4	TcChr31-P	+	51828	52433	kinase, putative (fragment)	606	0.233	0.4541	4.228	-0.9121	-6.595	0.3724
TcCLB.410199.40	TcChr31-P	-	46702	47034	hypothetical protein	333	0.4073	0.3412	2.542	-1.15	-5.906	0.2635
TcCLB.410199.50	TcChr31-P	-	46118	46435	hypothetical protein	318	0.8275	0.2533	0.6771	-1.372	-5.129	0.1852
TcCLB.410199.7	TcChr31-P	+	50514	51110	hypothetical protein	597	-0.8447	0.1347	1.978	1.791	-4.811	0.08828
TcCLB.410241.10	Tcruzi_763	+	3	215	retrotransposon hot spot protein (RHS, pseudogene), putative	213	-0.9893	0.3448	0.5064	1.143	-5.295	0.2665
TcCLB.410243.10	TcChr34-S	+	754041	754556	hypothetical protein, conserved (fragment)	516	1.036	0.006447	3.047	-3.422	-1.959	0.002654
TcCLB.410269.10	Tcruzi_767	+	2	1138	trans-sialidase, putative (fragment)	1137	-2.939	1.672e-06	2.644	7.763	7.472	1.67e-07
TcCLB.410275.18	Tcruzi_768	+	1775	2503	trans-sialidase (pseudogene), putative	729	2.376	0.007646	0.4944	-3.348	-1.718	0.003228
TcCLB.410275.9	Tcruzi_768	+	1	555	mucin-associated surface protein (MASP), putative	555	0.3303	0.7485	-0.398	-0.4062	-5.686	0.6888
TcCLB.410337.10	TcChr30-P	-	7115	7513	trans-sialidase (pseudogene), putative	399	-0.6562	0.4288	0.8039	0.9622	-5.632	0.3473
TcCLB.410589.10	TcChr35-S	+	528711	529460	AMP deaminase, putative	750	-0.2165	0.5907	4.254	0.6667	-6.752	0.5136
TcCLB.410589.19	TcChr35-S	+	529976	530819	hypothetical protein, conserved	844	-1.132	0.003753	3.422	3.694	-1.336	0.001409
TcCLB.410797.10	TcChr37-P	+	478929	480560	surface protease GP63, putative	1632	-0.1675	0.4691	4.562	0.8841	-6.725	0.387
TcCLB.410923.20	TcChr30-P	-	342	3158	retrotransposon hot spot (RHS) protein, putative	2817	-0.5084	0.04691	4.787	2.402	-4.5	0.02598
TcCLB.410923.30	TcChr30-P	-	3775	4494	hypothetical protein	720	0.7006	0.09345	2.607	-2.012	-4.694	0.05767
TcCLB.410923.40	TcChr30-P	-	5501	7012	trans-sialidase (pseudogene), putative	1512	0.3105	0.3044	4.034	-1.238	-6.228	0.2299
TcCLB.410943.10	TcChr37-S	-	752913	753416	hypothetical protein, conserved	504	-0.3314	0.4808	2.254	0.8619	-6.056	0.3988
TcCLB.410961.10	TcChr1-S	+	16827	17216	phosphatidylinositol kinase related protein, putative	390	1.025	0.06116	1.913	-2.256	-4.089	0.03528
TcCLB.411059.18	TcChr37-P	-	1108190	1108717	clathrin heavy chain, putative	528	1.388	3.282e-06	4.446	-7.36	6.505	3.759e-07
TcCLB.411235.9	Tcruzi_11788	+	257	1612	alpha tubulin, putative	1356	2.726	9.368e-09	11.19	-15.54	13.87	2.877e-10
TcCLB.411337.10	TcChr23-S	+	576201	577397	retrotransposon hot spot protein (RHS, pseudogene), putative	1197	-0.3692	0.3507	3.191	1.13	-6.056	0.2718
TcCLB.411383.10	Tcruzi_828	+	3	1148	surface protease GP63 (pseudogene), putative	1146	0.642	0.3989	0.8798	-1.025	-5.6	0.3173
TcCLB.411427.10	TcChr1-S	+	22682	23365	hypothetical protein, conserved	684	-0.3541	0.491	2.794	0.8432	-6.234	0.4091
TcCLB.411427.30	TcChr1-S	+	25456	26646	hypothetical protein, conserved	1191	0.818	2.966e-05	5.976	-6.129	3.565	5.115e-06
TcCLB.411427.40	TcChr1-S	+	27012	27848	hypothetical protein, conserved	837	-0.2595	0.5057	3.637	0.8157	-6.527	0.4242
TcCLB.411427.49	TcChr1-S	+	28443	29138	hypothetical protein, conserved (fragment)	696	0.1614	0.6348	3.181	-0.5914	-6.543	0.5608
TcCLB.411915.10	TcChr3-P	-	4760	5785	glycine dehydrogenase [decarboxylating] (pseudogene), putative	1026	-0.4491	0.3726	1.969	1.081	-5.767	0.2922
TcCLB.412093.10	TcChr34-S	-	538073	539245	antigenic protein (pseudogene), putative	1173	-0.7227	0.05701	3.179	2.294	-4.285	0.03255
TcCLB.412393.10	TcChr8-P	-	371065	371763	trans-sialidase, putative (pseudogene)	699	-3.126	0.0006162	0.4866	4.588	0.9184	0.0001723
TcCLB.412419.10	Tcruzi_884	-	2	655	mucin-associated surface protein (MASP, pseudogene), putative	654	-2.414	0.0004605	2.429	4.73	1.225	0.0001235
TcCLB.412435.10	TcChr12-P	-	368712	369320	hypothetical protein, conserved	609	-0.1349	0.5137	5.959	0.8017	-7.137	0.432
TcCLB.412509.10	Tcruzi_889	+	3	968	retrotransposon hot spot (RHS) protein, putative	966	0.4202	0.3085	2.935	-1.227	-5.922	0.2337
TcCLB.412723.9	Tcruzi_12118	+	127	7476	dispersed gene family protein 1 (DGF-1), putative (fragment)	7350	1.591	0.1381	2.645	-1.843	-4.859	0.0908
TcCLB.412943.9	TcChr36-S	-	1150624	1151260	hypothetical protein, conserved	637	0.2992	0.4648	3.898	-0.8939	-6.506	0.3829
TcCLB.413133.10	Tcruzi_919	+	595	1266	mucin TcMUCII (pseudogene), putative	672	-1.004	0.0535	2.104	2.33	-3.91	0.03024
TcCLB.413293.20	Tcruzi_12248	-	1297	1707	hypothetical protein	411	-1.049	0.2897	0.8386	1.276	-5.223	0.2171
TcCLB.413293.30	Tcruzi_12248	-	2168	4117	retrotransposon hot spot protein (RHS, pseudogene), putative	1950	0.4987	0.03197	5.795	-2.632	-4.392	0.01669
TcCLB.413293.9	Tcruzi_12248	-	1	927	trans-sialidase, putative (fragment)	927	-0.3563	0.6091	1.104	0.6345	-5.924	0.5328
TcCLB.413409.10	Tcruzi_12275	-	1	1014	trans-sialidase, putative (fragment)	1014	-5.006	7.772e-07	4.766	10.22	8.625	6.597e-08
TcCLB.413489.10	Tcruzi_937	+	189	1820	retrotransposon hot spot protein (RHS, pseudogene), putative	1632	-0.7019	0.09161	2.771	2.023	-4.624	0.05639
TcCLB.413605.10	TcChr13-S	+	270190	272937	kinesin, putative	2748	0.4189	0.0229	5.425	-2.783	-3.977	0.01137
TcCLB.413893.10	TcChr38-P	+	248375	249259	trans-sialidase (pseudogene), putative	885	-0.7546	0.2063	1.739	1.514	-5.175	0.1455
TcCLB.413977.10	TcChr23-S	-	275610	276410	guide RNA associated protein, GAP1, putative	801	0.9986	0.0003024	5.593	-5.109	0.9672	7.531e-05
TcCLB.414145.9	TcChr16-S	+	348201	349037	hypothetical protein, conserved (fragment)	837	0.2982	0.2791	4.303	-1.302	-6.199	0.2074
TcCLB.414243.10	TcChr11-P	-	210180	210995	hypothetical protein, conserved	816	0.8252	0.008904	4.071	-3.262	-2.53	0.003845
TcCLB.414243.20	TcChr11-P	-	208457	210127	hypothetical protein, conserved	1671	-0.3114	0.1438	4.941	1.749	-5.72	0.09538
TcCLB.414243.29	TcChr11-P	-	207348	207557	inosine-guanine nucleoside hydrolase, putative (fragment) (IG-NH)	210	0.7201	0.1385	2.317	-1.773	-4.973	0.09117
TcCLB.414517.9	TcChr21-S	-	270418	271534	hypothetical protein, conserved	1117	0.4149	0.1578	3.838	-1.69	-5.581	0.1063
TcCLB.415187.10	Tcruzi_1016	+	64	555	hypothetical protein, conserved	492	0.1174	0.7925	2.602	-0.336	-6.418	0.7403
TcCLB.415187.19	Tcruzi_1016	+	745	1278	hypothetical protein, conserved (fragment)	534	0.7911	0.06962	2.703	-2.183	-4.358	0.04095
TcCLB.415273.9	Tcruzi_12697	-	2637	2936	mucin TcMUCII (pseudogene), putative	300	-3.784	0.004082	0.364	3.748	-0.9887	0.001554
TcCLB.415331.10	TcChr19-S	+	570727	572186	trans-sialidase (pseudogene), putative	1460	-0.5237	0.06513	4.708	2.22	-4.849	0.03796
TcCLB.415789.9	TcChr41-P	-	17262	22907	dispersed gene family protein 1 (DGF-1), putative (fragment)	5646	1.178	0.0004547	4.54	-4.793	0.7028	0.0001217
TcCLB.415803.10	TcChr36-P	-	120750	121439	hypothetical protein, conserved	690	-0.1161	0.7981	2.787	0.3272	-6.516	0.7469
TcCLB.416041.14	TcChr21-P	-	26149	27924	trans-sialidase, putative (fragment)	1776	3.265	1.595e-11	6.276	-19.79	22.02	7.381e-14
TcCLB.416041.24	TcChr21-P	-	33176	34273	retrotransposon hot spot protein (RHS, pseudogene), putative	1098	0.775	0.009545	3.843	-3.229	-2.6	0.004154
TcCLB.416143.10	TcChr33-P	+	888226	889047	Lys-63-specific deubiquitinase BRCC36, putative	822	0.05545	0.762	5.648	-0.3848	-7.354	0.7044
TcCLB.416503.10	TcChr11-S	-	91468	94147	trans-sialidase (pseudogene), putative	2680	1.006	0.003216	3.712	-3.769	-1.257	0.001182
TcCLB.416511.9	TcChr7-P	+	169838	171551	mismatch repair protein MSH3, putative	1714	0.6735	0.008226	4.867	-3.301	-2.691	0.003515
TcCLB.416605.10	Tcruzi_1095	+	259	1047	mucin-associated surface protein (MASP), putative	789	-1.459	0.05708	1.553	2.294	-3.737	0.03261
TcCLB.416605.20	Tcruzi_1095	+	4350	4988	mucin TcMUCII (pseudogene), putative	639	-1.963	0.04103	1.073	2.491	-3.413	0.02229
TcCLB.416619.10	Tcruzi_12995	-	3	1004	trans-sialidase, putative (fragment)	1002	-0.9287	0.331	0.5068	1.174	-5.259	0.254
TcCLB.416761.10	TcChr34-S	-	921874	922305	surface protease GP63, putative	432	0.9252	0.1255	1.806	-1.835	-4.77	0.08121
TcCLB.416809.10	Tcruzi_13037	-	1030	7614	dispersed gene family protein 1 (DGF-1), putative	6585	-0.308	0.4559	4.59	0.9186	-6.728	0.3742
TcCLB.416883.18	TcChr10-S	-	446318	446857	proteasome alpha 2 subunit, putative	540	0.8507	0.0005245	5.126	-4.666	0.364	0.0001435
TcCLB.416883.9	TcChr10-S	-	445277	445933	hypothetical protein, conserved (fragment)	657	0.1974	0.3944	4.518	-1.035	-6.577	0.313
TcCLB.416891.19	TcChr5-P	-	114266	114754	hypothetical protein	489	-0.04319	0.9167	3.056	0.1371	-6.657	0.8923
TcCLB.416891.9	TcChr5-P	-	113054	113709	protein kinase, putative	656	-0.1311	0.6575	3.959	0.5528	-6.79	0.5864
TcCLB.417091.10	TcChr8-S	+	75585	76391	RNA pseudouridylate synthase, putative	807	1.067	0.001393	3.653	-4.181	-0.3941	0.000448
TcCLB.417203.9	TcChr25-S	+	666509	668580	dispersed gene family protein 1 (DGF-1), putative	2072	0.6338	0.1693	3.057	-1.648	-5.417	0.1155
TcCLB.417797.9	TcChr10-S	-	370818	371684	hypothetical protein, conserved	867	0.2679	0.2578	4.248	-1.359	-6.154	0.1891
TcCLB.417939.9	TcChr24-S	-	34078	35785	dispersed gene family protein 1 (DGF-1), putative	1708	0.1255	0.8565	1.397	-0.2348	-6.249	0.8167
TcCLB.417993.10	TcChr28-S	-	304839	306056	dispersed gene family protein 1 (DGF-1, pseudogene), putative	1218	1.187	0.3977	-0.5977	-1.032	-5.281	0.3161
TcCLB.418069.10	TcChr30-S	+	309141	309560	heat shock protein 70 (hsp70), putative (fragment)	420	2.049	1.134e-10	6.473	-15.51	19.27	1.009e-12
TcCLB.418113.9	Tcruzi_1189	+	1	1297	dispersed gene family protein 1 (DGF-1), putative	1297	1.542	0.06243	-0.01297	-2.244	-3.78	0.03613
TcCLB.418185.21	Tcruzi_13339	+	3	794	retrotransposon hot spot protein (RHS, pseudogene), putative	792	0.6674	0.1349	2.308	-1.79	-4.928	0.08845
TcCLB.418185.40	Tcruzi_13339	+	1658	4510	hypothetical protein, conserved (pseudogene)	2853	0.1038	0.6901	4.447	-0.5005	-6.938	0.6221
TcCLB.418185.43	Tcruzi_13339	+	5384	6406	ATP-dependent DEAD/H RNA helicase (pseudogene), putative	1023	0.4463	0.2189	3.093	-1.473	-5.615	0.156
TcCLB.418185.46	Tcruzi_13339	+	6552	7049	N-acetyltransferase complex ARD1 subunit (pseudogene), putative	498	0.1916	0.6842	2.372	-0.5095	-6.337	0.6159
TcCLB.418185.50	Tcruzi_13339	+	9099	10877	retrotransposon hot spot protein (RHS, pseudogene), putative	1779	-0.1596	0.5745	4.876	0.693	-6.952	0.4963
TcCLB.418185.70	Tcruzi_13339	+	12295	12912	trans-sialidase, Group II, putative	618	-1.462	0.005883	2.823	3.468	-1.656	0.002385
TcCLB.418221.10	Tcruzi_13347	-	866	1594	hypothetical protein, conserved	729	0.06042	0.8824	3.714	-0.1936	-6.679	0.8484
TcCLB.418221.20	Tcruzi_13347	-	1870	3378	hypothetical protein, conserved	1509	-0.1909	0.2118	7.282	1.496	-6.567	0.1502
TcCLB.418221.30	Tcruzi_13347	-	3657	4955	hypothetical protein, conserved	1299	-0.333	0.05647	7.473	2.305	-5.213	0.03221
TcCLB.418221.4	Tcruzi_13347	-	2	625	hypothetical protein, conserved (fragment)	624	0.0137	0.9759	3.098	-0.03988	-6.603	0.9686
TcCLB.418405.30	TcChr40-S	-	1567397	1568164	trans-sialidase, putative	768	-1.797	0.03108	0.1583	2.624	-3.074	0.01615
TcCLB.418613.20	TcChr33-S	+	448939	449733	mucin-associated surface protein (MASP), putative (fragment)	795	-3.081	0.0004374	1.071	4.756	1.289	0.0001163
TcCLB.419043.10	TcChr12-S	-	461179	461907	hypothetical protein, conserved	729	1.446	5.744e-05	4.122	-5.783	3.191	1.104e-05
TcCLB.419417.10	TcChr2-S	-	84415	84834	hypothetical protein, conserved	420	0.4474	0.298	2.991	-1.254	-5.827	0.2241
TcCLB.419417.19	TcChr2-S	-	85193	86695	hypothetical protein, conserved	1503	1.387	0.02908	5.474	-3.025	-3.948	0.01496
TcCLB.419417.4	TcChr2-S	-	83662	84153	ADP-ribosylation factor, putative (fragment)	492	0.1584	0.369	5.932	-1.089	-6.845	0.2888
TcCLB.419469.14	TcChr39-S	-	803626	804143	kinesin, putative	518	-0.1413	0.7809	2.295	0.3542	-6.38	0.7268
TcCLB.419469.30	TcChr39-S	-	806158	807954	hypothetical protein, conserved	1797	-0.1205	0.5999	4.816	0.6494	-6.98	0.5234
TcCLB.419637.9	TcChr23-S	-	563795	565235	dispersed gene family protein 1 (DGF-1), putative	1441	0.4385	0.7119	0.4761	-0.4651	-5.776	0.6471
TcCLB.419703.10	TcChr26-S	-	649764	650495	hypothetical protein	732	0.4659	0.2015	2.987	-1.529	-5.551	0.1416
TcCLB.419703.20	TcChr26-S	-	650719	651489	ubiquitin carboxyl-terminal hydrolase, putative	771	0.2512	0.2897	4.719	-1.274	-6.39	0.217
TcCLB.419833.10	TcChr19-P	-	305607	306854	vacuolar protein sorting 18, putative	1248	0.9972	0.0002301	4.425	-5.079	1.511	5.484e-05
TcCLB.420091.10	TcChr14-S	-	33364	34173	dispersed gene family protein 1 (DGF-1), putative	810	1.089	0.01187	2.946	-3.119	-2.631	0.00534
TcCLB.420293.20	TcChr8-S	-	389746	391932	trans-sialidase, Group II, putative	2187	-3.409	1.868e-05	5.181	7.964	4.918	2.964e-06
TcCLB.420293.31	TcChr8-S	-	388234	388908	hypothetical protein	675	-0.6008	0.36	2.141	1.11	-5.757	0.2805
TcCLB.420293.40	TcChr8-S	-	386470	387609	beta galactofuranosyl glycosyltransferase (pseudogene), putative	1140	0.3211	0.3661	3.421	-1.095	-6.226	0.2861
TcCLB.420369.20	TcChr26-S	-	67685	69895	trans-sialidase (pseudogene), putative	2211	-0.342	0.3968	3.411	1.03	-6.205	0.3152
TcCLB.420369.40	TcChr26-S	+	74044	74943	hypothetical protein, conserved	900	0.4879	0.05432	5.158	-2.321	-4.76	0.0308
TcCLB.420495.10	TcChr22-S	-	444076	445272	hypothetical protein, conserved (pseudogene)	1197	0.2616	0.605	2.95	-0.6411	-6.384	0.5286
TcCLB.420495.19	TcChr22-S	-	445534	445860	hypothetical protein, conserved (pseudogene)	327	0.2747	0.6713	2.049	-0.5305	-6.216	0.6015
TcCLB.420533.9	TcChr27-P	+	718463	718675	dihydrofolate reductase-thymidylate synthase, putative (fragment)	213	1.047	0.001295	3.591	-4.217	-0.2595	0.0004113
TcCLB.420719.9	TcChr40-P	+	461393	462067	Associated kinase of Tb14-3-3, putative (AKB1)	675	0.6845	0.01596	4.282	-2.969	-3.279	0.007504
TcCLB.420989.10	TcChr11-S	-	333819	334442	protein phosphatase 2C, putative	624	0.6562	0.1942	2.371	-1.554	-5.327	0.1355
TcCLB.421057.10	Tcruzi_1349	+	42	533	adrenodoxin precursor, putative	492	1.269	0.003387	2.864	-3.744	-1.185	0.001254
TcCLB.421173.14	TcChr17-S	-	35156	35758	trans-sialidase, putative	603	-3.726	4.298e-05	1.246	5.932	3.727	7.91e-06
TcCLB.421173.4	TcChr17-S	-	30782	33235	trans-sialidase, putative (fragment)	2454	-3.671	0.0002134	4.174	6.128	2.211	5.023e-05
TcCLB.421231.10	TcChr33-P	-	377390	378307	hypothetical protein, conserved	918	-3.722	4.615e-11	5.348	16.53	20.44	3.007e-13
TcCLB.421321.9	TcChr1-S	+	20058	22083	tRNA exportin, putative	2026	0.4551	0.04057	4.999	-2.48	-4.481	0.022
TcCLB.421555.9	Tcruzi_1372	+	2	1222	mucin-associated surface protein (MASP), putative	1221	-1.535	0.0004145	4.387	4.916	0.9977	0.0001093
TcCLB.421619.10	TcChr14-S	-	334598	336010	hypothetical protein	1413	-0.4011	0.07232	5.634	2.162	-5.196	0.0428
TcCLB.421621.11	Tcruzi_14105	-	459	1118	hypothetical protein, conserved (pseudogene)	660	0.9811	0.1057	-0.08355	-1.939	-4.387	0.06658
TcCLB.421621.20	Tcruzi_14105	-	1511	3394	syntaxin binding protein (pseudogene), putative	1884	-0.02627	0.96	1.108	0.06677	-6.398	0.9474
TcCLB.421621.35	Tcruzi_14105	-	4607	5239	surface protease GP63 (pseudogene), putative	633	0.8399	0.2814	-0.591	-1.296	-5.278	0.2094
TcCLB.421621.50	Tcruzi_14105	-	6112	6483	mucin-associated surface protein (MASP), putative	372	-2.714	0.0003878	0.7298	4.817	1.437	0.0001009
TcCLB.421951.10	Tcruzi_14178	+	1	1011	trans-sialidase, putative (fragment)	1011	-6.347	5.261e-07	1.491	8.489	8.011	4.091e-08
TcCLB.421959.10	TcChr32-S	-	197990	198961	eukaryotic translation initiation factor 4E, putative	972	0.4261	0.03031	5.057	-2.637	-4.19	0.01569
TcCLB.422031.10	TcChr7-P	+	258194	258715	solanesyl-diphosphate synthase, putative	522	0.1647	0.4844	4.766	-0.8556	-6.787	0.4022
TcCLB.422041.9	TcChr4-S	-	28686	29737	pre-mRNA splicing factor ATP-dependent RNA helicase, putative (fragment)	1052	0.6686	0.01919	4.459	-2.874	-3.508	0.009294
TcCLB.422189.10	Tcruzi_1409	+	3	743	nucleoside phosphatase, putative	741	0.3928	0.1388	4.789	-1.773	-5.698	0.09142
TcCLB.422189.20	Tcruzi_1409	+	1291	1989	leucine-rich repeat protein, putative	699	-1.433	0.001441	3.653	4.164	-0.2567	0.000466
TcCLB.422207.10	TcChr6-S	-	202920	203447	UDP-Gal or UDP-GlcNAc-dependent glycosyltransferase, putative	528	-0.1896	0.8426	0.6887	0.257	-5.955	0.7998
TcCLB.422207.21	TcChr6-S	+	202228	202695	retrotransposon hot spot protein (RHS, pseudogene), putative	468	0.1023	0.8616	2.031	-0.2269	-6.349	0.8227
TcCLB.422319.10	TcChr18-S	-	581629	582312	hypothetical protein	684	-0.4196	0.5793	0.7849	0.6842	-5.817	0.5016
TcCLB.422507.10	TcChr13-S	+	556857	557429	glycine dehydrogenase [decarboxylating], putative	573	0.1516	0.6589	3.313	-0.5507	-6.594	0.5879
TcCLB.422843.10	TcChr11-S	-	112868	114439	trans-sialidase (pseudogene), putative	1572	0.835	0.1604	2.116	-1.68	-5.017	0.1084
TcCLB.422867.10	Tcruzi_14377	+	38	2152	trans-sialidase, Group II, putative	2115	-4.673	2.784e-07	6.555	13.28	9.992	1.906e-08
TcCLB.422867.20	Tcruzi_14377	+	4295	6226	retrotransposon hot spot protein (RHS, pseudogene), putative	1932	-0.906	0.0008539	4.782	4.425	-0.01586	0.0002523
TcCLB.422921.10	TcChr25-P	+	658949	659329	hypothetical protein, conserved	381	0.7249	0.2361	1.012	-1.421	-5.224	0.1706
TcCLB.422921.20	TcChr25-P	+	657852	658436	50S ribosomal protein L17, putative	585	0.4899	0.172	2.796	-1.634	-5.345	0.1176
TcCLB.422955.10	TcChr32-P	-	271134	271391	hypothetical protein, conserved (pseudogene)	258	0.02846	0.9651	5.547	-0.0591	-7.401	0.9542
TcCLB.423205.10	TcChr36-S	-	927514	927921	trans-sialidase, putative (fragment)	408	-9.782	0.001318	1.641	5.285	0.2813	0.0004198
TcCLB.423707.10	TcChr16-P	+	476408	477337	trans-sialidase, putative (fragment)	930	-3.317	2.381e-05	1.872	6.247	4.395	3.952e-06
TcCLB.424123.10	TcChr37-P	+	878133	879158	hypothetical protein, conserved (pseudogene)	1026	0.3864	0.09457	4.773	-2.005	-5.276	0.05848
TcCLB.424123.20	TcChr37-P	+	877333	877713	paraflagellar rod component, putative (PFC16)	381	-1.215	0.001755	4.816	4.076	-0.6556	0.0005852
TcCLB.424123.30	TcChr37-P	+	875813	877123	hypothetical protein, conserved	1311	0.4471	0.05793	4.882	-2.285	-4.796	0.03316
TcCLB.424123.40	TcChr37-P	-	874492	875220	RNA-binding protein, putative	729	1.591	3.015e-06	4.64	-7.411	6.577	3.385e-07
TcCLB.424171.10	Tcruzi_1534	-	3	1394	trans-sialidase (pseudogene), putative	1392	-1.045	0.05396	1.801	2.325	-3.864	0.03055
TcCLB.424195.5	TcChr40-S	-	157157	157468	hypothetical protein, conserved	312	-1.011	0.254	0.989	1.37	-5.082	0.1858
TcCLB.424383.9	TcChr12-S	-	79698	81519	trans-sialidase (pseudogene), putative	1822	-0.04195	0.9321	2.32	0.1116	-6.473	0.9122
TcCLB.424499.10	Tcruzi_1550	-	3023	3769	mucin-associated surface protein (MASP), putative	747	-6.625	1.984e-07	2.815	9.335	9.327	1.258e-08
TcCLB.424771.10	TcChr16-P	+	477440	478312	retrotransposon hot spot (RHS) protein, putative	873	0.6812	0.1509	3.044	-1.723	-5.276	0.1008
TcCLB.424795.10	TcChr36-S	-	895345	895773	hypothetical protein, conserved	429	0.9103	0.003037	3.943	-3.796	-1.365	0.001108
TcCLB.424889.10	TcChr31-S	-	198299	199444	UDP-Gal or UDP-GlcNAc-dependent glycosyltransferase, putative	1146	-1.953	0.01522	0.2963	2.994	-2.378	0.007098
TcCLB.424937.10	TcChr37-P	+	267884	268399	glucose transporter, putative	516	-0.7555	0.04924	6.167	2.517	-4.74	0.0275
TcCLB.425311.9	TcChr19-S	-	118201	120144	hypothetical protein, conserved (fragment)	1944	0.3037	0.07245	5.28	-2.16	-5.189	0.04289
TcCLB.425435.10	TcChr41-S	+	1005142	1006971	trans-sialidase, putative (fragment)	1830	-6.161	1.181e-09	3.806	13.19	15.52	2.022e-11
TcCLB.425597.10	Tcruzi_14980	+	4134	5633	trans-sialidase (pseudogene), putative	1500	-0.06121	0.9266	1.54	0.1206	-6.239	0.9052
TcCLB.425597.5	Tcruzi_14980	+	1	3051	hypothetical protein, conserved (pseudogene)	3051	-0.1491	0.6959	3.247	0.4916	-6.613	0.6282
TcCLB.425785.18	TcChr37-P	-	873790	874083	hypothetical protein, conserved	294	1.462	0.001058	2.617	-4.318	0.1951	0.0003245
TcCLB.425785.9	TcChr37-P	-	872464	873665	hypothetical protein, conserved	1202	-0.1524	0.5685	5.005	0.7036	-6.922	0.4897
TcCLB.425839.10	TcChr32-P	-	823465	823980	kinesin, putative	516	-0.56	0.1206	3.679	1.859	-5.163	0.07755
TcCLB.425851.9	TcChr24-S	+	310906	312212	hypothetical protein, conserved	1307	0.08108	0.8027	3.742	-0.3201	-6.855	0.7521
TcCLB.425855.9	TcChr40-P	-	1810951	1812304	hypothetical protein, conserved (fragment)	1354	0.6274	0.2681	2.34	-1.331	-5.592	0.1979
TcCLB.425969.5	TcChr35-P	-	148826	149596	hypothetical protein	771	0.9034	0.0001026	5.289	-5.487	2.283	2.153e-05
TcCLB.425969.9	TcChr35-P	-	150416	150652	cyclin-dependent kinases regulatory subunit, putative (P12CKS1)	237	2.379	3.449e-07	3.816	-8.76	9.365	2.463e-08
TcCLB.426071.10	Tcruzi_1648	-	2	1615	dispersed gene family protein 1 (DGF-1), putative (fragment)	1614	0.3763	0.5856	1.497	-0.6737	-5.989	0.5081
TcCLB.426397.9	TcChr10-S	+	215432	216577	kinesin, putative (fragment)	1146	1.529	1.431e-07	4.812	-9.358	10.28	8.321e-09
TcCLB.426435.9	TcChr26-P	+	84931	85290	fatty acid desaturase, putative	360	2.037	1.393e-09	5.061	-13.04	16.14	2.503e-11
TcCLB.426675.9	Tcruzi_1676	+	3	827	trans-sialidase, putative	825	-7.379	1.011e-05	2.229	7.46	5.045	1.447e-06
TcCLB.426761.10	Tcruzi_1681	-	692	1582	retrotransposon hot spot protein (RHS, pseudogene), putative	891	-0.2051	0.7858	0.9242	0.3463	-6.096	0.7327
TcCLB.426799.19	TcChr34-P	-	960912	961376	serine/threonine protein kinase, putative	465	0.964	0.0009954	3.853	-4.349	-0.0501	0.0003018
TcCLB.426799.9	TcChr34-P	-	959980	960426	hypothetical protein, conserved (fragment)	447	-1.025	0.06908	2.469	2.187	-4.174	0.04057
TcCLB.426897.10	TcChr35-P	+	503616	505037	hypothetical protein	1422	-0.09579	0.7627	4.089	0.3837	-6.865	0.7052
TcCLB.426897.4	TcChr35-P	+	505671	506519	hypothetical protein, conserved (fragment)	849	0.3326	0.32	3.357	-1.2	-6.067	0.244
TcCLB.427013.10	Tcruzi_15295	+	1	1152	trans-sialidase, putative (fragment)	1152	-4.148	2.39e-07	3.976	9.136	9.752	1.58e-08
TcCLB.427091.10	TcChr7-P	+	262314	263192	solanesyl-diphosphate synthase, putative	879	-0.02943	0.9218	4.365	0.1287	-7.022	0.8989
TcCLB.427237.9	Tcruzi_1699	+	3	1230	dispersed gene family protein 1 (DGF-1), putative	1228	0.7654	0.3174	0.4763	-1.206	-5.345	0.2415
TcCLB.427247.10	TcChr11-S	-	315516	317264	serine/threonine protein kinase, putative	1749	0.5445	0.4858	1.624	-0.8544	-5.905	0.4037
TcCLB.427247.4	TcChr11-S	-	313421	314383	hypothetical protein, conserved (fragment)	963	-0.7573	0.03	3.481	2.642	-3.624	0.01551
TcCLB.427303.10	TcChr30-P	-	85235	86674	5'-3' exoribonuclease A, putative (fragment) (XRNA)	1440	1.114	4.962e-07	6.343	-8.526	8.512	3.817e-08
TcCLB.427355.10	TcChr38-S	+	363473	363931	oligosaccharyl transferase subunit, putative (fragment)	459	1.326	2.585e-06	4.57	-7.498	6.783	2.837e-07
TcCLB.427743.9	TcChr39-P	-	458646	459356	translation initiation factor eIF2B delta subunit, putative (fragment)	711	0.07371	0.8503	3.715	-0.2452	-6.855	0.8088
TcCLB.427789.10	TcChr35-P	+	820766	821317	hypothetical protein, conserved	552	0.4495	0.1649	3.386	-1.662	-5.451	0.1119
TcCLB.427789.20	TcChr35-P	+	822140	823171	Paraflagellar Rod Proteome Component 9, putative (PFC9)	1032	-1.958	1.848e-06	6.098	8.442	7.246	1.89e-07
TcCLB.427789.30	TcChr35-P	+	823983	824867	NAD synthase, putative	885	0.06963	0.7636	4.715	-0.382	-7.082	0.7064
TcCLB.427789.39	TcChr35-P	+	825209	826092	hypothetical protein, conserved	884	0.2663	0.2831	4.16	-1.292	-6.179	0.2109
TcCLB.428403.10	TcChr26-P	+	84376	84828	hypothetical protein (fragment)	453	3.042	0.0005814	1.661	-4.616	1.007	0.0001612
TcCLB.428403.5	TcChr26-P	+	83876	84262	hypothetical protein, conserved	387	0.5753	0.012	4.681	-3.113	-3.072	0.005407
TcCLB.428999.10	TcChr31-S	+	768939	771824	hypothetical protein	2886	0.5753	0.0183	4.672	-2.899	-3.521	0.008789
TcCLB.428999.20	TcChr31-S	+	768308	768814	receptor-type adenylate cyclase, putative	507	-0.7001	0.03199	3.971	2.608	-3.892	0.0167
TcCLB.428999.30	TcChr31-S	+	766942	767817	hypothetical protein	876	-0.2476	0.3274	4.562	1.182	-6.366	0.2507
TcCLB.429185.20	TcChr23-S	-	565339	566922	trans-sialidase (pseudogene), putative	1584	0.714	0.253	1.496	-1.372	-5.331	0.1849
TcCLB.429185.31	TcChr23-S	-	567197	568402	trans-sialidase (pseudogene), putative	1206	0.4299	0.488	1.447	-0.8485	-5.88	0.4061
TcCLB.429229.10	TcChr22-P	+	611948	612532	hypothetical protein, conserved	585	-2.31	0.02479	0.2832	2.741	-2.823	0.01248
TcCLB.429251.10	Tcruzi_1806	+	3	353	mucin-associated surface protein (MASP), putative	351	-2.821	0.002353	0.3961	3.922	-0.473	0.0008252
TcCLB.429257.10	TcChr24-S	-	254817	255797	hypothetical protein, conserved	981	0.3581	0.4002	3.163	-1.022	-6.214	0.3187
TcCLB.429257.20	TcChr24-S	-	257652	258890	cytochrome b5-dependent oleate desaturase	1239	-2.226	1.276e-08	5.322	11.14	13.36	4.229e-10
TcCLB.430061.9	TcChr40-S	-	1836598	1837760	hypothetical protein, conserved	1163	-1.125	0.02253	2.502	2.792	-3.044	0.01116
TcCLB.430281.10	TcChr28-S	-	39303	40088	retrotransposon hot spot protein (RHS, pseudogene), putative	786	0.3126	0.5067	2.558	-0.8139	-6.205	0.4252
TcCLB.430281.20	TcChr28-S	-	38640	38897	hypothetical protein (fragment)	258	0.7525	0.3039	1.058	-1.239	-5.44	0.2295
TcCLB.430539.10	TcChr31-S	+	820992	821465	hypothetical protein, conserved (fragment)	474	-0.08501	0.8992	1.89	0.1663	-6.274	0.8695
TcCLB.430539.20	TcChr31-S	+	819403	819654	amino acid transporter, putative	252	0.384	0.642	0.07634	-0.5796	-5.792	0.5685
TcCLB.430567.10	Tcruzi_1878	-	2	1036	trans-sialidase, putative (fragment)	1035	-3.796	6.468e-09	4.013	11.7	14.07	1.767e-10
TcCLB.430603.10	TcChr24-P	-	479267	480142	mucin-associated surface protein (MASP, pseudogene), putative	876	-0.9784	0.09693	2.361	1.992	-4.598	0.06024
TcCLB.430603.20	TcChr24-P	-	480607	481263	mucin TcMUCII, putative	657	-3.299	5.052e-05	2.917	5.983	3.674	9.532e-06
TcCLB.430605.10	TcChr7-S	+	276936	279926	hypothetical protein, conserved	2991	0.9578	2.525e-06	7.029	-7.512	6.431	2.759e-07
TcCLB.430605.20	TcChr7-S	+	275285	276313	PTP1-interacting protein, 39 kDa, putative	1029	-0.2473	0.1198	6.521	1.863	-5.892	0.07698
TcCLB.430605.29	TcChr7-S	+	273478	274122	40S ribosomal protein S3, putative	645	0.2923	0.05406	6.17	-2.324	-5.049	0.03061
TcCLB.430605.40	TcChr7-S	+	271646	272554	Present in the outer mitochondrial membrane proteome 4 (POMP4)	909	0.5279	0.05327	4.162	-2.332	-4.537	0.03007
TcCLB.430727.9	TcChr7-P	+	228512	229245	inositol phosphatidylinositol phosphatase, putative	734	0.4389	0.07908	4.567	-2.109	-5.074	0.04751
TcCLB.430737.20	TcChr11-S	+	403068	403514	hypothetical protein, conserved (fragment)	447	-0.5934	0.04264	4.371	2.454	-4.27	0.02328
TcCLB.430895.10	TcChr36-S	-	900005	900784	hypothetical protein, conserved	780	-2.144	2.655e-05	4.515	6.405	4.244	4.493e-06
TcCLB.430895.16	TcChr36-S	-	895878	896162	hypothetical protein, conserved (fragment)	285	0.7966	0.1222	2.638	-1.856	-4.976	0.07871
TcCLB.430895.4	TcChr36-S	-	902202	902345	hypothetical protein, conserved	144	-0.4209	0.5531	0.8951	0.7313	-5.797	0.4729
TcCLB.431357.10	TcChr31-P	+	400527	400829	3,2-trans-enoyl-CoA isomerase, mitochondrial precursor, putative	303	1.136	0.002313	3.053	-3.931	-0.8213	0.0008075
TcCLB.431357.20	TcChr31-P	+	401742	402233	UDP-Gal or UDP-GlcNAc-dependent glycosyltransferase, putative (fragment)	492	-1.678	0.01721	1.614	2.93	-2.625	0.008189
TcCLB.431849.10	TcChr7-P	+	192897	193322	hypothetical protein, conserved	426	-1.235	0.01847	2.95	2.898	-2.983	0.008893
TcCLB.431849.20	TcChr7-P	+	193554	194204	hypothetical protein, conserved (fragment)	651	-1.173	0.03643	4.084	2.637	-3.87	0.01941
TcCLB.431889.10	TcChr33-P	-	122476	122698	hypothetical protein, conserved (fragment)	223	0.435	0.5377	0.8444	-0.758	-5.802	0.4571
TcCLB.432027.9	TcChr13-S	+	288172	288753	hypothetical protein, conserved	582	1.745	2.235e-06	3.65	-7.586	7.081	2.377e-07
TcCLB.432067.10	TcChr32-P	+	865137	866270	ATP-dependent RNA helicase, putative	1134	1.169	0.0002435	4.449	-5.075	1.408	5.864e-05
TcCLB.432067.20	TcChr32-P	+	866437	866907	hypothetical protein, conserved (pseudogene)	471	0.1276	0.7655	3.332	-0.3786	-6.687	0.7089
TcCLB.432443.10	Tcruzi_1976	+	1	738	mucin-associated surface protein (MASP), putative	738	-2.331	0.001997	2.016	4.004	-0.3371	0.0006806
TcCLB.432677.10	TcChr32-P	-	701442	701993	heat shock 70 kDa protein, mitochondrial precursor (pseudogene), putative	552	2.074	3.22e-11	6.535	-16.95	20.96	1.881e-13
TcCLB.432677.20	TcChr32-P	-	700377	700937	heat shock 70 kDa protein, mitochondrial precursor, putative (fragment)	561	2.026	7.54e-12	6.508	-18.77	22.94	2.667e-14
TcCLB.432787.10	TcChr35-S	+	573358	574155	mitochondrial RNA binding complex 1 subunit, putative (fragment) (MERS1)	798	0.6529	0.01044	4.352	-3.183	-2.861	0.004609
TcCLB.432867.10	TcChr31-P	+	758204	758980	hypothetical protein, conserved (fragment)	777	0.3904	0.09349	4.524	-2.012	-5.226	0.05769
TcCLB.432867.20	TcChr31-P	+	757167	757403	hypothetical protein, conserved	237	1.817	0.0009	2.315	-4.399	0.4024	0.000268
TcCLB.432995.9	Tcruzi_2022	+	3	1333	trans-sialidase, putative	1331	-6.308	1.608e-05	2.179	6.981	4.691	2.484e-06
TcCLB.432997.10	TcChr35-P	+	748432	750258	trans-sialidase, putative	1827	-4.357	4.281e-05	3.436	6.825	3.994	7.875e-06
TcCLB.433033.10	TcChr25-S	-	37210	38268	retrotransposon hot spot protein (RHS, pseudogene), putative	1059	-0.1875	0.3883	4.701	1.048	-6.592	0.3071
TcCLB.433061.10	Tcruzi_2025	+	5	763	hypothetical protein	759	-4.438	0.002571	1.391	4.236	-0.4423	0.0009141
TcCLB.433237.10	TcChr29-P	+	57784	58473	hypothetical protein	690	-1.901	0.01549	0.5859	2.985	-2.37	0.007241
TcCLB.433273.10	TcChr30-S	-	209021	210286	dynein heavy chain, putative (fragment)	1266	-0.1322	0.4911	6.115	0.8427	-7.147	0.4092
TcCLB.433559.10	TcChr16-P	+	460000	460428	trans-sialidase, putative (fragment)	429	-5.436	1.393e-06	0.7915	7.878	6.987	1.329e-07
TcCLB.433673.10	TcChr3-S	-	101	1474	trans-sialidase, putative (fragment)	1374	0.5098	0.006109	5.452	-3.45	-2.572	0.002492
TcCLB.433677.19	Tcruzi_2057	+	940	1657	hypothetical protein, conserved	718	1.626	0.0005925	2.708	-4.607	0.82	0.0001648
TcCLB.433717.10	TcChr23-P	+	208664	217558	dispersed gene family protein 1 (DGF-1, pseudogene), putative	8895	0.7779	0.2222	2.097	-1.465	-5.346	0.1587
TcCLB.433733.10	Tcruzi_2065	+	3	1097	trans-sialidase, putative	1095	-1.164	0.006033	3.718	3.456	-1.811	0.002456
TcCLB.434259.10	TcChr36-S	+	662579	663634	RNA polymerase-associated protein CTR9, putative	1056	0.5873	0.005316	4.754	-3.52	-2.22	0.002116
TcCLB.434259.19	TcChr36-S	+	664413	664870	hypothetical protein, conserved	458	0.6171	0.03627	4.33	-2.541	-4.157	0.0193
TcCLB.434931.10	TcChr25-S	+	149165	149959	paraxonemal rod protein PAR2, putative	795	-0.6838	0.001759	6.823	4.071	-1.171	0.0005872
TcCLB.434931.20	TcChr25-S	+	150715	151385	hypothetical protein, conserved	671	0.8733	0.0001875	5.871	-5.183	1.469	4.314e-05
TcCLB.434945.10	TcChr8-S	-	151978	152652	hypothetical protein, conserved	675	0.8411	0.04781	2.205	-2.392	-3.925	0.02655
TcCLB.434945.4	TcChr8-S	-	151129	151703	ADP-ribosylation factor, putative	575	0.6285	0.003956	4.956	-3.668	-1.897	0.001497
TcCLB.435051.10	Tcruzi_17087	+	3	1289	trans-sialidase, putative (fragment)	1287	-6.198	2.857e-08	2.508	10.51	11.45	1.158e-09
TcCLB.435519.10	TcChr30-P	+	600202	601053	DNA replication licensing factor MCM6, putative	852	0.3578	0.3014	3.679	-1.246	-6.103	0.2271
TcCLB.435519.19	TcChr30-P	+	601443	602051	hypothetical protein, conserved (fragment)	609	0.3527	0.3871	3.056	-1.05	-6.135	0.306
TcCLB.435601.10	TcChr41-S	+	2325364	2326647	trans-sialidase, putative (fragment)	1284	-4.797	3.941e-06	2.512	7.528	6.441	4.682e-07
TcCLB.436083.9	TcChr33-P	+	1000523	1001255	hypothetical protein, conserved	733	1.287	3.287e-06	4.41	-7.358	6.514	3.769e-07
TcCLB.436137.9	Tcruzi_17328	+	3	6482	dispersed gene family protein 1 (DGF-1), putative (fragment)	6480	0.6918	0.2373	3.963	-1.45	-5.867	0.1716
TcCLB.436497.10	TcChr35-S	-	128429	130450	hypothetical protein	2022	0.6623	0.0005312	7.008	-4.683	0.05001	0.0001456
TcCLB.436521.9	TcChr31-S	-	778230	779315	mevalonate kinase, putative (fragment)	1086	1.571	4.508e-08	5.626	-10.18	11.6	2.017e-09
TcCLB.436535.10	TcChr24-S	-	156642	157400	hypothetical protein, conserved	759	0.5832	0.0594	3.568	-2.271	-4.51	0.03414
TcCLB.436535.19	TcChr24-S	-	158406	159245	Glucose-6-phosphate dehydrogenase, putative	840	1.509	0.007691	1.733	-3.335	-1.889	0.00325
TcCLB.436761.10	TcChr38-P	+	79246	79971	hypothetical protein, conserved	726	1.538	3.196e-05	3.649	-6.089	3.943	5.591e-06
TcCLB.436761.20	TcChr38-P	+	80187	80501	hypothetical protein, conserved (fragment)	315	-0.05609	0.9274	1.565	0.1193	-6.268	0.9062
TcCLB.437121.9	TcChr36-S	-	567165	569312	hypothetical protein, conserved (fragment)	2148	-0.1557	0.4968	5.252	0.8317	-6.926	0.4153
TcCLB.437349.10	TcChr21-P	+	430646	431356	hypothetical protein, conserved	711	0.02377	0.9482	3.791	-0.08599	-6.884	0.9323
TcCLB.437545.10	TcChr40-S	-	1808714	1809616	3-oxo-5-alpha-steroid 4-dehydrogenase, putative	903	3.527	4.205e-12	6.913	-22.32	23.78	1.285e-14
TcCLB.437575.18	TcChr40-P	-	267177	267929	transporter, putative	753	0.428	0.2376	3.14	-1.416	-5.726	0.1718
TcCLB.437575.9	TcChr40-P	-	265072	265522	GDP-mannose 4,6 dehydratase, putative	451	-0.1301	0.8127	2.235	0.3038	-6.36	0.7644
TcCLB.437805.9	TcChr28-S	-	595705	597333	trans-sialidase (pseudogene), putative	1629	-0.3436	0.6116	0.287	0.6299	-5.947	0.5358
TcCLB.437999.9	TcChr7-P	+	342807	344144	hypothetical protein, conserved (fragment)	1338	0.4168	0.05476	4.495	-2.317	-4.639	0.03108
TcCLB.438059.10	TcChr34-S	-	992729	993238	serine/threonine-protein phosphatase PP1 alpha	510	1.011	0.004014	3.107	-3.66	-1.487	0.001524
TcCLB.438147.18	TcChr35-S	-	1106351	1106716	hypothetical protein, conserved	366	1.071	0.005519	3.354	-3.501	-1.868	0.002209
TcCLB.438147.9	TcChr35-S	-	1105311	1106093	hypothetical protein, conserved (fragment)	783	0.118	0.6702	4.096	-0.5321	-6.817	0.6004
TcCLB.438313.9	Tcruzi_2307	+	1	1763	dispersed gene family protein 1 (DGF-1), putative	1763	-1.042	0.01395	4.279	3.089	-2.96	0.006427
TcCLB.438897.10	TcChr36-S	+	664972	665562	hypothetical protein, conserved	591	1.034	1.387e-05	5.186	-6.541	4.637	2.089e-06
TcCLB.438923.10	TcChr5-S	+	191647	193071	hypothetical protein (fragment)	1425	1.823	4.233e-10	5.6	-14.16	17.61	5.497e-12
TcCLB.439125.10	TcChr15-P	-	388194	389006	Peptide chain release factor 1, mitochondrial, putative (RF1)	813	0.9095	0.00156	4.465	-4.126	-0.714	0.0005105
TcCLB.439245.10	TcChr41-S	-	439953	440408	mucin TcMUCII, putative (fragment)	456	-4.086	1.877e-05	1.444	6.376	4.464	2.982e-06
TcCLB.439301.9	TcChr12-P	-	337280	338469	hypothetical protein, conserved	1190	0.5443	0.003147	5.459	-3.779	-1.769	0.001154
TcCLB.439307.19	TcChr41-S	-	2280776	2281128	hypothetical protein, conserved	353	-1.417	0.1556	2.168	1.732	-4.842	0.1046
TcCLB.439307.9	TcChr41-S	-	2279388	2279809	hypothetical protein, conserved	422	-1.718	0.09876	-0.3556	1.979	-4.101	0.06154
TcCLB.439653.10	TcChr38-S	+	370747	371175	NADH-dependent fumarate reductase, putative	429	0.5913	0.1382	2.99	-1.775	-5.17	0.09095
TcCLB.439803.9	TcChr24-S	-	233800	235753	trans-sialidase (pseudogene), putative	1954	-0.5529	0.2003	3.127	1.533	-5.503	0.1406
TcCLB.439991.10	TcChr25-P	+	483527	484933	trans-sialidase (pseudogene), putative	1407	-0.198	0.7778	0.4698	0.359	-6.064	0.7233
TcCLB.440083.10	Tcruzi_18207	+	865	2124	trans-sialidase, putative (fragment)	1260	-6.331	2.719e-10	4.548	14.94	17.5	3.217e-12
TcCLB.440099.10	TcChr26-P	+	78085	78831	hypothetical protein	747	0.4021	0.1233	4.66	-1.846	-5.547	0.07954
TcCLB.440099.19	TcChr26-P	+	77371	77883	hypothetical protein, conserved	513	0.4733	0.05065	4.876	-2.359	-4.658	0.02841
TcCLB.440099.28	TcChr26-P	+	76418	77038	protein kinase, putative	621	0.5222	0.07952	3.726	-2.106	-4.819	0.04781
TcCLB.440101.10	TcChr26-P	+	82811	83227	fatty acid desaturase, putative (fragment)	417	2.197	2.209e-05	2.951	-6.287	4.519	3.619e-06
TcCLB.440101.20	TcChr26-P	+	81936	82478	activated protein kinase C receptor (pseudogene), putative	543	0.8153	0.03326	2.95	-2.587	-3.688	0.01748
TcCLB.440219.10	Tcruzi_18236	+	2	1330	trans-sialidase, putative (fragment)	1329	-6.171	1.059e-09	5.323	16.21	16.37	1.77e-11
TcCLB.440343.9	Tcruzi_2416	-	2	1879	dispersed gene family protein 1 (DGF-1), putative (fragment)	1878	0.715	0.3139	1.171	-1.215	-5.426	0.2385
TcCLB.440363.10	TcChr15-P	-	44852	45499	hypothetical protein, conserved	648	1.126	0.0004814	3.686	-4.709	0.8434	0.0001297
TcCLB.440363.19	TcChr15-P	-	43739	44485	Vacuolar iron transporter 1, putative (fragment) (VIT1)	747	-0.07059	0.7809	4.754	0.3541	-7.102	0.7269
TcCLB.440379.10	Tcruzi_18273	-	8	1009	trans-sialidase, putative (fragment)	1002	-2.94	9.821e-06	3.224	6.728	5.472	1.401e-06
TcCLB.441061.9	TcChr22-S	+	579673	580734	dynein heavy chain, putative (fragment)	1062	-0.6508	0.008381	5.013	3.292	-2.665	0.003593
TcCLB.441241.10	TcChr33-S	+	726213	727451	microtubule-associated protein Gb4, putative (fragment)	1239	-0.326	0.4184	4.797	0.9954	-6.684	0.3369
TcCLB.441401.10	TcChr24-S	+	383614	384342	imidazolonepropienase, putative	729	1.52	7.796e-07	4.217	-8.236	8.281	6.621e-08
TcCLB.441729.9	TcChr22-P	+	198445	199275	hypothetical protein (fragment)	831	-2.11	8.821e-05	3.421	5.563	2.958	1.813e-05
TcCLB.441923.10	TcChr31-P	+	683470	684495	UDP-Gal or UDP-GlcNAc-dependent glycosyltransferase, putative	1026	0.0713	0.8425	3.498	-0.2572	-6.759	0.7996
TcCLB.441967.9	TcChr12-P	-	336103	337178	hypothetical protein, conserved	1076	0.273	0.229	4.501	-1.442	-6.11	0.1645
TcCLB.442287.10	TcChr36-P	+	315876	317228	serine/threonine protein phosphatase (pseudogene), putative	1353	0.1538	0.4001	5.585	-1.022	-6.875	0.3186
TcCLB.442297.10	TcChr37-S	-	721123	721455	ARP2/3 complex 16kDa subunit, putative	333	0.7663	0.003376	5.188	-3.763	-1.758	0.001249
TcCLB.442383.19	TcChr16-S	+	374617	375261	hypothetical protein	645	1.362	2.879e-05	4.976	-6.314	3.83	4.943e-06
TcCLB.442383.9	TcChr16-S	+	375545	375873	40S ribosomal protein SA, putative	329	1.017	6.12e-06	5.983	-6.992	5.436	8.037e-07
TcCLB.442427.10	TcChr14-S	+	194815	195717	trans-sialidase (pseudogene), putative	903	-0.4824	0.1898	3.615	1.57	-5.593	0.1319
TcCLB.442495.10	TcChr36-P	+	288573	289514	cyclic nucleotide-binding domain containing protein, putative (fragment) (FLAM6)	942	-0.69	0.01521	4.516	2.994	-3.201	0.007094
TcCLB.442495.19	TcChr36-P	+	290073	290741	KU70 protein, putative (fragment)	669	0.7216	0.03669	3.337	-2.534	-3.918	0.01959
TcCLB.442629.9	TcChr9-S	+	291962	293093	hypothetical protein, conserved	1132	0.5466	0.03381	4.013	-2.579	-4.013	0.0178
TcCLB.442801.10	TcChr24-P	-	660867	661517	mucin TcMUCII, putative	651	-2.341	0.006507	1.582	3.437	-1.574	0.002685
TcCLB.443397.9	TcChr39-P	+	340053	340940	NADH-cytochrome b5 reductase, putative (fragment)	888	0.8619	0.001138	4.399	-4.281	-0.3284	0.0003542
TcCLB.443403.9	Tcruzi_2522	-	899	1231	retrotransposon hot spot (RHS) protein, putative	333	1.099	8.804e-05	4.307	-5.564	2.651	1.809e-05
TcCLB.443683.9	TcChr25-S	+	171446	172756	DNA-directed rna polymerase I largest subunit, putative (fragment)	1311	0.554	0.02359	4.86	-2.768	-3.829	0.01177
TcCLB.443899.10	Tcruzi_19089	+	73	1281	trans-sialidase, putative (fragment)	1209	-2.015	0.03444	0.212	2.569	-3.18	0.01819
TcCLB.443971.10	TcChr5-P	-	29909	31405	hypothetical protein, conserved (fragment)	1497	1.228	0.08449	1.279	-2.07	-4.271	0.05137
TcCLB.444331.10	TcChr33-S	+	446896	447552	mucin-associated surface protein (MASP), putative	657	-2.381	0.001039	1.108	4.327	0.387	0.0003178
TcCLB.444777.10	TcChr39-P	-	444282	444875	drug resistance protein, putative	594	0.1169	0.8217	2.612	-0.2895	-6.457	0.7751
TcCLB.444777.20	TcChr39-P	-	441692	442714	hypothetical protein, conserved	1023	-0.5532	0.006713	5.072	3.402	-2.451	0.00278
TcCLB.444777.29	TcChr39-P	-	440337	441189	intraflagellar transport protein 88, putative (fragment) (IFT88)	853	0.732	0.001189	4.742	-4.26	-0.474	0.0003723
TcCLB.445011.10	TcChr20-S	+	234700	235536	hypothetical protein, conserved	837	1.178	1.834e-05	4.433	-6.388	4.459	2.903e-06
TcCLB.445011.19	TcChr20-S	+	235660	236515	hypothetical protein, conserved	856	0.8368	0.001724	4.387	-4.077	-0.8109	0.0005726
TcCLB.445281.9	TcChr39-S	+	287672	288939	calpain-like cysteine peptidase, putative	1268	0.09476	0.8739	1.692	-0.2067	-6.268	0.8383
TcCLB.445553.10	TcChr12-S	+	219678	221222	hypothetical protein, conserved	1545	1.564	1.172e-07	4.707	-9.49	10.54	6.585e-09
TcCLB.445557.10	Tcruzi_2621	+	531	1121	mucin TcMUCII, putative	591	-1.125	0.3111	0.6829	1.226	-5.251	0.2359
TcCLB.445635.10	TcChr35-S	+	599155	601251	receptor-type adenylate cyclase (pseudogene), putative	2097	-0.8259	0.01551	4.343	2.995	-3.19	0.007256
TcCLB.445777.10	TcChr40-P	+	2009265	2010044	retrotransposon hot spot (RHS) protein, putative, (fragment)	780	-0.3101	0.1733	4.747	1.629	-5.847	0.1188
TcCLB.445783.10	TcChr33-P	+	375718	377112	mucin-associated surface protein (MASP, pseudogene), putative	1395	-3.756	2.014e-05	1.901	6.337	4.53	3.242e-06
TcCLB.445849.10	TcChr35-S	+	833577	834647	hypothetical protein, conserved	1071	0.6399	0.02129	4.338	-2.82	-3.601	0.01047
TcCLB.445869.10	TcChr28-S	+	150566	151717	hypothetical protein, conserved	1152	0.406	0.05891	4.745	-2.276	-4.849	0.03381
TcCLB.446067.9	TcChr16-P	+	339141	342814	hypothetical protein, conserved (fragment)	3674	0.6178	0.01003	5.084	-3.204	-2.983	0.004397
TcCLB.446325.9	Tcruzi_2651	-	3	1739	retrotransposon hot spot (RHS) protein, putative (fragment)	1737	-0.6892	0.006141	4.639	3.447	-2.228	0.002507
TcCLB.446785.10	Tcruzi_19748	-	1	1626	trans-sialidase, putative (fragment)	1626	-0.9608	0.002186	4.968	3.959	-0.9426	0.0007556
TcCLB.447135.10	Tcruzi_2692	+	558	2651	surface protease GP63, putative	2094	-1.39	0.05637	0.9966	2.301	-3.716	0.03214
TcCLB.447255.10	TcChr34-S	+	669324	669797	hypothetical protein, conserved	474	1.283	3.001e-05	6.065	-6.618	3.697	5.2e-06
TcCLB.447255.20	TcChr34-S	+	668130	668855	Sir2-related protein 3, putative (SIR2rp3)	726	1.345	3.731e-06	4.334	-7.284	6.362	4.389e-07
TcCLB.447255.29	TcChr34-S	+	667223	667885	multidrug resistance-associated protein, putative	663	0.4451	0.1631	3.196	-1.669	-5.421	0.1105
TcCLB.447255.4	TcChr34-S	+	671003	671239	ubiquitin, putative	237	1.377	2.109e-05	4.333	-6.313	4.31	3.42e-06
TcCLB.447483.10	TcChr22-P	+	617594	618190	hypothetical protein, conserved	597	0.1918	0.4091	4.975	-1.004	-6.62	0.3273
TcCLB.447483.4	TcChr22-P	+	618864	619366	Meckel syndrome type 1 protein, putative (fragment) (mks1)	503	-0.7958	0.06795	3.613	2.196	-4.441	0.03983
TcCLB.447705.9	TcChr25-S	+	148415	149064	hypothetical protein, conserved	650	1.71	4.054e-05	3.696	-5.965	3.707	7.354e-06
TcCLB.447801.10	TcChr37-P	+	682659	683957	hypothetical protein, conserved (fragment)	1299	1.028	0.0006497	3.974	-4.56	0.4064	0.0001837
TcCLB.447847.10	TcChr41-S	+	2355799	2356776	trans-sialidase (pseudogene), putative	978	-1.397	0.03276	1.844	2.595	-3.372	0.01718
TcCLB.447847.19	TcChr41-S	+	2358530	2360044	retrotransposon hot spot protein (RHS, pseudogene), putative	1515	-0.8651	0.01297	3.78	3.074	-2.818	0.005916
TcCLB.447899.10	Tcruzi_19997	+	1	1097	trans-sialidase, putative	1097	-5.783	2.186e-07	1.363	9.065	9.015	1.407e-08
TcCLB.448329.10	TcChr31-P	-	1304	1579	trans-sialidase, putative	276	-0.5406	0.5048	0.4652	0.8172	-5.615	0.4233
TcCLB.448387.9	TcChr1-S	+	29240	30888	hypothetical protein, conserved	1649	0.1374	0.5503	4.674	-0.7363	-6.893	0.47
TcCLB.448567.9	TcChr22-S	+	578176	579571	dynein heavy chain, putative	1396	-0.4901	0.01548	5.522	2.985	-3.486	0.007239
TcCLB.448653.10	Tcruzi_20168	-	1	1038	trans-sialidase, putative (fragment)	1038	-2.454	0.04647	-0.6621	2.422	-3.398	0.02569
TcCLB.448661.10	Tcruzi_2767	-	3	485	mucin-associated surface protein (MASP), putative (fragment)	483	-1.756	0.005044	2.223	3.546	-1.365	0.001989
TcCLB.448661.20	Tcruzi_2767	-	1004	1579	mucin TcMUCII, putative	576	-4.115	8.757e-06	2.005	6.79	5.418	1.227e-06
TcCLB.449247.10	TcChr2-S	-	61763	62221	hypothetical protein, conserved	459	-1.238	0.001421	4.375	4.172	-0.2991	0.0004581
TcCLB.449247.20	TcChr2-S	-	62644	63222	hypothetical protein, conserved	579	-1.372	0.0003909	4.314	4.812	1.165	0.0001019
TcCLB.449247.4	TcChr2-S	-	60457	60990	serine/threonine protein phosphatase, putative (fragment)	534	-0.2032	0.3599	5.056	1.109	-6.607	0.2803
TcCLB.449759.9	TcChr38-P	+	77827	78786	hypothetical protein, conserved	960	0.4517	0.1447	3.677	-1.745	-5.411	0.09604
TcCLB.450019.9	TcChr40-P	+	2011656	2017022	dispersed gene family protein 1 (DGF-1), putative (fragment)	5367	0.4618	0.2886	4.613	-1.304	-6.356	0.2161
TcCLB.450061.10	TcChr24-S	+	433323	435422	hypothetical protein, conserved	2100	-0.05373	0.7741	5.823	0.3647	-7.385	0.7191
TcCLB.450155.9	TcChr26-S	+	150812	151671	hypothetical protein, conserved	860	0.3175	0.209	4.383	-1.505	-5.997	0.1478
TcCLB.450161.10	TcChr30-P	+	586775	587305	cation transporter, putative	531	5.332	1.101e-15	6.558	-33.82	34.02	2.474e-19
TcCLB.450489.10	TcChr14-P	+	166616	167889	histone acetyltransferase, putative	1274	-0.0146	0.9631	4.349	0.06191	-7.03	0.9512
TcCLB.452039.9	TcChr8-P	-	330559	331776	hypothetical protein, conserved	1218	0.5105	0.004858	5.707	-3.564	-2.304	0.001907
TcCLB.452283.10	TcChr39-P	-	885794	886528	amino acid permease (pseudogene), putative	735	-0.7697	0.03971	3.365	2.492	-3.919	0.02147
TcCLB.452283.4	TcChr39-P	-	887038	887274	hypothetical protein, conserved	237	-1.006	0.1105	2.439	1.915	-4.683	0.07011
TcCLB.452475.10	Tcruzi_3062	-	18	704	trans-sialidase, Group V, putative	687	-3.197	3.036e-05	2.3	6.116	4.193	5.267e-06
TcCLB.452699.10	TcChr38-P	+	1422420	1425113	retrotransposon hot spot protein (RHS, pseudogene), putative	2694	0.2601	0.3506	4.353	-1.13	-6.438	0.2717
TcCLB.452699.30	TcChr38-P	+	1418007	1419959	dispersed gene family protein 1 (DGF-1), putative	1953	0.3114	0.6501	0.5826	-0.5658	-5.926	0.5777
TcCLB.452699.5	TcChr38-P	+	1426253	1427080	trans-sialidase (pseudogene), putative	828	-0.731	0.3703	1.257	1.087	-5.561	0.29
TcCLB.452895.10	TcChr30-P	-	727601	728422	hypothetical protein, conserved	822	0.5165	0.06331	4.255	-2.236	-4.734	0.03674
TcCLB.453445.10	TcChr8-P	-	221023	221466	hypothetical protein, conserved	444	1.084	3.476e-07	6.361	-8.755	8.949	2.485e-08
TcCLB.453445.20	TcChr8-P	-	222305	222859	ubiquitin-conjugating enzyme E2, putative	555	0.2265	0.3595	5.852	-1.116	-6.839	0.2799
TcCLB.453767.20	Tcruzi_3108	-	3012	5816	trans-sialidase (pseudogene), putative	2805	-2.324	0.0002091	3.247	5.149	2.043	4.902e-05
TcCLB.453767.50	Tcruzi_3108	-	7116	8024	mucin-associated surface protein (MASP), putative	909	-3.899	4.46e-05	2.296	5.913	3.719	8.25e-06
TcCLB.453917.9	TcChr40-S	+	519769	520852	hypothetical protein, conserved	1084	-0.2022	0.5037	5.495	0.822	-6.925	0.4222
TcCLB.453995.10	TcChr24-P	+	704129	706189	retrotransposon hot spot protein (RHS, pseudogene), putative	2061	-0.4252	0.05059	5.134	2.36	-4.699	0.02838
TcCLB.454391.10	Tcruzi_21421	+	1570	3774	trans-sialidase (pseudogene), putative	2205	-0.441	0.03784	4.934	2.518	-4.346	0.0203
TcCLB.454403.10	Tcruzi_21424	+	188	2356	trans-sialidase (pseudogene), putative	2169	-0.1147	0.5226	5.342	0.7847	-6.997	0.4417
TcCLB.454403.30	Tcruzi_21424	+	4214	5632	retrotransposon hot spot protein (RHS, pseudogene), putative	1419	-0.9172	0.002277	4.574	3.939	-1.088	0.0007924
TcCLB.454787.10	TcChr41-S	-	2124246	2124488	mucin TcMUC, putative	243	-3.558	0.00157	-1.364	4.122	-0.1108	0.0005144
TcCLB.454787.20	TcChr41-S	-	2122762	2123061	elongation factor 1-gamma (EF-1-gamma, pseudogene), putative	300	0.07848	0.9248	1.107	-0.1236	-6.112	0.9029
TcCLB.455171.9	TcChr40-S	+	1724574	1725805	trans-sialidase, putative	1232	-6.211	1.267e-09	4.504	13.42	15.64	2.216e-11
TcCLB.455721.9	TcChr22-P	+	171176	171523	cytochrome c oxidase subunit 10, putative	348	0.8031	0.2015	2.194	-1.529	-5.212	0.1417
TcCLB.456021.10	TcChr36-P	-	118803	118961	hypothetical protein, conserved (fragment)	159	0.7858	0.1012	2.782	-1.964	-4.772	0.06336
TcCLB.456097.30	TcChr30-S	-	501064	502125	glycerophosphoryl diester phosphodiesterase, putative	1062	0.4292	0.1796	3.882	-1.605	-5.654	0.1239
TcCLB.456139.10	TcChr34-S	+	825677	826567	hypothetical protein, conserved	891	-0.1361	0.7789	2.223	0.3573	-6.378	0.7246
TcCLB.456627.10	TcChr28-S	-	622869	623879	trans-sialidase (pseudogene), putative	1011	-0.7392	0.4483	-0.5695	0.9231	-5.535	0.3668
TcCLB.457101.10	Tcruzi_22036	-	185	2674	hypothetical protein, conserved	2490	-0.01282	0.9526	5.29	0.0785	-7.307	0.9382
TcCLB.457101.20	Tcruzi_22036	-	3434	5845	dynein heavy chain, cytosolic, putative	2412	1.118	1.535e-06	5.779	-7.821	7.207	1.487e-07
TcCLB.457101.30	Tcruzi_22036	-	7231	7992	multidrug resistance protein E, putative	762	-0.08931	0.7867	3.501	0.345	-6.752	0.7336
TcCLB.457109.9	TcChr14-S	-	26794	28041	dispersed gene family protein 1 (DGF-1), putative (fragment)	1248	1.064	0.006014	3.495	-3.458	-1.991	0.002446
TcCLB.457113.10	Tcruzi_3257	-	107	1240	trans-sialidase, putative (fragment)	1134	-5.557	4.967e-06	0.9301	7.114	5.737	6.227e-07
TcCLB.457251.10	TcChr40-P	-	1808715	1809506	3-oxo-5-alpha-steroid 4-dehydrogenase, putative (fragment)	792	2.005	1.083e-10	6.864	-15.58	19.35	9.186e-13
TcCLB.457251.19	TcChr40-P	-	1806728	1807160	hypothetical protein, conserved (fragment)	433	0.69	0.08094	3.308	-2.096	-4.762	0.04886
TcCLB.457339.10	TcChr35-P	-	1080226	1080720	U6 snRNA-associated Sm-like protein LSm4, putative	495	0.6618	0.04022	4.285	-2.494	-4.276	0.02179
TcCLB.457339.19	TcChr35-P	-	1079353	1079954	hypothetical protein, conserved	602	0.08339	0.7669	3.905	-0.3763	-6.851	0.7106
TcCLB.457547.9	TcChr26-S	-	50482	54812	dispersed gene family protein 1 (DGF-1), putative	4331	-0.1017	0.8848	3.022	0.1905	-6.605	0.8515
TcCLB.457977.10	Tcruzi_3295	+	1	1323	trans-sialidase, putative (fragment)	1323	-3.541	0.000471	2.877	5.234	1.328	0.0001266
TcCLB.457979.10	TcChr38-P	+	399113	400165	mucin-associated surface protein (MASP), putative	1053	-3.52	0.0001371	1.602	5.341	2.507	3.004e-05
TcCLB.458015.10	TcChr16-S	+	370745	372250	hypothetical protein, conserved	1506	0.08213	0.6692	5.504	-0.5338	-7.231	0.5993
TcCLB.458015.4	TcChr16-S	+	372933	373763	hypothetical protein, conserved	831	1.229	6.235e-05	5.041	-5.831	2.902	1.214e-05
TcCLB.458153.10	TcChr33-S	+	684295	685584	serine/threonine protein phosphatase, putative (fragment)	1290	-0.3735	0.2648	3.237	1.34	-5.809	0.1951
TcCLB.458241.10	TcChr8-P	-	225347	226669	hypothetical protein, conserved	1323	0.972	0.005767	3.045	-3.478	-1.814	0.00233
TcCLB.458369.10	Tcruzi_3323	+	1	1287	trans-sialidase (pseudogene), putative	1287	-1.405	0.02011	1.796	2.85	-2.823	0.009803
TcCLB.458759.10	TcChr35-P	-	1108277	1108729	profilin, putative	453	1.432	1.292e-06	5.697	-8.098	7.462	1.206e-07
TcCLB.458759.14	TcChr35-P	-	1109294	1110427	hypothetical protein, conserved	1134	1.046	2.896e-05	5.355	-6.141	3.734	4.976e-06
TcCLB.458759.20	TcChr35-P	-	1110683	1111357	hypothetical protein, conserved	675	0.6978	0.02029	4.172	-2.845	-3.491	0.0099
TcCLB.459061.10	TcChr16-P	+	393970	394758	trans-sialidase, putative	789	-2.346	0.000197	3.107	5.177	2.115	4.561e-05
TcCLB.459199.10	TcChr15-P	-	5578	8397	retrotransposon hot spot (RHS) protein, putative	2820	0.4828	0.0009617	7.231	-4.366	-0.6616	0.0002897
TcCLB.459389.10	TcChr7-P	+	239457	241010	hypothetical protein, conserved (fragment)	1554	0.05198	0.8362	4.852	-0.267	-7.196	0.7921
TcCLB.459619.10	Tcruzi_3380	+	776	1021	hypothetical protein, conserved (pseudogene)	246	0.1902	0.7293	1.6	-0.4367	-6.196	0.667
TcCLB.459793.10	TcChr14-S	+	206151	206528	mucin TcMUCI, putative	378	-4.474	3.045e-06	2.316	7.405	6.574	3.424e-07
TcCLB.460061.10	TcChr40-S	-	1723267	1723878	hypothetical protein (fragment)	612	0.5823	0.09657	2.857	-1.993	-4.778	0.05993
TcCLB.460061.20	TcChr40-S	+	1724123	1724470	trans-sialidase, putative (fragment)	348	-6.168	6.664e-07	1.618	8.337	7.846	5.465e-08
TcCLB.460111.10	TcChr23-P	-	169685	171781	trans-sialidase, putative (fragment)	2097	0.1507	0.8873	0.09572	-0.1857	-5.919	0.8545
TcCLB.460125.10	TcChr39-P	-	877079	877732	hypothetical protein, conserved (fragment)	654	0.59	0.146	3.555	-1.743	-5.387	0.0971
TcCLB.460127.20	TcChr39-P	-	883251	884537	metallo- peptidase, Clan M- Family M48 (FACE1)	1287	1.1	2.384e-05	6.251	-6.448	3.855	3.957e-06
TcCLB.460127.30	TcChr39-P	-	885292	885690	amino acid permease, putative	399	-0.7495	0.1005	3.048	1.969	-4.767	0.06279
TcCLB.460197.10	TcChr6-P	-	214427	214798	cysteine peptidase (pseudogene), putative	372	0.2275	0.734	1.004	-0.4292	-6.039	0.6723
TcCLB.460625.9	Tcruzi_3425	+	4	1251	trans-sialidase (pseudogene), putative	1248	-1.559	0.01769	1.235	2.916	-2.606	0.008448
TcCLB.460747.20	TcChr31-P	+	752546	754951	hypothetical protein, conserved	2406	0.2907	0.08028	5.539	-2.1	-5.309	0.0484
TcCLB.460747.30	TcChr31-P	+	751013	751789	hypothetical protein, conserved	777	-0.91	0.03256	3.438	2.598	-3.643	0.01705
TcCLB.460747.9	TcChr31-P	+	755359	757062	hypothetical protein, conserved (fragment)	1704	1.134	2.836e-05	4.858	-6.152	3.851	4.861e-06
TcCLB.460757.10	TcChr31-P	+	759084	759770	receptor-type adenylate cyclase, putative	687	-1.905	0.0002122	3.655	5.138	1.926	4.987e-05
TcCLB.460757.20	TcChr31-P	+	759885	760598	hypothetical protein (fragment)	714	1.208	0.1029	0.9151	-1.954	-4.363	0.06457
TcCLB.461165.10	TcChr38-S	+	230226	233162	hypothetical protein, conserved	2937	0.8639	0.001916	4.494	-4.024	-0.9537	0.0006484
TcCLB.461165.4	TcChr38-S	+	233376	234134	hypothetical protein, conserved (fragment)	759	0.9307	0.01781	2.947	-2.913	-3.043	0.008514
TcCLB.461515.10	TcChr23-S	-	12981	14336	mucin TcMUCI, putative (fragment)	1356	-0.8674	0.01592	6.814	3.206	-3.505	0.007476
TcCLB.461879.10	TcChr16-P	+	457553	458839	retrotransposon hot spot protein (RHS, pseudogene), putative	1287	0.3565	0.1909	4.457	-1.566	-5.887	0.1328
TcCLB.461927.9	TcChr8-S	+	82566	84255	adenosine monophosphate deaminase, putative	1690	-0.1076	0.6606	4.88	0.5478	-7.031	0.5898
TcCLB.462617.10	TcChr30-S	-	210390	212078	dynein heavy chain (pseudogene), putative	1689	-0.2347	0.1908	6.303	1.566	-6.342	0.1327
TcCLB.462761.10	TcChr30-S	-	136351	137682	surface protease GP63, putative	1332	-1.129	8.425e-06	5.539	6.812	5.224	1.173e-06
TcCLB.462761.16	TcChr30-S	-	135638	135871	hypothetical protein, conserved (fragment)	234	0.07924	0.9001	2.007	-0.1647	-6.327	0.8708
TcCLB.462761.4	TcChr30-S	-	138087	139052	hypothetical protein, conserved	966	0.4096	0.1774	3.842	-1.613	-5.645	0.1222
TcCLB.463155.10	TcChr21-S	-	73355	74182	retrotransposon hot spot protein (RHS, pseudogene), putative	828	0.7276	0.008332	4.151	-3.295	-2.535	0.003568
TcCLB.463155.20	TcChr21-S	-	74987	77950	retrotransposon hot spot (RHS) protein, putative	2964	0.4068	0.003087	7.573	-3.788	-2.043	0.001129
TcCLB.463155.40	TcChr21-S	-	79479	82052	glycine dehydrogenase [decarboxylating] (pseudogene), putative	2574	0.3509	0.09379	5.065	-2.01	-5.395	0.0579
TcCLB.463269.10	TcChr25-P	+	657649	657747	eukaryotic translation initiation factor 1A, putative (fragment)	99	1.51	0.04934	0.3431	-2.374	-3.618	0.02756
TcCLB.463279.20	Tcruzi_23428	-	3093	5333	trans-sialidase, Group II, putative	2241	-5.059	8.107e-11	5.279	16.39	19.58	6.083e-13
TcCLB.463297.10	TcChr1-S	+	19336	19955	hypothetical protein (fragment)	620	0.03774	0.9528	2.013	-0.07827	-6.44	0.9384
TcCLB.463323.10	Tcruzi_23437	-	1446	3704	trans-sialidase, Group II, putative	2259	-3.393	1.061e-07	3.164	9.557	10.71	5.852e-09
TcCLB.463323.20	Tcruzi_23437	-	4936	6087	retrotransposon hot spot protein (RHS, pseudogene), putative	1152	0.4934	0.1982	2.662	-1.541	-5.416	0.1389
TcCLB.463359.9	TcChr32-P	+	411968	413675	vacuolar assembly protein vps41, putative	1708	0.1253	0.6101	4.51	-0.6327	-6.906	0.534
TcCLB.463451.10	TcChr37-P	-	1076242	1077006	hypothetical protein, conserved	765	-0.5657	0.03835	4.295	2.511	-4.156	0.02061
TcCLB.463451.4	TcChr37-P	-	1075014	1075344	hypothetical protein, conserved	331	1.01	0.009357	3.205	-3.238	-2.425	0.004065
TcCLB.463673.9	TcChr30-S	-	471151	472448	hypothetical protein, conserved	1298	0.33	0.1261	4.479	-1.832	-5.543	0.08168
TcCLB.463901.10	Tcruzi_23566	+	3	1496	trans-sialidase, putative (fragment)	1494	-2.995	0.0002424	3.663	5.738	1.99	5.829e-05
TcCLB.463955.10	TcChr24-P	-	666332	667099	mucin TcMUCII, putative	768	-4.1	2.798e-06	2.13	7.453	6.781	3.112e-07
TcCLB.463955.20	TcChr24-P	-	665819	666241	mucin-associated surface protein (MASP), putative (fragment)	423	-4.336	9.594e-05	0.9828	5.519	2.81	1.999e-05
TcCLB.464391.10	Tcruzi_3614	+	2	877	retrotransposon hot spot protein (RHS, pseudogene), putative	876	0.4235	0.3254	2.179	-1.187	-5.817	0.2489
TcCLB.464415.10	TcChr15-P	+	106183	106626	hypothetical protein	444	-0.5153	0.38	1.726	1.066	-5.74	0.2991
TcCLB.464807.10	TcChr40-S	+	787050	787760	serine/threonine protein kinase, putative	711	-3.502	7.648e-08	4.261	9.852	11.18	3.89e-09
TcCLB.464807.20	TcChr40-S	+	789602	791464	hypothetical protein, conserved (fragment)	1863	0.06878	0.7175	5.386	-0.4557	-7.266	0.6534
TcCLB.464879.9	TcChr10-P	+	76759	77775	ribonuclease L inhibitor, putative (fragment)	1017	1.199	0.0002027	4.382	-5.144	1.665	4.72e-05
TcCLB.465323.10	Tcruzi_3656	-	2	520	hypothetical protein (fragment)	519	-1.337	0.04957	1.178	2.371	-3.648	0.02771
TcCLB.466007.9	TcChr19-S	+	584570	586174	dispersed gene family protein 1 (DGF-1), putative (fragment)	1605	1.092	0.0919	1.666	-2.022	-4.4	0.05659
TcCLB.466325.10	Tcruzi_3689	+	186	1517	trans-sialidase (pseudogene), putative	1332	0.3159	0.2908	3.806	-1.271	-6.171	0.2179
TcCLB.466529.9	TcChr37-S	-	781566	782464	hypothetical protein, conserved	899	0.6539	0.01174	4.956	-3.124	-3.096	0.005274
TcCLB.466593.10	TcChr12-P	-	416466	417266	hypothetical protein, conserved	801	-1.303	0.00286	3.424	3.826	-1.026	0.001033
TcCLB.466593.19	TcChr12-P	-	415340	415731	hypothetical protein, conserved	392	-0.4344	0.0263	5.454	2.711	-4.081	0.01334
TcCLB.466823.10	TcChr22-S	-	36035	36949	Checkpoint protein HUS1, putative	915	-0.2696	0.4091	3.483	1.003	-6.288	0.3274
TcCLB.466965.10	TcChr11-S	-	94270	95950	trans-sialidase (pseudogene), putative	1681	0.8685	0.08093	2.5	-2.096	-4.483	0.04885
TcCLB.467287.10	TcChr15-P	-	307294	308283	alpha-tubulin N-acetyltransferase, putative	990	0.1541	0.5379	4.25	-0.7576	-6.75	0.4574
TcCLB.467287.20	TcChr15-P	-	309177	310607	hypothetical protein, conserved	1431	4.594	0.00642	4.103	-4.178	-1.438	0.00264
TcCLB.467287.30	TcChr15-P	-	312347	312928	ATPase beta subunit, putative	582	1.22	1.831e-07	6.291	-9.18	9.748	1.143e-08
TcCLB.467373.10	Tcruzi_24365	+	1	1206	trans-sialidase, putative (fragment)	1206	-1.712	0.004269	2.517	3.63	-1.242	0.001637
TcCLB.467465.10	TcChr26-P	-	257107	257853	surface protease GP63, putative	747	1.987	0.00416	1.355	-3.643	-1.115	0.001588
TcCLB.467795.19	TcChr36-P	-	452202	452714	hypothetical protein, conserved	513	0.04529	0.8811	4.01	-0.1956	-6.943	0.8469
TcCLB.467795.9	TcChr36-P	-	451082	451887	diphthamide synthesis protein, putative	806	0.3082	0.1074	5.09	-1.929	-5.518	0.06777
TcCLB.468005.9	TcChr10-P	-	443711	445058	pumilio/PUF RNA binding protein 3, putative (PUF3)	1348	0.7691	0.0002767	5.492	-4.985	1.041	6.812e-05
TcCLB.468041.10	Tcruzi_24516	+	1259	1804	hypothetical protein	546	0.4667	0.08972	3.683	-2.035	-4.956	0.05506
TcCLB.468041.30	Tcruzi_24516	-	2027	4777	retrotransposon hot spot protein (RHS, pseudogene), putative	2751	0.2412	0.1568	6.11	-1.695	-6.141	0.1054
TcCLB.468217.14	TcChr24-S	-	235855	237133	mucin-associated surface protein (MASP), putative	1279	-2.624	1.763e-05	4.134	6.523	4.802	2.776e-06
TcCLB.468217.30	TcChr24-S	-	238827	240251	trans-sialidase, putative	1425	-1.793	6.691e-05	3.357	5.704	3.228	1.317e-05
TcCLB.468405.9	TcChr16-S	-	51699	53031	dispersed gene family protein 1 (DGF-1), putative	1333	1.015	0.166	0.6776	-1.657	-4.801	0.1128
TcCLB.468803.10	TcChr38-P	+	395974	396657	surface protease GP63, putative	684	-2.119	0.01366	1.678	3.048	-2.293	0.006274
TcCLB.468941.9	TcChr36-S	+	817990	819345	ATP-dependent DEAD/H RNA helicase, putative (fragment)	1356	1.136	8.66e-07	5.578	-8.172	7.916	7.494e-08
TcCLB.469113.10	TcChr15-P	+	159238	160729	trans-sialidase (pseudogene), putative	1492	-0.5115	0.1257	3.319	1.834	-5.147	0.08136
TcCLB.469435.10	TcChr34-S	-	242571	243164	hypothetical protein, conserved	594	0.926	0.001016	4.29	-4.339	-0.1707	0.0003091
TcCLB.469435.4	TcChr34-S	-	241766	242332	ribosomal protein L14, putative	567	0.7162	0.01572	3.777	-2.977	-3.134	0.00737
TcCLB.469735.9	TcChr37-P	-	818999	820455	hypothetical protein, conserved	1457	-0.1671	0.4441	4.929	0.9318	-6.767	0.3624
TcCLB.469785.10	TcChr32-S	-	597000	598604	hypothetical protein, conserved	1605	0.7502	0.0001382	5.608	-5.336	1.821	3.035e-05
TcCLB.469785.20	TcChr32-S	-	598996	599778	hypothetical protein, conserved	783	0.3006	0.2514	4.519	-1.377	-6.19	0.1835
TcCLB.469785.30	TcChr32-S	-	600072	601328	hypothetical protein	1257	0.7862	0.001651	4.736	-4.098	-0.8536	0.0005449
TcCLB.469785.40	TcChr32-S	-	602564	603202	RNA-binding protein, putative	639	2.864	8.097e-11	4.623	-15.93	19.84	6.039e-13
TcCLB.469785.5	TcChr32-S	-	596249	596716	hypothetical protein, conserved (fragment)	468	0.5144	0.1158	3.353	-1.884	-5.094	0.07398
TcCLB.470169.9	TcChr5-S	-	162278	162799	hypothetical protein, conserved	522	1.205	0.0002431	3.868	-5.051	1.591	5.851e-05
TcCLB.470399.10	Tcruzi_3862	+	1188	1574	cyclophilin, putative (fragment)	387	3.394	1.394e-08	4.027	-11.46	13.3	4.697e-10
TcCLB.470521.10	TcChr7-P	+	237831	238892	protein kinase, putative (fragment)	1062	1.358	7.368e-05	4.002	-5.654	2.927	1.473e-05
TcCLB.470687.9	TcChr25-P	+	316068	317022	hypothetical protein, conserved	955	1.211	0.01356	3.19	-3.068	-2.741	0.006221
TcCLB.470827.10	Tcruzi_25155	-	1	1443	retrotransposon hot spot protein (RHS, pseudogene), putative	1443	-0.2535	0.3908	4.02	1.043	-6.308	0.3094
TcCLB.470827.20	Tcruzi_25155	-	4843	6111	trans-sialidase, putative	1269	1.13	1.407e-05	5.163	-6.533	4.642	2.126e-06
TcCLB.471403.9	Tcruzi_25287	-	1	5595	dispersed gene family protein 1 (DGF-1), putative (fragment)	5595	-0.08681	0.8594	5.354	0.233	-7.323	0.8202
TcCLB.471467.10	Tcruzi_25302	+	3	1118	trans-sialidase, putative (fragment)	1116	-2.375	0.003081	4.012	4.245	-0.9725	0.001126
TcCLB.471799.10	Tcruzi_25378	+	1	1014	trans-sialidase, putative (fragment)	1014	-4.672	8.847e-07	2.894	8.291	8.121	7.716e-08
TcCLB.471901.10	TcChr40-P	-	260945	261703	hypothetical protein, conserved	759	1.122	5.232e-07	5.7	-8.493	8.544	4.06e-08
TcCLB.471901.20	TcChr40-P	-	262368	263081	SNARE protein, putative	714	0.3232	0.09864	4.963	-1.98	-5.37	0.06145
TcCLB.471901.5	TcChr40-P	-	260331	260579	GDP-mannose 4,6 dehydratase, putative (fragment)	249	0.4627	0.4788	0.7005	-0.8657	-5.744	0.3968
TcCLB.472253.10	TcChr40-S	+	947140	948090	vacuolar protein sorting complex subunit (pseudogene), putative	951	0.8792	0.002109	4.837	-4.003	-1.154	0.0007243
TcCLB.472357.10	Tcruzi_25507	+	1541	3982	trans-sialidase, Group V, putative	2442	-6.998	1.474e-09	7.144	19.52	16.16	2.703e-11
TcCLB.472777.20	TcChr29-P	+	732652	733416	hypothetical protein, conserved	765	0.1589	0.4959	5.436	-0.8336	-7.011	0.4143
TcCLB.472777.30	TcChr29-P	+	734103	734594	protein disulfide isomerase, putative	492	0.1067	0.7574	4.051	-0.3917	-6.823	0.6994
TcCLB.472777.9	TcChr29-P	+	731988	732215	hypothetical protein, conserved	228	0.3676	0.5202	2.356	-0.7893	-6.161	0.4391
TcCLB.472833.10	TcChr39-P	-	460952	461614	hypothetical protein, conserved	663	1.207	0.05872	1.566	-2.278	-3.975	0.03369
TcCLB.473111.10	TcChr22-S	+	572016	572852	lathosterol oxidase, putative	837	2.83	7.178e-05	2.229	-5.668	3.261	1.43e-05
TcCLB.473313.10	Tcruzi_3977	+	907	1368	mucin-associated surface protein (MASP), putative (fragment)	462	-1.347	0.03356	4.01	2.736	-3.769	0.01766
TcCLB.473619.9	TcChr41-S	-	34219	35520	dispersed gene family protein 1 (DGF-1), putative (fragment)	1302	0.8994	0.3452	0.3715	-1.141	-5.34	0.267
TcCLB.473633.9	TcChr12-S	-	78255	79597	dispersed gene family protein 1 (DGF-1), putative (fragment)	1343	0.8513	0.1281	2.44	-1.825	-4.938	0.08322
TcCLB.473703.10	TcChr18-P	+	350357	350497	surface protease GP63, putative	141	-1.62	0.02817	1.832	2.675	-3.141	0.01443
TcCLB.473709.10	TcChr34-P	+	703461	704396	trans-sialidase, putative (fragment)	936	-2.393	0.05419	0.6218	2.381	-3.611	0.0307
TcCLB.473755.9	TcChr12-P	-	444566	445755	hypothetical protein, conserved	1190	-0.04367	0.8495	5.218	0.2464	-7.262	0.8078
TcCLB.474079.10	Tcruzi_25905	-	2	1166	trans-sialidase, putative	1165	-5.59	7.86e-08	4.507	11.99	11.23	4.047e-09
TcCLB.474339.9	TcChr9-P	+	290198	291641	hypothetical protein, conserved	1444	-0.004682	0.9826	5.079	0.0278	-7.215	0.9781
TcCLB.474341.9	TcChr15-S	+	73406	74933	dynein heavy chain, putative	1528	0.004682	0.9803	5.845	-0.03196	-7.463	0.9748
TcCLB.474887.9	TcChr9-P	+	291742	292939	pseudouridine synthase TruD, putative (fragment)	1198	0.07841	0.765	4.76	-0.3796	-7.074	0.7082
TcCLB.474937.9	TcChr31-P	+	139123	140812	acetyl-CoA carboxylase, putative	1690	1.102	8.269e-07	5.787	-8.2	7.95	7.104e-08
TcCLB.475133.10	Tcruzi_26149	+	15	1056	trans-sialidase, putative	1042	-10.64	9.486e-08	2.269	11.11	9.309	5.119e-09
TcCLB.475169.10	Tcruzi_4047	+	101	1402	DNA-directed RNA polymerase II subunit 2 (pseudogene), putative	1302	1.624	6.007e-05	4.147	-5.915	3.155	1.163e-05
TcCLB.475705.9	TcChr24-S	+	312314	314472	hypothetical protein, conserved	2159	0.2294	0.3464	4.447	-1.139	-6.502	0.2679
TcCLB.476125.9	Tcruzi_4073	+	1	1997	dispersed gene family protein 1 (DGF-1), putative	1997	1.66	0.03717	0.6709	-2.528	-3.38	0.01988
TcCLB.476421.9	TcChr20-S	+	379466	381250	protein kinase, putative	1785	0.8084	0.001801	4.639	-4.055	-0.938	0.0006031
TcCLB.476725.9	Tcruzi_26525	-	2	4342	dispersed gene family protein 1 (DGF-1), putative (fragment)	4341	-0.09588	0.8279	3.178	0.2796	-6.692	0.7826
TcCLB.476733.10	TcChr27-P	+	659298	661199	hypothetical protein, conserved	1902	-0.1321	0.4123	6.325	0.9967	-7.029	0.3307
TcCLB.476733.20	TcChr27-P	+	662137	664215	hypothetical protein, conserved	2079	-0.6814	0.0001816	6.127	5.199	1.505	4.162e-05
TcCLB.476733.29	TcChr27-P	+	664777	665065	serine-threonine dehydratase, putative	289	-0.8399	0.1241	2.463	1.842	-4.812	0.08017
TcCLB.476833.10	Tcruzi_26549	+	3	1242	trans-sialidase, putative	1240	-2.578	0.02478	0.8649	2.779	-2.835	0.01248
TcCLB.476911.10	Tcruzi_26567	-	1	1005	trans-sialidase, putative (fragment)	1005	-5.393	1.601e-07	1.86	9.28	9.7	9.56e-09
TcCLB.477471.10	TcChr21-P	-	11790	15224	trans-sialidase (pseudogene), putative	3435	-3.883	5.808e-08	5.993	13.13	11.77	2.756e-09
TcCLB.477935.9	TcChr40-P	-	1805235	1805663	calpain-like cysteine peptidase (pseudogene), putative	429	-0.1973	0.5948	3.624	0.6576	-6.597	0.5182
TcCLB.477983.10	TcChr31-S	+	693476	694021	calpain cysteine peptidase, putative	546	-1.232	0.08138	1.173	2.092	-4.137	0.04916
TcCLB.478071.10	TcChr4-P	-	101	1457	trans-sialidase (pseudogene), putative	1357	-0.2741	0.2505	5.325	1.379	-6.37	0.1828
TcCLB.478283.10	TcChr12-P	-	281604	282329	hypothetical protein, conserved (pseudogene)	726	-0.7758	0.01029	4.777	3.191	-2.794	0.00453
TcCLB.478463.10	Tcruzi_4148	-	1272	1604	hypothetical protein	333	-4.436	3.723e-05	0.7523	6.008	3.674	6.683e-06
TcCLB.478671.9	TcChr28-S	+	131695	133135	hypothetical protein, conserved	1441	0.3495	0.05467	5.974	-2.318	-5.03	0.03102
TcCLB.478711.10	TcChr4-S	-	663	1976	trans-sialidase (pseudogene), putative	1314	-0.02738	0.8997	6.142	0.1655	-7.519	0.8702
TcCLB.479253.9	TcChr36-S	-	902447	902872	hypothetical protein, conserved (fragment)	426	-0.003619	0.9913	3.829	0.01316	-6.92	0.9896
TcCLB.479379.9	TcChr15-S	+	72098	73304	dynein heavy chain, putative	1207	0.3001	0.07298	5.944	-2.156	-5.297	0.04325
TcCLB.479481.10	Tcruzi_4181	+	1824	2612	mucin-associated surface protein (MASP), putative (fragment)	789	-3.427	1.09e-05	2.668	6.671	5.317	1.581e-06
TcCLB.479481.5	Tcruzi_4181	+	930	1589	elongation factor 1-gamma (EF-1-gamma, pseudogene), putative	660	0.9554	0.1462	1.633	-1.74	-4.909	0.09725
TcCLB.479517.30	TcChr34-S	-	912592	913167	hypothetical protein	576	-0.7998	0.4087	0.6214	1.005	-5.468	0.3268
TcCLB.479517.50	TcChr34-S	-	915834	916259	surface protease GP63, putative	426	0.4708	0.3943	2.232	-1.035	-5.912	0.3129
TcCLB.479721.10	TcChr26-S	-	54921	55820	hypothetical protein, conserved (pseudogene)	900	0.3164	0.6432	0.9814	-0.5777	-5.981	0.5698
TcCLB.479847.11	TcChr38-P	+	1417104	1417904	trans-sialidase (pseudogene), putative	801	-0.8152	0.3223	0.4221	1.195	-5.276	0.246
TcCLB.479847.20	TcChr38-P	+	1415230	1415811	retrotransposon hot spot (RHS) protein, putative	582	-0.1614	0.76	2.055	0.3877	-6.298	0.7023
TcCLB.479883.10	TcChr26-P	-	700907	701575	hypothetical protein, conserved	669	0.2725	0.3535	3.949	-1.123	-6.362	0.2744
TcCLB.479961.20	TcChr26-P	+	416851	418695	retrotransposon hot spot protein (RHS, pseudogene), putative	1845	0.5946	0.03207	3.492	-2.607	-3.953	0.01676
TcCLB.480561.10	Tcruzi_4213	+	1	417	trans-sialidase, putative	417	-0.3069	0.4505	3.388	0.9192	-6.316	0.3688
TcCLB.480653.10	TcChr23-S	-	239516	240436	hypothetical protein, conserved	921	1.018	0.0008114	4.412	-4.453	0.01272	0.000238
TcCLB.480975.10	TcChr11-S	+	382812	383630	hypothetical protein, conserved	819	0.8463	0.05708	2.459	-2.294	-4.066	0.0326
TcCLB.480997.10	TcChr36-S	-	442300	444069	hypothetical protein, conserved	1770	-0.5868	0.5908	0.7063	0.6685	-5.891	0.5136
TcCLB.481099.9	Tcruzi_4226	+	2	1882	dispersed gene family protein 1 (DGF-1), putative (fragment)	1881	0.5288	0.3694	2.108	-1.088	-5.814	0.2892
TcCLB.481211.10	Tcruzi_27577	-	1236	1739	mucin TcMUCII, putative	504	-2.835	7.704e-05	3.061	5.718	3.187	1.549e-05
TcCLB.481211.20	Tcruzi_27577	-	2962	3477	hypothetical protein	516	-1.199	0.001232	3.388	4.242	-0.07347	0.000388
TcCLB.481211.30	Tcruzi_27577	-	4241	4939	mucin TcMUCII, putative	699	-2.728	3.87e-06	3.688	7.263	6.541	4.584e-07
TcCLB.481435.9	TcChr37-P	-	1106539	1108087	clathrin heavy chain, putative	1549	1.239	1.601e-07	6.332	-9.278	9.931	9.588e-09
TcCLB.481729.10	TcChr34-P	-	399842	400597	hypothetical protein, conserved	756	0.644	0.005446	4.44	-3.508	-2.123	0.002177
TcCLB.481729.20	TcChr34-P	-	399227	399450	hypothetical protein, conserved	224	0.6943	0.08445	2.758	-2.071	-4.585	0.05133
TcCLB.482097.10	TcChr40-S	-	1881666	1882241	hypothetical protein, conserved (fragment)	576	0.5909	0.1858	3.014	-1.583	-5.47	0.1288
TcCLB.482097.20	TcChr40-S	-	1882792	1882869	hypothetical protein, conserved	78	1.998	0.01129	0.6378	-3.143	-2.123	0.005054
TcCLB.482319.10	TcChr40-P	+	888204	889013	hypothetical protein, conserved	810	1.467	2.217e-06	5.517	-7.85	6.823	2.353e-07
TcCLB.482319.19	TcChr40-P	+	889093	889927	hypothetical protein, conserved	835	0.3178	0.2875	3.777	-1.28	-6.114	0.2151
TcCLB.482369.10	TcChr7-S	+	282052	283509	protein phosphatase 2A regulatory subunit, putative	1458	-0.219	0.204	5.59	1.521	-6.238	0.1437
TcCLB.482369.20	TcChr7-S	+	284072	287380	hypothetical protein, conserved	3309	0.2408	0.1101	7.232	-1.915	-5.91	0.06973
TcCLB.482369.29	TcChr7-S	+	287808	288518	arginine kinase (fragment)	711	-4.286	3.64e-07	7.577	13.67	9.677	2.623e-08
TcCLB.482425.10	Tcruzi_4269	-	1520	2248	retrotransposon hot spot (RHS) protein, putative	729	-0.003799	0.9943	1.774	0.008096	-6.288	0.9936
TcCLB.482471.10	TcChr10-S	-	397393	397749	hypothetical protein, conserved	357	1.239	2.566e-06	4.773	-7.503	6.719	2.811e-07
TcCLB.482471.19	TcChr10-S	-	394990	395617	ATP-dependent RNA helicase SUB2, putative (fragment) (SUB2)	628	2.382	1.5e-10	5.101	-15.2	18.96	1.47e-12
TcCLB.482971.9	TcChr16-S	-	46507	47916	dispersed gene family protein 1 (DGF-1), putative (fragment)	1410	0.8115	0.2758	1.084	-1.311	-5.351	0.2046
TcCLB.483009.9	Tcruzi_4289	-	1	931	exonuclease, putative	931	0.1887	0.4892	4.799	-0.8462	-6.825	0.4073
TcCLB.483183.10	TcChr34-P	+	701626	703218	trans-sialidase, putative (fragment)	1593	-2.912	0.0007677	0.9924	4.478	0.71	0.000223
TcCLB.483389.10	Tcruzi_4305	-	2	976	retrotransposon hot spot protein (RHS, pseudogene), putative	975	-0.02394	0.9113	5.085	0.1469	-7.249	0.8847
TcCLB.483581.9	TcChr28-P	+	682218	683310	dispersed gene family protein 1 (DGF-1), putative	1093	0.9091	0.374	-0.01489	-1.078	-5.34	0.2936
TcCLB.483623.10	TcChr39-S	-	891646	892686	hypothetical protein, conserved	1041	-1.879	2.77e-05	4.196	6.164	4.216	4.731e-06
TcCLB.484097.10	Tcruzi_4325	-	3	1073	trans-sialidase, putative (fragment)	1071	-7.856	2.692e-09	6.077	17.12	15.04	5.963e-11
TcCLB.484299.10	TcChr37-S	-	712063	712632	trypanothione reductase, putative	570	1.365	1.232e-07	5.856	-9.453	10.3	7.026e-09
TcCLB.484299.4	TcChr37-S	-	710932	711448	ATP-dependent DEAD/H RNA helicase, putative	517	0.7439	0.04626	3.165	-2.41	-4.113	0.02555
TcCLB.484311.10	TcChr39-S	+	257244	259136	calpain-like cysteine peptidase, putative (fragment)	1893	2.685	0.005542	2.365	-3.734	-1.412	0.002221
TcCLB.484949.9	TcChr36-S	+	792017	793985	AGC/RSK family serine/threonine kinase, putative (fragment)	1969	0.4281	0.3071	2.94	-1.231	-5.872	0.2325
TcCLB.485335.10	TcChr20-P	+	581135	582823	retrotransposon hot spot protein (RHS, pseudogene), putative	1689	0.9245	0.01386	3.349	-3.041	-2.833	0.006377
TcCLB.485683.10	TcChr32-P	-	827545	828789	RNA-binding protein 42 (RNA-binding motif protein 42), putative	1245	1.294	1.918e-07	8.039	-9.389	9.626	1.206e-08
TcCLB.485845.9	TcChr24-S	-	35886	37379	dispersed gene family protein 1 (DGF-1), putative (fragment)	1494	0.1387	0.8854	0.01097	-0.1885	-5.908	0.8524
TcCLB.485889.10	TcChr24-S	+	379032	381815	hypothetical protein, conserved	2784	-0.03554	0.8385	5.879	0.2631	-7.439	0.7951
TcCLB.485889.16	TcChr24-S	+	382801	383511	hypothetical protein (fragment)	711	0.9658	0.01055	3.247	-3.178	-2.548	0.004663
TcCLB.485889.4	TcChr24-S	+	378081	378425	hypothetical protein, conserved	345	1.2	0.0004876	3.212	-4.703	0.9108	0.0001317
TcCLB.486465.9	TcChr23-S	-	240539	241267	cysteine peptidase, Clan CA, family C51, putative	729	2.008	0.0001385	2.538	-5.335	2.496	3.043e-05
TcCLB.486901.10	TcChr20-S	+	259274	260266	endonuclease/exonuclease/phosphatase, putative	993	-0.1551	0.614	4.344	0.6259	-6.853	0.5383
TcCLB.487455.10	Tcruzi_29049	+	5	1771	trans-sialidase, putative (fragment)	1767	-3.278	0.02955	0.9753	2.777	-2.944	0.01524
TcCLB.487507.10	TcChr7-S	+	253277	253876	tryparedoxin peroxidase, putative	600	1.528	1.538e-06	5.054	-7.843	7.329	1.491e-07
TcCLB.487739.20	TcChr38-P	+	1315194	1316039	choline/ethanolamine kinase (pseudogene), putative	846	-0.2098	0.5265	3.723	0.7775	-6.547	0.4458
TcCLB.488591.10	Tcruzi_29321	+	4	1347	trans-sialidase, putative (fragment)	1344	-2.763	7.282e-06	3.976	7.004	5.807	9.884e-07
TcCLB.488767.20	Tcruzi_29363	-	616	3210	retrotransposon hot spot protein (RHS, pseudogene), putative	2595	-0.02174	0.9758	1.73	0.04021	-6.284	0.9683
TcCLB.490165.19	TcChr36-P	-	114857	115219	hypothetical protein, conserved	363	0.3392	0.3816	3.104	-1.062	-6.165	0.3008
TcCLB.490165.9	TcChr36-P	-	113839	114133	DNA repair protein, putative	295	0.133	0.7508	2.786	-0.4026	-6.512	0.6914
TcCLB.490507.10	TcChr23-P	-	411572	412210	hypothetical protein, conserved	639	0.3756	0.05873	4.953	-2.278	-4.865	0.03371
TcCLB.490989.10	Tcruzi_29909	+	2	1611	trans-sialidase, putative	1610	-1.858	0.001313	2.385	4.211	0.04525	0.0004179
TcCLB.491081.10	Tcruzi_4453	-	159	1094	retrotransposon hot spot protein (RHS, pseudogene), putative	936	0.5364	0.1134	3.676	-1.897	-5.156	0.07217
TcCLB.492827.10	TcChr38-S	+	402058	402309	trans-sialidase, putative (fragment)	252	-5.762	8.28e-06	0.4467	6.821	5.121	1.149e-06
TcCLB.494675.10	Tcruzi_4492	+	1	1632	fatty acyl CoA synthetase 2, putative	1632	0.4509	0.04833	4.509	-2.386	-4.539	0.02688
TcCLB.495369.10	TcChr34-P	-	349159	350160	hypothetical protein, conserved (fragment)	1002	0.4248	0.09856	4.313	-1.98	-5.183	0.06139
TcCLB.498829.10	TcChr38-S	+	1204297	1204929	mucin TcMUC, putative	633	-2.554	3.469e-06	3.613	7.327	6.664	4.019e-07
TcCLB.498829.21	TcChr38-S	+	1206350	1207018	hypothetical protein	669	1.668	0.0071	1.055	-3.375	-1.695	0.002964
TcCLB.503391.10	TcChr26-S	-	296872	297282	ATP-dependent DEAD/H DNA helicase recQ, putative	411	-0.1208	0.8541	1.781	0.2389	-6.292	0.8135
TcCLB.503393.10	TcChr31-S	+	703355	704101	amino acid permease, putative (fragment)	747	1.024	0.04162	2.072	-2.466	-3.73	0.02266
TcCLB.503395.10	TcChr14-P	-	83975	84772	hypothetical protein, conserved	798	0.3653	0.3218	3.159	-1.196	-6.018	0.2456
TcCLB.503395.20	TcChr14-P	-	83019	83741	hypothetical protein, conserved	723	0.7892	0.008067	4.064	-3.311	-2.465	0.003435
TcCLB.503395.30	TcChr14-P	-	80936	82507	hypothetical protein, conserved	1572	0.7642	0.0001237	5.719	-5.393	1.935	2.666e-05
TcCLB.503395.40	TcChr14-P	-	79701	80672	60S ribosomal protein L18, putative	972	1.381	3.194e-09	7.694	-12.28	14.82	7.404e-11
TcCLB.503395.50	TcChr14-P	-	78693	79118	40S ribosomal protein S12, putative	426	1.207	5.721e-08	6.905	-10	11.17	2.702e-09
TcCLB.503395.59	TcChr14-P	-	77421	78137	hypothetical protein, conserved (fragment)	717	0.05655	0.9096	2.564	-0.1496	-6.51	0.8826
TcCLB.503397.10	TcChr35-S	+	483109	486237	retrotransposon hot spot protein (RHS, pseudogene), putative	3129	0.1998	0.3539	5.392	-1.123	-6.744	0.2747
TcCLB.503399.10	TcChr17-P	-	287365	288585	hypothetical protein, conserved	1221	-0.2996	0.3252	3.891	1.188	-6.212	0.2486
TcCLB.503399.20	TcChr17-P	-	285636	286574	hydrolase, alpha/beta fold family, putative	939	0.5737	0.01053	5.579	-3.193	-3.166	0.004653
TcCLB.503399.29	TcChr17-P	-	283639	284212	hydrolase-like protein	574	0.6794	0.04532	3.584	-2.421	-4.198	0.02494
TcCLB.503401.11	TcChr22-S	+	214572	214814	retrotransposon hot spot (RHS) protein, putative (fragment)	243	0.9227	0.2993	0.1872	-1.251	-5.212	0.2252
TcCLB.503401.20	TcChr22-S	+	208420	209415	hypothetical protein, conserved	996	1.639	0.005839	1.64	-3.472	-1.528	0.002364
TcCLB.503401.29	TcChr22-S	+	207425	207787	hypothetical protein, conserved	363	-0.2901	0.6573	1.699	0.5534	-6.089	0.586
TcCLB.503401.40	TcChr22-S	+	205439	207124	glycosyl transferase, putative	1686	0.133	0.7695	3.535	-0.3721	-6.458	0.7137
TcCLB.503403.20	Tcruzi_4560	-	1363	3747	trans-sialidase, Group II, putative	2385	-2.413	0.001375	2.628	4.246	0.02441	0.0004412
TcCLB.503405.10	TcChr27-S	+	561646	562911	glutamine synthetase, putative	1266	-0.5339	0.03773	5.046	2.52	-4.322	0.02022
TcCLB.503407.10	TcChr33-S	+	682315	682929	hypothetical protein, conserved	615	-0.4437	0.08615	4.231	2.06	-4.995	0.05249
TcCLB.503407.20	TcChr33-S	+	679698	681923	SUMO1/Ulp2, putative	2226	0.03026	0.8973	5.038	-0.1696	-7.249	0.867
TcCLB.503409.10	TcChr33-S	+	674263	676737	hypothetical protein, conserved	2475	-0.1338	0.6488	4.475	0.568	-6.931	0.5763
TcCLB.503409.20	TcChr33-S	+	672427	673830	hypothetical protein, conserved	1404	-1.264	0.001129	3.816	4.285	-0.08475	0.0003509
TcCLB.503411.10	TcChr23-P	-	120545	121348	hypothetical protein	804	0.349	0.1361	5.135	-1.784	-5.776	0.08933
TcCLB.503411.20	TcChr23-P	-	124575	126221	hypothetical protein, conserved	1647	-0.4165	0.1483	4.542	1.73	-5.614	0.09884
TcCLB.503411.30	TcChr23-P	-	127993	128616	hypothetical protein, conserved	624	-1.225	0.1146	0.8146	1.89	-4.384	0.07307
TcCLB.503411.4	TcChr23-P	-	119126	119460	hypothetical protein, conserved	335	0.5141	0.3802	1.521	-1.065	-5.685	0.2994
TcCLB.503413.19	TcChr23-P	-	136045	137544	hypothetical protein	1500	1.333	0.0003882	4.346	-4.919	0.9687	0.0001011
TcCLB.503413.4	TcChr23-P	-	128721	131714	Present in the outer mitochondrial membrane proteome 22 (fragment) (POMP22)	2994	0.2791	0.4871	3.203	-0.8506	-6.338	0.4049
TcCLB.503415.10	TcChr23-P	-	138131	141454	hypothetical protein (pseudogene)	3324	1.454	3.894e-06	5.065	-7.362	6.183	4.624e-07
TcCLB.503415.30	TcChr23-P	-	142629	148922	hypothetical protein, conserved	6294	0.6975	0.0002274	5.882	-5.085	1.209	5.41e-05
TcCLB.503415.40	TcChr23-P	-	149869	150606	hypothetical protein	738	1.448	0.0002247	4.056	-5.136	1.659	5.336e-05
TcCLB.503417.20	TcChr23-P	-	161284	161907	hypothetical protein	624	-0.1481	0.8078	1.281	0.312	-6.187	0.7582
TcCLB.503417.30	TcChr23-P	-	162521	163066	mucin TcMUCII, putative	546	-3.376	0.004108	0.6016	3.703	-1.012	0.001566
TcCLB.503417.33	TcChr23-P	-	163757	164266	hypothetical protein	510	-0.1416	0.8705	0.4035	0.2123	-5.956	0.834
TcCLB.503417.40	TcChr23-P	-	166510	166893	hypothetical protein	384	0.4681	0.6516	-0.05465	-0.564	-5.847	0.5793
TcCLB.503417.50	TcChr23-P	+	168765	169112	hypothetical protein	348	-4.264	0.01352	3.387	3.585	-2.231	0.006199
TcCLB.503419.20	TcChr37-S	-	766721	768547	adenosine deaminase-like protein, putative (ADAT1h)	1827	0.0582	0.7546	5.527	-0.3965	-7.307	0.6959
TcCLB.503419.30	TcChr37-S	-	769492	770829	thiol-dependent reductase 1, putative (TcAc2)	1338	1.767	1.018e-10	6.74	-15.66	19.45	8.333e-13
TcCLB.503419.40	TcChr37-S	-	771146	772150	hypothetical protein, conserved	1005	0.237	0.2149	5.11	-1.486	-6.198	0.1527
TcCLB.503419.50	TcChr37-S	-	772716	773765	MRB1-associated protein, putative (RGG2)	1050	1.623	1.759e-06	6.098	-8.676	7.162	1.777e-07
TcCLB.503419.54	TcChr37-S	-	774099	774839	hypothetical protein, conserved	741	0.6801	0.006815	4.555	-3.395	-2.386	0.002831
TcCLB.503419.60	TcChr37-S	-	775596	777404	Enriched in surface-labeled proteome protein 15 (ESP15)	1809	0.3651	0.01727	6.255	-2.928	-3.813	0.008224
TcCLB.503421.14	TcChr37-P	-	37336	38364	ATP-dependent DEAD/H RNA helicase (pseudogene), putative	1029	0.3331	0.5158	2.039	-0.7972	-6.11	0.4345
TcCLB.503421.20	TcChr37-P	-	39231	41963	hypothetical protein, conserved (pseudogene)	2733	0.3908	0.1615	3.905	-1.675	-5.576	0.1092
TcCLB.503421.50	TcChr37-P	-	42977	44770	retrotransposon hot spot protein (RHS, pseudogene), putative	1794	-0.3279	0.08733	5.529	2.051	-5.356	0.05334
TcCLB.503421.7	TcChr37-P	-	36695	37192	N-acetyltransferase complex ARD1 subunit (pseudogene), putative	498	0.5728	0.199	2.215	-1.538	-5.302	0.1395
TcCLB.503423.10	TcChr37-P	-	47356	50244	glycine dehydrogenase [decarboxylating] (pseudogene), putative	2889	0.2743	0.3534	3.802	-1.124	-6.295	0.2743
TcCLB.503423.20	TcChr37-P	-	50540	51424	protein kinase, putative	885	0.8974	0.1515	0.8897	-1.716	-4.75	0.1013
TcCLB.503423.30	TcChr37-P	-	51678	51983	hypothetical protein, conserved	306	0.9535	0.01221	2.858	-3.104	-2.609	0.005518
TcCLB.503423.5	TcChr37-P	-	45670	45867	retrotransposon hot spot (RHS) protein, putative (fragment)	198	-0.4371	0.5241	0.9719	0.7822	-5.825	0.4431
TcCLB.503425.10	TcChr37-S	-	719256	720257	hypothetical protein, conserved	1002	0.3774	0.04453	5.699	-2.431	-4.734	0.02445
TcCLB.503425.20	TcChr37-S	-	718629	719012	monothiol glutaredoxin, putative	384	1.508	1.614e-07	5.642	-9.27	10.01	9.734e-09
TcCLB.503425.29	TcChr37-S	-	716971	718310	DNA replication licensing factor MCM8, putative	1340	0.6619	0.004479	4.909	-3.605	-2.024	0.001733
TcCLB.503425.5	TcChr37-S	-	720639	720962	mitochondrial carrier protein, putative	324	0.09451	0.8284	2.793	-0.279	-6.505	0.7831
TcCLB.503427.9	Tcruzi_4572	-	3	2099	trans-sialidase, putative (fragment)	2097	-6.435	6.9e-11	4.204	16.11	18.9	4.899e-13
TcCLB.503429.30	Tcruzi_4573	+	4299	5414	mucin-associated surface protein (MASP), putative	1116	-3.86	1.012e-05	2.582	6.712	5.33	1.449e-06
TcCLB.503429.39	Tcruzi_4573	+	6671	7878	trans-sialidase, putative	1208	-5.279	1.971e-08	2.655	10.79	12.05	7.35e-10
TcCLB.503431.10	TcChr37-P	+	1291226	1291696	caltractin, putative	471	-0.2068	0.6731	3.34	0.5278	-6.566	0.6036
TcCLB.503431.100	TcChr37-P	+	1306768	1308609	chromatin assembly factor 1 subunit B, putative	1842	1.16	7.754e-07	5.612	-8.24	8.064	6.574e-08
TcCLB.503431.109	TcChr37-P	+	1309214	1309596	nucleoporin interacting component (NUP93), putative	383	1.379	0.003532	3.125	-3.742	-1.288	0.001315
TcCLB.503431.20	TcChr37-P	+	1292086	1292724	hypothetical protein, conserved	639	0.8725	0.002873	4.294	-3.824	-1.359	0.001038
TcCLB.503431.30	TcChr37-P	+	1293045	1293926	hypothetical protein	882	1.077	0.001598	4.094	-4.114	-0.6365	0.0005248
TcCLB.503431.40	TcChr37-P	+	1294275	1295291	hypothetical protein, conserved	1017	0.9454	0.001055	4.692	-4.32	-0.3007	0.0003232
TcCLB.503431.50	TcChr37-P	+	1295833	1297473	hypothetical protein, conserved	1641	1.078	0.0009975	4.644	-4.405	-0.214	0.0003026
TcCLB.503431.60	TcChr37-P	+	1298047	1299408	acid phosphatase, putative (AP)	1362	1.014	0.0001989	6.034	-5.378	1.433	4.608e-05
TcCLB.503431.70	TcChr37-P	+	1300071	1300871	hypothetical protein, conserved	801	1.167	1.341e-05	4.94	-6.558	4.721	2.012e-06
TcCLB.503431.80	TcChr37-P	+	1301339	1302622	hypothetical protein, conserved	1284	0.1097	0.6455	4.964	-0.5738	-7.056	0.5724
TcCLB.503431.90	TcChr37-P	+	1303382	1304827	hypothetical protein, conserved	1446	0.3636	0.07073	5.351	-2.174	-5.14	0.0417
TcCLB.503433.10	TcChr39-S	+	531176	532447	hypothetical protein, conserved	1272	-1.119	0.0005172	4.936	4.673	0.5826	0.0001412
TcCLB.503433.20	TcChr39-S	+	533220	534749	hypothetical protein, conserved	1530	0.6235	0.00441	5.1	-3.613	-2.054	0.001701
TcCLB.503433.30	TcChr39-S	+	535399	535866	hypothetical protein, conserved	468	0.6245	0.005143	4.723	-3.536	-2.125	0.002035
TcCLB.503435.14	TcChr40-S	+	526780	529250	hypothetical protein	2471	0.1668	0.3814	5.829	-1.062	-6.878	0.3006
TcCLB.503435.30	TcChr40-S	+	524116	526272	hypothetical protein, conserved	2157	0.5028	0.001987	5.882	-4.006	-1.341	0.0006764
TcCLB.503437.10	TcChr38-P	+	1442287	1444050	retrotransposon hot spot protein (RHS, pseudogene), putative	1764	-0.5379	0.05664	4.335	2.298	-4.587	0.03232
TcCLB.503437.21	TcChr38-P	+	1439818	1440315	N-acetyltransferase complex ARD1 subunit (pseudogene), putative	498	-0.01291	0.9852	1.201	0.02347	-6.13	0.9815
TcCLB.503437.31	TcChr38-P	+	1438647	1439672	ATP-dependent DEAD/H RNA helicase (pseudogene), putative	1026	1.074	0.09406	1.351	-2.008	-4.369	0.05811
TcCLB.503439.14	TcChr38-P	+	1406220	1415129	dispersed gene family protein 1 (DGF-1, pseudogene), putative	8910	0.7602	0.1783	3.931	-1.657	-5.647	0.1229
TcCLB.503439.40	TcChr38-P	+	1401208	1404312	trans-sialidase (pseudogene), putative	3105	-0.3227	0.2817	4.49	1.296	-6.257	0.2097
TcCLB.503439.61	TcChr38-P	+	1397420	1399795	retrotransposon hot spot protein (RHS, pseudogene), putative	2376	0.09999	0.7255	4.314	-0.4436	-6.961	0.662
TcCLB.503439.80	TcChr38-P	+	1393020	1395920	glycine dehydrogenase [decarboxylating] (pseudogene), putative	2901	0.1439	0.6805	3.524	-0.5152	-6.687	0.612
TcCLB.503441.10	TcChr10-S	+	493463	496021	retrotransposon hot spot protein (RHS, pseudogene), putative	2559	0.06039	0.7975	5.492	-0.3282	-7.329	0.7461
TcCLB.503441.19	TcChr10-S	+	490971	492362	retrotransposon hot spot protein (RHS, pseudogene), putative	1392	0.6937	0.01039	4.297	-3.186	-2.806	0.004585
TcCLB.503441.5	TcChr10-S	+	497285	498340	trans-sialidase, putative (fragment)	1056	-3.84	4.594e-07	3.031	8.575	8.958	3.479e-08
TcCLB.503445.20	TcChr22-P	-	16115	18169	trans-sialidase (pseudogene), putative	2055	-0.4351	0.06551	4.527	2.217	-4.723	0.03823
TcCLB.503445.9	TcChr22-P	-	12766	13820	retrotransposon hot spot (RHS) protein, putative	1055	-1.169	0.001109	4.257	4.294	-0.05828	0.0003433
TcCLB.503447.20	TcChr31-S	-	386	2650	trans-sialidase, Group II, putative	2265	-3.251	0.0001195	1.46	5.41	2.707	2.562e-05
TcCLB.503447.40	TcChr31-S	-	6541	8589	retrotransposon hot spot (RHS) protein, putative	2049	1.045	0.09268	0.8797	-2.017	-4.276	0.05716
TcCLB.503447.50	TcChr31-S	-	13074	15731	trans-sialidase, Group IV, putative	2658	-2.875	4.929e-06	3.274	7.118	6.26	6.175e-07
TcCLB.503447.60	TcChr31-S	-	18705	19541	beta galactofuranosyl glycosyltransferase, putative	837	1.146	0.253	-0.3836	-1.372	-4.998	0.1849
TcCLB.503449.10	TcChr26-S	-	723426	723926	60S ribosomal protein L17, putative	501	0.9051	1.05e-06	7.806	-8.053	7.465	9.445e-08
TcCLB.503449.14	TcChr26-S	-	724180	724722	hypothetical protein, conserved	543	0.9548	0.000201	4.858	-5.149	1.562	4.671e-05
TcCLB.503449.20	TcChr26-S	-	724934	725572	copper homeostasis protein, putative	639	0.3879	0.0563	5.398	-2.301	-4.914	0.03209
TcCLB.503449.30	TcChr26-S	-	725843	727345	clathrin coat assembly protein, putative	1503	0.4067	0.01443	6.694	-3.02	-3.686	0.00668
TcCLB.503449.40	TcChr26-S	-	727594	729360	hypothetical protein, conserved	1767	0.002874	0.9897	5.484	-0.01537	-7.358	0.9879
TcCLB.503451.9	TcChr38-P	+	70047	74987	hypothetical protein, conserved (fragment)	4941	1.193	2.314e-08	7.064	-10.67	12.29	8.922e-10
TcCLB.503453.10	TcChr38-S	+	85174	85971	hypothetical protein, conserved	798	-0.1066	0.6741	4.676	0.5259	-7.004	0.6047
TcCLB.503453.100	TcChr38-S	+	103841	105523	serine palmitoyltransferase, putative	1683	1.557	6.486e-07	5.134	-8.352	8.385	5.304e-08
TcCLB.503453.20	TcChr38-S	+	87363	88442	hypothetical protein, conserved	1080	0.2356	0.1324	5.987	-1.802	-5.937	0.08649
TcCLB.503453.30	TcChr38-S	+	89406	89723	60S ribosomal protein L30, putative	318	1.188	9.03e-08	7.433	-9.67	10.54	4.802e-09
TcCLB.503453.4	TcChr38-S	+	84247	84468	hypothetical protein, conserved	222	0.4348	0.3135	3.023	-1.216	-5.947	0.2381
TcCLB.503453.40	TcChr38-S	+	89999	90316	60S ribosomal protein L30, putative	318	0.9194	0.009663	3.565	-3.222	-2.525	0.004215
TcCLB.503453.50	TcChr38-S	+	90658	92607	hypothetical protein, conserved	1950	0.09532	0.6601	5.649	-0.5488	-7.265	0.5891
TcCLB.503453.60	TcChr38-S	+	92973	94646	GTP-ase activating protein, putative	1674	0.4506	0.05983	4.662	-2.268	-4.801	0.03441
TcCLB.503453.64	TcChr38-S	+	95115	95354	hypothetical protein, conserved	240	1.207	1.533e-05	4.565	-6.486	4.638	2.351e-06
TcCLB.503453.70	TcChr38-S	+	95795	100102	hypothetical protein, conserved	4308	0.6867	0.0001616	6.023	-5.257	1.566	3.638e-05
TcCLB.503453.80	TcChr38-S	+	100630	101682	hypothetical protein, conserved	1053	-0.1768	0.478	4.534	0.8671	-6.711	0.396
TcCLB.503453.90	TcChr38-S	+	102164	103192	hypothetical protein, conserved	1029	0.8498	3.107e-05	5.943	-6.103	3.509	5.411e-06
TcCLB.503455.10	TcChr40-S	+	1064053	1066035	chaperone DNAJ protein, putative	1983	-0.2591	0.3055	4.87	1.235	-6.412	0.2309
TcCLB.503455.20	TcChr40-S	+	1067662	1068324	hypothetical protein, conserved	663	-0.1534	0.5729	4.991	0.6957	-6.977	0.4946
TcCLB.503455.30	TcChr40-S	+	1069087	1072806	hypothetical protein, conserved	3720	0.8082	3.798e-05	5.537	-5.998	3.353	6.825e-06
TcCLB.503457.10	TcChr40-S	+	1078952	1079818	hypothetical protein	867	0.311	0.2848	4.302	-1.287	-6.224	0.2125
TcCLB.503457.4	TcChr40-S	+	1078351	1078599	hypothetical protein, conserved	249	0.8783	0.03414	2.719	-2.574	-3.676	0.018
TcCLB.503459.10	TcChr3-P	+	153027	153590	hypothetical protein, conserved	564	-3.018	1.601e-07	3.998	9.278	10.26	9.596e-09
TcCLB.503459.20	TcChr3-P	+	151803	152402	hypothetical protein, conserved	600	0.2535	0.2662	5.022	-1.336	-6.325	0.1963
TcCLB.503459.29	TcChr3-P	+	150719	151441	hypothetical protein, conserved	723	0.1409	0.5699	4.633	-0.7007	-6.928	0.4915
TcCLB.503461.20	TcChr31-P	+	345156	346550	per-hexamer repeat protein 5, putative	1395	0.3362	0.3783	3.463	-1.069	-6.255	0.2976
TcCLB.503461.30	TcChr31-P	+	341354	344545	hypothetical protein, conserved	3192	1.321	5.224e-06	5.239	-7.083	5.806	6.645e-07
TcCLB.503461.40	TcChr31-P	+	339976	340641	succinyl-CoA:3-ketoacid-coenzyme-A transferase (pseudogene), putative	666	-0.6023	0.1637	2.711	1.666	-5.245	0.111
TcCLB.503463.10	TcChr29-P	+	644721	645503	protein kinase C substrate protein, heavy chain, putative	783	1.404	1.937e-06	5.531	-7.69	6.983	1.996e-07
TcCLB.503463.20	TcChr29-P	+	645848	647332	hypothetical protein, conserved	1485	0.5884	0.002053	5.664	-3.99	-1.316	0.0007021
TcCLB.503463.30	TcChr29-P	+	647904	650528	protein kinase, putative	2625	-0.2418	0.3027	4.907	1.242	-6.421	0.2282
TcCLB.503465.10	TcChr38-P	+	1267195	1270650	hypothetical protein, conserved	3456	-0.1406	0.4109	5.661	0.9993	-6.904	0.3294
TcCLB.503465.20	TcChr38-P	+	1271222	1272811	hypothetical protein, conserved (pseudogene)	1590	0.4797	0.05225	5.426	-2.352	-4.823	0.02943
TcCLB.503465.30	TcChr38-P	+	1273231	1273698	Iron-sulfur assembly protein 2, putative (Isa2)	468	-0.07852	0.8461	3.096	0.2516	-6.628	0.8039
TcCLB.503465.40	TcChr38-P	+	1275139	1276185	hypothetical protein	1047	-0.9763	0.004434	3.807	3.611	-1.608	0.001712
TcCLB.503465.49	TcChr38-P	+	1276888	1277323	mitochondrial processing peptidase, beta subunit, putative	436	-0.03113	0.939	4.191	0.1009	-7	0.9207
TcCLB.503467.20	TcChr38-S	+	366152	367600	hypothetical protein, conserved	1449	0.5656	0.003137	5.351	-3.78	-1.73	0.00115
TcCLB.503467.30	TcChr38-S	+	364540	365040	oligosaccharyl transferase subunit, putative	501	0.9713	1.544e-05	5.338	-6.482	4.497	2.372e-06
TcCLB.503467.9	TcChr38-S	+	368882	370645	NADH-dependent fumarate reductase, putative (fragment)	1764	0.475	0.08554	5.824	-2.111	-5.413	0.05207
TcCLB.503469.9	Tcruzi_4593	-	2	7780	dispersed gene family protein 1 (DGF-1), putative (fragment)	7779	-0.4795	0.5363	2.684	0.7649	-6.13	0.4556
TcCLB.503471.10	TcChr25-P	+	642268	642810	protein tyrosine phosphatase, putative	543	-0.29	0.3735	3.572	1.079	-6.214	0.2931
TcCLB.503471.19	TcChr25-P	+	639973	641169	expression site-associated gene (ESAG-like) protein, putative	1197	0.6899	0.1247	2.776	-1.839	-4.873	0.08057
TcCLB.503473.10	TcChr25-P	+	624088	625512	protein kinase, putative	1425	0.1373	0.7176	4.078	-0.4555	-6.773	0.6536
TcCLB.503473.20	TcChr25-P	+	622214	623746	hypothetical protein, conserved	1533	0.4794	0.08373	4.024	-2.076	-4.95	0.05081
TcCLB.503473.4	TcChr25-P	+	626148	626506	proteasome 26S non-ATPase subunit 9, putative	359	2.336	0.0009515	0.6023	-4.372	0.4815	0.0002862
TcCLB.503475.10	Tcruzi_4596	+	2	4699	dispersed gene family protein 1 (DGF-1, pseudogene), putative	4698	1.002	0.2054	0.2817	-1.516	-4.884	0.1448
TcCLB.503477.10	TcChr25-S	+	361673	362737	hypothetical protein, conserved	1065	0.7215	0.01364	3.887	-3.049	-2.968	0.006263
TcCLB.503477.20	TcChr25-S	+	363664	364659	transaldolase, putative	996	-1.403	7.957e-08	6.367	9.759	10.9	4.112e-09
TcCLB.503477.30	TcChr25-S	+	365906	367576	hypothetical protein, conserved	1671	-0.1596	0.5801	4.904	0.6829	-6.898	0.5024
TcCLB.503479.10	TcChr10-S	-	325741	326319	hypothetical protein, conserved	579	0.05099	0.8435	4.862	-0.2555	-7.24	0.8009
TcCLB.503479.20	TcChr10-S	-	323942	324535	hypothetical protein, conserved (pseudogene)	594	-0.7394	0.02759	3.679	2.686	-3.604	0.01409
TcCLB.503479.30	TcChr10-S	-	322033	322815	adenylate kinase 1	783	0.235	0.3081	5.796	-1.23	-6.659	0.2334
TcCLB.503479.40	TcChr10-S	-	317594	321244	hypothetical protein, conserved	3651	-0.5712	0.0003441	6.768	4.876	0.6133	8.775e-05
TcCLB.503479.49	TcChr10-S	-	314527	314805	U6 snRNA-associated Sm-like protein LSm7p	279	0.3621	0.1584	4.619	-1.688	-5.795	0.1067
TcCLB.503479.60	TcChr10-S	-	312404	314020	surface protease GP63, putative	1617	-2.016	0.03209	5.886	2.983	-3.758	0.01676
TcCLB.503479.70	TcChr10-S	-	305778	309593	bilobe protein, conserved	3816	0.1931	0.2357	6.774	-1.422	-6.607	0.1702
TcCLB.503483.9	TcChr32-S	+	963723	966472	retrotransposon hot spot (RHS) protein, putative	2750	0.6787	6.985e-06	8.29	-6.916	5.098	9.406e-07
TcCLB.503485.20	TcChr40-S	-	1890359	1891726	hypothetical protein, conserved (pseudogene)	1368	0.9205	0.004716	3.593	-3.579	-1.722	0.001842
TcCLB.503487.10	TcChr26-S	-	472978	473577	DNA-directed RNA polymerase, mitochondrial (fragment) (MTRNAP)	600	0.1077	0.7655	4.058	-0.3788	-6.932	0.7089
TcCLB.503487.20	TcChr26-S	-	470000	472336	hypothetical protein	2337	0.4512	0.01432	5.728	-3.024	-3.524	0.006621
TcCLB.503487.30	TcChr26-S	-	468802	469599	hypothetical protein, conserved	798	0.5172	0.02986	4.257	-2.645	-3.958	0.01542
TcCLB.503487.40	TcChr26-S	-	465752	468307	hypothetical protein, conserved	2556	0.1985	0.2102	6.096	-1.501	-6.435	0.1488
TcCLB.503487.50	TcChr26-S	-	464266	465453	UDP-Gal or UDP-GlcNAc-dependent glycosyltransferase, putative	1188	-0.9707	0.003915	4.195	3.673	-1.539	0.00148
TcCLB.503487.60	TcChr26-S	-	463385	464008	hypothetical protein, conserved	624	0.3225	0.278	4.159	-1.305	-6.21	0.2065
TcCLB.503487.70	TcChr26-S	-	461696	462844	hypothetical protein, conserved	1149	0.5526	0.001616	5.497	-4.109	-1.032	0.0005315
TcCLB.503489.10	TcChr37-S	-	748863	751031	metallo-peptidase, Clan MC, Family M14, putative	2169	-0.4882	0.004518	6.097	3.601	-2.235	0.001752
TcCLB.503489.20	TcChr37-S	-	746845	748749	hypothetical protein, conserved	1905	0.4921	0.01614	5.259	-2.963	-3.533	0.007603
TcCLB.503489.24	TcChr37-S	-	745646	746545	hypothetical protein, conserved	900	1.07	1.194e-07	6.783	-9.476	10.25	6.744e-09
TcCLB.503489.30	TcChr37-S	-	743797	744903	hypothetical protein, conserved	1107	0.08978	0.6961	5.29	-0.4914	-7.186	0.6284
TcCLB.503491.19	TcChr38-P	-	1079142	1080605	mucin-associated surface protein (MASP), putative	1464	-2.292	0.0005214	3.208	4.753	1.031	0.0001425
TcCLB.503491.29	TcChr38-P	-	1077569	1078009	surface protease GP63 (pseudogene), putative	441	0.3603	0.6997	0.6328	-0.4853	-5.888	0.6326
TcCLB.503493.10	TcChr17-S	-	250704	252212	hypothetical protein, conserved	1509	0.9218	7.882e-05	5.781	-5.62	2.461	1.591e-05
TcCLB.503493.20	TcChr17-S	-	248607	250079	hypothetical protein, conserved	1473	0.3773	0.1467	4.139	-1.737	-5.575	0.0976
TcCLB.503493.30	TcChr17-S	-	246608	248230	hypothetical protein, conserved	1623	0.6647	0.004476	4.441	-3.606	-1.912	0.001732
TcCLB.503493.40	TcChr17-S	-	244840	245937	hypothetical protein, conserved	1098	0.4767	0.4375	0.7088	-0.9452	-5.68	0.3557
TcCLB.503495.10	Tcruzi_4606	-	1905	12200	dispersed gene family protein 1 (DGF-1), putative	10296	0.7748	0.1957	2.548	-1.557	-5.368	0.1368
TcCLB.503495.20	Tcruzi_4606	-	14362	15156	retrotransposon hot spot protein (RHS, pseudogene), putative	795	-0.2423	0.5493	2.68	0.738	-6.269	0.469
TcCLB.503495.5	Tcruzi_4606	-	228	626	hypothetical protein	399	0.1264	0.7722	2.533	-0.3678	-6.446	0.7168
TcCLB.503497.10	TcChr39-P	+	1040868	1041701	mucin-associated surface protein (MASP, pseudogene), putative	834	-1.827	3.499e-05	4.136	6.04	3.917	6.219e-06
TcCLB.503499.10	TcChr23-P	-	405833	406423	hypothetical protein, conserved	591	0.4143	0.01863	5.824	-2.889	-3.828	0.008984
TcCLB.503499.20	TcChr23-P	-	407544	408542	hypothetical protein, conserved	999	1.146	2.679e-05	5.062	-6.183	3.842	4.547e-06
TcCLB.503499.24	TcChr23-P	-	408855	409190	hypothetical protein	336	1.069	0.0161	2.32	-2.965	-2.748	0.007579
TcCLB.503499.30	TcChr23-P	-	409830	410771	mitochondrial carrier protein (pseudogene), putative	942	0.7806	0.01038	3.714	-3.187	-2.637	0.004573
TcCLB.503501.14	TcChr41-S	+	1942577	1943209	mucin TcMUCII, putative	633	-4.929	0.0003336	1.958	5.164	1.605	8.442e-05
TcCLB.503501.30	TcChr41-S	+	1939308	1940411	surface protease GP63 (pseudogene), putative	1104	-1.909	0.01828	1.053	2.899	-2.599	0.008773
TcCLB.503501.50	TcChr41-S	+	1935421	1937904	trans-sialidase (pseudogene), putative	2484	-4.237	2.646e-08	3.361	10.57	12.23	1.056e-09
TcCLB.503501.7	TcChr41-S	+	1943758	1944141	mucin-associated surface protein (MASP), putative (fragment)	384	-4.323	4.317e-05	-0.07135	5.93	3.397	7.951e-06
TcCLB.503501.70	TcChr41-S	+	1933010	1933792	mucin-associated surface protein (MASP), putative (fragment)	783	-2.863	7.533e-06	2.668	6.874	5.76	1.029e-06
TcCLB.503503.30	TcChr41-S	-	1910773	1911441	mucin TcMUCII, putative	669	-4.159	7.311e-08	3.171	9.825	10.85	3.671e-09
TcCLB.503503.40	TcChr41-S	-	1909353	1910201	mucin-associated surface protein (MASP), putative	849	-2.804	4.132e-05	2.731	5.954	3.857	7.534e-06
TcCLB.503505.10	TcChr36-P	-	886379	886726	60S acidic ribosomal protein P2, putative	348	0.9875	0.0003172	4.99	-4.917	1.005	7.978e-05
TcCLB.503505.14	TcChr36-P	-	887306	890131	PTP1-interacting protein, 39 kDa, putative	2826	-0.3592	0.2498	4.359	1.381	-6.082	0.1822
TcCLB.503505.20	TcChr36-P	-	890872	891981	MFS transporter, putative	1110	0.3032	0.223	5.254	-1.463	-6.271	0.1595
TcCLB.503507.20	Tcruzi_4612	-	3	281	mucin TcMUCII, putative (fragment)	279	-1.69	0.02494	0.6768	2.738	-2.873	0.01257
TcCLB.503507.35	Tcruzi_4612	-	3727	5163	mucin-associated surface protein (MASP, pseudogene), putative	1437	-2.097	5.448e-05	3.029	5.81	3.55	1.039e-05
TcCLB.503507.50	Tcruzi_4612	-	5631	6125	mucin TcMUCII, putative	495	-2.08	0.004968	1.63	3.554	-1.31	0.001954
TcCLB.503509.10	TcChr24-S	+	421645	424089	hypothetical protein, conserved	2445	0.3369	0.01356	6.699	-3.052	-3.622	0.006218
TcCLB.503511.10	TcChr24-S	+	418139	420313	hypothetical protein, conserved	2175	0.5533	0.04971	6.593	-2.469	-4.907	0.0278
TcCLB.503513.10	TcChr24-S	+	413357	414583	casein kinase II, alpha chain, putative	1227	0.9062	0.0004583	5.409	-4.773	0.4826	0.0001228
TcCLB.503513.20	TcChr24-S	+	409620	412742	hypothetical protein	3123	-0.07869	0.7098	5.885	0.4688	-7.367	0.6442
TcCLB.503513.40	TcChr24-S	+	407174	407857	proteasome regulatory non-ATPase subunit 6, putative	684	0.08199	0.6685	5.585	-0.5351	-7.249	0.5984
TcCLB.503515.14	TcChr24-S	+	404683	405399	ubiquitin-conjugating enzyme E2, putative	717	0.9551	0.002199	4.584	-4.009	-1.157	0.0007611
TcCLB.503515.20	TcChr24-S	+	401706	404138	Kinetoplastid RNA editing protein 1, putative (KREPA1)	2433	0.5823	0.0007961	5.717	-4.459	-0.2451	0.0002328
TcCLB.503515.7	TcChr24-S	+	406184	407071	ribosomal RNA methyltransferase, putative (fragment)	888	0.7212	0.01753	3.802	-2.921	-3.251	0.008366
TcCLB.503519.20	TcChr33-P	+	435816	436400	mucin TcMUCII, putative	585	-2.855	0.000794	1.073	4.461	0.6723	0.000232
TcCLB.503519.30	TcChr33-P	+	431189	432268	mucin-associated surface protein (MASP), putative	1080	-1.984	0.001668	1.824	4.093	-0.1394	0.0005512
TcCLB.503521.10	TcChr40-P	+	904548	906266	hypothetical protein	1719	0.2492	0.199	5.434	-1.538	-6.205	0.1395
TcCLB.503521.20	TcChr40-P	+	902738	904135	hypothetical protein, conserved	1398	0.9924	1.723e-05	5.186	-6.422	4.376	2.7e-06
TcCLB.503521.30	TcChr40-P	+	901785	902135	Dynein light chain roadblock-type protein, putative	351	0.0866	0.7577	4.786	-0.3912	-7.057	0.6997
TcCLB.503521.39	TcChr40-P	+	899886	901070	mitochondrial carrier protein, putative	1185	0.05157	0.8439	4.269	-0.255	-6.966	0.8013
TcCLB.503521.50	TcChr40-P	+	898009	899457	UTP-glucose-1-phosphate uridylyltransferase 2, putative	1449	-0.2279	0.4003	5.774	1.026	-6.838	0.3188
TcCLB.503521.60	TcChr40-P	+	897099	897644	hypothetical protein, conserved	546	0.5089	0.09512	3.715	-2.001	-4.962	0.05889
TcCLB.503521.80	TcChr40-P	+	893828	896686	hypothetical protein, conserved	2859	-0.1219	0.593	6.071	0.662	-7.269	0.5161
TcCLB.503521.89	TcChr40-P	+	891803	893392	mannosyltransferase-II, putative	1590	0.2942	0.1409	4.977	-1.763	-5.746	0.09301
TcCLB.503525.10	TcChr37-S	+	425977	426540	hypothetical protein, conserved	564	0.7398	0.0007607	5.396	-4.482	-0.08746	0.0002205
TcCLB.503525.20	TcChr37-S	+	423779	425587	hypothetical protein, conserved	1809	-0.1173	0.4527	6.369	0.9147	-7.123	0.3711
TcCLB.503525.30	TcChr37-S	+	422368	423360	hypothetical protein, conserved	993	-0.9112	1.167e-05	6.057	6.633	4.816	1.713e-06
TcCLB.503525.4	TcChr37-S	+	426799	428229	hypothetical protein, conserved	1431	-0.8309	0.0007698	5.466	4.476	-0.03002	0.0002238
TcCLB.503525.40	TcChr37-S	+	420018	421928	Present in the outer mitochondrial membrane proteome 20 (POMP20)	1911	0.6416	0.0006562	6.215	-4.555	-0.08354	0.0001858
TcCLB.503525.50	TcChr37-S	+	419059	419670	RNA helicase, putative	612	0.5477	0.02411	4.451	-2.756	-3.76	0.01207
TcCLB.503527.10	TcChr20-S	+	263643	265187	hypothetical protein, conserved	1545	0.4613	0.003234	6.596	-3.766	-2.005	0.00119
TcCLB.503527.20	TcChr20-S	+	265705	266532	hypothetical protein, conserved	828	1.351	4.309e-07	5.015	-8.616	8.893	3.223e-08
TcCLB.503527.29	TcChr20-S	+	267421	267843	hypothetical protein, conserved	423	0.2689	0.2276	4.926	-1.446	-6.195	0.1633
TcCLB.503527.4	TcChr20-S	+	261551	262420	hypothetical protein, conserved (pseudogene)	870	2.238	5.771e-11	5.245	-16.32	20.29	3.864e-13
TcCLB.503527.40	TcChr20-S	+	268359	270185	GPI alpha-mannosyltransferase III (GPI10)	1827	-0.3906	0.1163	5.719	1.887	-5.644	0.07435
TcCLB.503527.50	TcChr20-S	+	270619	271302	hypothetical protein, conserved	684	1.249	1.757e-05	4.171	-6.411	4.543	2.763e-06
TcCLB.503527.60	TcChr20-S	+	271567	272616	hypothetical protein, conserved	1050	-0.9216	0.005161	4.324	3.535	-1.906	0.002044
TcCLB.503529.10	TcChr21-S	-	271637	271813	hypothetical protein, conserved (fragment)	177	0.1065	0.8682	1.231	-0.2162	-6.147	0.831
TcCLB.503529.20	TcChr21-S	-	273522	275105	hypothetical protein, conserved	1584	1.359	5.995e-07	5.949	-8.454	8.335	4.81e-08
TcCLB.503529.30	TcChr21-S	-	276700	278277	hypothetical protein, conserved	1578	0.9654	0.0007262	4.771	-4.506	0.09784	0.0002089
TcCLB.503531.10	TcChr21-S	-	281003	281689	hypothetical protein, conserved	687	0.5166	0.2546	2.324	-1.368	-5.585	0.1863
TcCLB.503531.20	TcChr21-S	-	282474	284192	hypothetical protein, conserved	1719	-0.1733	0.5073	4.504	0.8129	-6.736	0.4257
TcCLB.503531.30	TcChr21-S	-	284629	285756	COP9 signalosome complex subunit 5, putative (pseudogene)	1128	-0.3708	0.06679	5.159	2.206	-5.013	0.03908
TcCLB.503531.40	TcChr21-S	-	286303	286905	hypothetical protein, conserved	603	1.635	5.764e-05	3.765	-5.808	3.236	1.109e-05
TcCLB.503531.49	TcChr21-S	+	289022	289683	structural maintenance of chromosome 3, putative	662	1.678	0.0003377	3.767	-5.068	1.282	8.576e-05
TcCLB.503533.30	Tcruzi_4625	-	4757	7513	trans-sialidase, Group V, putative	2757	0.8053	0.291	1.427	-1.273	-5.456	0.2182
TcCLB.503533.40	Tcruzi_4625	-	8728	9906	mucin-associated surface protein (MASP), putative	1179	0.4923	0.4478	1.844	-0.9242	-5.919	0.3662
TcCLB.503535.9	TcChr37-S	+	364843	368900	hypothetical protein, conserved	4058	0.4909	0.002876	7.151	-3.823	-1.93	0.00104
TcCLB.503537.18	TcChr17-P	-	100433	101201	retrotransposon hot spot protein (RHS, pseudogene), putative	769	-0.2619	0.6319	2.181	0.5961	-6.184	0.5577
TcCLB.503537.9	TcChr17-P	-	98553	100170	retrotransposon hot spot protein (RHS, pseudogene), putative	1618	-0.3258	0.0646	5.337	2.224	-5.013	0.03761
TcCLB.503539.10	TcChr15-P	-	383171	383794	hypothetical protein, conserved	624	0.7609	0.01014	3.735	-3.198	-2.619	0.00445
TcCLB.503539.20	TcChr15-P	-	381064	382569	Putative intraflagellar transport protein A1 (PIFTA1)	1506	-0.007413	0.972	5.585	0.04608	-7.385	0.9637
TcCLB.503539.30	TcChr15-P	-	379295	380137	GTP-binding nuclear protein rtb2, putative	843	2.297	1.088e-11	7.211	-18.29	22.43	4.353e-14
TcCLB.503541.10	TcChr7-P	+	150208	151389	hypothetical protein, conserved	1182	0.8864	0.000999	4.713	-4.347	-0.2175	0.0003033
TcCLB.503541.20	TcChr7-P	+	148993	149814	hypothetical protein, conserved	822	1.139	5.891e-05	4.518	-5.769	3.047	1.138e-05
TcCLB.503541.30	TcChr7-P	+	148099	148689	hypothetical protein, conserved	591	0.2741	0.3553	4.358	-1.119	-6.468	0.276
TcCLB.503541.40	TcChr7-P	+	147291	147437	hypothetical protein, conserved	147	1.066	0.0001673	5.614	-5.393	1.679	3.789e-05
TcCLB.503541.5	TcChr7-P	+	152015	152653	cAMP-specific phosphodiesterase, putative	639	-1.515	0.02066	1.959	2.836	-2.827	0.01011
TcCLB.503543.10	TcChr7-P	+	144657	145775	presenilin-like aspartic peptidase, putative	1119	0.7865	0.0001157	5.32	-5.427	2.107	2.468e-05
TcCLB.503543.20	TcChr7-P	+	143268	143921	divalent cation transporter, putative (fragment)	654	0.725	0.0007506	5.01	-4.489	0.05059	0.0002172
TcCLB.503543.4	TcChr7-P	+	146402	146848	hypothetical protein, conserved (fragment)	447	0.4973	0.09403	3.449	-2.008	-4.926	0.05808
TcCLB.503545.10	TcChr7-P	-	80149	82404	trans-sialidase (pseudogene), putative	2256	-1.375	0.005411	2.809	3.511	-1.637	0.00216
TcCLB.503545.20	TcChr7-P	-	74227	76293	retrotransposon hot spot protein (RHS, pseudogene), putative	2067	0.4021	0.2525	2.974	-1.374	-5.76	0.1845
TcCLB.503547.20	TcChr31-S	-	206012	214744	dispersed gene family protein 1 (DGF-1, pseudogene), putative	8733	-0.2029	0.8895	2.439	0.1847	-6.501	0.8576
TcCLB.503551.20	TcChr26-S	+	173998	176346	hypothetical protein, conserved	2349	0.1215	0.8993	0.07297	-0.1661	-5.893	0.8697
TcCLB.503553.10	Tcruzi_4635	-	3	530	trans-sialidase (pseudogene), putative	528	-1.246	0.1951	0.7731	1.554	-4.881	0.1363
TcCLB.503555.10	TcChr37-P	-	716170	717486	DNA replication licensing factor MCM8, putative	1317	0.5301	0.01067	5.089	-3.172	-3.045	0.004729
TcCLB.503555.20	TcChr37-P	-	714893	715870	hypothetical protein, conserved	978	0.3744	0.07282	5.108	-2.157	-5.087	0.04315
TcCLB.503555.30	TcChr37-P	-	713055	714533	trypanothione reductase, putative	1479	1.435	1.444e-08	7.513	-11.04	12.88	4.905e-10
TcCLB.503555.40	TcChr37-P	-	710932	712455	ATP-dependent RNA helicase, putative	1524	0.5397	0.001146	6.047	-4.278	-0.7094	0.000357
TcCLB.503555.50	TcChr37-P	-	710012	710581	hypothetical protein, conserved	570	-0.2549	0.4117	4.539	0.9977	-6.557	0.3302
TcCLB.503557.10	TcChr39-S	+	1544936	1545676	hypothetical protein, conserved	741	-0.02169	0.9471	3.957	0.08776	-6.939	0.9309
TcCLB.503557.14	TcChr39-S	+	1546244	1546531	hypothetical protein, conserved	288	1.804	8.363e-09	4.948	-11.49	13.84	2.446e-10
TcCLB.503557.20	TcChr39-S	+	1546995	1547609	ankyrin repeat protein, putative	615	0.5019	0.08235	3.722	-2.085	-4.863	0.04985
TcCLB.503557.30	TcChr39-S	+	1547875	1549170	hypothetical protein, conserved	1296	1.181	8.377e-06	4.929	-6.815	5.255	1.165e-06
TcCLB.503557.40	TcChr39-S	+	1549693	1550553	Present in the outer mitochondrial membrane proteome 8 (POMP8)	861	0.9742	0.001684	3.729	-4.088	-0.6346	0.0005574
TcCLB.503557.49	TcChr39-S	+	1550800	1551279	hypothetical protein, conserved (fragment)	480	0.5309	0.137	3.069	-1.78	-5.209	0.09003
TcCLB.503559.100	TcChr27-P	+	514071	516245	long-chain-fatty-acid-CoA ligase, putative	2175	0.04074	0.8333	6.068	-0.2716	-7.456	0.7887
TcCLB.503559.109	TcChr27-P	+	512264	513229	electron-transfer-flavoprotein, alpha polypeptide, putative	966	-0.641	0.002666	6.197	3.861	-1.647	0.0009518
TcCLB.503559.70	TcChr27-P	+	521766	522917	cystinosin, putative	1152	-1.619	2.059e-05	4.311	6.326	4.507	3.325e-06
TcCLB.503559.80	TcChr27-P	+	518598	520748	hypothetical protein	2151	-0.3116	0.07335	5.745	2.153	-5.226	0.04352
TcCLB.503559.90	TcChr27-P	+	516873	518000	hypothetical protein, conserved	1128	-1.475	1.25e-05	5.418	6.596	4.924	1.855e-06
TcCLB.503561.10	TcChr23-S	-	472303	473784	hypothetical protein, conserved	1482	-0.3922	0.1591	5.253	1.693	-5.891	0.1073
TcCLB.503561.20	TcChr23-S	-	474020	475381	hypothetical protein, conserved	1362	0.4317	0.07302	4.408	-2.156	-4.956	0.04329
TcCLB.503563.10	TcChr21-P	+	359219	359965	calcium-translocating P-type ATPase, putative	747	0.7858	0.001635	4.758	-4.103	-0.8176	0.0005384
TcCLB.503563.14	TcChr21-P	+	362096	362461	ADG1, putative	366	0.6203	0.02253	4.225	-2.792	-3.598	0.01116
TcCLB.503563.20	TcChr21-P	+	362775	364643	ADG2, putative	1869	0.1898	0.4502	4.896	-0.9197	-6.814	0.3685
TcCLB.503563.29	TcChr21-P	+	365912	366474	hypothetical protein	563	-1.387	0.01021	2.574	3.195	-2.218	0.004489
TcCLB.503565.10	TcChr19-P	-	517309	517995	hypothetical protein	687	0.8076	0.002306	4.314	-3.932	-1.081	0.0008046
TcCLB.503565.20	TcChr19-P	-	515475	516977	hypothetical protein, conserved	1503	0.6813	0.003883	5.134	-3.677	-1.907	0.001466
TcCLB.503565.29	TcChr19-P	-	514687	515160	hypothetical protein, conserved	474	-0.8762	0.0002525	5.489	5.031	1.258	6.125e-05
TcCLB.503571.10	TcChr12-S	-	285842	287587	flagellum-adhesion glycoprotein, putative	1746	0.8786	6.883e-05	5.594	-5.689	2.652	1.361e-05
TcCLB.503571.19	TcChr12-S	-	281604	283729	hypothetical protein, conserved	2126	-0.6369	0.001647	6	4.099	-1.042	0.0005434
TcCLB.503573.9	TcChr27-P	-	65311	68213	ATP-binding cassette transporter ABCA1, putative (ABCA1)	2903	0.06463	0.8531	4.197	-0.2406	-6.936	0.8123
TcCLB.503575.27	TcChr36-S	-	934171	935118	hypothetical protein, conserved	948	0.955	4.709e-06	5.432	-7.144	5.85	5.856e-07
TcCLB.503575.34	TcChr36-S	-	935543	935791	ribosomal protein L38, putative	249	1.128	6.852e-07	6.577	-8.318	8.068	5.664e-08
TcCLB.503575.40	TcChr36-S	-	935997	936461	hypothetical protein, conserved	465	0.9195	0.001889	3.988	-4.031	-0.8135	0.0006377
TcCLB.503575.50	TcChr36-S	-	937134	939245	fatty acyl CoA synthetase, putative	2112	0.02262	0.9252	5.976	-0.1231	-7.472	0.9033
TcCLB.503575.54	TcChr36-S	-	939714	940640	hypothetical protein, conserved	927	0.7845	0.002107	4.737	-3.978	-1.136	0.0007234
TcCLB.503575.60	TcChr36-S	-	941313	942431	protein kinase, putative	1119	1.175	1.124e-06	5.042	-8.012	7.704	1.023e-07
TcCLB.503577.20	TcChr36-S	-	949492	950193	U2 splicing auxiliary factor, putative (u2af26)	702	0.8057	4.416e-05	6.494	-5.918	3.012	8.16e-06
TcCLB.503577.9	TcChr36-S	-	948050	948808	delta-1-pyrroline-5-carboxylate dehydrogenase (pseudogene), putative	759	0.5104	0.1024	4.61	-1.969	-5.329	0.06422
TcCLB.503579.10	TcChr29-S	+	762685	766566	hypothetical protein, conserved	3882	-0.3095	0.1633	5.873	1.671	-6.081	0.1107
TcCLB.503579.100	TcChr29-S	+	781871	782917	nucleotide-binding protein, putative	1047	0.3355	0.0767	5.067	-2.127	-5.17	0.04583
TcCLB.503579.110	TcChr29-S	+	783178	785145	pseudouridylate synthase I, putative	1968	0.8386	0.004613	4.97	-3.665	-2.071	0.001797
TcCLB.503579.119	TcChr29-S	+	785422	785709	hypothetical protein, conserved	288	0.02039	0.9707	2.711	-0.04823	-6.616	0.962
TcCLB.503579.130	TcChr29-S	+	786258	787538	hypothetical protein, conserved	1281	0.06828	0.7641	4.527	-0.3812	-7.039	0.707
TcCLB.503579.140	TcChr29-S	+	787702	788382	hypothetical protein, conserved	681	0.393	0.04558	5.731	-2.418	-4.806	0.02511
TcCLB.503579.150	TcChr29-S	+	788530	790263	RNA editing 3' terminal uridylyl transferase 2, putative	1734	0.3905	0.08757	5.076	-2.05	-5.337	0.05351
TcCLB.503579.20	TcChr29-S	+	767835	769184	hypothetical protein, conserved	1350	-0.6767	0.002316	5.131	3.93	-1.246	0.0008091
TcCLB.503579.30	TcChr29-S	+	769554	770951	DNA polymerase sigma-like protein, putative	1398	-0.07005	0.8198	4.61	0.2926	-7.104	0.7728
TcCLB.503579.40	TcChr29-S	+	771253	772611	hypothetical protein, conserved	1359	-0.1748	0.4502	4.58	0.9197	-6.717	0.3685
TcCLB.503579.50	TcChr29-S	+	772878	775739	hypothetical protein, conserved	2862	-0.01749	0.914	6.284	0.1423	-7.554	0.8883
TcCLB.503579.60	TcChr29-S	+	776002	777360	hypothetical protein	1359	0.9005	0.0001837	6.286	-5.338	1.428	4.216e-05
TcCLB.503579.70	TcChr29-S	+	778028	778357	ATPase subunit 9, putative	330	1.636	1.788e-06	4.639	-7.721	7.193	1.816e-07
TcCLB.503579.80	TcChr29-S	+	779043	780344	hypothetical protein, conserved	1302	-0.583	0.006028	5.172	3.456	-2.363	0.002453
TcCLB.503579.90	TcChr29-S	+	780796	781554	hypothetical protein, conserved	759	1.171	1.008e-05	4.605	-6.714	5.098	1.442e-06
TcCLB.503581.10	TcChr25-P	+	228227	229819	hypothetical protein, conserved	1593	0.4258	0.1299	4.226	-1.813	-5.299	0.0846
TcCLB.503581.20	TcChr25-P	+	230586	231560	PPIase, putative	975	-0.9143	0.01541	3.592	2.987	-2.94	0.007203
TcCLB.503581.30	TcChr25-P	+	232030	235188	hypothetical protein, conserved	3159	-1.186	0.02181	4.824	2.983	-3.456	0.01076
TcCLB.503581.39	TcChr25-P	+	235900	236911	coatomer delta subunit, putative	1012	0.2371	0.7267	3.62	-0.4447	-6.613	0.6635
TcCLB.503583.10	TcChr37-P	-	747465	748760	metallo-peptidase, Clan MC, Family M14, putative	1296	-0.4894	0.05334	4.902	2.332	-4.671	0.03012
TcCLB.503583.100	TcChr37-P	-	728668	729666	hypothetical protein, conserved	999	0.4539	0.09481	4.253	-2.003	-5.152	0.05867
TcCLB.503583.20	TcChr37-P	-	745478	747169	hypothetical protein, conserved	1692	0.6802	0.004293	5.105	-3.627	-2.033	0.001648
TcCLB.503583.24	TcChr37-P	-	744272	745171	hypothetical protein, conserved	900	1.602	3.398e-10	6.653	-14.36	17.81	4.233e-12
TcCLB.503583.30	TcChr37-P	-	742449	743555	hypothetical protein, conserved	1107	0.1033	0.7065	5.138	-0.4749	-7.188	0.6402
TcCLB.503583.40	TcChr37-P	-	741051	742115	trans-splicing factor, putative	1065	-0.3804	0.05778	5.01	2.287	-4.79	0.03306
TcCLB.503583.50	TcChr37-P	-	739630	740778	hypothetical protein, conserved	1149	0.3672	0.07146	5.117	-2.168	-5.114	0.0422
TcCLB.503583.60	TcChr37-P	-	737881	739242	hypothetical protein	1362	0.9071	2.215e-05	5.445	-6.285	4.017	3.633e-06
TcCLB.503583.70	TcChr37-P	-	734486	737431	hypothetical protein, conserved	2946	0.2276	0.3592	5.396	-1.112	-6.74	0.2796
TcCLB.503583.80	TcChr37-P	-	732782	733498	dual specificity protein phosphatase or MAP kinase phosphatase, putative	717	0.4736	0.03205	4.966	-2.607	-4.189	0.01674
TcCLB.503583.90	TcChr37-P	-	730363	731787	hydrogenase, putative	1425	0.474	0.01704	5.194	-2.935	-3.604	0.008098
TcCLB.503585.10	Tcruzi_4651	-	2105	3037	mucin-associated surface protein (MASP), putative	933	-3.023	0.0003395	1.554	4.883	1.58	8.638e-05
TcCLB.503587.10	Tcruzi_4652	+	6249	7259	mucin-associated surface protein (MASP), putative	1011	-2.952	0.001432	1.568	4.167	0.04895	0.0004628
TcCLB.503587.3	Tcruzi_4652	-	1043	1876	mucin TcMUC (pseudogene), putative	834	-1.309	0.08028	0.7437	2.1	-4.065	0.0484
TcCLB.503587.30	Tcruzi_4652	+	8450	11062	trans-sialidase, Group V, putative	2613	-2.171	0.003903	2.094	3.674	-1.052	0.001475
TcCLB.503587.47	Tcruzi_4652	+	13239	14081	hypothetical protein	843	-1.483	0.03016	1.512	2.639	-3.22	0.0156
TcCLB.503587.64	Tcruzi_4652	+	15296	16756	retrotransposon hot spot protein (RHS, pseudogene), putative	1461	0.08297	0.9009	2.169	-0.1633	-6.424	0.872
TcCLB.503587.80	Tcruzi_4652	+	22351	23238	mucin-associated surface protein (MASP, pseudogene), putative	888	-2.943	0.0001061	1.89	5.47	2.807	2.238e-05
TcCLB.503589.10	TcChr22-S	+	128235	129386	GDP-mannose pyrophosphorylase	1152	-0.02707	0.9301	4.924	0.1148	-7.171	0.9098
TcCLB.503589.19	TcChr22-S	+	127497	127913	hypothetical protein, conserved	417	1.251	0.04111	1.654	-2.473	-3.607	0.02234
TcCLB.503591.10	TcChr35-P	-	16818	17807	retrotransposon hot spot protein (RHS, pseudogene), putative	990	0.23	0.5468	3.575	-0.7426	-6.513	0.4662
TcCLB.503593.10	TcChr39-P	+	590001	590786	eukaryotic translation initiation factor eIF-4E, putative	786	0.7607	0.0001989	6.29	-5.154	1.294	4.61e-05
TcCLB.503593.20	TcChr39-P	+	592280	594712	hypothetical protein, conserved	2433	-0.003993	0.9844	5.82	0.0247	-7.439	0.9805
TcCLB.503593.30	TcChr39-P	+	595526	598099	hypothetical protein, conserved	2574	-0.3088	0.05231	6.421	2.342	-5.01	0.02948
TcCLB.503593.40	TcChr39-P	+	599409	601208	hypothetical protein	1800	0.6365	0.0009857	5.875	-4.354	-0.5086	0.0002984
TcCLB.503593.50	TcChr39-P	+	601460	603403	hypothetical protein, conserved	1944	0.2128	0.1834	6.328	-1.591	-6.315	0.127
TcCLB.503593.60	TcChr39-P	+	603938	605902	hypothetical protein, conserved	1965	-0.4094	0.07088	4.74	2.173	-4.921	0.0418
TcCLB.503593.70	TcChr39-P	+	606144	606683	eukaryotic peptide chain release factor subunit 1, putative (fragment)	540	0.7324	0.001997	5.105	-4.004	-1.154	0.0006804
TcCLB.503595.10	TcChr12-S	+	123806	125860	hypothetical protein, conserved	2055	0.02849	0.8883	5.976	-0.1837	-7.476	0.8561
TcCLB.503595.19	TcChr12-S	+	126599	127924	ATP-dependent DEAD/H RNA helicase, putative (fragment)	1326	-0.08199	0.7562	4.101	0.3936	-6.928	0.698
TcCLB.503597.10	TcChr32-P	-	825114	826124	homoserine kinase, putative	1011	0.2593	0.2174	4.953	-1.478	-6.176	0.1547
TcCLB.503597.5	TcChr32-P	-	824083	824871	hypothetical protein (fragment)	789	0.6861	0.009502	4.086	-3.231	-2.65	0.004133
TcCLB.503599.10	TcChr38-S	+	348757	350265	protein kinase, putative	1509	1.053	0.006247	4.502	-3.559	-2.21	0.002554
TcCLB.503599.20	TcChr38-S	+	351311	352378	hypothetical protein, conserved	1068	0.6095	0.03024	3.668	-2.638	-3.823	0.01565
TcCLB.503599.30	TcChr38-S	+	352869	354737	hypothetical protein, conserved	1869	1.456	1.742e-05	4.142	-6.416	4.583	2.735e-06
TcCLB.503599.40	TcChr38-S	+	355763	358753	hypothetical protein, conserved	2991	0.697	0.0005099	5.41	-4.68	0.332	0.0001389
TcCLB.503599.50	TcChr38-S	+	359060	360160	hypothetical protein, conserved	1101	0.151	0.5951	4.202	-0.6571	-6.813	0.5185
TcCLB.503599.60	TcChr38-S	+	361117	361458	hypothetical protein, conserved	342	0.4653	0.1292	4.596	-1.822	-5.54	0.08406
TcCLB.503599.70	TcChr38-S	+	361702	361881	hypothetical protein, conserved	180	0.7816	0.005617	4.279	-3.492	-2.09	0.002255
TcCLB.503601.10	TcChr23-S	+	182293	184674	trans-sialidase, Group V, putative	2382	-5.409	3.893e-09	4.386	12.5	14.53	9.428e-11
TcCLB.503601.20	TcChr23-S	+	186739	187539	hypothetical protein	801	-0.8512	0.1517	1.849	1.715	-4.905	0.1015
TcCLB.503603.10	TcChr40-P	-	1802985	1803920	mitochondrial RNA binding complex 1 subunit, putative	936	1.057	4.629e-05	4.52	-5.894	3.349	8.616e-06
TcCLB.503603.20	TcChr40-P	-	1801076	1801936	hypothetical protein, conserved	861	1.745	2.45e-08	5.19	-10.62	12.43	9.61e-10
TcCLB.503605.10	TcChr32-P	-	31775	34648	retrotransposon hot spot protein (RHS, pseudogene), putative	2874	0.2744	0.09221	5.771	-2.019	-5.532	0.05684
TcCLB.503605.20	TcChr32-P	-	35452	36096	retrotransposon hot spot (RHS) protein, putative	645	0.4608	0.2789	2.597	-1.303	-5.662	0.2072
TcCLB.503607.10	TcChr32-P	-	43138	44076	protein kinase, putative	939	0.1972	0.8568	0.1898	-0.2342	-5.846	0.8172
TcCLB.503607.4	TcChr32-P	-	36197	38223	retrotransposon hot spot (RHS) protein, putative	2027	0.08897	0.7009	4.725	-0.4835	-7.019	0.6339
TcCLB.503607.7	TcChr32-P	-	39937	42846	glycine dehydrogenase (pseudogene), putative	2910	0.748	0.01068	4.154	-3.171	-2.812	0.004736
TcCLB.503609.10	Tcruzi_4663	-	3	1229	trans-sialidase (pseudogene), putative	1227	-0.5827	0.4417	0.9283	0.9366	-5.707	0.36
TcCLB.503609.100	Tcruzi_4663	-	20602	21243	mucin TcMUCII, putative	642	-2.44	0.02329	0.1875	2.777	-2.759	0.0116
TcCLB.503609.24	Tcruzi_4663	-	2478	3680	mucin-associated surface protein (MASP, pseudogene), putative	1203	-2.624	8.977e-05	2.592	5.553	3.019	1.851e-05
TcCLB.503609.32	Tcruzi_4663	-	3915	4244	elongation factor 1-gamma (EF-1-gamma, pseudogene), putative	330	0.6589	0.3801	0.8833	-1.065	-5.532	0.2993
TcCLB.503609.50	Tcruzi_4663	-	7772	10603	trans-sialidase, Group VI, putative	2832	-0.9728	0.02456	2.684	2.746	-3.248	0.01235
TcCLB.503609.60	Tcruzi_4663	-	11857	12897	mucin-associated surface protein (MASP), putative	1041	-3.241	4.012e-05	2.048	5.97	3.843	7.262e-06
TcCLB.503611.10	TcChr20-S	+	250702	252057	nucleoplasmin-like protein (NLP), putative	1356	0.3793	0.03475	5.794	-2.564	-4.488	0.01838
TcCLB.503611.20	TcChr20-S	+	252676	253053	ribosomal protein L24, putative	378	0.8687	0.001126	6.829	-4.603	-0.6497	0.0003493
TcCLB.503611.30	TcChr20-S	+	253168	254658	hypothetical protein, conserved	1491	0.3209	0.1101	5.194	-1.915	-5.531	0.06974
TcCLB.503611.40	TcChr20-S	+	255204	255581	ribosomal protein L24, putative	378	0.1003	0.8699	2.049	-0.2132	-6.396	0.8333
TcCLB.503611.50	TcChr20-S	+	255888	257177	hypothetical protein, conserved	1290	-0.1766	0.5211	4.313	0.7876	-6.76	0.44
TcCLB.503613.20	TcChr27-S	-	337505	338248	proteasome alpha 7 subunit, putative	744	0.1103	0.5399	5.75	-0.7541	-7.157	0.4594
TcCLB.503613.30	TcChr27-S	-	338608	339810	DNA repair protein, putative	1203	0.1448	0.5785	4.462	-0.6858	-6.876	0.5006
TcCLB.503613.40	TcChr27-S	-	340170	340643	pterin-4-alpha-carbinolamine dehydratase, putative	474	1.251	2.746e-05	4.404	-6.169	4.017	4.681e-06
TcCLB.503613.50	TcChr27-S	-	341340	341825	Enriched in surface-labeled proteome protein 7 (ESP7)	486	-1.202	8.765e-05	4.891	5.566	2.659	1.8e-05
TcCLB.503613.60	TcChr27-S	-	342768	344012	acidocalcisomal pyrophosphatase, putative	1245	-0.4186	0.01025	6.087	3.192	-3.172	0.004513
TcCLB.503613.70	TcChr27-S	-	344125	344568	hypothetical protein, conserved	444	-0.4732	0.245	3.217	1.395	-5.73	0.178
TcCLB.503613.79	TcChr27-S	-	344940	345470	hypothetical protein	531	-0.02389	0.9391	4.055	0.1006	-6.979	0.9209
TcCLB.503615.10	TcChr31-S	+	345380	346513	UDP-Gal or UDP-GlcNAc-dependent glycosyltransferase, putative	1134	0.5562	0.3072	1.597	-1.23	-5.558	0.2326
TcCLB.503617.10	TcChr28-P	+	58133	59125	protein kinase, putative	993	2.373	6.93e-10	5.313	-13.69	17	1.028e-11
TcCLB.503617.15	TcChr28-P	+	57107	57598	U6 snRNA-associated Sm-like protein LSm3p	492	0.3056	0.5078	2.76	-0.8119	-6.229	0.4263
TcCLB.503617.20	TcChr28-P	+	50995	56868	kinetoplast DNA-associated protein, putative	5874	0.3155	0.04735	6.59	-2.397	-4.97	0.02625
TcCLB.503617.31	TcChr28-P	+	49198	50205	nuclear receptor binding factor, putative	1008	-0.1446	0.5173	4.933	0.7943	-6.85	0.4362
TcCLB.503617.40	TcChr28-P	+	47917	48564	ATP synthase F1, alpha subunit, putative (fragment) (ATPF1A)	648	1.366	4.774e-09	7.363	-11.94	14.32	1.223e-10
TcCLB.503619.10	TcChr21-S	-	263924	265237	meiotic recombination protein SPO11, putative	1314	-1.081	0.005766	3.332	3.479	-1.821	0.002329
TcCLB.503619.20	TcChr21-S	-	265547	267040	hypothetical protein, conserved	1494	0.5502	0.003404	5.056	-3.741	-1.782	0.001261
TcCLB.503619.25	TcChr21-S	-	267589	267900	hypothetical protein, conserved	312	0.2904	0.4229	4.102	-0.9773	-6.572	0.3414
TcCLB.503619.29	TcChr21-S	-	268461	268979	hypothetical protein, conserved	519	0.5149	0.1196	3.713	-1.864	-5.254	0.07685
TcCLB.503623.10	TcChr26-S	+	767703	769652	dispersed gene family protein 1 (DGF-1), putative	1950	0.8667	0.3589	0.3901	-1.112	-5.406	0.2794
TcCLB.503625.10	TcChr29-P	+	687160	688206	asparagine synthetase a, putative	1047	-0.3298	0.06535	6.724	2.218	-5.304	0.03812
TcCLB.503625.20	TcChr29-P	+	689138	692587	hypothetical protein	3450	0.8617	0.01739	3.193	-2.925	-3.023	0.008293
TcCLB.503627.20	TcChr24-S	+	331037	335818	protein kinase, putative	4782	-0.08131	0.5728	6.268	0.6959	-7.312	0.4944
TcCLB.503627.9	TcChr24-S	+	336460	337551	hypothetical protein, conserved (fragment)	1092	0.7869	0.01665	5.383	-3.092	-3.518	0.007885
TcCLB.503629.10	TcChr24-S	+	314575	318021	hypothetical protein, conserved	3447	0.291	0.1411	5.501	-1.762	-5.918	0.09316
TcCLB.503631.9	TcChr12-P	+	123806	125736	hypothetical protein, conserved	1931	-0.2213	0.1716	5.747	1.636	-6.098	0.1173
TcCLB.503633.11	Tcruzi_4675	-	2	805	mucin-associated surface protein (MASP), putative (fragment)	804	-3.538	6.095e-06	2.366	6.995	5.864	7.986e-07
TcCLB.503633.21	Tcruzi_4675	-	1330	1947	mucin TcMUCII (pseudogene), putative	618	-0.6855	0.3977	0.6455	1.028	-5.532	0.3161
TcCLB.503633.30	Tcruzi_4675	-	4082	5056	surface protease GP63, putative	975	0.7664	0.2846	1.122	-1.288	-5.346	0.2123
TcCLB.503633.40	Tcruzi_4675	-	6614	9412	trans-sialidase (pseudogene), putative	2799	-0.7868	0.05872	3.119	2.278	-4.245	0.03369
TcCLB.503635.10	TcChr38-P	+	137843	140059	protein kinase, putative	2217	-0.5741	0.002258	6.815	3.943	-1.567	0.0007844
TcCLB.503635.20	TcChr38-P	+	134893	136377	hypothetical protein, conserved	1485	-1.173	3.316e-05	5.159	6.07	3.728	5.829e-06
TcCLB.503635.40	TcChr38-P	+	132645	134285	hypothetical protein	1641	1.043	4.598e-05	5.128	-5.897	3.199	8.544e-06
TcCLB.503635.50	TcChr38-P	+	130234	131736	hypothetical protein, conserved	1503	0.1874	0.2713	5.694	-1.322	-6.565	0.2007
TcCLB.503635.59	TcChr38-P	+	129142	129927	40S ribosomal protein S3A, putative	786	0.8829	1.347e-06	8.139	-7.9	7.15	1.274e-07
TcCLB.503635.68	TcChr38-P	+	128050	128835	40S ribosomal protein S3A, putative	786	0.9254	2.182e-06	8.073	-7.601	6.543	2.306e-07
TcCLB.503635.80	TcChr38-P	+	126295	127707	hypothetical protein, conserved	1413	0.7204	0.0006638	5.209	-4.55	0.09	0.0001883
TcCLB.503635.89	TcChr38-P	+	124687	125130	hypothetical protein, conserved	444	0.2423	0.3068	4.434	-1.232	-6.352	0.2321
TcCLB.503637.10	TcChr37-S	+	1278484	1279449	hypothetical protein, conserved	966	-0.4445	0.04764	5.349	2.394	-4.608	0.02644
TcCLB.503637.20	TcChr37-S	+	1279756	1283241	hypothetical protein, conserved	3486	0.5416	0.001332	6.448	-4.203	-0.9689	0.0004253
TcCLB.503637.30	TcChr37-S	+	1284267	1286801	dipeptidyl-peptidase 8-like serine peptidase	2535	0.8747	5.924e-06	6.584	-7.01	5.41	7.73e-07
TcCLB.503639.10	TcChr37-S	+	1319214	1319891	inositol-3-phosphate synthase, putative	678	2.726	2.971e-07	5.524	-11.26	9.649	2.064e-08
TcCLB.503639.20	TcChr37-S	+	1321470	1322498	hypothetical protein, conserved	1029	-1.148	0.005006	4.99	3.674	-1.902	0.001972
TcCLB.503639.30	TcChr37-S	+	1322884	1325157	hypothetical protein, conserved	2274	0.6191	0.004321	5.444	-3.623	-2.102	0.001661
TcCLB.503641.10	TcChr40-S	-	145427	148021	hypothetical protein, conserved	2595	0.8082	0.0003246	5.735	-4.906	0.7902	8.188e-05
TcCLB.503641.19	TcChr40-S	-	144020	144840	peroxin 12, putative (PEX12)	821	0.9318	0.002566	3.992	-3.879	-1.197	0.0009116
TcCLB.503643.10	TcChr36-S	+	289255	291813	KU70 protein, putative	2559	0.7667	0.0003839	5.311	-4.822	0.6945	9.957e-05
TcCLB.503643.20	TcChr36-S	+	284466	288695	cyclic nucleotide-binding domain containing protein, putative (FLAM6)	4230	-0.4472	0.008222	6.673	3.301	-3.036	0.003513
TcCLB.503643.3	TcChr36-S	+	293867	294352	60S ribosomal protein L4, putative (fragment)	486	0.7648	3.886e-05	6.818	-5.987	3.122	7e-06
TcCLB.503643.30	TcChr36-S	+	283341	283925	hypothetical protein, conserved	585	-1.191	5.918e-05	5.211	5.767	3.06	1.144e-05
TcCLB.503643.39	TcChr36-S	+	282317	283063	hypothetical protein, conserved	747	0.6374	0.0125	3.992	-3.093	-2.919	0.00567
TcCLB.503643.6	TcChr36-S	+	292078	293652	hypothetical protein, conserved	1575	0.3562	0.06513	5.239	-2.22	-5.036	0.03797
TcCLB.503645.10	TcChr38-P	-	945539	946792	mucin-associated surface protein (MASP), putative	1254	-3.871	3.48e-06	2.688	7.325	6.563	4.037e-07
TcCLB.503645.40	TcChr38-P	-	940901	941707	mucin-associated surface protein (MASP), putative	807	-4.314	1.663e-06	2.312	7.767	7.162	1.656e-07
TcCLB.503647.20	TcChr33-P	+	996403	997659	hypothetical protein, conserved	1257	0.2284	0.4964	3.439	-0.8324	-6.45	0.4148
TcCLB.503647.40	TcChr33-P	+	993991	995220	hypothetical protein	1230	0.6433	0.01825	4.359	-2.9	-3.43	0.008756
TcCLB.503647.9	TcChr33-P	+	997974	999432	hypothetical protein, conserved	1459	0.4557	0.01472	5.75	-3.011	-3.547	0.006829
TcCLB.503649.10	TcChr40-S	+	1728843	1729781	mucin-associated surface protein (MASP, pseudogene), putative	939	-1.559	0.01083	2.25	3.164	-2.225	0.004819
TcCLB.503649.20	TcChr40-S	+	1728161	1728460	mucin TcMUC, putative	300	-3.074	0.004803	0.1091	3.571	-1.189	0.00188
TcCLB.503651.10	TcChr39-S	-	1721502	1722890	hypothetical protein, conserved	1389	0.2292	0.1845	5.894	-1.588	-6.261	0.1278
TcCLB.503651.20	TcChr39-S	-	1723071	1723967	hypothetical protein	897	0.2111	0.3395	5.107	-1.154	-6.62	0.2619
TcCLB.503651.30	TcChr39-S	-	1724265	1725047	hypothetical protein	783	0.7675	0.0002583	5.371	-5.02	1.149	6.284e-05
TcCLB.503651.4	TcChr39-S	-	1719404	1720978	hypothetical protein, conserved (fragment)	1575	-0.2609	0.2293	5.221	1.441	-6.272	0.1648
TcCLB.503651.40	TcChr39-S	-	1725492	1726445	hypothetical protein	954	0.6868	0.001384	5.17	-4.184	-0.7578	0.0004447
TcCLB.503651.49	TcChr39-S	-	1726676	1727413	hypothetical protein, conserved (pseudogene)	738	0.5288	0.03514	4.467	-2.558	-4.178	0.01861
TcCLB.503653.104	TcChr1-S	+	33373	33594	hypothetical protein, conserved	222	1.319	0.0118	1.731	-3.122	-2.343	0.005308
TcCLB.503653.20	TcChr1-S	+	44023	45213	hypothetical protein, conserved	1191	-1.137	0.02455	4.897	2.897	-3.588	0.01234
TcCLB.503653.30	TcChr1-S	+	42755	43609	ribosomal RNA processing protein 41B, putative (RRP41B)	855	0.7178	0.003258	4.596	-3.762	-1.591	0.0012
TcCLB.503653.50	TcChr1-S	+	38546	40531	histone deacetylase, putative	1986	0.4856	0.01278	5.535	-3.081	-3.379	0.005817
TcCLB.503653.60	TcChr1-S	+	36214	37158	cytochrome b-domain protein, putative	945	1.325	0.0001744	3.546	-5.219	2.015	3.972e-05
TcCLB.503653.70	TcChr1-S	+	35465	36049	hypothetical protein, conserved	585	1.051	0.0001277	4.422	-5.376	2.178	2.77e-05
TcCLB.503653.9	TcChr1-S	+	45959	46268	hypothetical protein, conserved	310	1.169	0.0009132	3.499	-4.392	0.1551	0.0002726
TcCLB.503653.90	TcChr1-S	+	33953	35131	hypothetical protein, conserved	1179	-0.1123	0.6114	5.125	0.6304	-7.074	0.5355
TcCLB.503655.20	TcChr14-P	-	25077	35471	dispersed gene family protein 1 (DGF-1), putative	10395	0.5486	0.1104	6.198	-1.992	-5.705	0.07003
TcCLB.503655.30	TcChr14-P	-	37995	39170	mucin-like glycoprotein, putative	1176	-6.022	3.409e-05	4.932	8.191	4.414	6.019e-06
TcCLB.503655.40	TcChr14-P	-	40178	40597	surface protease GP63 (pseudogene), putative	420	0.9073	0.01273	2.934	-3.083	-2.712	0.005791
TcCLB.503657.20	TcChr41-P	+	189385	191019	hypothetical protein, conserved	1635	0.7779	0.003891	5.232	-3.693	-1.884	0.00147
TcCLB.503657.50	TcChr41-P	+	185404	186672	hypothetical protein, conserved	1269	0.594	0.01169	4.969	-3.126	-3.076	0.005252
TcCLB.503657.70	TcChr41-P	+	181797	184346	tyrosine phosphatase, putative	2550	1.202	7.067e-05	5.937	-6.034	2.701	1.404e-05
TcCLB.503657.9	TcChr41-P	+	191357	192753	hypothetical protein, conserved	1397	0.9402	2.321e-05	5.504	-6.261	3.979	3.828e-06
TcCLB.503659.20	TcChr38-S	+	404595	405260	mucin TcMUCII (pseudogene), putative	666	-0.5887	0.1378	2.6	1.777	-5.041	0.0906
TcCLB.503659.30	TcChr38-S	+	402410	403201	trans-sialidase, putative	792	-3.132	2.142e-06	2.955	7.612	7.208	2.256e-07
TcCLB.503661.11	Tcruzi_4689	-	3	2066	trans-sialidase, putative (fragment)	2064	0.4933	0.1817	3.201	-1.598	-5.521	0.1256
TcCLB.503661.20	Tcruzi_4689	-	3684	4421	retrotransposon hot spot (RHS) protein, putative	738	-0.3437	0.6501	1.726	0.5659	-6.051	0.5777
TcCLB.503663.10	TcChr16-P	-	496187	496936	septum formation inhibitor, Maf-like protein, putative	750	0.1076	0.7366	3.944	-0.4248	-6.848	0.6755
TcCLB.503663.20	TcChr16-P	-	497356	499869	hypothetical protein, conserved	2514	0.3045	0.06803	6.168	-2.196	-5.29	0.03989
TcCLB.503663.4	TcChr16-P	-	494766	495833	hypothetical protein, conserved (fragment)	1068	-0.5093	0.1185	3.604	1.87	-5.134	0.07597
TcCLB.503665.10	TcChr24-S	-	80808	81368	trans-sialidase (pseudogene), putative	561	0.766	0.2652	1.314	-1.339	-5.34	0.1954
TcCLB.503665.15	TcChr24-S	-	78467	79754	trans-sialidase (pseudogene), putative	1288	0.1921	0.5295	3.605	-0.7725	-6.58	0.4487
TcCLB.503665.21	TcChr24-S	-	77958	78206	elongation factor 1-gamma (EF-1-gamma, pseudogene), putative	249	0.4772	0.3354	2.249	-1.164	-5.807	0.258
TcCLB.503665.30	TcChr24-S	-	76523	77581	mucin-associated surface protein (MASP), putative	1059	-2.479	0.0001249	2.989	5.388	2.649	2.696e-05
TcCLB.503665.40	TcChr24-S	-	74263	75990	surface protease GP63 (pseudogene), putative	1728	-0.9587	0.04165	2.92	2.466	-3.854	0.02268
TcCLB.503667.10	TcChr24-S	-	48072	49973	trans-sialidase, putative	1902	-0.5405	0.237	2.704	1.418	-5.568	0.1713
TcCLB.503667.20	TcChr24-S	-	46714	47166	hypothetical protein	453	0.08389	0.8915	1.534	-0.1787	-6.233	0.8599
TcCLB.503667.31	TcChr24-S	-	45168	45746	retrotransposon hot spot protein (RHS, pseudogene), putative	579	0.4125	0.4241	2.321	-0.9719	-6.033	0.3426
TcCLB.503667.39	TcChr24-S	-	39698	44044	dispersed gene family protein 1 (DGF-1), putative (fragment)	4347	-0.439	0.337	2.997	1.16	-5.957	0.2595
TcCLB.503669.10	TcChr39-S	-	1095927	1097426	hypothetical protein, conserved	1500	0.682	0.0005744	5.851	-4.622	0.1378	0.000159
TcCLB.503669.20	TcChr39-S	-	1094414	1095280	hypothetical protein, conserved	867	0.6184	0.005255	4.81	-3.526	-2.187	0.002088
TcCLB.503669.30	TcChr39-S	-	1093159	1094088	hypothetical protein, conserved	930	0.2554	0.3281	4.518	-1.181	-6.434	0.2513
TcCLB.503669.39	TcChr39-S	-	1092493	1092792	hypothetical protein, conserved (fragment)	300	0.9883	0.02412	2.63	-2.756	-3.254	0.01208
TcCLB.503671.10	TcChr36-S	-	593476	594204	metallo-peptidase, Clan MA(E) Family M1	729	1.464	6.899e-08	5.616	-9.869	11.09	3.405e-09
TcCLB.503671.20	TcChr36-S	-	591657	592976	hypothetical protein, conserved	1320	-0.2794	0.3254	4.376	1.187	-6.319	0.2489
TcCLB.503671.30	TcChr36-S	-	590169	591317	Protein tilB homolog, putative (LRTP)	1149	1.197	2.324e-05	4.811	-6.261	4.089	3.833e-06
TcCLB.503671.39	TcChr36-S	-	588861	589705	vacuolar protein sorting-associated protein, putative (fragment)	845	0.1165	0.5689	5.342	-0.7028	-7.105	0.4902
TcCLB.503673.18	Tcruzi_4695	-	1380	2801	hypothetical protein, conserved	1422	0.1346	0.5766	4.414	-0.689	-6.846	0.4986
TcCLB.503673.27	Tcruzi_4695	-	4547	4990	8-oxoguanine DNA glycosylase (pseudogene), putative	444	0.5941	0.1229	2.83	-1.848	-5.017	0.07925
TcCLB.503673.9	Tcruzi_4695	-	1	669	eukaryotic translation initiation factor 2-alpha kinase, putative	669	-0.1983	0.4485	5.01	0.9227	-6.793	0.367
TcCLB.503675.10	TcChr16-S	+	168485	169402	glycosyl transferase-like protein, putative	918	0.4288	0.1907	4.096	-1.567	-5.805	0.1326
TcCLB.503675.20	TcChr16-S	+	169746	170402	class-E vacuolar protein-sorting protein 24 (Vps24p), putative	657	0.1125	0.6657	4.533	-0.5394	-6.97	0.5955
TcCLB.503675.40	TcChr16-S	+	171612	173657	hypothetical protein, conserved	2046	-0.4572	0.0241	5.106	2.756	-3.863	0.01206
TcCLB.503677.10	TcChr35-S	+	840774	842000	phosphomannose isomerase, putative	1227	0.395	0.04448	6.061	-2.432	-4.809	0.02441
TcCLB.503677.20	TcChr35-S	+	837719	840271	DNA repair and recombination helicase protein PIF4, putative	2553	-0.04222	0.9329	3.868	0.1109	-6.905	0.9131
TcCLB.503677.29	TcChr35-S	+	835965	837446	hypothetical protein, conserved	1482	0.2752	0.2536	4.754	-1.371	-6.242	0.1854
TcCLB.503677.4	TcChr35-S	+	842509	842786	hypothetical protein, conserved	278	-0.6497	0.2865	1.533	1.283	-5.396	0.2141
TcCLB.503679.10	TcChr38-P	+	211993	213207	aspartate aminotransferase, putative	1215	-2.817	5.286e-05	5.808	7.157	3.627	1.004e-05
TcCLB.503679.20	TcChr38-P	+	209719	211440	hypothetical protein, conserved	1722	0.1882	0.3958	5.23	-1.032	-6.789	0.3144
TcCLB.503679.30	TcChr38-P	+	208256	209308	hypothetical protein, conserved	1053	-0.2807	0.2329	4.755	1.43	-6.137	0.1679
TcCLB.503679.40	TcChr38-P	+	207581	207994	actin-related protein 2, putative	414	0.3629	0.4071	2.516	-1.008	-6.039	0.3254
TcCLB.503681.20	TcChr40-P	+	833314	834561	ethanolamine phosphotransferase, putative	1248	-0.06419	0.7766	4.939	0.3609	-7.104	0.7219
TcCLB.503681.29	TcChr40-P	+	832892	833038	30S ribosomal protein S8, putative	147	-0.8237	0.3294	1.089	1.178	-5.379	0.2525
TcCLB.503681.9	TcChr40-P	+	835190	839298	hypothetical protein, conserved	4109	1.29	1.654e-08	6.867	-10.93	12.74	5.862e-10
TcCLB.503683.11	TcChr36-S	+	353041	354450	RNA-binding protein, putative	1410	-0.2451	0.7319	1.272	0.4323	-6.097	0.6701
TcCLB.503683.20	TcChr36-S	+	351058	352434	hypothetical protein, conserved	1377	0.8617	1.871e-05	6.129	-6.378	4.081	2.972e-06
TcCLB.503683.30	TcChr36-S	+	347535	348611	RNA-binding protein, putative	1077	-0.9133	0.03919	2.892	2.499	-3.761	0.02115
TcCLB.503685.10	TcChr36-S	+	343931	345151	serine/threonine-protein kinase, putative	1221	0.3338	0.1376	5.056	-1.778	-5.771	0.09044
TcCLB.503685.20	TcChr36-S	+	342425	343516	hypothetical protein, conserved	1092	0.4136	0.146	4.115	-1.739	-5.535	0.0971
TcCLB.503685.30	TcChr36-S	+	340407	340904	carnitine/choline acetyltransferase, putative	498	0.4166	0.0995	4.404	-1.975	-5.265	0.06207
TcCLB.503685.5	TcChr36-S	+	346291	346590	RNA-binding protein, putative (fragment)	300	-0.1126	0.8811	0.8885	0.1958	-6.07	0.8467
TcCLB.503687.10	TcChr39-P	-	1017966	1019186	regulator of chromosome condensation (RCC1), putative	1221	0.8769	0.0005876	4.726	-4.611	0.328	0.0001632
TcCLB.503687.20	TcChr39-P	-	1015747	1016862	glyceraldehyde-3-phosphate dehydrogenase, putative	1116	-0.2792	0.2645	5.171	1.341	-6.348	0.1949
TcCLB.503687.30	TcChr39-P	-	1014727	1015182	hypothetical protein, conserved	456	1.587	4.205e-07	4.606	-8.633	9.031	3.123e-08
TcCLB.503687.40	TcChr39-P	-	1012887	1013951	40 kDa cyclophilin, putative (CYP40)	1065	1.626	4.902e-10	6.823	-14.01	17.34	6.644e-12
TcCLB.503687.49	TcChr39-P	-	1010781	1011461	hypothetical protein, conserved	681	0.6382	0.01204	4.644	-3.112	-3.046	0.005426
TcCLB.503687.58	TcChr39-P	-	1009686	1010265	AMP deaminase, putative	580	-0.4186	0.2083	3.836	1.507	-5.718	0.1473
TcCLB.503689.10	TcChr12-S	-	436391	437056	small GTP-binding protein Rab7, putative	666	-0.5732	0.02921	4.432	2.656	-3.896	0.01503
TcCLB.503689.20	TcChr12-S	-	437447	437863	hypothetical protein, conserved	417	0.8467	0.02593	2.848	-2.718	-3.421	0.01313
TcCLB.503689.30	TcChr12-S	-	438435	439589	flagellar protofilament ribbon protein, putative	1155	-0.4318	0.007629	6.194	3.339	-2.85	0.003218
TcCLB.503689.34	TcChr12-S	-	439837	440382	hypothetical protein, conserved	546	0.7408	0.03444	2.999	-2.569	-3.768	0.01818
TcCLB.503689.4	TcChr12-S	-	434402	435061	Ras-related protein RabX1, putative (RABX1)	660	0.744	0.005411	4.431	-3.511	-2.126	0.002159
TcCLB.503689.40	TcChr12-S	-	440686	443697	hypothetical protein, conserved	3012	0.8073	1.969e-05	6.07	-6.35	4.047	3.157e-06
TcCLB.503691.9	TcChr41-P	-	499328	502810	hypothetical protein, conserved (fragment)	3483	-0.3128	0.1788	5.675	1.612	-6.142	0.1233
TcCLB.503693.11	TcChr26-P	-	599845	600279	hypothetical protein, conserved (fragment)	435	0.147	0.7238	2.892	-0.4461	-6.561	0.6602
TcCLB.503693.20	TcChr26-P	-	601662	603614	hypothetical protein, conserved	1953	0.2535	0.3005	4.959	-1.248	-6.457	0.2263
TcCLB.503693.29	TcChr26-P	-	604546	605940	hypothetical protein	1395	-0.8485	0.0003866	5.394	4.818	0.7596	0.0001005
TcCLB.503695.10	Tcruzi_4706	-	839	3829	retrotransposon hot spot protein (RHS, pseudogene), putative	2991	1.105	0.0157	2.649	-2.978	-2.852	0.007357
TcCLB.503697.100	TcChr36-S	-	1013133	1018463	hypothetical protein, conserved	5331	-0.4629	0.002975	7.06	3.807	-1.934	0.001081
TcCLB.503697.110	TcChr36-S	-	1018800	1019876	hypothetical protein, conserved	1077	0.3385	0.07914	5.094	-2.109	-5.199	0.04755
TcCLB.503697.120	TcChr36-S	-	1021144	1022868	hypothetical protein, conserved	1725	-0.3351	0.07756	5.942	2.121	-5.37	0.04644
TcCLB.503697.130	TcChr36-S	-	1023598	1027260	hypothetical protein, conserved	3663	-0.01714	0.9227	6.434	0.1273	-7.573	0.9
TcCLB.503697.140	TcChr36-S	-	1028518	1028940	hypothetical protein	423	-0.9957	0.01453	3.946	3.031	-2.967	0.006734
TcCLB.503697.20	TcChr36-S	-	991991	994555	hypothetical protein, conserved	2565	0.216	0.1985	5.508	-1.54	-6.239	0.1391
TcCLB.503697.30	TcChr36-S	-	995011	999114	bilobe protein, conserved	4104	-0.7639	3.25e-05	6.23	6.08	3.482	5.699e-06
TcCLB.503697.40	TcChr36-S	-	1001482	1002318	hypothetical protein	837	0.1375	0.7417	3.211	-0.4171	-6.625	0.681
TcCLB.503697.50	TcChr36-S	-	1002703	1005021	hypothetical protein, conserved	2319	0.6372	0.0001256	6.071	-5.385	1.852	2.715e-05
TcCLB.503697.60	TcChr36-S	-	1005266	1008385	nuclear cap binding complex subunit CBP110, putative (CBP110)	3120	0.3497	0.05174	6.066	-2.348	-4.977	0.02911
TcCLB.503697.70	TcChr36-S	-	1009714	1010064	hypothetical protein, conserved	351	-0.9911	0.006794	4.422	3.397	-2.202	0.002821
TcCLB.503697.9	TcChr36-S	-	990662	991453	proteasome regulatory non-ATPase subunit 11, putative (fragment) (RPN11)	792	0.123	0.5473	5.246	-0.7413	-7.044	0.467
TcCLB.503697.90	TcChr36-S	-	1010424	1012670	Translation factor GUF1, mitochondrial, putative (GUF1)	2247	0.4046	0.01026	5.956	-3.192	-3.201	0.004514
TcCLB.503699.11	Tcruzi_4708	-	1116	1790	mucin-associated surface protein (MASP, pseudogene), putative	675	-0.6297	0.514	0.4498	0.801	-5.658	0.4324
TcCLB.503699.19	Tcruzi_4708	+	7426	8898	mucin-associated surface protein (MASP), putative	1473	-3.174	6.456e-05	2.033	5.722	3.326	1.264e-05
TcCLB.503701.9	Tcruzi_4709	+	352	8750	dispersed gene family protein 1 (DGF-1, pseudogene), putative	8399	0.1305	0.8082	3.193	-0.3119	-6.679	0.7587
TcCLB.503703.10	TcChr39-P	+	338002	339138	hypothetical protein, conserved	1137	0.7365	0.001884	4.888	-4.033	-1.042	0.0006357
TcCLB.503703.100	TcChr39-P	+	317275	318840	hypothetical protein, conserved	1566	0.2896	0.1195	5.379	-1.865	-5.696	0.07677
TcCLB.503703.20	TcChr39-P	+	336513	337727	hypothetical protein, conserved	1215	0.5257	0.009663	5.078	-3.222	-2.936	0.004215
TcCLB.503703.30	TcChr39-P	+	333587	334627	hypothetical protein, conserved	1041	0.5792	0.004636	5.373	-3.588	-2.163	0.001807
TcCLB.503703.40	TcChr39-P	+	332178	332687	hypothetical protein, conserved	510	1.79	5.923e-07	5.367	-8.853	8.532	4.727e-08
TcCLB.503703.50	TcChr39-P	+	328533	331397	copper-transporting ATPase-like protein, putative	2865	0.2023	0.2239	5.974	-1.458	-6.429	0.1601
TcCLB.503703.60	TcChr39-P	+	326335	327345	hypothetical protein	1011	0.6266	0.005044	5.056	-3.546	-2.194	0.00199
TcCLB.503703.70	TcChr39-P	+	323377	326001	Mitochondrial SSU ribosomal protein, putative	2625	0.8473	9.648e-06	6.284	-6.738	4.867	1.37e-06
TcCLB.503703.80	TcChr39-P	+	321922	323133	hypothetical protein, conserved	1212	0.19	0.426	4.668	-0.968	-6.65	0.3445
TcCLB.503703.90	TcChr39-P	+	319397	320689	hypothetical protein, conserved	1293	0.7303	0.008918	5.479	-3.336	-2.874	0.003852
TcCLB.503705.11	Tcruzi_4711	+	1	342	UDP-Gal or UDP-GlcNAc-dependent glycosyltransferase (pseudogene), putative	342	-1.014	0.05572	1.962	2.307	-3.904	0.0317
TcCLB.503705.19	Tcruzi_4711	+	5863	6877	trans-sialidase, putative	1015	-4.703	3.865e-05	-0.1153	5.99	3.608	6.959e-06
TcCLB.503707.9	Tcruzi_4712	-	1	3152	dispersed gene family protein 1 (DGF-1, pseudogene), putative	3152	0.7512	0.01379	4.081	-3.043	-3.069	0.006342
TcCLB.503709.10	TcChr14-P	-	555503	556444	hypothetical protein	942	-0.3464	0.6685	1.489	0.5353	-6.066	0.5985
TcCLB.503709.20	TcChr14-P	-	553763	554020	60S ribosomal protein L44, putative (fragment)	258	1.066	5.949e-07	6.313	-8.41	8.291	4.75e-08
TcCLB.503713.10	TcChr25-S	+	660834	661439	hypothetical protein, conserved	606	0.9838	0.0001163	4.553	-5.424	2.317	2.485e-05
TcCLB.503713.20	TcChr25-S	+	661713	662102	hypothetical protein, conserved	390	0.004704	0.9893	4.018	-0.01611	-6.901	0.9873
TcCLB.503713.30	TcChr25-S	+	662399	663190	6-phosphogluconolactonase, putative	792	0.1345	0.6532	4.38	-0.5608	-6.828	0.581
TcCLB.503713.40	TcChr25-S	+	665142	665711	hypothetical protein	570	-0.6714	0.08738	3.2	2.051	-4.714	0.05338
TcCLB.503713.50	TcChr25-S	+	665952	666404	trans-sialidase, putative (fragment)	453	0.2992	0.6359	1.593	-0.5892	-6.123	0.5622
TcCLB.503715.10	TcChr19-S	-	242676	243587	splicing factor TSR1, putative	912	1.083	2.247e-05	5.621	-6.328	3.949	3.695e-06
TcCLB.503715.20	TcChr19-S	-	242047	242547	hypothetical protein	501	0.9808	0.006803	4.466	-3.497	-2.347	0.002826
TcCLB.503715.30	TcChr19-S	-	239039	239671	ras-related protein RAB1A, putative (Rab1A)	633	-0.2685	0.1382	6.534	1.776	-6.067	0.09091
TcCLB.503715.40	TcChr19-S	-	233265	236801	protein kinase, putative	3537	0.2628	0.5831	2.619	-0.6779	-6.318	0.5055
TcCLB.503717.10	TcChr40-S	-	1692543	1695278	trans-sialidase, Group V, putative	2736	-2.937	6.404e-06	3.6	7.117	5.967	8.499e-07
TcCLB.503717.120	TcChr40-S	+	1711409	1713823	trans-sialidase, Group V, putative	2415	-3.306	1.538e-06	3.259	7.82	7.613	1.492e-07
TcCLB.503717.130	TcChr40-S	+	1716442	1718373	trans-sialidase (pseudogene), putative	1932	-0.2484	0.6538	1.818	0.5597	-6.153	0.5818
TcCLB.503717.15	TcChr40-S	-	1695604	1695900	hypothetical protein	297	-0.0187	0.9822	0.7803	0.02847	-6.049	0.9776
TcCLB.503717.20	TcChr40-S	-	1696570	1698039	mucin-associated surface protein (MASP), putative	1470	-2.726	2.523e-06	3.58	7.513	7.018	2.755e-07
TcCLB.503717.31	TcChr40-S	-	1698457	1699080	mucin TcMUCII, putative	624	-3.627	2.441e-05	1.96	6.233	4.367	4.07e-06
TcCLB.503717.40	TcChr40-S	-	1699579	1700829	mucin-associated surface protein (MASP, pseudogene), putative	1251	-1.276	0.01256	2.781	3.09	-2.489	0.005702
TcCLB.503717.5	TcChr40-S	-	1690151	1690792	mucin TcMUCII (pseudogene), putative	642	-0.3	0.6454	1.049	0.574	-5.96	0.5723
TcCLB.503717.50	TcChr40-S	-	1701380	1702393	mucin TcMUCII (pseudogene), putative	1014	-1.897	0.02595	1.96	2.776	-3.079	0.01314
TcCLB.503717.71	TcChr40-S	+	1703993	1704499	trans-sialidase (pseudogene), putative	507	-1.058	0.233	0.9448	1.43	-5.059	0.168
TcCLB.503717.80	TcChr40-S	+	1705220	1706497	mucin-associated surface protein (MASP, pseudogene), putative	1278	-2.577	0.0009206	2.056	4.388	0.4963	0.0002753
TcCLB.503717.90	TcChr40-S	+	1707238	1708125	surface protease GP63, putative	888	0.895	0.1198	1.034	-1.863	-4.563	0.077
TcCLB.503719.10	TcChr16-P	+	374723	375367	hypothetical protein	645	0.7421	0.0002591	5.579	-5.019	1.106	6.304e-05
TcCLB.503719.20	TcChr16-P	+	375648	376385	40S ribosomal protein SA, putative	738	1.067	6.86e-06	7.784	-7.221	5.223	9.219e-07
TcCLB.503719.30	TcChr16-P	+	376916	377752	hypothetical protein, conserved	837	0.296	0.224	4.594	-1.458	-6.073	0.1602
TcCLB.503719.39	TcChr16-P	+	378219	380275	hypothetical protein, conserved	2057	0.4055	0.07886	5.362	-2.113	-5.258	0.04735
TcCLB.503721.10	TcChr29-P	-	576037	577107	hypothetical protein, conserved	1071	1.306	1.293e-06	4.731	-7.927	7.605	1.207e-07
TcCLB.503721.20	TcChr29-P	-	573232	575316	hypothetical protein, conserved	2085	-0.7311	0.001836	5.001	4.045	-0.9518	0.0006166
TcCLB.503721.30	TcChr29-P	-	567496	572643	hypothetical protein, conserved	5148	0.7563	4.192e-05	6.213	-5.946	3.108	7.671e-06
TcCLB.503721.39	TcChr29-P	-	566510	567179	heat shock 70 kDa protein, putative	670	1.464	2.852e-08	5.866	-10.51	12.15	1.153e-09
TcCLB.503723.10	TcChr29-P	-	452949	454118	hypothetical protein, conserved	1170	0.02339	0.9304	4.378	-0.1143	-7.064	0.9101
TcCLB.503723.20	TcChr29-P	-	449363	452545	hypothetical protein, conserved	3183	-0.7457	0.01225	4.428	3.103	-2.909	0.005536
TcCLB.503723.40	TcChr29-P	-	445607	447574	hypothetical protein, conserved	1968	0.8254	0.0005527	5.055	-4.641	0.3353	0.0001522
TcCLB.503723.50	TcChr29-P	-	442167	444944	hypothetical protein, conserved	2778	-1.007	4.408e-06	6.083	7.185	5.941	5.38e-07
TcCLB.503723.60	TcChr29-P	-	440054	441469	tartrate-resistant acid phosphatase type 5 precursor, putative	1416	-0.5726	0.03913	4.746	2.5	-4.262	0.0211
TcCLB.503723.70	TcChr29-P	-	437844	439610	protein farnesyltransferase, putative	1767	0.5009	0.004466	5.544	-3.607	-2.17	0.001727
TcCLB.503723.80	TcChr29-P	-	435074	437377	hypothetical protein, conserved	2304	0.3067	0.111	5.311	-1.909	-5.594	0.07049
TcCLB.503723.90	TcChr29-P	-	433599	434318	glyceraldehyde 3-phosphate dehydrogenase, C-terminal domain, putative	720	0.3933	0.391	2.751	-1.042	-6.062	0.3096
TcCLB.503727.10	TcChr19-P	-	314777	315346	centrin, putative	570	0.2962	0.1601	5.066	-1.681	-5.884	0.108
TcCLB.503727.20	TcChr19-P	-	310199	314383	hypothetical protein, conserved	4185	0.1292	0.4597	6.061	-0.9014	-7.102	0.378
TcCLB.503727.29	TcChr19-P	-	307410	309672	hypothetical protein	2263	0.6363	0.0008096	5.468	-4.451	-0.1997	0.0002373
TcCLB.503729.10	TcChr19-P	-	285510	285971	hypothetical protein, conserved	462	-0.4434	0.2297	4.224	1.445	-5.956	0.1652
TcCLB.503729.19	TcChr19-P	-	283806	284933	hypothetical protein (fragment)	1128	0.8671	0.002746	4.475	-3.846	-1.328	0.0009849
TcCLB.503731.9	TcChr19-P	-	280416	282704	hypothetical protein (fragment)	2289	-2.286	0.004374	1.234	3.618	-1.134	0.001685
TcCLB.503733.10	TcChr19-P	-	277899	279032	hypothetical protein, conserved	1134	0.07109	0.8109	4.104	-0.3068	-6.927	0.7621
TcCLB.503733.20	TcChr19-P	-	274909	277158	6-phosphofructo-2-kinase/fructose-2,6-biphosphatase, putative	2250	-0.537	0.004975	5.948	3.553	-2.313	0.001958
TcCLB.503733.30	TcChr19-P	-	272338	273936	hypothetical protein, conserved	1599	0.05435	0.8338	4.774	-0.2707	-7.148	0.7894
TcCLB.503733.40	TcChr19-P	-	270641	271486	hypothetical protein, conserved	846	0.5772	0.06923	3.94	-2.186	-4.718	0.04068
TcCLB.503733.50	TcChr19-P	-	269077	269997	hypothetical protein, conserved (pseudogene)	921	1.241	5.095e-06	4.644	-7.099	5.925	6.423e-07
TcCLB.503733.70	TcChr19-P	-	265556	267388	phosphoacetylglucosamine mutase, putative	1833	0.1079	0.677	5.594	-0.5219	-7.264	0.608
TcCLB.503733.80	TcChr19-P	-	257683	264237	hypothetical protein, conserved	6555	1.901	1.964e-09	6.629	-12.96	15.55	3.944e-11
TcCLB.503735.10	TcChr19-P	-	216282	216788	hypothetical protein, conserved	507	0.4949	0.08554	4.065	-2.064	-4.972	0.05207
TcCLB.503735.20	TcChr19-P	-	212787	215195	hypothetical protein	2409	0.3003	0.257	5.126	-1.363	-6.331	0.1884
TcCLB.503735.30	TcChr19-P	-	209958	212492	hypothetical protein, conserved	2535	-0.1255	0.5723	5.389	0.6966	-7.051	0.494
TcCLB.503735.40	TcChr19-P	-	208576	209418	hypothetical protein	843	0.9887	5.149e-05	4.881	-5.839	3.134	9.733e-06
TcCLB.503735.49	TcChr19-P	-	205596	208266	hypothetical protein, conserved	2671	-0.1984	0.5896	3.566	0.6668	-6.55	0.5124
TcCLB.503739.10	Tcruzi_4728	+	1295	2587	beta galactofuranosyl glycosyltransferase (pseudogene), putative	1293	0.2651	0.7227	1.048	-0.4478	-5.996	0.659
TcCLB.503739.20	Tcruzi_4728	+	5394	10772	trans-sialidase (pseudogene), putative	5379	-2.287	0.000206	4.005	5.427	2.028	4.818e-05
TcCLB.503741.10	Tcruzi_4729	+	2211	2852	mucin TcMUCII, putative	642	-2.733	0.0004667	1.819	4.724	1.237	0.0001253
TcCLB.503741.20	Tcruzi_4729	+	3307	4569	mucin-associated surface protein (MASP, pseudogene), putative	1263	-2.22	4.136e-05	3.505	5.953	3.838	7.545e-06
TcCLB.503741.40	Tcruzi_4729	+	8095	8700	mucin TcMUCII, putative	606	-3.697	4.903e-05	1.302	5.864	3.586	9.207e-06
TcCLB.503745.10	TcChr36-S	-	1147214	1148464	hypothetical protein, conserved	1251	0.8089	0.0005678	5.616	-4.627	0.1944	0.000157
TcCLB.503745.20	TcChr36-S	-	1145113	1146879	hypothetical protein, conserved	1767	0.9251	5.777e-05	5.755	-5.78	2.819	1.112e-05
TcCLB.503745.25	TcChr36-S	-	1143778	1144041	hypothetical protein, conserved	264	0.2347	0.6116	3.296	-0.6301	-6.514	0.5358
TcCLB.503745.30	TcChr36-S	-	1142201	1143187	ascorbate peroxidase (APX)	987	-1.798	5.129e-07	6.47	9.03	8.708	3.96e-08
TcCLB.503747.10	TcChr37-S	+	1265318	1265965	glutamine aminotransferase, putative (fragment) (GlnAT)	648	-0.2728	0.4761	3.179	0.8708	-6.302	0.394
TcCLB.503747.20	TcChr37-S	+	1267265	1267639	hypothetical protein	375	0.2992	0.3808	4.812	-1.071	-6.622	0.3
TcCLB.503747.30	TcChr37-S	+	1268099	1268503	hypothetical protein	405	-1.218	0.001212	4.396	4.25	-0.1556	0.0003806
TcCLB.503747.40	TcChr37-S	+	1269292	1271220	hypothetical protein, conserved	1929	0.3168	0.8043	-0.002336	-0.3182	-5.825	0.754
TcCLB.503749.10	TcChr35-S	-	294402	297056	hypothetical protein, conserved	2655	0.3652	0.06127	5.086	-2.254	-4.959	0.03536
TcCLB.503749.20	TcChr35-S	-	297398	298444	hypothetical protein	1047	1.17	4.761e-06	5.004	-7.137	5.926	5.936e-07
TcCLB.503749.30	TcChr35-S	-	299415	302006	hypothetical protein, conserved	2592	1.366	6.897e-08	5.392	-9.87	11.1	3.398e-09
TcCLB.503749.5	TcChr35-S	-	293618	293944	pyrroline-5-carboxylate synthetase-like protein, putative (fragment)	327	1.242	6.916e-05	4.563	-5.687	2.859	1.37e-05
TcCLB.503751.10	TcChr17-S	+	451689	454220	hypothetical protein	2532	1.528	6.564e-06	4.712	-7.037	5.605	8.765e-07
TcCLB.503751.20	TcChr17-S	+	454669	455109	hypothetical protein	441	1.834	0.00039	2	-4.814	1.383	0.0001016
TcCLB.503751.30	TcChr17-S	+	455685	456482	hypothetical protein, conserved (pseudogene)	798	-0.2832	0.1553	5.011	1.701	-5.818	0.1043
TcCLB.503753.10	TcChr30-S	+	310817	312421	hypothetical protein, conserved	1605	0.1723	0.4511	4.682	-0.918	-6.749	0.3694
TcCLB.503753.20	TcChr30-S	+	312785	314047	hypothetical protein, conserved	1263	0.8984	0.0009029	5.335	-4.488	-0.2863	0.0002691
TcCLB.503753.29	TcChr30-S	+	314918	315665	NADPH--cytochrome P450 reductase, putative	748	1.034	0.0001167	4.657	-5.422	2.268	2.494e-05
TcCLB.503755.10	TcChr30-S	+	334360	336153	DNA polymerase kappa, putative	1794	0.1388	0.4515	5.388	-0.917	-6.943	0.3699
TcCLB.503755.20	TcChr30-S	+	336441	337628	hypothetical protein	1188	0.2934	0.1845	5.145	-1.588	-6.06	0.1278
TcCLB.503755.30	TcChr30-S	+	338132	339676	DNA polymerase kappa, putative	1545	0.7807	0.01532	3.435	-2.99	-3.022	0.007154
TcCLB.503755.50	TcChr30-S	+	340616	342256	hypothetical protein, conserved	1641	0.5288	0.01325	5.602	-3.063	-3.414	0.006063
TcCLB.503755.54	TcChr30-S	+	342731	344182	hypothetical protein, conserved	1452	0.605	0.005442	5.161	-3.508	-2.302	0.002174
TcCLB.503755.60	TcChr30-S	+	344543	346234	surface protease GP63 (pseudogene), putative	1692	0.02371	0.9665	2.07	-0.0558	-6.434	0.956
TcCLB.503757.10	TcChr16-S	+	375974	376390	40S ribosomal protein SA, putative	417	1.182	0.04767	6.145	-2.692	-4.64	0.02646
TcCLB.503757.20	TcChr16-S	+	376916	377752	hypothetical protein, conserved	837	0.215	0.3913	5.387	-1.042	-6.787	0.31
TcCLB.503757.30	TcChr16-S	+	378253	380844	hypothetical protein, conserved	2592	-0.2999	0.2097	6.18	1.514	-6.373	0.1484
TcCLB.503757.40	TcChr16-S	+	383175	384014	Casein kinase II subunit beta, putative	840	-0.2073	0.3846	5.215	1.055	-6.738	0.3037
TcCLB.503757.49	TcChr16-S	+	384974	385225	hypothetical protein, conserved (fragment)	252	1.064	0.0478	2.235	-2.392	-3.924	0.02654
TcCLB.503759.10	TcChr16-S	+	398004	400277	trans-sialidase, Group II, putative	2274	-5.467	7.57e-12	5.496	18.74	22.36	2.735e-14
TcCLB.503759.30	TcChr16-S	+	401604	401956	trans-sialidase, putative	353	-1.046	0.04637	2.137	2.409	-3.745	0.02563
TcCLB.503759.59	TcChr16-S	+	405728	406310	hypothetical protein, conserved	583	0.2877	0.2332	4.536	-1.429	-6.148	0.1682
TcCLB.503761.20	TcChr41-S	+	610935	612782	surface protease GP63 (pseudogene), putative	1848	-2.37	0.0006196	2.705	4.615	0.8785	0.0001736
TcCLB.503761.30	TcChr41-S	+	614912	615493	mucin TcMUCII, putative	582	-3.289	0.007161	1.481	3.512	-1.566	0.002993
TcCLB.503761.40	TcChr41-S	+	616022	616879	mucin-associated surface protein (MASP), putative	858	-3.326	1.004e-07	3.941	9.593	10.78	5.494e-09
TcCLB.503761.50	TcChr41-S	-	617478	617801	hypothetical protein	324	-0.9907	0.1563	2.134	1.705	-5.005	0.1051
TcCLB.503763.10	TcChr38-P	-	17345	17833	retrotransposon hot spot (RHS) protein, putative	489	1.163	0.009899	3.416	-3.231	-2.48	0.004335
TcCLB.503763.30	TcChr38-P	-	13620	16367	retrotransposon hot spot protein (RHS, pseudogene), putative	2748	0.4587	0.005846	6.356	-3.472	-2.635	0.002367
TcCLB.503763.50	TcChr38-P	-	8418	10067	trans-sialidase (pseudogene), putative	1650	-0.03082	0.9022	4.993	0.1611	-7.232	0.8736
TcCLB.503765.10	TcChr38-P	-	7779	8315	trans-sialidase (pseudogene), putative	537	0.1418	0.654	3.577	-0.5593	-6.712	0.5821
TcCLB.503767.10	TcChr40-S	-	74154	76316	trans-sialidase, Group II, putative	2163	-2.95	0.01807	4.905	3.503	-2.974	0.008654
TcCLB.503767.5	TcChr40-S	-	77697	78050	potassium voltage-gated channel, putative	354	1.084	0.01702	2.459	-2.936	-2.905	0.00809
TcCLB.503769.20	TcChr15-P	-	298548	301337	trans-sialidase (pseudogene), putative	2790	-2.684	0.0006363	2.121	4.601	0.8933	0.0001791
TcCLB.503769.40	TcChr15-P	-	306042	306539	cytochrome oxidase subunit VII (COXVII)	498	0.7751	2.919e-05	6.348	-6.138	3.55	5.018e-06
TcCLB.503771.10	TcChr18-P	+	340480	340851	mucin-associated surface protein (MASP), putative	372	-1.165	0.2545	-0.3506	1.368	-4.985	0.1862
TcCLB.503771.40	TcChr18-P	+	343591	345459	syntaxin binding protein (pseudogene), putative	1869	0.6332	0.4167	0.454	-0.9871	-5.551	0.3352
TcCLB.503771.74	TcChr18-P	+	347313	347837	mucin TcMUCII (pseudogene), putative	525	-1.871	0.03235	0.4782	2.602	-3.102	0.01692
TcCLB.503771.90	TcChr18-P	+	348280	349644	mucin-associated surface protein (MASP), putative	1365	-5.354	2.414e-06	1.987	7.578	6.721	2.608e-07
TcCLB.503773.20	TcChr12-P	+	151324	152487	hypothetical protein, conserved	1164	-0.7667	0.05382	3.125	2.326	-4.182	0.03046
TcCLB.503773.24	TcChr12-P	+	150617	151021	hypothetical protein, conserved	405	0.7316	0.003828	4.199	-3.684	-1.663	0.001442
TcCLB.503773.30	TcChr12-P	+	149661	150413	hypothetical protein, conserved	753	-0.3384	0.2564	3.571	1.363	-5.886	0.1879
TcCLB.503773.40	TcChr12-P	+	147045	148592	hypothetical protein, conserved	1548	-0.2965	0.2049	4.708	1.518	-6.011	0.1444
TcCLB.503773.50	TcChr12-P	+	145599	146231	Nucleolar protein 56, putative (fragment) (NOP56)	633	1.462	8.26e-08	5.172	-9.733	10.9	4.305e-09
TcCLB.503773.9	TcChr12-P	+	153194	154132	hypothetical protein, conserved (fragment)	939	1.088	0.0004164	4.33	-4.78	0.8227	0.0001099
TcCLB.503775.10	TcChr15-P	+	148942	149961	surface protease GP63 (pseudogene), putative	1020	0.3371	0.4258	2.314	-0.9685	-6.024	0.3442
TcCLB.503775.30	TcChr15-P	+	151001	152848	syntaxin binding protein (pseudogene), putative	1848	0.2848	0.3316	3.805	-1.173	-6.246	0.2545
TcCLB.503775.41	TcChr15-P	+	153180	153986	hypothetical protein, conserved (pseudogene)	807	0.389	0.5367	1.885	-0.7598	-6.076	0.4561
TcCLB.503775.50	TcChr15-P	+	154706	155203	mucin TcMUCII (pseudogene), putative	498	-2.096	0.01097	1.452	3.157	-2.091	0.004894
TcCLB.503775.60	TcChr15-P	-	155795	156319	hypothetical protein	525	0.4351	0.2688	3.087	-1.329	-5.846	0.1986
TcCLB.503777.10	TcChr21-S	+	606334	608928	suppressive immunomodulating factor, putative (TSIF)	2595	0.1985	0.2935	5.88	-1.264	-6.699	0.2204
TcCLB.503777.19	TcChr21-S	+	605280	605708	phosphoribosylpyrophosphate synthetase, putative	429	-0.2921	0.3007	4.324	1.248	-6.306	0.2264
TcCLB.503777.4	TcChr21-S	+	609407	610106	hypothetical protein, conserved	700	-0.6136	0.2236	2.92	1.461	-5.582	0.1599
TcCLB.503779.10	TcChr37-S	+	171756	172511	hypothetical protein, conserved	756	-0.9386	0.003436	4.242	3.737	-1.421	0.001274
TcCLB.503779.100	TcChr37-S	+	182807	183949	hypothetical protein, conserved	1143	0.1193	0.5699	5.307	-0.7006	-7.06	0.4915
TcCLB.503779.109	TcChr37-S	+	184182	185030	hypothetical protein, conserved (fragment)	849	-0.2842	0.4007	4.456	1.022	-6.488	0.3192
TcCLB.503779.20	TcChr37-S	+	172999	173574	hypothetical protein, conserved	576	-0.7561	0.004231	5.113	3.634	-1.88	0.00162
TcCLB.503779.30	TcChr37-S	+	174039	174749	hypothetical protein, conserved	711	-0.302	0.3067	4.569	1.232	-6.341	0.232
TcCLB.503779.40	TcChr37-S	+	175813	176532	protein-l-isoaspartate o-methyltransferase, putative	720	0.5476	0.005603	5.241	-3.494	-2.36	0.002249
TcCLB.503779.50	TcChr37-S	+	176942	177889	hypothetical protein, conserved	948	-0.09166	0.7586	3.723	0.3899	-6.78	0.7006
TcCLB.503779.60	TcChr37-S	+	178055	179599	hypothetical protein, conserved	1545	-0.2566	0.227	5.481	1.448	-6.308	0.1628
TcCLB.503779.70	TcChr37-S	+	179899	180321	hypothetical protein, conserved	423	0.4795	0.1872	3.546	-1.578	-5.623	0.1299
TcCLB.503779.80	TcChr37-S	+	180524	182566	hypothetical protein, conserved (pseudogene)	2043	0.02	0.9252	5.515	-0.1231	-7.379	0.9033
TcCLB.503781.10	TcChr37-P	-	1131630	1137779	hypothetical protein, conserved	6150	0.5659	0.000105	7.96	-5.475	1.885	2.21e-05
TcCLB.503781.20	TcChr37-P	-	1130025	1131035	phosphatidylinositol N-acetylglucosaminyltransferase subunit C, putative	1011	0.5984	0.0139	4.425	-3.039	-3.126	0.006398
TcCLB.503781.30	TcChr37-P	-	1128374	1129708	hypothetical protein, conserved	1335	1.351	0.001356	2.87	-4.194	-0.1546	0.0004343
TcCLB.503781.40	TcChr37-P	-	1124701	1125456	hypothetical protein, conserved	756	0.5603	0.0297	4.275	-2.648	-3.952	0.01532
TcCLB.503781.50	TcChr37-P	-	1122292	1124388	hypothetical protein, conserved	2097	-0.03457	0.8813	5.436	0.1952	-7.34	0.8472
TcCLB.503781.60	TcChr37-P	-	1119876	1121939	tRNA pseudouridine synthase A, putative	2064	-0.06455	0.7109	5.514	0.4666	-7.264	0.6458
TcCLB.503781.70	TcChr37-P	-	1118525	1119460	proteasome subunit beta type-5, putative	936	1.03	2.544e-06	6.249	-7.508	6.493	2.784e-07
TcCLB.503781.80	TcChr37-P	-	1117798	1118202	universal minicircle sequence binding protein 1 (UMSBP1)	405	0.2948	0.2702	6.571	-1.349	-6.7	0.1998
TcCLB.503781.90	TcChr37-P	-	1116690	1117271	universal minicircle sequence binding protein 2, putative (UMSBP2)	582	1.143	0.000126	5.326	-5.533	2.057	2.726e-05
TcCLB.503783.17	TcChr23-S	+	158113	158502	mucin TcMUCII, putative	390	-4.07	2.19e-06	2.01	7.599	7.031	2.315e-07
TcCLB.503783.34	TcChr23-S	+	159046	160131	mucin-associated surface protein (MASP, pseudogene), putative	1086	-1.514	0.003095	2.795	3.787	-0.9595	0.001132
TcCLB.503783.50	TcChr23-S	+	161535	163103	surface protease GP63 (pseudogene), putative	1569	-2.028	0.00279	1.421	3.839	-0.7018	0.001003
TcCLB.503783.70	TcChr23-S	+	165327	165971	mucin TcMUCII, putative	645	-2.576	1.936e-05	3.033	6.36	4.71	3.09e-06
TcCLB.503783.80	TcChr23-S	+	166519	168069	mucin-associated surface protein (MASP), putative	1551	-3.834	1.056e-08	4.517	11.28	13.46	3.37e-10
TcCLB.503785.10	TcChr23-P	-	228933	231284	hypothetical protein, conserved (pseudogene)	2352	0.3835	0.06412	5.205	-2.229	-5.005	0.03728
TcCLB.503785.20	TcChr23-P	-	231637	232665	hypothetical protein, conserved	1029	-0.2857	0.3132	4.225	1.216	-6.254	0.2378
TcCLB.503785.30	TcChr23-P	-	232996	233379	hypothetical protein, conserved	384	0.894	0.0105	3.745	-3.18	-2.662	0.004639
TcCLB.503787.20	TcChr29-P	-	35462	36160	mucin TcMUCII, putative	699	-1.272	0.0573	1.646	2.292	-3.883	0.03275
TcCLB.503787.30	TcChr29-P	-	34272	34739	hypothetical protein	468	-0.4448	0.312	2.413	1.219	-5.728	0.2368
TcCLB.503787.50	TcChr29-P	-	32291	33001	mucin TcMUCII, putative	711	-1.799	0.00443	1.6	3.611	-1.195	0.00171
TcCLB.503787.65	TcChr29-P	-	31073	31834	hypothetical protein (pseudogene)	762	-0.4936	0.4022	1.519	1.018	-5.737	0.3206
TcCLB.503789.10	TcChr26-S	-	587606	588124	hypothetical protein	519	0.178	0.6184	3.661	-0.6186	-6.702	0.543
TcCLB.503789.20	TcChr26-S	-	585379	587442	hypothetical protein, conserved	2064	-0.6281	0.0007207	5.939	4.51	-0.0766	0.0002069
TcCLB.503789.30	TcChr26-S	-	583956	584768	hypothetical protein, conserved	813	-0.09766	0.7924	3.706	0.3362	-6.844	0.7402
TcCLB.503789.34	TcChr26-S	-	583383	583634	hypothetical protein, conserved	252	0.8522	0.0004965	4.712	-4.694	0.5159	0.0001344
TcCLB.503789.40	TcChr26-S	-	581350	582813	signal recognition particle (pseudogene), putative	1464	0.1072	0.526	6.213	-0.7786	-7.247	0.4452
TcCLB.503789.60	TcChr26-S	-	578914	580728	hypothetical protein, conserved	1815	-0.5078	0.01549	5.19	2.984	-3.428	0.007246
TcCLB.503789.70	TcChr26-S	-	577077	578189	hypothetical protein, conserved	1113	0.3075	0.07746	5.673	-2.122	-5.326	0.04636
TcCLB.503791.10	TcChr20-P	-	107527	108102	TPR-repeat-containing chaperone protein DNAJ, putative (fragment)	576	0.4887	0.03635	4.509	-2.54	-4.205	0.01936
TcCLB.503791.20	TcChr20-P	-	105839	106741	hypothetical protein, conserved	903	-0.6386	0.207	3.146	1.512	-5.476	0.1461
TcCLB.503791.30	TcChr20-P	-	103783	104457	hypothetical protein, conserved	675	0.5181	0.001398	6.056	-4.18	-0.9328	0.0004496
TcCLB.503791.40	TcChr20-P	-	102030	103322	dihydrouridine synthase, putative	1293	0.3378	0.224	4.082	-1.458	-5.938	0.1602
TcCLB.503791.49	TcChr20-P	-	101034	101813	vacuolar protein sorting-associated protein, putative (fragment)	780	0.2555	0.3204	4.236	-1.199	-6.297	0.2444
TcCLB.503793.10	TcChr39-S	+	377008	378021	2-oxoglutarate dehydrogenase subunit, putative	1014	0.4684	0.04658	5.481	-2.416	-4.741	0.02577
TcCLB.503793.20	TcChr39-S	+	379142	380494	phosphatidylinositol (3,5) kinase, putative (fragment)	1353	1.979	4.33e-05	3.093	-5.928	3.695	7.983e-06
TcCLB.503795.10	TcChr20-S	+	183336	184766	hypothetical protein, conserved	1431	-0.3731	0.5206	1.581	0.7884	-5.952	0.4396
TcCLB.503797.10	TcChr37-P	+	311833	312822	hypothetical protein, conserved	990	0.4231	0.1494	4.192	-1.725	-5.583	0.09974
TcCLB.503797.20	TcChr37-P	+	314110	314550	centrin (pseudogene), putative	441	-0.4628	0.2226	4.123	1.464	-5.861	0.1591
TcCLB.503797.4	TcChr37-P	+	309002	310051	hypothetical protein, conserved	1050	0.5552	0.002219	5.416	-3.952	-1.35	0.000769
TcCLB.503797.7	TcChr37-P	+	310394	311512	hypothetical protein, conserved (pseudogene)	1119	0.2734	0.1461	5.089	-1.739	-5.844	0.09713
TcCLB.503799.10	TcChr30-S	-	194551	196446	DNA repair protein RAD50, putative	1896	0.7165	2.753e-05	6.064	-6.168	3.628	4.694e-06
TcCLB.503799.4	TcChr30-S	-	193180	193797	protein kinase, putative (fragment)	618	0.7345	0.01227	4.412	-3.102	-3.033	0.005546
TcCLB.503801.20	TcChr30-S	-	199008	199346	ribosomal protein S26, putative	339	1.086	1.226e-06	6.93	-7.958	7.323	1.136e-07
TcCLB.503801.30	TcChr30-S	-	200212	201327	DNA repair protein RAD51, putative (RAD51)	1116	1.057	1.339e-06	6.445	-7.903	7.262	1.266e-07
TcCLB.503801.50	TcChr30-S	-	202396	203229	hypothetical protein, conserved	834	0.806	4.058e-05	5.42	-5.964	3.282	7.367e-06
TcCLB.503801.60	TcChr30-S	-	203418	204992	hypothetical protein	1575	-0.07718	0.7482	4.578	0.4066	-7.09	0.6886
TcCLB.503801.70	TcChr30-S	-	205595	207412	hypothetical protein	1818	-0.04429	0.8328	5.412	0.2724	-7.337	0.7881
TcCLB.503801.79	TcChr30-S	-	208128	208433	hypothetical protein, conserved	306	0.456	0.09868	4.016	-1.979	-5.146	0.06149
TcCLB.503801.9	TcChr30-S	-	196577	198601	RAD50 DNA repair protein, putative (fragment)	2025	0.9541	1.372e-05	5.986	-6.547	4.47	2.063e-06
TcCLB.503803.10	TcChr9-S	+	241137	243155	rRNA biogenesis protein, putative	2019	0.3578	0.05902	5.81	-2.275	-5.051	0.03388
TcCLB.503803.20	TcChr9-S	+	238349	239041	hypothetical protein, conserved	693	0.1403	0.6373	3.623	-0.587	-6.704	0.5637
TcCLB.503803.4	TcChr9-S	+	244081	244749	serine/threonine protein phosphatase 2A regulatory subunit, putative (fragment)	669	0.7689	0.007202	3.792	-3.368	-2.278	0.003013
TcCLB.503805.10	TcChr9-S	+	229665	230885	hypothetical protein, conserved	1221	0.5945	0.008266	4.961	-3.299	-2.713	0.003535
TcCLB.503805.20	TcChr9-S	+	227776	229047	hypothetical protein, conserved	1272	-0.05212	0.8495	4.448	0.2464	-7.09	0.8078
TcCLB.503805.3	TcChr9-S	+	236735	237594	kinesin heavy chain, putative	860	-0.4082	0.247	3.494	1.389	-5.859	0.1799
TcCLB.503805.30	TcChr9-S	+	226570	227436	hypothetical protein, conserved	867	0.3225	0.2581	4.638	-1.359	-6.25	0.1893
TcCLB.503805.40	TcChr9-S	+	222140	225847	hypothetical protein	3708	0.2757	0.1336	6.016	-1.796	-5.958	0.08743
TcCLB.503805.6	TcChr9-S	+	233856	235844	hypothetical protein, conserved	1989	0.6397	0.007325	4.506	-3.359	-2.502	0.003073
TcCLB.503805.9	TcChr9-S	+	231248	233596	Quinonprotein alcohol dehydrogenase-like protein, putative	2349	0.5241	0.01434	4.958	-3.024	-3.342	0.00663
TcCLB.503809.10	TcChr40-P	-	144028	146616	hypothetical protein, conserved	2589	0.5434	0.001093	5.922	-4.302	-0.6307	0.0003372
TcCLB.503809.100	TcChr40-P	-	127047	128876	GUP1, putative	1830	0.2351	0.241	5.491	-1.406	-6.399	0.1747
TcCLB.503809.110	TcChr40-P	-	125260	126105	phosphatidic acid phosphatase protein, putative	846	0.793	0.0001154	5.513	-5.428	2.072	2.459e-05
TcCLB.503809.120	TcChr40-P	-	123569	123979	hypothetical protein, conserved	411	0.5865	0.09988	3.647	-1.972	-5.029	0.06238
TcCLB.503809.130	TcChr40-P	-	121188	122657	hypothetical protein, conserved	1470	0.06221	0.7686	4.91	-0.3733	-7.149	0.7128
TcCLB.503809.140	TcChr40-P	-	119262	120641	cation transporter, putative	1380	1.77	7.723e-09	5.677	-11.55	13.86	2.221e-10
TcCLB.503809.149	TcChr40-P	-	118135	118926	TATA binding protein (TBP)	792	0.7783	0.000558	5.033	-4.636	0.3517	0.0001539
TcCLB.503809.158	TcChr40-P	-	116450	117508	Triglyceride lipase, putative (fragment)	1059	0.6363	0.1301	3.105	-1.812	-5.165	0.08478
TcCLB.503809.20	TcChr40-P	-	142213	143445	peroxin 12, putative (PEX12)	1233	0.4572	0.02765	5.227	-2.685	-4.128	0.01412
TcCLB.503809.24	TcChr40-P	-	141291	141761	hypothetical protein, conserved	471	0.1435	0.623	3.862	-0.6109	-6.755	0.548
TcCLB.503809.30	TcChr40-P	-	140130	140855	RNA-binding protein, putative	726	0.1972	0.4435	4.367	-0.9331	-6.637	0.3618
TcCLB.503809.40	TcChr40-P	-	137183	139768	protein kinase, putative	2586	-0.6654	0.02907	4.376	2.659	-3.888	0.01495
TcCLB.503809.50	TcChr40-P	-	135170	136432	hypothetical protein, conserved	1263	0.825	0.002277	4.277	-3.939	-1.104	0.0007926
TcCLB.503809.60	TcChr40-P	-	133417	134214	glycerol uptake protein (pseudogene), putative	798	0.1586	0.6454	3.682	-0.574	-6.7	0.5723
TcCLB.503809.68	TcChr40-P	+	132978	133331	glycerol uptake protein (pseudogene), putative	354	-0.2894	0.5271	2.869	0.7763	-6.296	0.4465
TcCLB.503809.75	TcChr40-P	-	131759	132154	hypothetical protein, conserved	396	0.129	0.7286	3.778	-0.4377	-6.761	0.6663
TcCLB.503809.90	TcChr40-P	-	129627	131486	glycerol uptake protein, putative	1860	0.21	0.2735	5.334	-1.317	-6.484	0.2026
TcCLB.503811.10	TcChr36-S	-	181799	182758	heat shock protein 90, putative (LPG3)	960	2.57	1.318e-12	6.93	-21	25.12	3.02e-15
TcCLB.503811.20	TcChr36-S	-	179198	181069	U3 small nucleolar ribonucleoprotein protein MPP10, putative	1872	0.7677	7.157e-05	6.425	-5.669	2.441	1.424e-05
TcCLB.503811.40	TcChr36-S	-	176476	177234	PTS2 receptor, putative (PEX7)	759	-0.346	0.1969	4.22	1.545	-5.84	0.1378
TcCLB.503811.45	TcChr36-S	-	175606	176061	hypothetical protein, conserved	456	-2.759	6.897e-08	4.658	9.869	11.32	3.4e-09
TcCLB.503811.50	TcChr36-S	-	173886	175133	hypothetical protein, conserved	1248	1.105	7.533e-06	5.395	-6.874	5.301	1.028e-06
TcCLB.503811.60	TcChr36-S	-	172690	173526	Elongation factor Ts, mitochondrial, putative (EF-Ts)	837	0.3566	0.1064	4.709	-1.935	-5.432	0.0671
TcCLB.503811.70	TcChr36-S	-	169326	171608	hypothetical protein, conserved	2283	0.9776	3.809e-06	5.918	-7.272	6.041	4.496e-07
TcCLB.503811.80	TcChr36-S	-	167260	169125	hypothetical protein, conserved	1866	-0.01786	0.9402	5.268	0.09872	-7.314	0.9223
TcCLB.503813.10	TcChr15-S	-	330254	331561	hypothetical protein, conserved	1308	-0.01904	0.9329	5.428	0.1103	-7.369	0.9132
TcCLB.503813.20	TcChr15-S	-	332186	334915	hypothetical protein, conserved	2730	0.6137	0.001461	5.912	-4.158	-0.9826	0.0004734
TcCLB.503813.30	TcChr15-S	-	335906	336505	hypothetical protein, conserved	600	-0.3011	0.2355	4.906	1.423	-6.197	0.17
TcCLB.503815.10	TcChr32-P	-	116885	118726	alkyl-dihydroxyacetone phosphate synthase, putative	1842	1.327	5.963e-09	6.797	-11.76	14.08	1.602e-10
TcCLB.503815.20	TcChr32-P	-	119138	121096	lysyl-tRNA synthetase, putative	1959	0.2948	0.2323	4.904	-1.432	-6.219	0.1674
TcCLB.503815.29	TcChr32-P	-	122303	122755	hypothetical protein, conserved	453	-0.008377	0.9855	3.438	0.02292	-6.749	0.9819
TcCLB.503815.4	TcChr32-P	-	115953	116521	hypothetical protein, conserved	569	0.3319	0.4213	3.167	-0.9774	-6.218	0.3399
TcCLB.503817.10	Tcruzi_4767	-	1	1041	trans-sialidase (pseudogene), putative	1041	-0.3248	0.5814	1.938	0.6805	-6.092	0.5039
TcCLB.503819.10	TcChr41-S	-	2211216	2211920	hypothetical protein, conserved	705	0.4143	0.06035	5.809	-2.272	-5.083	0.03473
TcCLB.503819.20	TcChr41-S	-	2212311	2213117	DNA-directed RNA polymerase III subunit, putative	807	0.2357	0.5146	3.627	-0.8	-6.506	0.433
TcCLB.503819.30	TcChr41-S	-	2214203	2215636	eukaryotic translation initiation factor 2 subunit, putative	1434	-0.2663	0.06175	6.986	2.25	-5.292	0.03569
TcCLB.503821.10	TcChr14-S	-	392988	393221	DNA-directed RNA polymerase I subunit, putative	234	0.6173	0.03327	4.131	-2.587	-4.009	0.01749
TcCLB.503821.19	TcChr14-S	-	391140	392341	hypothetical protein, conserved	1202	-0.6665	0.0122	4.985	3.105	-3.076	0.005513
TcCLB.503821.5	TcChr14-S	-	394534	394776	hypothetical protein, conserved	243	1.209	0.0008501	3.543	-4.428	0.2174	0.0002509
TcCLB.503823.10	TcChr16-P	+	250487	251332	phosphoglycerate mutase family member 5, putative	846	-0.1906	0.5759	3.345	0.6902	-6.502	0.4979
TcCLB.503823.100	TcChr16-P	+	270311	271168	hypothetical protein, conserved	858	0.6613	0.005766	4.743	-3.479	-2.275	0.002328
TcCLB.503823.104	TcChr16-P	+	271639	272874	UDP-N-acetylglucosamine-dolichyl-phosphate N-acetylglucosaminephosphotransferase, putative	1236	0.1011	0.6686	5.172	-0.5347	-7.11	0.5986
TcCLB.503823.110	TcChr16-P	+	273116	274168	hypothetical protein, conserved	1053	0.215	0.4726	4.41	-0.8772	-6.698	0.3907
TcCLB.503823.120	TcChr16-P	+	274709	276493	hypothetical protein, conserved	1785	0.5812	0.1088	4.535	-1.945	-5.32	0.06881
TcCLB.503823.130	TcChr16-P	+	278487	281402	hypothetical protein, conserved	2916	1.286	1.973e-08	6.495	-10.79	12.54	7.381e-10
TcCLB.503823.140	TcChr16-P	+	281879	283783	hypothetical protein, conserved	1905	0.2691	0.1926	5.132	-1.56	-6.098	0.1342
TcCLB.503823.150	TcChr16-P	+	284294	285892	hypothetical protein, conserved	1599	0.6381	0.003679	4.905	-3.704	-1.822	0.001377
TcCLB.503823.160	TcChr16-P	+	286489	287361	ubiquinone biosynthesis methyltransferase, putative	873	0.9641	4.225e-05	5.493	-5.941	3.229	7.745e-06
TcCLB.503823.169	TcChr16-P	+	288190	290335	kinetoplastid kinetochore protein 2, putative (fragment) (kkt2)	2146	0.7398	0.001282	5.02	-4.223	-0.6378	0.0004061
TcCLB.503823.20	TcChr16-P	+	252542	253570	hypothetical protein, conserved	1029	-0.3602	0.1823	4.301	1.595	-5.732	0.1261
TcCLB.503823.30	TcChr16-P	+	253986	255416	hypothetical protein, conserved	1431	-0.05209	0.8074	4.971	0.3127	-7.192	0.7577
TcCLB.503823.40	TcChr16-P	+	256632	259799	glycosyl hydrolase-like protein, putative	3168	0.5643	0.002998	5.726	-3.803	-1.749	0.001091
TcCLB.503823.50	TcChr16-P	+	260425	261522	hypothetical protein, conserved	1098	0.08523	0.7275	5.059	-0.4398	-7.149	0.6647
TcCLB.503823.60	TcChr16-P	+	262301	264586	hypothetical protein, conserved	2286	0.4525	0.02603	5.111	-2.716	-4.022	0.01319
TcCLB.503823.70	TcChr16-P	+	264964	265482	hypothetical protein, conserved	519	0.2676	0.5036	3.395	-0.8195	-6.431	0.422
TcCLB.503823.80	TcChr16-P	+	265983	266552	hypothetical protein, conserved	570	0.5153	0.04781	4.17	-2.392	-4.407	0.02655
TcCLB.503823.84	TcChr16-P	+	267002	267475	DNA-directed RNA polymerase I subunit, putative	474	0.8825	0.001095	4.476	-4.301	-0.3013	0.0003378
TcCLB.503823.90	TcChr16-P	+	268084	269766	hypothetical protein, conserved	1683	-0.3281	0.06618	5.525	2.211	-5.051	0.03868
TcCLB.503825.10	TcChr21-P	+	399669	400607	protein kinase (pseudogene), putative	939	0.9574	0.001124	4.447	-4.287	-0.3258	0.0003488
TcCLB.503825.19	TcChr21-P	+	402667	404068	protein kinase, putative	1402	-0.5057	0.2801	2.939	1.3	-5.774	0.2082
TcCLB.503827.100	Tcruzi_4772	+	22858	25731	trans-sialidase, Group VI, putative	2874	-3.173	0.0003412	2.733	5.236	1.631	8.681e-05
TcCLB.503827.20	Tcruzi_4772	+	4142	5008	mucin-associated surface protein (MASP), putative	867	-3.752	8.752e-07	3.342	8.164	8.16	7.61e-08
TcCLB.503827.30	Tcruzi_4772	+	9289	9921	mucin TcMUCII, putative	633	-5.44	0.003376	0.6008	4.126	-0.7171	0.00125
TcCLB.503827.5	Tcruzi_4772	+	3	335	mucin-associated surface protein (MASP), putative	333	-2.807	0.01103	0.6719	3.186	-2.03	0.004921
TcCLB.503827.50	Tcruzi_4772	+	12761	13846	trans-sialidase (pseudogene), putative	1086	-0.2644	0.6776	1.338	0.52	-6.019	0.6087
TcCLB.503827.60	Tcruzi_4772	+	14641	15753	mucin-associated surface protein (MASP), putative	1113	-3.248	6.36e-07	3.361	8.366	8.597	5.17e-08
TcCLB.503827.80	Tcruzi_4772	+	18387	20222	syntaxin binding protein (pseudogene), putative	1836	0.2657	0.5362	2.663	-0.7607	-6.295	0.4556
TcCLB.503827.87	Tcruzi_4772	+	20606	21352	hypothetical protein, conserved (pseudogene)	747	-2.793	0.0003682	1.212	4.843	1.46	9.49e-05
TcCLB.503827.94	Tcruzi_4772	+	22303	22617	chitin binding-like protein (pseudogene), putative	315	0.801	0.2645	0.9303	-1.341	-5.214	0.1948
TcCLB.503829.10	TcChr22-S	-	361906	362373	hypothetical protein, conserved	468	0.8092	0.0878	2.269	-2.048	-4.491	0.05369
TcCLB.503829.30	TcChr22-S	-	362634	364094	hypothetical protein, conserved	1461	1.013	0.06651	1.979	-2.208	-4.167	0.0389
TcCLB.503829.40	TcChr22-S	-	364766	366655	hypothetical protein, conserved	1890	0.5746	0.04376	4.53	-2.44	-4.363	0.02396
TcCLB.503829.50	TcChr22-S	-	367633	369291	hypothetical protein, conserved	1659	-0.1489	0.7224	2.791	0.4484	-6.464	0.6586
TcCLB.503829.70	TcChr22-S	-	369602	373174	hypothetical protein, conserved	3573	0.07357	0.8627	3.742	-0.2247	-6.782	0.8244
TcCLB.503829.80	TcChr22-S	-	374232	375608	hypothetical potein, conserved	1377	1.726	0.0002173	3.684	-5.108	1.982	5.129e-05
TcCLB.503829.89	TcChr22-S	-	375886	376359	spliceosomal U5 snRNP-specific protein, putative	474	1.315	0.02627	1.938	-2.711	-3.159	0.01332
TcCLB.503831.20	TcChr22-S	-	377545	378858	oxidoreductase, putative	1314	-0.08687	0.8707	2.067	0.2117	-6.382	0.8344
TcCLB.503831.40	TcChr22-S	-	379674	381545	mitochondrial DNA primase, putative	1872	1.946	1.561e-06	4.284	-7.808	7.519	1.528e-07
TcCLB.503833.10	TcChr40-S	+	469263	469937	hypothetical protein, conserved	675	0.5151	0.00386	6.067	-3.68	-2.095	0.001456
TcCLB.503833.20	TcChr40-S	+	470384	471718	hypothetical protein, conserved	1335	0.1579	0.3265	6.076	-1.185	-6.808	0.2498
TcCLB.503833.30	TcChr40-S	+	472071	473231	peroxin 13, putative (PEX13)	1161	0.1479	0.4095	5.232	-1.003	-6.814	0.3278
TcCLB.503833.40	TcChr40-S	+	473609	474400	40S ribosomal protein S2, putative	792	1.158	5.698e-07	8.492	-8.613	8.246	4.511e-08
TcCLB.503833.50	TcChr40-S	+	474691	475704	hypothetical protein, conserved	1014	1.1	7.096e-07	6.901	-8.296	8.004	5.905e-08
TcCLB.503833.60	TcChr40-S	+	476186	477157	hypothetical protein, conserved	972	-0.2125	0.3163	5.171	1.209	-6.546	0.2405
TcCLB.503833.69	TcChr40-S	+	477569	478189	ribosome biogenesis protein, putative (fragment)	621	1.09	0.0002008	4.513	-5.149	1.608	4.665e-05
TcCLB.503835.10	TcChr32-S	+	300585	301154	hypothetical protein, conserved	570	0.1956	0.4874	3.835	-0.85	-6.568	0.4052
TcCLB.503835.20	TcChr32-S	+	301502	301873	hypothetical protein, conserved	372	0.2867	0.2926	4.289	-1.267	-6.25	0.2195
TcCLB.503835.30	TcChr32-S	+	302306	303067	hypothetical protein, conserved	762	0.7359	0.0005852	5.338	-4.613	0.22	0.0001624
TcCLB.503835.39	TcChr32-S	+	303324	304668	hypothetical protein, conserved	1345	1.914	2.55e-07	4.637	-8.959	9.592	1.707e-08
TcCLB.503835.5	TcChr32-S	+	299191	299397	rac serine threonine protein kinase, putative	207	0.6544	0.1292	2.231	-1.817	-4.883	0.08405
TcCLB.503837.10	TcChr14-P	+	194050	195864	hypothetical protein, conserved	1815	1.521	4.492e-09	7.008	-12	14.43	1.126e-10
TcCLB.503837.20	TcChr14-P	+	189775	191190	amino acid transporter, putative	1416	-0.1521	0.5875	4.324	0.6705	-6.824	0.5101
TcCLB.503837.30	TcChr14-P	+	187961	189502	hypothetical protein, conserved	1542	-1.225	0.001245	4.694	4.28	-0.3291	0.0003928
TcCLB.503837.40	TcChr14-P	+	187230	187553	hypothetical protein, conserved	324	0.8974	0.01619	2.912	-2.962	-2.929	0.00763
TcCLB.503837.5	TcChr14-P	+	197690	197950	mucin TcMUCI, putative (fragment)	261	-3.922	9.53e-09	4.177	11.37	13.58	2.933e-10
TcCLB.503839.10	TcChr35-P	-	229662	231215	hypothetical protein, conserved	1554	-0.006199	0.9787	5.586	0.03519	-7.41	0.9723
TcCLB.503839.19	TcChr35-P	-	231764	234226	hypothetical protein, conserved	2463	0.5959	0.005307	5.136	-3.521	-2.25	0.002111
TcCLB.503839.30	TcChr35-P	-	234873	237749	hypothetical protein, conserved	2877	0.2493	0.137	6.04	-1.78	-5.965	0.09
TcCLB.503839.39	TcChr35-P	-	238324	238680	hypothetical protein, conserved	357	0.8666	0.01368	3.813	-3.047	-2.958	0.006287
TcCLB.503839.5	TcChr35-P	-	228535	229136	chloride channel protein, putative	602	0.4657	0.1355	3.544	-1.787	-5.276	0.08883
TcCLB.503841.10	TcChr38-S	+	200666	201349	proteasome activator protein pa26, putative	684	0.4123	0.09213	4.924	-2.02	-5.28	0.05678
TcCLB.503841.20	TcChr38-S	+	202378	203880	AMPK subunit gamma (AMPKG)	1503	0.8822	8.44e-05	5.876	-5.585	2.354	1.722e-05
TcCLB.503841.30	TcChr38-S	+	204733	206181	rRNA dimethyltransferase, putative	1449	0.4094	0.1159	4.407	-1.884	-5.384	0.07401
TcCLB.503841.40	TcChr38-S	+	206739	208019	actin, putative	1281	0.3789	0.05135	5.021	-2.352	-4.753	0.02886
TcCLB.503841.50	TcChr38-S	+	208256	209308	hypothetical protein, conserved	1053	0.144	0.5691	4.322	-0.7024	-6.839	0.4904
TcCLB.503841.60	TcChr38-S	+	209471	211438	hypothetical protein, conserved	1968	0.06392	0.7485	5.349	-0.4062	-7.273	0.6889
TcCLB.503841.70	TcChr38-S	+	212037	213251	aspartate aminotransferase, putative	1215	-1.087	0.06443	3.858	2.292	-4.418	0.03749
TcCLB.503841.80	TcChr38-S	-	214017	214679	NADH-dependent fumarate reductase, putative	663	0.1688	0.7622	2.333	-0.3844	-6.398	0.7047
TcCLB.503843.10	TcChr29-P	+	652993	654600	hypothetical protein, conserved	1608	1.247	6.42e-07	6.052	-8.36	8.231	5.227e-08
TcCLB.503843.20	TcChr29-P	+	655047	657899	hypothetical protein, conserved	2853	0.4578	0.02186	5.089	-2.807	-3.865	0.01078
TcCLB.503843.30	TcChr29-P	+	658356	659831	hypothetical protein, conserved	1476	0.8283	5.727e-05	5.321	-5.784	2.916	1.1e-05
TcCLB.503843.40	TcChr29-P	+	660772	662673	chaperone DNAJ protein, putative (fragment)	1902	1.129	5.053e-07	5.793	-8.515	8.555	3.894e-08
TcCLB.503845.20	TcChr36-P	-	12296	13981	dispersed gene family protein 1 (DGF-1, pseudogene), putative	1686	0.7986	0.1023	3.079	-1.972	-4.916	0.06414
TcCLB.503845.30	TcChr36-P	-	8980	11829	retrotransposon hot spot protein (RHS, pseudogene), putative	2850	0.2139	0.1973	6.37	-1.543	-6.375	0.1382
TcCLB.503845.60	TcChr36-P	-	5519	7765	trans-sialidase (pseudogene), putative	2247	-0.5337	0.00818	5.327	3.304	-2.736	0.003493
TcCLB.503847.10	TcChr37-P	+	616288	617724	hypothetical protein, conserved (pseudogene)	1437	1.131	5.14e-06	5.439	-7.093	5.749	6.504e-07
TcCLB.503847.20	TcChr37-P	+	611932	615435	myosin heavy chain, putative	3504	1.213	2.255e-07	6.02	-9.044	9.547	1.462e-08
TcCLB.503847.30	TcChr37-P	+	610238	611608	hypothetical protein, conserved	1371	0.6217	0.005944	4.65	-3.463	-2.278	0.002414
TcCLB.503847.40	TcChr37-P	+	608730	609929	hypothetical protein, conserved	1200	1.25	5.177e-07	5.618	-8.501	8.569	4.002e-08
TcCLB.503847.50	TcChr37-P	+	607739	608230	hypothetical protein, conserved	492	0.9228	0.003739	3.93	-3.696	-1.531	0.001402
TcCLB.503847.60	TcChr37-P	+	605503	607266	hypothetical protein, conserved	1764	0.5042	0.002458	5.767	-3.9	-1.548	0.0008682
TcCLB.503847.70	TcChr37-P	+	603851	605029	hypothetical protein, conserved	1179	0.5207	0.004975	5.435	-3.553	-2.269	0.001958
TcCLB.503847.80	TcChr37-P	+	600441	601769	hypothetical protein, conserved	1329	1.482	3.757e-06	4.863	-7.28	6.262	4.428e-07
TcCLB.503847.90	TcChr37-P	+	598270	599838	ABC1 protein, putative	1569	1.002	1.892e-06	5.983	-7.687	6.901	1.941e-07
TcCLB.503847.99	TcChr37-P	+	597102	597770	hypothetical protein, conserved (pseudogene)	669	0.9512	0.003376	3.865	-3.745	-1.416	0.001249
TcCLB.503849.40	TcChr38-P	+	386064	387281	mucin-associated surface protein (MASP), putative	1218	-2.04	2.937e-05	3.235	6.135	4.23	5.053e-06
TcCLB.503849.51	TcChr38-P	+	384969	385637	mucin TcMUCII (pseudogene), putative	669	-2.007	0.001966	2.01	4.011	-0.3596	0.0006681
TcCLB.503849.60	TcChr38-P	+	376183	378552	NADH-dependent fumarate reductase, putative	2370	0.5897	0.001834	6.225	-4.046	-1.299	0.0006158
TcCLB.503849.80	TcChr38-P	+	372790	374247	NADH-dependent fumarate reductase, putative	1458	0.9867	0.003331	5.648	-4.045	-1.709	0.001231
TcCLB.503851.10	TcChr25-P	+	631968	634004	Elongator-like Protein 3a, putative	2037	-0.1033	0.8135	3.303	0.3026	-6.633	0.7652
TcCLB.503851.24	TcChr25-P	+	631003	631533	protein tyrosine phosphatase PRL	531	1.158	0.0466	2.263	-2.408	-3.861	0.02578
TcCLB.503851.32	TcChr25-P	+	630077	630544	trans-sialidase (pseudogene), putative	468	-1.155	0.104	0.2971	1.948	-4.31	0.06538
TcCLB.503851.40	TcChr25-P	+	627206	629809	hypothetical protein, conserved	2604	0.4867	0.07746	4.027	-2.122	-4.879	0.04636
TcCLB.503851.54	TcChr25-P	+	626609	626770	proteasome 26S non-ATPase subunit 9, putative	162	0.3725	0.6511	0.2418	-0.5644	-5.848	0.5786
TcCLB.503853.10	TcChr13-S	+	274154	276640	hypothetical protein, conserved	2487	0.1928	0.2564	5.653	-1.363	-6.52	0.1879
TcCLB.503855.10	TcChr8-S	-	150355	151026	hypothetical protein, conserved	672	0.648	0.04825	4.166	-2.391	-4.424	0.02683
TcCLB.503855.20	TcChr8-S	-	148764	149654	spermidine synthase, putative	891	0.7459	8.443e-05	6.009	-5.585	2.327	1.724e-05
TcCLB.503855.30	TcChr8-S	-	146790	148178	adenylosuccinate lyase, putative (ADSL)	1389	-0.08807	0.553	6.184	0.7315	-7.245	0.4728
TcCLB.503855.40	TcChr8-S	-	143794	146346	calpain-like cysteine peptidase, putative	2553	0.3055	0.1824	5.67	-1.601	-6.2	0.1261
TcCLB.503855.50	TcChr8-S	-	131794	142074	hypothetical protein, conserved	10281	-0.1739	0.1752	7.909	1.621	-6.439	0.1204
TcCLB.503855.60	TcChr8-S	-	130083	131156	hypothetical protein, conserved	1074	-1.078	4.244e-05	5.351	5.939	3.4	7.791e-06
TcCLB.503855.80	TcChr8-S	-	126146	127648	hypothetical protein, conserved	1503	0.4272	0.04405	5.119	-2.437	-4.629	0.02414
TcCLB.503859.10	TcChr41-S	+	1416213	1418066	syntaxin binding protein (pseudogene), putative	1854	0.2582	0.7316	1.021	-0.4331	-6.037	0.6695
TcCLB.503859.25	TcChr41-S	+	1414038	1414979	surface protease GP63 (pseudogene), putative	942	-0.1133	0.8811	0.8642	0.1956	-6.04	0.8469
TcCLB.503859.40	TcChr41-S	+	1412150	1413484	mucin-associated surface protein (MASP), putative	1335	-5.298	4.931e-07	3.026	8.53	8.506	3.789e-08
TcCLB.503859.45	TcChr41-S	+	1410949	1411596	mucin TcMUCII, putative	648	-0.7829	0.3449	1.458	1.144	-5.52	0.2666
TcCLB.503861.10	TcChr12-P	+	528650	531490	retrotransposon hot spot (RHS) protein, putative	2841	1.365	3.44e-08	7.09	-10.37	11.81	1.45e-09
TcCLB.503861.100	TcChr12-P	+	489726	492209	trans-sialidase (pseudogene), putative	2484	-1.803	2.564e-06	4.502	7.504	6.904	2.807e-07
TcCLB.503861.110	TcChr12-P	+	483723	485801	retrotransposon hot spot protein (RHS, pseudogene), putative	2079	-0.3271	0.1707	4.705	1.639	-5.827	0.1166
TcCLB.503861.30	TcChr12-P	+	523314	525275	trans-sialidase (pseudogene), putative	1962	-0.162	0.5553	4.5	0.7268	-6.848	0.4756
TcCLB.503861.40	TcChr12-P	+	518232	521345	trans-sialidase, Group VIII, putative	3114	-5.795	1.972e-09	5.905	16	15.71	3.978e-11
TcCLB.503861.50	TcChr12-P	+	514422	515447	beta galactofuranosyl glycosyltransferase, putative	1026	0.1944	0.2738	5.328	-1.316	-6.493	0.2028
TcCLB.503861.80	TcChr12-P	+	494840	505288	dispersed gene family protein 1 (DGF-1), putative	10449	0.7101	0.1339	6.66	-1.922	-5.899	0.08765
TcCLB.503863.9	TcChr24-S	+	415952	417554	hypothetical protein, conserved	1603	0.3967	0.1053	4.406	-1.941	-5.322	0.06629
TcCLB.503865.20	TcChr34-S	-	303833	310033	hypothetical protein, conserved	6201	1.35	2.483e-06	7.354	-8.254	6.604	2.703e-07
TcCLB.503865.30	TcChr34-S	-	302421	303035	hypothetical protein, conserved	615	0.8203	0.0002153	5.494	-5.113	1.353	5.075e-05
TcCLB.503865.40	TcChr34-S	-	301163	302179	hypothetical protein, conserved	1017	1.003	0.0001812	4.628	-5.2	1.721	4.153e-05
TcCLB.503865.50	TcChr34-S	-	299849	300952	ankyrin, putative	1104	0.7282	0.0006751	5.838	-4.541	0.001718	0.0001921
TcCLB.503865.60	TcChr34-S	-	297507	299519	hypothetical protein, conserved	2013	-0.9535	5.57e-05	5.904	5.798	2.911	1.066e-05
TcCLB.503865.70	TcChr34-S	-	293914	296142	hypothetical protein, conserved	2229	-1.024	4.243e-06	5.827	7.209	6.026	5.118e-07
TcCLB.503865.80	TcChr34-S	-	292486	293460	phosphatidylinositol 4-kinase, putative	975	-0.3162	0.1618	4.701	1.674	-5.788	0.1094
TcCLB.503867.10	TcChr41-S	+	82022	82756	hypothetical protein, conserved	735	0.2277	0.2723	5.353	-1.32	-6.447	0.2016
TcCLB.503867.20	TcChr41-S	-	80019	80858	trans-sialidase (pseudogene), putative	840	-0.1588	0.776	2.404	0.362	-6.351	0.7211
TcCLB.503867.5	TcChr41-S	+	82926	83234	hypothetical protein, conserved	309	0.2752	0.5186	3.209	-0.792	-6.384	0.4375
TcCLB.503869.20	TcChr9-P	+	490677	491432	hypothetical protein, conserved	756	0.001813	0.9943	4.212	-0.008205	-7.023	0.9935
TcCLB.503869.30	TcChr9-P	+	487651	490293	hypothetical protein, conserved	2643	0.1326	0.3998	6.348	-1.023	-7.043	0.3182
TcCLB.503869.40	TcChr9-P	+	484922	486511	pumilio/PUF RNA binding protein 9, putative (PUF9)	1590	1.215	2.937e-05	5.411	-6.24	3.717	5.053e-06
TcCLB.503869.50	TcChr9-P	+	483351	484502	exosome-associated protein 1, putative (EAP1)	1152	0.52	0.008382	5.843	-3.292	-2.961	0.003593
TcCLB.503869.60	TcChr9-P	+	480561	482681	coatomer beta subunit (pseudogene), putative	2121	0.8795	1.89e-06	7.033	-7.688	6.779	1.938e-07
TcCLB.503869.9	TcChr9-P	+	491774	492711	axoneme central apparatus protein, putative	938	-0.6575	0.004286	5.745	3.628	-2.07	0.001645
TcCLB.503871.10	Tcruzi_4794	+	1852	4059	trans-sialidase (pseudogene), putative	2208	-1.656	0.000779	2.706	4.47	0.5692	0.000227
TcCLB.503873.10	TcChr35-S	+	596769	597695	cytochrome-b5 reductase, putative	927	0.4066	0.07281	6.136	-2.183	-5.336	0.04314
TcCLB.503875.10	TcChr41-S	-	331444	332130	mucin-associated surface protein (MASP), putative	687	-2.134	0.004269	1.759	3.63	-1.162	0.001637
TcCLB.503875.30	TcChr41-S	-	327488	328768	mucin-associated surface protein (MASP), putative	1281	-0.9996	0.002351	3.993	3.922	-0.9728	0.0008246
TcCLB.503875.40	TcChr41-S	+	326541	326936	hypothetical protein	396	-0.007849	0.9882	1.932	0.01838	-6.406	0.9855
TcCLB.503877.10	TcChr15-P	-	384748	385461	hypothetical protein, conserved	714	0.6151	0.02066	4.515	-2.836	-3.62	0.01011
TcCLB.503877.19	TcChr15-P	-	384024	384504	hypothetical protein, conserved	481	0.508	0.1308	3.641	-1.809	-5.287	0.08528
TcCLB.503879.10	TcChr15-P	-	375856	377571	DNA polymerase delta subunit 2, putative	1716	0.334	0.07509	5.781	-2.14	-5.321	0.0447
TcCLB.503879.100	TcChr15-P	-	354551	361660	hypothetical protein, conserved	7110	0.01013	0.946	7.121	-0.08944	-7.667	0.9296
TcCLB.503879.110	TcChr15-P	-	351595	353898	hypothetical protein, conserved	2304	-1.464	2.236e-06	5.502	7.586	6.936	2.379e-07
TcCLB.503879.119	TcChr15-P	-	348952	350551	protein transport protein Sec24C, putative	1600	0.3345	0.05972	5.392	-2.269	-5.005	0.03434
TcCLB.503879.20	TcChr15-P	-	373985	375466	hypothetical protein, conserved	1482	0.3895	0.04583	5.289	-2.415	-4.697	0.02527
TcCLB.503879.30	TcChr15-P	-	372728	373573	hypothetical protein, conserved	846	0.5396	0.01956	5.776	-2.888	-3.859	0.009506
TcCLB.503879.50	TcChr15-P	-	371420	372169	hypothetical protein, conserved	750	0.2183	0.3751	4.69	-1.076	-6.593	0.2947
TcCLB.503879.60	TcChr15-P	-	370058	371242	hypothetical protein, conserved	1185	0.3268	0.0995	5.231	-1.975	-5.48	0.06207
TcCLB.503879.90	TcChr15-P	-	362589	365129	hypothetical protein, conserved	2541	0.2492	0.1658	5.478	-1.658	-6.056	0.1126
TcCLB.503881.10	TcChr33-S	+	735610	737007	kynureninase, putative	1398	-1.107	0.0007955	5.086	4.508	0.06096	0.0002326
TcCLB.503881.20	TcChr33-S	+	733545	734681	GDP-mannose 4,6 dehydratase, putative	1137	1.301	2.447e-06	5.102	-7.531	6.734	2.655e-07
TcCLB.503881.30	TcChr33-S	+	730729	732237	retrotransposon hot spot (RHS) protein, putative	1509	-0.2186	0.505	3.472	0.8167	-6.48	0.4236
TcCLB.503881.39	TcChr33-S	+	729394	729642	ribosomal protein L38, putative	249	1.294	8.218e-07	5.734	-8.204	7.937	7.053e-08
TcCLB.503881.4	TcChr33-S	+	739499	739787	hypothetical protein, conserved	289	0.4429	0.3937	2.276	-1.036	-5.923	0.3123
TcCLB.503881.50	TcChr33-S	+	727554	728333	hypothetical protein, conserved	780	1.102	0.02062	2.682	-2.837	-3.124	0.01008
TcCLB.503885.10	TcChr26-S	+	151965	153053	hypothetical protein, conserved	1089	0.4284	0.06438	4.751	-2.227	-4.907	0.03745
TcCLB.503885.100	TcChr26-S	+	168686	170212	hypothetical protein, conserved	1527	-0.6584	0.5165	-0.2631	0.7958	-5.583	0.4354
TcCLB.503885.20	TcChr26-S	+	153499	156267	hypothetical protein, conserved	2769	0.1071	0.505	5.945	-0.8167	-7.165	0.4236
TcCLB.503885.30	TcChr26-S	+	156606	158360	hypothetical protein, conserved (pseudogene)	1755	-0.6126	0.01609	4.483	2.965	-3.26	0.007576
TcCLB.503885.40	TcChr26-S	+	158605	159324	hypothetical protein, conserved	720	0.5064	0.01518	5.128	-2.995	-3.471	0.00708
TcCLB.503885.50	TcChr26-S	+	159594	160853	hypothetical protein, conserved	1260	0.8995	0.000769	4.694	-4.477	0.009415	0.0002235
TcCLB.503885.60	TcChr26-S	+	161300	162733	hypothetical protein, conserved	1434	0.3153	0.1241	5.102	-1.842	-5.708	0.08016
TcCLB.503885.70	TcChr26-S	+	163067	163432	hypothetical protein, conserved	366	-0.1158	0.7049	3.823	0.477	-6.805	0.6385
TcCLB.503885.80	TcChr26-S	+	163788	164993	hypothetical protein, conserved	1206	0.3828	0.04924	5.044	-2.375	-4.708	0.0275
TcCLB.503885.90	TcChr26-S	+	165549	168188	hypothetical protein, conserved	2640	0.1786	0.2779	6.41	-1.305	-6.738	0.2063
TcCLB.503887.10	TcChr39-S	-	820278	821195	hypothetical protein, conserved	918	0.6521	0.02302	4.13	-2.78	-3.641	0.01144
TcCLB.503887.20	TcChr39-S	-	819298	819735	hypothetical protein	438	0.2787	0.268	4.379	-1.331	-6.209	0.1979
TcCLB.503887.30	TcChr39-S	-	817854	819125	hypothetical protein, conserved	1272	0.6861	0.0003466	5.462	-4.873	0.7742	8.845e-05
TcCLB.503887.40	TcChr39-S	-	817103	817465	hypothetical protein, conserved	363	-0.1721	0.3862	5.974	1.052	-6.898	0.3052
TcCLB.503887.50	TcChr39-S	-	813908	816247	hypothetical protein, conserved	2340	0.02519	0.9048	5.763	-0.157	-7.44	0.8768
TcCLB.503887.60	TcChr39-S	-	811590	812456	glycerolphosphate mutase, putative	867	-0.5017	0.01945	5.297	2.867	-3.702	0.009442
TcCLB.503887.70	TcChr39-S	-	809603	810601	phosphoglycerate mutase, putative (iPGAM)	999	-0.302	0.4079	4.286	1.008	-6.5	0.3262
TcCLB.503887.79	TcChr39-S	-	808492	809044	hypothetical protein, conserved	553	0.8674	8.245e-05	5.125	-5.598	2.525	1.673e-05
TcCLB.503889.10	TcChr33-P	+	216745	217404	mucin TcMUCII, putative	660	-3.789	2.913e-06	2.836	7.504	6.854	3.255e-07
TcCLB.503889.20	TcChr33-P	+	217947	218651	mucin TcMUC (pseudogene), putative	705	-0.618	0.08571	3.51	2.063	-4.821	0.05218
TcCLB.503889.5	TcChr33-P	+	214951	215742	hypothetical protein	792	-0.9249	0.03891	2.792	2.503	-3.802	0.02097
TcCLB.503891.100	TcChr20-P	-	65981	66601	20S proteasome subunit	621	0.6779	0.001808	5.243	-4.053	-1.063	0.0006059
TcCLB.503891.110	TcChr20-P	-	64896	65618	dolicholphosphate-mannose synthase, putative	723	-0.2053	0.447	4.596	0.926	-6.694	0.3653
TcCLB.503891.120	TcChr20-P	-	64221	64562	dynein light chain, putative	342	-1.105	0.001965	4.542	4.016	-0.8482	0.0006675
TcCLB.503891.30	TcChr20-P	-	78533	79879	phosphatidylinositol-4-phosphate 5-kinase, putative	1347	0.05385	0.8431	4.743	-0.2562	-7.124	0.8004
TcCLB.503891.40	TcChr20-P	-	77063	77791	hypothetical protein, conserved	729	0.547	0.006394	5.743	-3.427	-2.612	0.002626
TcCLB.503891.50	TcChr20-P	-	75320	76489	hypothetical protein, conserved	1170	0.9664	0.000173	4.645	-5.223	1.796	3.934e-05
TcCLB.503891.54	TcChr20-P	-	74010	74201	nucleolar RNA-binding protein, putative	192	0.7388	0.01022	4.593	-3.205	-2.887	0.00449
TcCLB.503891.60	TcChr20-P	-	72395	73756	hypothetical protein, conserved	1362	0.3449	0.07756	5.057	-2.121	-5.153	0.04644
TcCLB.503891.70	TcChr20-P	-	70708	72147	ribonuclease HII, putative	1440	0.865	0.0002337	5.071	-5.071	1.353	5.584e-05
TcCLB.503891.80	TcChr20-P	-	69206	70363	hypothetical protein, conserved	1158	-0.1017	0.7264	4.037	0.4421	-6.868	0.6631
TcCLB.503891.90	TcChr20-P	-	66960	68858	hypothetical protein	1899	0.2496	0.3726	4.474	-1.081	-6.521	0.2922
TcCLB.503893.10	TcChr39-S	+	328533	329324	copper-transporting ATPase-like protein, putative	792	-0.01571	0.9729	2.671	0.04494	-6.559	0.9646
TcCLB.503893.100	TcChr39-S	+	341580	341909	hypothetical protein, conserved	330	1.486	0.0001215	3.458	-5.403	2.52	2.608e-05
TcCLB.503893.120	TcChr39-S	+	344724	345632	calcium uniporter protein, mitochondrial, putative	909	-0.7634	0.01073	4.228	3.169	-2.709	0.004765
TcCLB.503893.130	TcChr39-S	+	346615	349116	hypothetical protein, conserved	2502	0.4271	0.06127	5.597	-2.263	-5.07	0.03536
TcCLB.503893.140	TcChr39-S	+	349717	351399	hypothetical protein, conserved	1683	-0.4623	0.03548	4.827	2.553	-4.223	0.01881
TcCLB.503893.150	TcChr39-S	+	352123	361029	hypothetical protein, conserved	8907	0.7113	0.005524	6.568	-3.679	-2.492	0.002212
TcCLB.503893.160	TcChr39-S	+	362618	363889	hypothetical protein, conserved	1272	0.6059	0.001466	5.25	-4.156	-0.8462	0.0004753
TcCLB.503893.170	TcChr39-S	+	364473	366995	hypothetical protein, conserved	2523	0.366	0.03487	5.932	-2.562	-4.542	0.01845
TcCLB.503893.181	TcChr39-S	+	367531	367914	hypothetical protein, conserved (fragment)	384	-0.3486	0.4935	2.667	0.8382	-6.151	0.4117
TcCLB.503893.30	TcChr39-S	+	330117	330626	hypothetical protein, conserved	510	1.304	3.072e-06	5.02	-7.399	6.479	3.466e-07
TcCLB.503893.40	TcChr39-S	+	331547	332587	hypothetical protein, conserved	1041	1.43	2.975e-05	4.278	-6.127	3.904	5.142e-06
TcCLB.503893.50	TcChr39-S	+	334513	335727	hypothetical protein, conserved	1215	0.3016	0.1712	4.885	-1.637	-5.934	0.117
TcCLB.503893.60	TcChr39-S	+	336043	337179	hypothetical protein, conserved	1137	0.7889	0.000155	4.993	-5.279	1.832	3.464e-05
TcCLB.503893.70	TcChr39-S	+	338014	338991	reductase, putative	978	0.8462	0.0003305	4.916	-4.897	0.9653	8.358e-05
TcCLB.503893.80	TcChr39-S	+	339346	339954	NADH dehydrogenase [ubiquinone] iron-sulfur protein 7, mitochondrial (NDHK)	609	-0.545	0.08524	4.174	2.066	-4.911	0.05186
TcCLB.503893.90	TcChr39-S	+	340736	341080	hypothetical protein, conserved	345	0.9722	0.0002956	4.481	-4.954	1.184	7.33e-05
TcCLB.503895.10	TcChr12-S	-	336579	337322	hypothetical protein, conserved	744	0.7364	0.0006848	4.977	-4.534	0.09689	0.0001952
TcCLB.503895.19	TcChr12-S	-	328145	335519	hypothetical protein	7375	0.8362	2.08e-06	6.904	-7.63	6.658	2.177e-07
TcCLB.503897.10	TcChr12-S	-	326033	328042	hypothetical protein	2010	1.206	1.696e-07	5.887	-9.238	9.901	1.031e-08
TcCLB.503897.100	TcChr12-S	-	300094	303861	hypothetical protein, conserved	3768	0.08483	0.6156	5.594	-0.6231	-7.218	0.5402
TcCLB.503897.110	TcChr12-S	-	297332	299614	plectin-like protein, putative	2283	0.7204	0.0014	5.218	-4.179	-0.7993	0.0004503
TcCLB.503897.120	TcChr12-S	-	295923	296843	hypothetical protein, conserved	921	1.419	1.079e-07	5.66	-9.544	10.48	5.982e-09
TcCLB.503897.130	TcChr12-S	-	293848	294930	hypothetical protein, conserved	1083	-0.3537	0.1623	4.69	1.672	-5.791	0.1098
TcCLB.503897.140	TcChr12-S	-	292577	293419	hypothetical protein, conserved	843	-0.6761	0.003735	5.161	3.696	-1.81	0.001401
TcCLB.503897.150	TcChr12-S	-	291177	292007	hypothetical protein, conserved	831	-0.6771	0.007538	4.946	3.345	-2.561	0.003174
TcCLB.503897.170	TcChr12-S	-	289626	290831	citrate transporter, putative	1206	-0.3071	0.2237	5.042	1.458	-6.19	0.16
TcCLB.503897.20	TcChr12-S	-	321614	325219	hypothetical protein, conserved	3606	1.609	2.416e-08	7.218	-11.11	12.29	9.456e-10
TcCLB.503897.30	TcChr12-S	-	319887	320564	hypothetical protein, conserved	678	0.7297	0.003829	5.685	-3.757	-2.005	0.001443
TcCLB.503897.40	TcChr12-S	-	317836	319095	hypothetical protein, conserved	1260	0.3673	0.03176	5.637	-2.612	-4.369	0.01656
TcCLB.503897.50	TcChr12-S	-	315545	317005	hypothetical protein, conserved	1461	0.1089	0.5992	5.393	-0.6507	-7.163	0.5225
TcCLB.503897.60	TcChr12-S	-	313002	314927	hypothetical protein, conserved	1926	-2.074	7.291e-08	4.925	9.828	11.24	3.651e-09
TcCLB.503897.70	TcChr12-S	-	311053	311574	hypothetical protein, conserved	522	0.0146	0.9565	5.094	-0.07218	-7.316	0.9432
TcCLB.503897.80	TcChr12-S	-	308286	308894	deaminase, putative	609	0.2908	0.2901	3.885	-1.273	-6.14	0.2174
TcCLB.503897.90	TcChr12-S	-	304530	307166	hypothetical protein, conserved	2637	0.4448	0.01747	5.335	-2.922	-3.671	0.008332
TcCLB.503899.10	TcChr29-S	+	670262	671839	heat shock 70 kDa protein, putative	1578	0.249	0.2458	5.073	-1.393	-6.352	0.1788
TcCLB.503899.100	TcChr29-S	+	688410	691868	hypothetical protein	3459	0.6245	0.003603	4.699	-3.714	-1.759	0.001345
TcCLB.503899.110	TcChr29-S	+	692502	692996	glutathione peroxidase-like protein, putative	495	0.5218	0.01775	5.3	-2.914	-3.659	0.008485
TcCLB.503899.119	TcChr29-S	+	693563	694096	trypanothione/tryparedoxin dependent peroxidase 2, putative	534	1.251	2.507e-07	5.928	-8.971	9.407	1.671e-08
TcCLB.503899.130	TcChr29-S	+	694698	695234	glutathione peroxidase-like protein, putative	537	0.5278	0.05065	4.355	-2.36	-4.561	0.02841
TcCLB.503899.139	TcChr29-S	+	696414	700243	hypothetical protein, conserved	3830	-0.0007927	0.9952	6.557	0.006708	-7.621	0.9947
TcCLB.503899.20	TcChr29-S	+	672199	672648	40S ribosomal protein S16, putative	450	0.8466	2.442e-06	7.125	-7.532	6.44	2.649e-07
TcCLB.503899.30	TcChr29-S	+	672910	673359	40S ribosomal protein S16, putative	450	0.9671	0.001687	4.149	-4.087	-0.7291	0.0005587
TcCLB.503899.40	TcChr29-S	+	673837	675666	hypothetical protein, conserved	1830	0.2257	0.1769	5.641	-1.615	-6.164	0.1218
TcCLB.503899.50	TcChr29-S	+	676369	678981	RNA-editing complex protein MP100, putative	2613	0.1877	0.2179	5.697	-1.476	-6.392	0.1552
TcCLB.503899.60	TcChr29-S	+	679413	680543	hypothetical protein, conserved	1131	0.1677	0.3532	5.558	-1.124	-6.798	0.274
TcCLB.503899.70	TcChr29-S	+	680913	682568	hypothetical protein	1656	0.9338	0.006665	5.582	-3.658	-2.497	0.002758
TcCLB.503899.80	TcChr29-S	+	683343	685520	hypothetical protein, conserved	2178	0.8597	6.807e-06	6.522	-6.93	5.234	9.136e-07
TcCLB.503899.90	TcChr29-S	+	686394	687440	asparagine synthetase a, putative	1047	-0.6777	0.0175	5.106	2.936	-3.507	0.008351
TcCLB.503901.18	TcChr29-S	+	792587	795832	hypothetical protein, conserved (fragment)	3246	0.1579	0.4818	5.281	-0.8603	-6.964	0.3996
TcCLB.503901.9	TcChr29-S	+	791349	792050	hypothetical protein, conserved (pseudogene)	702	-0.4587	0.1627	3.662	1.67	-5.481	0.1102
TcCLB.503903.10	TcChr36-S	+	742062	742604	hypothetical protein	543	0.7658	0.01356	4.033	-3.052	-3.03	0.006217
TcCLB.503903.20	TcChr36-S	+	740757	741737	hypothetical protein, conserved	981	0.2813	0.2845	3.999	-1.288	-6.159	0.2121
TcCLB.503903.30	TcChr36-S	+	738793	740307	hypothetical protein	1515	1	2.766e-05	5.247	-6.165	3.785	4.722e-06
TcCLB.503903.50	TcChr36-S	+	735229	737124	hypothetical protein, conserved	1896	1.388	7.01e-07	5.43	-8.304	8.19	5.815e-08
TcCLB.503903.60	TcChr36-S	+	734262	734576	hypothetical protein, conserved	315	1.438	1.601e-07	5.25	-9.279	10.09	9.572e-09
TcCLB.503903.70	TcChr36-S	+	732984	733955	hypothetical protein, conserved	972	-0.9816	0.0009251	5.452	4.407	-0.1759	0.0002768
TcCLB.503903.79	TcChr36-S	+	729987	732359	hypothetical protein	2373	1.163	0.0004374	5.046	-5.019	0.6716	0.0001163
TcCLB.503905.10	TcChr12-S	+	112173	114113	myosin heavy chain, putative	1941	0.6207	0.001789	4.885	-4.058	-0.9881	0.0005991
TcCLB.503905.30	TcChr12-S	+	115308	116726	hypothetical protein, conserved	1419	0.7942	0.0003376	5.556	-4.886	0.783	8.573e-05
TcCLB.503905.40	TcChr12-S	+	117121	118404	hypothetical protein, conserved	1284	-0.06136	0.8524	4.221	0.2418	-7.006	0.8114
TcCLB.503905.50	TcChr12-S	+	118909	120087	hypothetical protein, conserved	1179	1.744	2.746e-05	4.095	-6.305	4.074	4.68e-06
TcCLB.503907.10	TcChr20-S	+	293633	296392	trans-sialidase, Group VIII, putative	2760	-3.849	0.0004177	5.08	6.265	1.48	0.0001103
TcCLB.503909.100	TcChr32-S	+	549350	550642	mannosyltransferase, putative	1293	0.8996	0.0005071	4.777	-4.683	0.5128	0.0001379
TcCLB.503909.110	TcChr32-S	+	548285	548677	intraflagellar transport (IFT) protein, putative (IFT20)	393	0.4077	0.09052	4.405	-2.031	-5.146	0.0556
TcCLB.503909.120	TcChr32-S	+	546985	547839	cyclosome subunit, putative	855	0.9463	0.005686	3.61	-3.486	-1.969	0.002289
TcCLB.503909.19	TcChr32-S	+	570296	574090	dispersed gene family protein 1 (DGF-1), putative (fragment)	3795	-0.06731	0.901	2.845	0.1631	-6.65	0.8721
TcCLB.503909.40	TcChr32-S	+	567123	567659	hypothetical protein	537	-0.6198	0.08675	3.065	2.056	-4.689	0.05291
TcCLB.503909.44	TcChr32-S	+	561658	562149	hypothetical protein, conserved	492	0.8384	0.001348	4.598	-4.197	-0.6168	0.0004311
TcCLB.503909.50	TcChr32-S	+	559728	561347	hypothetical protein, conserved (YCF45)	1620	0.8074	0.0001598	5.152	-5.263	1.758	3.592e-05
TcCLB.503909.60	TcChr32-S	+	558750	559376	hypothetical protein, conserved	627	0.713	0.002389	4.658	-3.914	-1.288	0.0008407
TcCLB.503909.68	TcChr32-S	+	557493	558440	hypothetical protein, conserved	948	0.918	0.0009549	4.342	-4.37	-0.1116	0.0002874
TcCLB.503909.76	TcChr32-S	+	556434	557156	ferric reductase transmembrane protein, putative	723	-0.9634	0.06894	2.566	2.188	-4.27	0.04048
TcCLB.503909.84	TcChr32-S	+	552837	555929	calpain-like cysteine peptidase, putative	3093	-0.7163	0.001718	5.508	4.079	-0.9987	0.0005701
TcCLB.503909.90	TcChr32-S	+	551197	552132	hypothetical protein	936	-0.3722	0.2381	3.845	1.415	-5.864	0.1723
TcCLB.503911.10	TcChr38-P	+	1309446	1309997	hypothetical protein	552	-0.01606	0.9815	1.909	0.02965	-6.343	0.9766
TcCLB.503911.20	TcChr38-P	+	1310544	1312676	pre-mRNA splicing factor ATP-dependent RNA helicase, putative	2133	0.8626	2.19e-05	6.417	-6.292	3.863	3.576e-06
TcCLB.503911.30	TcChr38-P	+	1313076	1313771	hypothetical protein, conserved	696	0.07117	0.7137	7.024	-0.4617	-7.532	0.6494
TcCLB.503913.10	TcChr7-P	+	182213	183364	hypothetical protein, conserved	1152	0.5404	0.01538	4.881	-2.988	-3.38	0.007186
TcCLB.503913.20	TcChr7-P	+	183607	184857	actin-related protein 3, putative	1251	-0.2592	0.2411	5.292	1.406	-6.311	0.1748
TcCLB.503913.29	TcChr7-P	+	185494	186003	hypothetical protein, conserved	510	-0.3711	0.382	2.953	1.061	-6.084	0.3012
TcCLB.503913.4	TcChr7-P	+	180441	181058	nucleolar RNA binding protein (pseudogene), putative	618	0.9818	0.0001816	5.127	-5.199	1.603	4.163e-05
TcCLB.503913.40	TcChr7-P	+	186308	186931	hypothetical protein	624	0.8742	0.003208	4.275	-3.77	-1.472	0.001179
TcCLB.503913.49	TcChr7-P	+	187265	187537	hypothetical protein, conserved (fragment)	273	0.5947	0.2599	1.804	-1.353	-5.476	0.1909
TcCLB.503915.9	TcChr20-S	+	232481	234598	hypothetical protein, conserved (fragment)	2118	0.9432	1.926e-05	5.303	-6.362	4.21	3.071e-06
TcCLB.503917.14	TcChr39-P	-	50081	51856	hypothetical protein, conserved	1776	0.6526	0.005177	5.26	-3.533	-2.294	0.002051
TcCLB.503917.21	TcChr39-P	-	52236	52544	hypothetical protein, conserved	309	0.7627	0.001965	4.472	-4.012	-0.9697	0.0006674
TcCLB.503917.28	TcChr39-P	-	52781	55354	hypothetical protein, conserved	2574	0.7624	4.899e-05	6.079	-5.864	2.953	9.197e-06
TcCLB.503917.35	TcChr39-P	-	55618	56172	B9 domain-containing protein 2 (b9d2)	555	0.4821	0.09147	3.838	-2.025	-4.975	0.05627
TcCLB.503917.40	TcChr39-P	-	56476	59628	hypothetical protein, conserved	3153	0.7591	0.0001235	6.039	-5.394	1.901	2.66e-05
TcCLB.503917.50	TcChr39-P	-	60931	61860	hypothetical protein, conserved	930	-0.06584	0.8084	4.356	0.3108	-7.008	0.7591
TcCLB.503917.7	TcChr39-P	-	48462	49844	RNA-binding protein, putative	1383	0.4148	0.0579	5.32	-2.286	-4.922	0.03314
TcCLB.503919.10	TcChr29-P	+	751202	753067	spliced leader RNA PSE-promoter transcription factor, putative	1866	0.2916	0.1707	5.343	-1.639	-6.038	0.1165
TcCLB.503919.20	TcChr29-P	+	753311	753760	hypothetical protein, conserved	450	0.1491	0.6463	3.68	-0.5724	-6.709	0.5734
TcCLB.503919.30	TcChr29-P	+	754101	754826	hypothetical protein, conserved	726	1.017	1.017e-05	4.966	-6.709	5.03	1.459e-06
TcCLB.503919.4	TcChr29-P	+	750622	750897	hypothetical protein, conserved	276	0.8094	0.06323	2.452	-2.237	-4.222	0.03668
TcCLB.503919.40	TcChr29-P	+	755790	757505	hypothetical protein, conserved	1716	0.4512	0.007727	5.806	-3.332	-2.853	0.003269
TcCLB.503919.50	TcChr29-P	+	758417	760990	hypothetical protein, conserved	2574	0.1751	0.4071	5.44	-1.008	-6.845	0.3254
TcCLB.503919.60	TcChr29-P	+	761614	766353	hypothetical protein, conserved	4740	0.1504	0.5071	6.124	-0.815	-7.171	0.4256
TcCLB.503923.10	TcChr34-P	-	484444	485355	hypothetical protein, conserved	912	0.2525	0.2524	4.906	-1.374	-6.293	0.1844
TcCLB.503923.20	TcChr34-P	-	485680	486348	hypothetical protein, conserved	669	-0.3143	0.2528	4.544	1.373	-6.137	0.1847
TcCLB.503923.30	TcChr34-P	-	486916	488148	hypothetical protein, conserved	1233	0.1888	0.42	4.889	-0.9801	-6.75	0.3386
TcCLB.503923.40	TcChr34-P	-	493531	494325	hypothetical protein, conserved	795	2.898	8.061e-07	2.383	-8.216	8.348	6.892e-08
TcCLB.503923.50	TcChr34-P	-	494714	496165	GPI transamidase subunit 16, putative (fragment) (GPI16)	1452	0.6263	0.004468	6.036	-3.629	-2.243	0.001728
TcCLB.503925.10	TcChr33-P	+	947456	949804	hypothetical protein, conserved	2349	0.5365	0.02239	5.214	-2.795	-3.895	0.01108
TcCLB.503925.100	TcChr33-P	+	929749	930741	hypothetical protein, conserved	993	0.4956	0.02839	4.839	-2.671	-4.044	0.01455
TcCLB.503925.110	TcChr33-P	+	928682	929458	hypothetical protein, conserved	777	0.754	0.007719	3.892	-3.333	-2.377	0.003263
TcCLB.503925.119	TcChr33-P	+	927468	927884	protein kinase, putative	417	-0.3857	0.1168	4.399	1.879	-5.359	0.07471
TcCLB.503925.20	TcChr33-P	+	944918	946252	hypothetical protein, conserved	1335	0.4021	0.0497	5.714	-2.37	-4.874	0.02779
TcCLB.503925.3	TcChr33-P	+	951812	952412	hypothetical protein, conserved	601	1.129	0.003331	3.349	-3.752	-1.31	0.00123
TcCLB.503925.30	TcChr33-P	+	942872	944530	protein kinase, putative	1659	0.2412	0.2547	4.738	-1.368	-6.267	0.1864
TcCLB.503925.40	TcChr33-P	+	941575	942528	hypothetical protein	954	-0.4874	0.1032	4.223	1.953	-5.183	0.06479
TcCLB.503925.50	TcChr33-P	+	940502	940927	hypothetical protein, conserved	426	0.918	0.001765	4.11	-4.064	-0.7877	0.0005897
TcCLB.503925.6	TcChr33-P	+	950359	950619	hypothetical protein, conserved	261	-1.137	0.01797	4.674	3.069	-3.271	0.008606
TcCLB.503925.60	TcChr33-P	+	938292	939971	hypothetical protein	1680	0.2822	0.1941	4.981	-1.555	-6.057	0.1354
TcCLB.503925.70	TcChr33-P	+	933142	937332	hypothetical protein, conserved	4191	-0.1931	0.2258	6.279	1.452	-6.501	0.1618
TcCLB.503925.80	TcChr33-P	+	931783	932469	CDP-diacylglycerol--inositol 3-phosphatidyltransferase	687	-0.01483	0.9558	4.293	0.07342	-7.062	0.9422
TcCLB.503925.90	TcChr33-P	+	931110	931478	hypothetical protein, conserved	369	1.041	0.01038	2.998	-3.186	-2.45	0.004576
TcCLB.503927.9	TcChr35-S	-	264812	265668	dynein light intermediate chain, putative	857	0.03975	0.8593	5.109	-0.2304	-7.258	0.8201
TcCLB.503929.10	TcChr34-P	-	268988	270820	V-type ATPase, A subunit, putative	1833	1.666	9.33e-10	6.781	-13.41	16.5	1.501e-11
TcCLB.503929.20	TcChr34-P	-	267680	268288	ribosomal protein L13, putative	609	0.8825	0.002388	3.902	-3.914	-1.069	0.00084
TcCLB.503929.30	TcChr34-P	-	264190	267468	hypothetical protein, conserved	3279	0.1386	0.3738	6.173	-1.078	-6.934	0.2935
TcCLB.503929.40	TcChr34-P	-	262616	264064	hypothetical protein, conserved	1449	0.3721	0.1858	4.001	-1.583	-5.728	0.1288
TcCLB.503929.5	TcChr34-P	-	271648	272124	hypothetical protein, conserved	477	-0.9145	0.07361	4.549	2.222	-4.722	0.04369
TcCLB.503929.50	TcChr34-P	-	261540	262115	hypothetical protein, conserved	576	-0.06717	0.8226	4.589	0.2879	-7.065	0.7763
TcCLB.503929.60	TcChr34-P	-	260327	261142	hypothetical protein, conserved	816	0.7487	0.002697	4.49	-3.855	-1.332	0.0009649
TcCLB.503929.70	TcChr34-P	-	259007	260095	hypothetical protein, conserved	1089	0.5709	0.02809	4.621	-2.677	-3.975	0.01438
TcCLB.503929.79	TcChr34-P	-	258279	258660	serine-palmitoyl-CoA transferase, putative	382	0.5527	0.07271	3.332	-2.158	-4.636	0.04307
TcCLB.503931.14	TcChr41-P	+	197146	199777	hypothetical protein, conserved	2632	0.6732	0.0005925	5.365	-4.607	0.1957	0.0001648
TcCLB.503931.30	TcChr41-P	+	196166	196639	hypothetical protein	474	1.138	1.097e-05	5.129	-6.667	4.917	1.594e-06
TcCLB.503931.46	TcChr41-P	+	195380	195892	hypothetical protein, conserved (pseudogene)	513	0.8456	0.05228	2.69	-2.342	-4.043	0.02945
TcCLB.503935.10	TcChr30-P	+	607306	609039	dolichyl-lipid chaperone, putative (rft1)	1734	0.01956	0.9409	4.706	-0.09774	-7.135	0.9231
TcCLB.503935.20	TcChr30-P	+	609515	610693	2-oxoglutarate dehydrogenase, E2 component, dihydrolipoamide succinyltransferase, putative	1179	0.605	0.00023	6.478	-5.079	1.103	5.481e-05
TcCLB.503935.4	TcChr30-P	+	606513	607019	hypothetical protein, conserved (pseudogene)	507	0.7444	0.01302	3.753	-3.072	-2.915	0.005941
TcCLB.503939.10	TcChr40-P	+	999078	1000235	acetyltransferase, putative	1158	-0.131	0.5558	5.045	0.7258	-6.978	0.4762
TcCLB.503939.100	TcChr40-P	+	970127	973894	hypothetical protein, conserved	3768	0.6376	0.0002651	6.394	-5.007	0.9372	6.474e-05
TcCLB.503939.110	TcChr40-P	+	969233	969859	hypothetical protein, conserved	627	0.625	0.006723	4.925	-3.402	-2.463	0.002786
TcCLB.503939.114	TcChr40-P	+	968259	968558	hypothetical protein, conserved	300	1.372	7.088e-06	4.207	-6.908	5.631	9.567e-07
TcCLB.503939.120	TcChr40-P	+	965640	966719	hypothetical protein, conserved	1080	0.1601	0.4267	5.808	-0.9665	-7.008	0.3452
TcCLB.503939.130	TcChr40-P	+	962219	965191	hypothetical protein, conserved	2973	0.2524	0.1106	6.072	-1.911	-5.767	0.07018
TcCLB.503939.20	TcChr40-P	+	997031	998011	hypothetical protein, conserved	981	0.4336	0.1252	3.914	-1.836	-5.32	0.081
TcCLB.503939.30	TcChr40-P	+	995570	996727	ttaggg binding factor, putative	1158	0.2549	0.1704	5.232	-1.641	-6.023	0.1163
TcCLB.503939.4	TcChr40-P	+	1000725	1001532	hypothetical protein, conserved	808	-1.863	0.006328	1.708	3.432	-1.548	0.002593
TcCLB.503939.40	TcChr40-P	+	992848	994923	hypothetical protein, conserved	2076	-0.05507	0.7507	6.588	0.4028	-7.509	0.6913
TcCLB.503939.50	TcChr40-P	+	988358	991813	hypothetical protein, conserved	3456	0.7586	9.13e-05	6.135	-5.544	2.227	1.889e-05
TcCLB.503939.60	TcChr40-P	+	986815	988155	hypothetical protein, conserved	1341	1.143	5.243e-07	5.593	-8.491	8.562	4.075e-08
TcCLB.503939.70	TcChr40-P	+	982181	986161	hypothetical protein	3981	0.7361	6.628e-05	6.735	-5.709	2.505	1.303e-05
TcCLB.503939.80	TcChr40-P	+	978414	980846	prolyl-tRNA synthetase, putative	2433	1.092	7.458e-08	7.214	-9.809	10.81	3.77e-09
TcCLB.503939.84	TcChr40-P	+	977437	977973	hypothetical protein, conserved	537	-0.1089	0.7429	3.739	0.4153	-6.732	0.6823
TcCLB.503939.90	TcChr40-P	+	974324	977161	hypothetical protein, conserved	2838	0.485	0.003851	6.257	-3.681	-2.139	0.001452
TcCLB.503943.10	TcChr33-P	+	654677	655480	serine/threonine protein kinase, putative (fragment)	804	-0.5662	0.01291	4.846	3.076	-3.141	0.005883
TcCLB.503943.14	TcChr33-P	+	652990	653634	hypothetical protein, conserved	645	-2.242	1.717e-07	5.327	9.349	10.15	1.051e-08
TcCLB.503943.20	TcChr33-P	+	650243	650884	hypothetical protein, conserved	642	-2.185	3.578e-09	6.118	12.24	14.87	8.52e-11
TcCLB.503945.10	TcChr25-P	+	659551	659979	eukaryotic translation initiation factor 1A, putative	429	0.8499	0.001505	4.505	-4.143	-0.7078	0.0004903
TcCLB.503945.20	TcChr25-P	+	660834	661439	hypothetical protein, conserved	606	1.161	0.07505	1.542	-2.14	-4.185	0.04466
TcCLB.503945.30	TcChr25-P	+	661550	662092	hypothetical protein, conserved	543	0.2853	0.3336	4.201	-1.168	-6.325	0.2563
TcCLB.503945.40	TcChr25-P	+	662397	663188	6-phosphogluconolactonase, putative	792	0.1279	0.8323	2.121	-0.2732	-6.305	0.7875
TcCLB.503947.11	TcChr38-P	+	247829	248272	surface protease GP63, putative (fragment)	444	-0.4902	0.4481	1.588	0.9235	-5.794	0.3666
TcCLB.503947.20	TcChr38-P	+	246347	247162	mucin-associated surface protein (MASP), putative	816	-1.941	0.001067	4.102	4.501	0.1402	0.0003279
TcCLB.503949.40	TcChr27-S	+	524952	526085	UDP-Gal or UDP-GlcNAc-dependent glycosyltransferase, putative	1134	-1.581	0.0002096	3.904	5.126	1.944	4.919e-05
TcCLB.503951.10	TcChr23-S	+	56951	57820	retrotransposon hot spot protein (RHS, pseudogene), putative	870	0.3205	0.5693	1.819	-0.7018	-6.058	0.4908
TcCLB.503953.10	TcChr21-S	-	507066	508667	hypothetical protein, conserved	1602	-0.374	0.04289	6.054	2.451	-4.719	0.02343
TcCLB.503953.14	TcChr21-S	-	505662	506111	hypothetical protein, conserved	450	0.4371	0.1088	4.312	-1.921	-5.349	0.06886
TcCLB.503953.20	TcChr21-S	-	504878	505417	hypothetical protein, conserved	540	0.817	0.006295	3.699	-3.435	-2.133	0.002577
TcCLB.503953.30	TcChr21-S	-	500841	504086	protein kinase, putative	3246	-0.6047	0.01201	5.031	3.113	-3.079	0.005415
TcCLB.503953.40	TcChr21-S	-	499566	500201	hypothetical protein, conserved	636	0.655	0.02448	3.757	-2.748	-3.614	0.0123
TcCLB.503953.50	TcChr21-S	-	496027	499344	hypothetical protein, conserved	3318	1.028	7.288e-07	6.543	-8.278	7.998	6.108e-08
TcCLB.503953.59	TcChr21-S	-	494479	495476	mitochondrial DNA polymerase beta-PAK, putative	998	0.4856	0.05524	4.316	-2.312	-4.638	0.03139
TcCLB.503955.10	TcChr21-S	-	493642	494376	mitochondrial DNA polymerase beta-PAK, putative	735	0.3446	0.1599	4.145	-1.682	-5.678	0.1079
TcCLB.503955.100	TcChr21-S	+	463827	468770	protein kinase, putative	4944	-0.06641	0.6933	5.983	0.4954	-7.358	0.6256
TcCLB.503955.110	TcChr21-S	+	461082	462674	protein kinase, putative	1593	0.3655	0.1091	4.661	-1.92	-5.432	0.06906
TcCLB.503955.20	TcChr21-S	-	491538	492749	mitochondrial DNA polymerase beta, putative	1212	2.494	1.114e-10	6.384	-16.29	19.35	9.813e-13
TcCLB.503955.30	TcChr21-S	-	489124	490164	hypothetical protein, conserved	1041	0.7232	0.002881	4.85	-3.822	-1.549	0.001042
TcCLB.503955.40	TcChr21-S	+	485538	487691	trans-sialidase, Group II, putative	2154	0.4119	0.0433	5.46	-2.446	-4.59	0.02368
TcCLB.503955.50	TcChr21-S	+	480892	482997	hypothetical protein, conserved	2106	0.007051	0.977	5.541	-0.03796	-7.423	0.9701
TcCLB.503955.55	TcChr21-S	+	477482	477871	hypothetical protein, conserved	390	0.02658	0.949	3.318	-0.08471	-6.784	0.9333
TcCLB.503955.60	TcChr21-S	+	476357	477028	hypothetical protein, conserved	672	0.372	0.1255	4.435	-1.835	-5.512	0.08121
TcCLB.503955.70	TcChr21-S	+	474637	475668	eukaryotic translation initiation factor 2 beta subunit, putative	1032	1.039	6.547e-06	5.959	-6.952	5.357	8.734e-07
TcCLB.503955.80	TcChr21-S	+	471239	473266	hypothetical protein	2028	0.2864	0.3907	4.269	-1.043	-6.475	0.3093
TcCLB.503955.89	TcChr21-S	+	470016	470609	hypothetical protein, conserved	594	0.1677	0.4257	4.897	-0.9687	-6.753	0.3441
TcCLB.503957.10	TcChr24-S	+	710958	711734	trans-sialidase, putative	777	-5.085	1.034e-10	4.772	15.63	19	8.691e-13
TcCLB.503957.120	TcChr24-S	+	745776	748745	retrotransposon hot spot (RHS) protein, putative	2970	-0.158	0.5119	4.713	0.805	-6.849	0.4302
TcCLB.503957.20	TcChr24-S	+	713932	716265	retrotransposon hot spot (RHS) protein, putative	2334	0.09054	0.667	5.116	-0.5373	-7.155	0.5969
TcCLB.503957.25	TcChr24-S	+	719854	721914	trans-sialidase (pseudogene), putative	2061	-0.3517	0.4613	2.769	0.8982	-6.206	0.3796
TcCLB.503957.30	TcChr24-S	+	725151	728090	retrotransposon hot spot (RHS) protein, putative	2940	-0.06982	0.7865	4.412	0.3453	-7.004	0.7334
TcCLB.503957.60	TcChr24-S	+	729406	731499	trans-sialidase (pseudogene), putative	2094	-0.3631	0.07191	4.815	2.164	-5.004	0.04252
TcCLB.503957.90	TcChr24-S	+	733188	743366	dispersed gene family protein 1 (DGF-1, pseudogene), putative	10179	-0.1729	0.7725	4.144	0.3709	-6.958	0.7173
TcCLB.503959.10	TcChr36-S	-	1093315	1095021	hypothetical protein, conserved	1707	0.3867	0.04014	5.389	-2.486	-4.561	0.02174
TcCLB.503959.20	TcChr36-S	-	1090812	1093004	hypothetical protein, conserved	2193	0.4775	0.009008	5.674	-3.256	-3.009	0.003899
TcCLB.503959.30	TcChr36-S	-	1088454	1090547	hypothetical protein, conserved	2094	0.4314	0.007712	6.546	-3.334	-2.991	0.00326
TcCLB.503959.40	TcChr36-S	-	1086064	1087668	hypothetical protein	1605	-0.06127	0.7648	5.387	0.3798	-7.289	0.708
TcCLB.503959.50	TcChr36-S	-	1083846	1085750	hypothetical protein, conserved	1905	0.07924	0.7283	5.05	-0.4385	-7.177	0.6657
TcCLB.503959.60	TcChr36-S	-	1082653	1083522	hypothetical protein, conserved	870	-0.02759	0.8697	6.053	0.2135	-7.484	0.8331
TcCLB.503959.78	TcChr36-S	-	1077601	1078837	hypothetical protein, conserved	1237	0.1026	0.6976	4.461	-0.4889	-6.98	0.6302
TcCLB.503965.10	TcChr5-P	-	176092	177117	hypothetical protein, conserved	1026	0.244	0.3351	4.598	-1.165	-6.462	0.2576
TcCLB.503965.20	TcChr5-P	-	175581	176039	hypothetical protein, conserved	459	0.6008	0.01284	5.182	-3.079	-3.26	0.005845
TcCLB.503965.30	TcChr5-P	-	174537	175328	hypothetical protein, conserved	792	1.127	8.348e-05	4.43	-5.591	2.698	1.7e-05
TcCLB.503965.39	TcChr5-P	-	173654	174323	hypothetical protein, conserved	670	1.079	0.002677	3.761	-3.859	-1.13	0.0009564
TcCLB.503967.10	TcChr17-S	+	448704	449837	hypothetical protein, conserved	1134	1.503	1.773e-07	5.327	-9.201	9.909	1.101e-08
TcCLB.503967.19	TcChr17-S	+	450471	451588	hypothetical protein	1118	1.429	0.001305	3.087	-4.214	-0.1853	0.0004149
TcCLB.503967.4	TcChr17-S	+	446694	447152	hypothetical protein, conserved	459	0.7016	0.06881	2.782	-2.19	-4.396	0.0404
TcCLB.503969.10	TcChr16-S	+	418316	419797	tubulin delta chain (TUBD1)	1482	0.366	0.1297	4.639	-1.815	-5.577	0.0844
TcCLB.503969.20	TcChr16-S	+	420187	420990	hypothetical protein, conserved	804	-2.258	0.01814	-0.2249	2.904	-2.503	0.008692
TcCLB.503971.10	TcChr16-S	+	431147	433063	hypothetical protein, conserved	1917	1.611	2.886e-10	7.24	-14.52	17.97	3.463e-12
TcCLB.503971.20	TcChr16-S	+	433997	434830	hypothetical protein, conserved	834	0.5285	0.04137	4.526	-2.47	-4.384	0.0225
TcCLB.503971.30	TcChr16-S	+	435225	435743	hypothetical protein, conserved	519	0.4532	0.1058	4.039	-1.938	-5.184	0.06666
TcCLB.503971.40	TcChr16-S	+	436195	437313	translation initiation factor 2 subunit, putative	1119	1.258	1.735e-05	4.635	-6.418	4.469	2.721e-06
TcCLB.503971.5	TcChr16-S	+	430389	430694	hypothetical protein, conserved	306	-0.9222	0.0839	2.221	2.075	-4.35	0.05094
TcCLB.503971.50	TcChr16-S	+	438766	439821	hypothetical protein, conserved	1056	-2.393	0.0003008	5.419	5.869	1.56	7.481e-05
TcCLB.503971.59	TcChr16-S	+	441169	442497	hypothetical protein, conserved (fragment)	1329	0.8975	0.001093	4.189	-4.302	-0.2767	0.0003369
TcCLB.503973.10	TcChr41-P	-	780200	780667	hypothetical protein	468	0.9247	0.0239	2.877	-2.761	-3.315	0.01194
TcCLB.503973.120	TcChr41-P	-	820826	821863	mucin-associated surface protein (MASP), putative	1038	-2.557	2.742e-06	4.121	7.465	6.94	3.036e-07
TcCLB.503973.140	TcChr41-P	-	823286	824326	hypothetical protein, conserved (pseudogene)	1041	0.493	0.3341	1.881	-1.167	-5.676	0.2568
TcCLB.503973.150	TcChr41-P	-	825718	826530	mucin-associated surface protein (MASP), putative	813	-5.963	2.301e-07	3.118	9.231	9.382	1.505e-08
TcCLB.503973.170	TcChr41-P	-	828224	828817	hypothetical protein	594	0.2297	0.7159	0.9749	-0.4582	-6.023	0.6517
TcCLB.503973.181	TcChr41-P	-	828978	829655	surface protease GP63 (pseudogene), putative	678	0.01511	0.9858	1.04	-0.02236	-6.076	0.9824
TcCLB.503973.190	TcChr41-P	-	830434	831522	mucin-associated surface protein (MASP), putative	1089	1.076	0.03994	2.072	-2.488	-3.685	0.02162
TcCLB.503973.20	TcChr41-P	-	782252	784501	trans-sialidase (pseudogene), putative	2250	0.385	0.2459	3.159	-1.392	-5.787	0.1789
TcCLB.503973.240	TcChr41-P	-	838057	839535	mucin-associated surface protein (MASP), putative	1479	-0.7686	0.1045	2.391	1.946	-4.63	0.06567
TcCLB.503973.250	TcChr41-P	-	840031	840636	mucin TcMUCII (pseudogene), putative	606	-2.546	0.001442	1.809	4.164	0.01514	0.0004662
TcCLB.503973.255	TcChr41-P	-	841486	842121	hypothetical protein, conserved (pseudogene)	636	1.038	0.1751	0.7153	-1.622	-4.876	0.1203
TcCLB.503973.260	TcChr41-P	-	842882	844393	syntaxin binding protein (pseudogene), putative	1512	0.3165	0.5995	1.772	-0.65	-6.099	0.523
TcCLB.503973.271	TcChr41-P	-	844948	846780	surface protease GP63 (pseudogene), putative	1833	0.4505	0.3597	2.242	-1.11	-5.822	0.2801
TcCLB.503973.280	TcChr41-P	-	847224	848504	mucin-associated surface protein (MASP), putative	1281	-1.718	0.004974	3.075	3.569	-1.472	0.001957
TcCLB.503973.290	TcChr41-P	-	849029	849658	mucin TcMUCII, putative	630	-1.306	0.04635	1.393	2.409	-3.564	0.02561
TcCLB.503973.300	TcChr41-P	-	851742	852917	surface protease GP63 (pseudogene), putative	1176	-0.462	0.6038	0.8855	0.643	-5.847	0.5274
TcCLB.503973.31	TcChr41-P	-	784983	788786	hypothetical protein, conserved (pseudogene)	3804	1.651	6.809e-05	3.308	-5.695	3.158	1.344e-05
TcCLB.503973.320	TcChr41-P	-	854569	855201	mucin TcMUCII, putative	633	-2.773	0.004589	0.7178	3.596	-1.156	0.001784
TcCLB.503973.340	TcChr41-P	-	858835	861162	trans-sialidase (pseudogene), putative	2328	-1.028	0.1212	1.608	1.856	-4.622	0.07797
TcCLB.503973.350	TcChr41-P	+	866283	866723	hypothetical protein	441	0.6214	0.2804	1.219	-1.299	-5.393	0.2085
TcCLB.503973.40	TcChr41-P	-	791817	802151	dispersed gene family protein 1 (DGF-1), putative	10335	1.202	0.02297	3.486	-2.895	-3.404	0.01141
TcCLB.503973.50	TcChr41-P	-	805329	806795	mucin-associated surface protein (MASP), putative	1467	-1.17	0.03708	2.074	2.529	-3.543	0.01982
TcCLB.503973.57	TcChr41-P	-	807330	807869	mucin TcMUCII (pseudogene), putative	540	-2.09	0.002476	1.826	3.896	-0.5569	0.0008761
TcCLB.503973.64	TcChr41-P	-	809281	810444	hypothetical protein, conserved (pseudogene)	1164	0.4784	0.414	1.267	-0.993	-5.725	0.3324
TcCLB.503973.70	TcChr41-P	-	811720	812514	serine-alanine-and proline-rich protein, putative	795	-5.217	9.861e-08	2.379	9.607	10.31	5.361e-09
TcCLB.503973.80	TcChr41-P	-	813951	814805	mucin-associated surface protein (MASP), putative	855	-2.495	0.0004688	2.939	4.722	1.202	0.0001259
TcCLB.503975.100	TcChr23-S	-	127993	133770	Present in the outer mitochondrial membrane proteome 22 (POMP22)	5778	-0.7685	0.005684	4.559	3.486	-2.109	0.002287
TcCLB.503975.20	TcChr23-S	-	108791	111025	hypothetical protein	2235	-0.3152	0.443	3.637	0.9343	-6.355	0.3612
TcCLB.503975.40	TcChr23-S	-	113284	115704	hypothetical protein, conserved	2421	-0.1587	0.4273	5.466	0.9653	-6.912	0.3457
TcCLB.503975.50	TcChr23-S	-	117535	119499	hypothetical protein, conserved	1965	-0.01685	0.9439	5.494	0.09297	-7.356	0.9268
TcCLB.503975.60	TcChr23-S	-	120573	121376	hypothetical protein	804	1.074	1.98e-05	4.642	-6.346	4.302	3.18e-06
TcCLB.503975.70	TcChr23-S	-	124519	126585	hypothetical protein, conserved	2067	0.1499	0.5227	4.926	-0.7844	-6.887	0.4418
TcCLB.503977.15	TcChr41-S	-	2112008	2113129	surface protease GP63 (pseudogene), putative	1122	-2.297	0.00366	1.206	3.706	-0.9299	0.001369
TcCLB.503977.30	TcChr41-S	-	2113736	2114467	mucin-associated surface protein (MASP), putative	732	-3.489	2.705e-06	3.256	7.473	6.923	2.988e-07
TcCLB.503977.40	TcChr41-S	-	2114982	2115566	mucin TcMUCII, putative	585	-3.69	8.526e-06	2.715	6.805	5.541	1.189e-06
TcCLB.503977.50	TcChr41-S	-	2117696	2119405	surface protease GP63 (pseudogene), putative	1710	-2.057	0.003761	1.594	3.693	-0.9942	0.001412
TcCLB.503977.70	TcChr41-S	-	2120788	2122182	mucin-associated surface protein (MASP, pseudogene), putative	1395	-1.887	0.0008746	2.783	4.414	0.4634	0.0002592
TcCLB.503977.79	TcChr41-S	-	2122463	2122659	elongation factor 1-gamma (EF-1-gamma), putative	197	0.6929	0.4246	0.3666	-0.9708	-5.571	0.343
TcCLB.503979.10	TcChr26-P	-	667748	669823	ethanolamine phosphotransferase, putative (fragment)	2076	0.1766	0.3274	5.977	-1.182	-6.788	0.2507
TcCLB.503979.20	TcChr26-P	-	666491	667363	hypothetical protein, conserved	873	0.04639	0.8593	4.44	-0.2304	-7.107	0.8201
TcCLB.503981.20	TcChr26-S	-	635910	636506	hypothetical protein, conserved	597	-0.03144	0.9181	4.381	0.1348	-7.082	0.8941
TcCLB.503981.30	TcChr26-S	-	633752	635560	hypothetical protein, conserved	1809	-0.6305	0.01004	4.562	3.203	-2.783	0.004402
TcCLB.503981.40	TcChr26-S	-	630919	633201	DnaJ chaperone protein, putative	2283	0.8671	2.811e-06	6.873	-7.45	6.294	3.127e-07
TcCLB.503981.50	TcChr26-S	-	629815	630573	hypothetical protein, conserved	759	0.1548	0.5531	5.013	-0.7313	-6.981	0.473
TcCLB.503981.60	TcChr26-S	-	627881	629317	hypothetical protein, conserved	1437	-0.4059	0.05268	4.908	2.338	-4.689	0.02971
TcCLB.503981.70	TcChr26-S	-	626460	627605	hypothetical protein, conserved	1146	-0.096	0.691	5.213	0.4989	-7.184	0.6232
TcCLB.503981.80	TcChr26-S	-	621432	626159	hypothetical protein, conserved	4728	0.7889	3.514e-06	7.178	-7.319	5.997	4.083e-07
TcCLB.503981.9	TcChr26-S	-	637281	637946	hypothetical protein, conserved (pseudogene)	666	-0.4947	0.1084	3.859	1.923	-5.126	0.06856
TcCLB.503981.90	TcChr26-S	-	620356	620841	SNF2 family protein	486	-0.2093	0.6456	2.238	0.5734	-6.304	0.5726
TcCLB.503983.10	TcChr39-P	+	1373267	1373899	hypothetical protein, conserved	633	0.3686	0.4109	3.783	-1.005	-6.395	0.3294
TcCLB.503983.20	TcChr39-P	+	1374201	1375970	dihydroxyacetone kinase 1-like, putative	1770	0.2599	0.1783	5.212	-1.61	-6.059	0.1229
TcCLB.503983.29	TcChr39-P	+	1376184	1376905	hypothetical protein, conserved	722	0.5191	0.07782	4.029	-2.119	-4.889	0.04663
TcCLB.503985.10	TcChr24-S	-	28966	30987	trans-sialidase (pseudogene), putative	2022	0.234	0.5495	2.761	-0.7375	-6.355	0.4692
TcCLB.503985.20	TcChr24-S	-	32362	33975	retrotransposon hot spot protein (RHS, pseudogene), putative	1614	-0.6141	0.1435	2.74	1.751	-5.131	0.09509
TcCLB.503987.10	TcChr35-P	+	701891	702553	cop-coated vesicle membrane protein p24 precursor, putative	663	0.00948	0.9649	5.208	-0.05855	-7.283	0.9539
TcCLB.503987.20	TcChr35-P	+	703564	704415	hypothetical protein, conserved	852	0.5031	0.01844	5.35	-2.894	-3.703	0.008875
TcCLB.503987.30	TcChr35-P	+	704730	705890	Enriched in surface-labeled proteome protein 16 (ESP16)	1161	-1.314	1.941e-05	5.224	6.358	4.403	3.1e-06
TcCLB.503987.39	TcChr35-P	+	706749	706946	hypothetical protein, conserved	198	1.042	0.003157	3.604	-3.777	-1.307	0.001158
TcCLB.503987.4	TcChr35-P	+	699023	699382	Ras-related protein RAB2B, putative (fragment) (RAB2B)	360	-0.09819	0.7512	3.974	0.4019	-6.822	0.692
TcCLB.503987.50	TcChr35-P	+	708090	709811	hypothetical protein, conserved	1722	-0.06428	0.744	5.209	0.4134	-7.2	0.6837
TcCLB.503987.60	TcChr35-P	+	710341	710691	hypothetical protein, conserved	351	0.6484	0.0163	4.21	-2.958	-3.258	0.007693
TcCLB.503987.70	TcChr35-P	+	711160	711879	ribosome biogenesis protein TSR3, putative (tsr3)	720	0.3457	0.2897	3.851	-1.274	-6.109	0.217
TcCLB.503989.10	TcChr35-S	+	789010	789552	zinc finger protein 2, putative	543	-0.07377	0.7359	5.731	0.4261	-7.352	0.6745
TcCLB.503989.20	TcChr35-S	+	793550	795148	hypothetical protein, conserved	1599	0.4897	0.007712	5.191	-3.334	-2.721	0.00326
TcCLB.503989.30	TcChr35-S	+	795661	797652	hypothetical protein, conserved (pseudogene)	1992	1.793	7.221e-10	6.355	-13.64	16.85	1.09e-11
TcCLB.503989.50	TcChr35-S	+	798344	808021	hypothetical protein, conserved	9678	-0.007067	0.9651	6.976	0.0581	-7.649	0.9542
TcCLB.503989.60	TcChr35-S	+	809565	810398	protein phosphatase 2C, putative (fragment)	834	0.3198	0.2545	4.186	-1.368	-6.08	0.1863
TcCLB.503991.10	TcChr40-S	-	1887994	1888905	hypothetical protein, conserved	912	-0.06721	0.7664	5.904	0.3772	-7.383	0.71
TcCLB.503991.20	TcChr40-S	-	1885708	1887498	aminopeptidase P1, putative	1791	0.5171	0.01054	5.77	-3.179	-3.165	0.004657
TcCLB.503991.30	TcChr40-S	-	1884269	1885051	hypothetical protein, conserved	783	1.07	3.718e-06	5.833	-7.287	6.109	4.365e-07
TcCLB.503991.39	TcChr40-S	-	1882972	1883566	2,4-dihydroxyhept-2-ene-1,7-dioic acid aldolase, putative	595	1.421	2.669e-05	3.793	-6.185	4.117	4.524e-06
TcCLB.503993.10	TcChr30-P	-	68612	70687	trans-sialidase, Group I, putative	2076	-0.5849	0.02778	5.011	2.682	-3.942	0.0142
TcCLB.503993.20	TcChr30-P	-	67627	67998	hypothetical protein	372	-2.315	0.003673	1.297	3.704	-0.9267	0.001375
TcCLB.503993.30	TcChr30-P	+	65351	67540	surface protease GP63, putative	2190	0.9302	0.003769	3.887	-3.692	-1.593	0.001416
TcCLB.503995.10	TcChr41-P	-	511666	513234	Present in the outer mitochondrial membrane proteome 17 (fragment) (POMP17)	1569	-0.3709	0.2448	5.099	1.406	-6.236	0.1779
TcCLB.503995.20	TcChr41-P	-	508193	510481	hypothetical protein, conserved	2289	0.8571	0.0002748	4.864	-4.989	1.228	6.761e-05
TcCLB.503995.30	TcChr41-P	-	506993	507967	hypothetical protein	975	0.06714	0.8052	4.21	-0.3162	-6.92	0.7551
TcCLB.503995.40	TcChr41-P	-	506011	506718	hypothetical protein, conserved	708	-0.7075	0.006762	5.1	3.399	-2.43	0.002804
TcCLB.503995.50	TcChr41-P	-	503244	505388	serine peptidase, clan SC, family S9A-like protein (OPB)	2145	1.38	1.128e-07	6.713	-9.582	10.34	6.294e-09
TcCLB.503997.10	TcChr16-P	+	429116	430702	hypothetical protein, conserved	1587	-0.03547	0.8876	4.92	0.1853	-7.196	0.8549
TcCLB.503997.19	TcChr16-P	+	431147	431711	hypothetical protein, conserved	565	1.308	1.298e-05	4.322	-6.577	4.895	1.934e-06
TcCLB.503999.10	TcChr14-P	-	545828	547027	squalene monooxygenase, putative	1200	2.068	1.034e-10	6.397	-15.64	19.44	8.595e-13
TcCLB.503999.100	TcChr14-P	-	518156	521455	phospholipid-transporting ATPase 1-like protein, putative	3300	0.799	0.005836	4.218	-3.473	-2.153	0.002362
TcCLB.503999.110	TcChr14-P	-	514882	515349	hypothetical protein, conserved (fragment)	468	-0.8179	0.07588	3.051	2.134	-4.457	0.04526
TcCLB.503999.20	TcChr14-P	-	542629	544803	Kinesin-13 5, putative (KIN13-5)	2175	-0.01457	0.927	6.142	0.12	-7.52	0.9056
TcCLB.503999.30	TcChr14-P	-	537044	541186	hypothetical protein, conserved	4143	1.458	1.24e-09	6.92	-13.15	16.13	2.14e-11
TcCLB.503999.40	TcChr14-P	-	534054	536384	hypothetical protein, conserved	2331	0.1903	0.2467	5.742	-1.39	-6.497	0.1797
TcCLB.503999.50	TcChr14-P	-	531872	532288	ubiquitin-conjugating enzyme, putative	417	0.5567	0.01844	5.381	-2.903	-3.717	0.008872
TcCLB.503999.60	TcChr14-P	-	529400	530704	phosphoprotein phosphatase, putative	1305	0.3177	0.08882	5.554	-2.041	-5.447	0.05443
TcCLB.503999.70	TcChr14-P	-	526760	527893	ras-family member, GTP-binding protein, putative	1134	0.5581	0.002179	5.487	-3.961	-1.341	0.0007529
TcCLB.503999.80	TcChr14-P	-	523397	526483	hypothetical protein, conserved	3087	0.2843	0.04073	6.486	-2.478	-4.802	0.0221
TcCLB.503999.90	TcChr14-P	-	522103	522915	RNA-binding protein 34, putative (RBP34)	813	1.322	9.241e-07	4.821	-8.13	7.985	8.126e-08
TcCLB.504001.10	TcChr14-P	+	126950	127318	hypothetical protein, conserved	369	1.591	1.288e-08	6.26	-11.13	13.12	4.282e-10
TcCLB.504001.20	TcChr14-P	+	126249	126602	hypothetical protein, conserved	354	1.557	3.454e-05	6.135	-7.059	3.672	6.13e-06
TcCLB.504001.3	TcChr14-P	+	131193	132053	flagellar radial spoke component, putative (fragment)	861	-0.6974	0.02609	4.893	2.723	-3.822	0.01322
TcCLB.504001.6	TcChr14-P	+	127607	130891	protein kinase, putative	3285	0.2491	0.3614	5.897	-1.116	-6.84	0.2818
TcCLB.504003.14	TcChr22-P	+	547508	548751	hypothetical protein, conserved	1244	-0.2565	0.2868	4.925	1.282	-6.292	0.2144
TcCLB.504003.30	TcChr22-P	+	544283	546238	hypothetical protein	1956	-1.532	3.662e-06	5.233	7.296	6.406	4.282e-07
TcCLB.504003.40	TcChr22-P	+	541318	543564	hypothetical protein, conserved	2247	-0.3095	0.07031	6.396	2.177	-5.274	0.04142
TcCLB.504003.50	TcChr22-P	+	539795	540331	hypothetical protein, conserved	537	0.6816	0.02103	4.888	-2.831	-3.635	0.01032
TcCLB.504003.60	TcChr22-P	+	536864	538531	chaperonin/T-complex protein 1 gamma subunit, putative	1668	0.782	4.739e-05	8.095	-5.909	2.828	8.853e-06
TcCLB.504003.70	TcChr22-P	+	534989	536383	S-adenosyl-methyltransferase mraW-like protein, putative	1395	0.2788	0.09747	5.789	-1.987	-5.528	0.06062
TcCLB.504003.80	TcChr22-P	+	534405	534773	hypothetical protein, conserved	369	-0.44	0.3228	3.251	1.194	-5.892	0.2464
TcCLB.504003.90	TcChr22-P	+	533373	534107	hypothetical protein, conserved	735	0.4555	0.0362	5.04	-2.542	-4.274	0.01925
TcCLB.504005.10	TcChr41-S	+	91555	92310	endonuclease III, putative	756	0.5314	0.01898	5.178	-2.879	-3.715	0.009185
TcCLB.504005.20	TcChr41-S	+	90507	91265	N-Acetyl-D-glucosaminylphosphatidylinositol de-N-acetylase, putative	759	0.3798	0.2475	4.466	-1.392	-6.147	0.1803
TcCLB.504005.29	TcChr41-S	+	89466	90164	hypothetical protein, conserved	699	0.5654	0.01594	4.913	-2.97	-3.439	0.007488
TcCLB.504005.3	TcChr41-S	+	94183	95990	RNA helicase, putative	1808	0.1837	0.3553	5.547	-1.119	-6.774	0.2762
TcCLB.504005.40	TcChr41-S	+	88034	89014	hypothetical protein, conserved	981	0.1349	0.5549	4.643	-0.7276	-6.874	0.4752
TcCLB.504005.50	TcChr41-S	+	85920	87788	hypothetical protein, conserved	1869	-0.2843	0.2342	5.387	1.426	-6.301	0.169
TcCLB.504005.54	TcChr41-S	+	84876	85199	hypothetical protein, conserved	324	-0.6305	0.002815	5.851	3.835	-1.611	0.001013
TcCLB.504005.6	TcChr41-S	+	92642	93016	RNA-binding protein, putative	375	0.6991	0.01609	5.71	-3.037	-3.501	0.007576
TcCLB.504005.60	TcChr41-S	+	83879	84610	hypothetical protein, conserved	732	-0.1134	0.7276	4.488	0.4396	-6.952	0.6649
TcCLB.504007.20	Tcruzi_4862	-	5274	7898	trans-sialidase, Group V, putative	2625	-2.67	1.663e-05	2.434	6.441	4.879	2.59e-06
TcCLB.504009.10	TcChr20-S	+	335253	336575	hypothetical protein, conserved	1323	0.9004	8.604e-06	5.522	-6.8	5.115	1.202e-06
TcCLB.504009.20	TcChr20-S	+	333456	334460	hypothetical protein, conserved	1005	0.3514	0.1078	4.578	-1.927	-5.404	0.06814
TcCLB.504009.30	TcChr20-S	+	331290	333239	hypothetical protein, conserved	1950	0.7592	0.0007279	5.219	-4.504	-0.03179	0.0002094
TcCLB.504009.4	TcChr20-S	+	336857	337641	hypothetical protein, conserved	785	0.3427	0.219	3.784	-1.473	-5.852	0.1561
TcCLB.504009.40	TcChr20-S	+	329747	330844	Axonemal inner arm dynein light chain, putative	1098	-0.2737	0.2095	5.123	1.503	-6.145	0.1483
TcCLB.504009.60	TcChr20-S	+	326028	329432	hypothetical protein, conserved	3405	-0.5246	0.00134	6.857	4.2	-0.9793	0.0004281
TcCLB.504009.70	TcChr20-S	+	325135	325518	succinate dehydrogenase cytochrome B subunit	384	0.9173	0.0001163	4.993	-5.424	2.173	2.484e-05
TcCLB.504011.30	TcChr14-S	+	428871	430667	surface protease GP63 (pseudogene), putative	1797	0.8034	0.1318	1.882	-1.804	-4.853	0.08609
TcCLB.504011.40	TcChr14-S	-	430977	431855	XPA-interacting protein, putative	879	0.6965	0.001549	5.137	-4.129	-0.8887	0.0005067
TcCLB.504011.60	TcChr14-S	-	432272	433333	hypothetical protein, conserved	1062	0.3659	0.06099	5.362	-2.257	-5.006	0.03517
TcCLB.504011.70	TcChr14-S	-	433700	434242	hypothetical protein, conserved	543	1.357	0.003034	2.756	-3.797	-1.04	0.001107
TcCLB.504011.80	TcChr14-S	-	435553	436638	hypothetical protein, conserved	1086	-0.7945	0.03211	3.726	2.606	-3.762	0.01678
TcCLB.504013.100	TcChr34-P	-	478981	479484	ribosomal protein S19, putative	504	1.316	1.224e-08	7.593	-11.17	13.09	4.005e-10
TcCLB.504013.11	TcChr34-P	-	462874	463536	ribosomal protein L13, putative (fragment)	663	0.3012	0.0219	9.542	-2.806	-4.294	0.0108
TcCLB.504013.110	TcChr34-P	-	481437	482750	serine/threonine-protein phosphatase 2A, catalytic subunit, putative	1314	-0.4204	0.09795	4.669	1.984	-5.264	0.06094
TcCLB.504013.20	TcChr34-P	-	463736	464503	hypothetical protein	768	0.8188	0.001194	4.631	-4.257	-0.4587	0.0003743
TcCLB.504013.30	TcChr34-P	-	464764	465108	hypothetical protein, conserved	345	0.6868	0.02193	4.111	-2.805	-3.591	0.01083
TcCLB.504013.40	TcChr34-P	-	465693	466718	serine acetyltransferase, putative (SAT)	1026	0.3769	0.07499	5.271	-2.141	-5.202	0.04462
TcCLB.504013.50	TcChr34-P	-	466942	468825	selenocysteine-tRNA-specific elongation factor, putative	1884	0.6457	0.001362	5.548	-4.192	-0.833	0.0004364
TcCLB.504013.55	TcChr34-P	-	469159	469467	hypothetical protein, conserved	309	0.8613	0.001455	4.22	-4.16	-0.5447	0.0004711
TcCLB.504013.60	TcChr34-P	-	470691	472367	regulatory subunit of protein kinase a-like protein, putative	1677	2.703	3.785e-08	6.606	-13.73	12.15	1.635e-09
TcCLB.504013.70	TcChr34-P	-	473886	476159	metallo-peptidase, Clan MC, Family M14	2274	0.477	0.002365	6.438	-3.919	-1.6	0.0008308
TcCLB.504013.90	TcChr34-P	-	476808	478550	hypothetical protein, conserved	1743	0.9092	7.659e-06	6.161	-6.864	5.162	1.049e-06
TcCLB.504015.11	TcChr15-P	-	531438	532136	mucin-associated surface protein (MASP), putative (fragment)	699	-2.679	0.0001358	2.312	5.345	2.573	2.974e-05
TcCLB.504015.21	TcChr15-P	-	532332	532919	elongation factor 1-gamma (EF-1-gamma, pseudogene), putative	588	0.3674	0.5664	1.566	-0.7069	-5.97	0.4876
TcCLB.504015.30	TcChr15-P	-	534017	536398	surface protease GP63, putative	2382	-6.397	2.279e-11	4.85	17.35	20.45	1.198e-13
TcCLB.504017.10	TcChr18-S	-	151262	151657	Nascent polypeptide-associated complex subunit beta, putative	396	0.6341	0.0003195	6.743	-4.914	0.6556	8.044e-05
TcCLB.504017.20	TcChr18-S	-	149641	150618	hypothetical protein, conserved	978	1.094	5.808e-06	5.089	-7.021	5.662	7.558e-07
TcCLB.504017.30	TcChr18-S	-	146729	149257	hypothetical protein, conserved	2529	0.2572	0.1732	5.575	-1.629	-6.126	0.1187
TcCLB.504017.40	TcChr18-S	-	145379	146500	aminomethyltransferase, mitochondrial, putative (GCV)	1122	0.3097	0.1404	4.886	-1.765	-5.751	0.09257
TcCLB.504017.50	TcChr18-S	-	144225	144572	hypothetical protein, conserved	348	-0.28	0.4458	3.616	0.9283	-6.391	0.3641
TcCLB.504017.54	TcChr18-S	-	142952	143809	hypothetical protein, conserved	858	0.1124	0.6351	4.68	-0.5906	-7.003	0.5613
TcCLB.504017.60	TcChr18-S	-	141167	142582	hypothetical protein, conserved	1416	0.06625	0.808	4.585	-0.3117	-7.111	0.7584
TcCLB.504017.70	TcChr18-S	-	138627	140816	hypothetical protein	2190	0.5222	0.009558	5.572	-3.228	-3.062	0.004161
TcCLB.504017.79	TcChr18-S	-	137037	138019	glycyl-tRNA synthetase, putative	983	1.168	1.734e-05	5.411	-6.433	4.318	2.719e-06
TcCLB.504019.3	TcChr35-S	-	131726	137167	hypothetical protein (fragment)	5442	0.4511	0.3114	5.61	-1.26	-6.645	0.2362
[truncated: 20,258 more rows]

## Sheet: clbr_a60_to_a96
Combined Differential Expression of clbr_a60_to_a96
geneid_1	txchrom_3	txstrand_4	txstart_5	txend_6	genedescription_7	genesize_8	limma_logfc_9	limma_adjp_10	limma_ave_11	limma_t_12	limma_b_13	limma_p_14
TcCLB.397923.10	Tcruzi_56	+	2	586	mucin-associated surface protein (MASP), putative	585	2.92	0.0001166	2.801	5.728	3.365	1.248e-05
TcCLB.397937.10	TcChr20-S	-	14765	15403	pumilio/PUF RNA binding protein 1, putative (PUF1)	639	-0.5175	0.01636	4.423	-3.139	-2.92	0.005095
TcCLB.397937.5	TcChr20-S	-	13655	14050	N-acetylglucosamine-6-phosphate deacetylase-like protein, putative (fragment)	396	-0.5446	0.0176	4.313	-3.101	-2.994	0.005564
TcCLB.398009.10	Tcruzi_8859	+	11	2449	retrotransposon hot spot protein (RHS, pseudogene), putative	2439	-0.2533	0.2422	4.762	-1.525	-6.051	0.1427
TcCLB.398009.20	Tcruzi_8859	+	3723	5726	trans-sialidase (pseudogene), putative	2004	-0.1102	0.5416	5.157	-0.8411	-6.923	0.4101
TcCLB.398235.10	TcChr37-P	+	186781	187215	protein kinase, putative (fragment)	435	0.002207	0.9962	3.284	0.00927	-6.728	0.9927
TcCLB.398235.20	TcChr37-P	+	186212	186424	ubiquitin fusion degardation protein, putative	213	0.03602	0.9619	1.769	0.07932	-6.251	0.9376
TcCLB.398265.9	Tcruzi_81	+	310	1763	trans-sialidase, putative	1454	2.084	0.006369	1.819	3.634	-1.089	0.00162
TcCLB.398345.10	TcChr40-S	+	517675	518916	hypothetical protein, conserved	1242	-0.5214	0.003549	5.164	-3.936	-1.334	0.0007981
TcCLB.398477.10	TcChr21-P	-	2230	4593	trans-sialidase, Group II, putative	2364	1.461	0.03856	2.394	2.679	-3.019	0.0143
TcCLB.398751.10	TcChr35-S	-	108060	108548	hypothetical protein, conserved	489	0.3574	0.5457	1.292	0.8335	-5.786	0.4142
TcCLB.398915.5	TcChr24-P	-	211077	212927	trans-sialidase, putative (fragment)	1851	0.7616	0.000106	5.993	5.783	2.882	1.104e-05
TcCLB.399033.10	TcChr24-S	-	251726	252310	hypothetical protein	585	-0.454	0.2304	3.891	-1.576	-5.723	0.1336
TcCLB.399033.19	TcChr24-S	-	249358	251317	mitochondrial RNA binding protein 1	1960	-0.6193	8.587e-05	5.37	-5.897	3.099	8.55e-06
TcCLB.399173.10	Tcruzi_9108	-	9	1097	trans-sialidase, putative (fragment)	1089	2.165	0.007367	3.949	3.749	-1.28	0.001932
TcCLB.399373.20	Tcruzi_9155	-	4234	5982	dispersed gene family protein 1 (DGF-1), putative	1749	-0.3025	0.4742	2.883	-0.9717	-6.2	0.3427
TcCLB.399373.9	Tcruzi_9155	-	3	1973	retrotransposon hot spot (RHS) protein, putative (fragment)	1971	0.00513	0.9819	5.702	0.0397	-7.412	0.9687
TcCLB.399389.10	Tcruzi_9158	-	38	8248	hypothetical protein, conserved	8211	-0.5084	0.0001071	8.059	-5.777	2.5	1.119e-05
TcCLB.399685.10	Tcruzi_9229	-	2	1009	trans-sialidase, putative (fragment)	1008	1.461	0.005869	3.821	3.738	-1.232	0.001464
TcCLB.399997.10	TcChr37-P	-	33320	34372	retrotransposon hot spot (RHS) protein, putative	1053	0.1607	0.4743	5.361	0.9723	-6.879	0.3428
TcCLB.400945.10	TcChr31-S	-	29316	30302	trans-sialidase (pseudogene), putative	987	-0.1233	0.8802	0.3663	-0.2331	-6.045	0.818
TcCLB.401041.10	TcChr14-S	+	586977	588116	retrotransposon hot spot protein (RHS, pseudogene), putative	1140	0.3133	0.06806	5.611	2.35	-4.844	0.02901
TcCLB.401183.10	Tcruzi_9549	+	3	1475	trans-sialidase, putative (fragment)	1473	4.61	0.006763	3.78	4.37	-0.9231	0.001738
TcCLB.401469.10	TcChr35-P	+	789010	789552	zinc finger protein 2, putative	543	-0.389	0.03793	5.618	-2.689	-4.186	0.014
TcCLB.401469.20	TcChr35-P	+	787506	788312	pumilio/PUF RNA binding protein 7, putative (PUF7)	807	-0.7923	0.0006591	4.239	-4.806	0.9205	0.0001033
TcCLB.401473.9	TcChr25-S	+	173974	175273	DNA-directed rna polymerase I largest subunit, putative	1300	-0.5851	0.01025	4.808	-3.387	-2.483	0.00288
TcCLB.401569.10	TcChr33-S	+	203490	204662	trans-sialidase, putative	1173	2.606	0.0005427	2.453	4.964	1.65	8.144e-05
TcCLB.401661.10	TcChr35-S	+	1174114	1175710	trans-sialidase (pseudogene), putative	1597	-0.01615	0.9522	4.338	-0.09791	-7.061	0.923
TcCLB.401961.10	Tcruzi_315	-	1	1383	trans-sialidase, putative (fragment)	1383	1.357	0.134	-0.5628	1.932	-4.125	0.0674
TcCLB.402255.10	Tcruzi_330	-	1	1686	retrotransposon hot spot protein (RHS, pseudogene), putative	1686	0.2281	0.4149	4.343	1.092	-6.289	0.2875
TcCLB.402375.10	TcChr22-P	+	235735	237141	retrotransposon hot spot protein (RHS, pseudogene), putative	1407	1.144	5.433e-07	6.355	9.078	9.66	1.374e-08
TcCLB.402449.10	TcChr17-P	-	304114	305306	trans-sialidase (pseudogene), putative	1193	3.44	7.554e-08	5.976	11.44	12.6	9.503e-10
TcCLB.402647.9	TcChr26-P	-	679723	680963	hypothetical protein, conserved	1241	-0.04715	0.8833	4.29	-0.2275	-7.002	0.8223
TcCLB.402857.10	TcChr4-P	-	1580	2542	hypothetical protein, conserved (fragment)	963	-0.7295	0.000301	4.75	-5.216	1.776	4.004e-05
TcCLB.402857.20	TcChr4-P	-	2784	5942	hypothetical protein	3159	-0.2122	0.09096	6.739	-2.176	-5.468	0.04155
TcCLB.402863.9	Tcruzi_9921	-	1	5454	dynein heavy chain, putative (fragment)	5454	0.9299	2.623e-07	8.196	9.64	10.42	5.055e-09
TcCLB.402919.10	Tcruzi_368	+	3	599	trans-sialidase, putative	597	2.676	1.734e-05	2.872	6.813	5.558	1.17e-06
TcCLB.403031.10	Tcruzi_372	+	1	1062	trans-sialidase, putative (fragment)	1062	-1.974	0.08468	-0.9928	-2.219	-3.629	0.03803
TcCLB.403153.10	TcChr36-S	-	210259	211056	receptor-type adenylate cyclase (pseudogene), putative	798	0.5861	0.1328	2.91	1.938	-4.73	0.0667
TcCLB.403481.10	Tcruzi_10059	-	15	1268	trans-sialidase, putative (fragment)	1254	3.635	0.03116	1.189	2.977	-2.592	0.011
TcCLB.403789.9	TcChr25-S	+	172858	173873	DNA-directed rna polymerase I largest subunit, putative	1016	-0.3611	0.1304	4.228	-1.949	-5.178	0.0652
TcCLB.403869.10	Tcruzi_10145	-	1	1983	trans-sialidase, putative (fragment)	1983	1.517	0.007154	3.812	3.66	-1.436	0.001866
TcCLB.403875.10	TcChr23-P	-	234456	235574	cysteine peptidase, Clan CA, family C51, putative	1119	0.12	0.4041	6.714	1.116	-6.946	0.2777
TcCLB.403875.19	TcChr23-P	-	233614	234024	hypothetical protein, conserved (fragment)	411	0.1264	0.7891	2.364	0.3993	-6.324	0.6938
TcCLB.403985.10	TcChr40-P	+	2010699	2011553	retrotransposon hot spot (RHS) protein, putative, (fragment)	855	0.6486	0.01111	4.628	3.344	-2.434	0.003182
TcCLB.404001.10	TcChr3-S	+	129375	131027	hypothetical protein, conserved	1653	-0.7923	5.06e-05	5.426	-6.191	3.782	4.467e-06
TcCLB.404001.20	TcChr3-S	+	121932	128921	hypothetical protein, conserved	6990	-1.205	2.566e-08	7.391	-11.75	13.84	1.879e-10
TcCLB.404001.4	TcChr3-S	+	131454	133295	metalloprotease, putative (fragment)	1842	-0.7506	1.521e-06	6.4	-8.34	8.103	5.427e-08
TcCLB.404073.10	TcChr7-P	+	191488	191856	hypothetical protein, conserved	369	1.596	0.001179	3.268	4.5	0.6245	0.0002118
TcCLB.404073.20	TcChr7-P	+	192261	192794	actin, putative (fragment)	534	0.2402	0.5203	3.156	0.8828	-6.266	0.3877
TcCLB.404431.10	TcChr18-P	-	80040	81116	trans-sialidase, putative	1077	1.311	0.01026	3.257	3.387	-1.788	0.002884
TcCLB.404455.10	Tcruzi_448	-	22	1026	trans-sialidase, putative (fragment)	1005	2.944	4.173e-05	3.667	6.382	4.597	3.515e-06
TcCLB.404711.10	TcChr21-S	-	67145	69937	trans-sialidase (pseudogene), putative	2793	0.03607	0.8539	5.929	0.2801	-7.407	0.7823
TcCLB.404843.10	TcChr21-S	-	262033	263259	hypothetical protein, conserved	1227	0.507	0.03143	4.619	2.794	-3.627	0.01111
TcCLB.404843.20	TcChr21-S	-	260804	261640	hypothetical protein, conserved	837	0.09673	0.6614	6.268	0.6257	-7.336	0.5397
TcCLB.404845.10	TcChr15-P	+	103289	105307	trans-sialidase (pseudogene), putative	2019	0.1024	0.6541	4.956	0.6368	-6.914	0.5313
TcCLB.404975.30	TcChr31-S	-	27503	28960	trans-sialidase (pseudogene), putative	1458	-0.2793	0.6692	1.352	-0.6086	-6.075	0.5495
TcCLB.405165.10	TcChr11-S	+	465802	466401	hypothetical protein, conserved	600	-0.04541	0.9115	2.74	-0.175	-6.622	0.8629
TcCLB.405165.19	TcChr11-S	+	466833	467642	hypothetical protein, conserved (fragment)	810	0.9042	0.005969	4.306	3.69	-1.592	0.001496
TcCLB.405179.10	TcChr30-S	-	212181	213239	dynein heavy chain, putative (fragment)	1059	0.3681	0.1206	4.554	1.999	-5.183	0.05915
TcCLB.405453.9	TcChr24-S	-	192337	195709	dispersed gene family protein 1 (DGF-1), putative	3373	-0.3273	0.488	2.805	-0.9458	-6.188	0.356
TcCLB.405737.14	TcChr16-P	+	226927	227247	hypothetical protein	321	-0.5664	0.007227	4.524	-3.568	-1.999	0.00189
TcCLB.405737.4	TcChr16-P	+	227718	227972	RNA polymerase-associated protein CDC73, putative (fragment)	255	-0.6251	0.1711	1.789	-1.774	-4.863	0.0911
TcCLB.406115.10	Tcruzi_10656	+	6	1625	trans-sialidase, putative (fragment)	1620	5.334	7.887e-07	4.557	10.43	9.33	2.279e-08
TcCLB.406377.10	TcChr39-P	-	887378	887812	hypothetical protein, conserved (pseudogene)	435	1.598	0.000518	3.241	4.932	1.61	7.711e-05
TcCLB.406725.10	Tcruzi_551	+	390	1577	trans-sialidase (pseudogene), putative	1188	1.484	0.0243	2.025	2.931	-2.593	0.008166
TcCLB.406933.10	TcChr22-P	-	21810	22871	retrotransposon hot spot (RHS) protein, putative	1062	-0.1125	0.6989	3.706	-0.5565	-6.724	0.5839
TcCLB.406999.10	TcChr28-S	-	306159	307904	dispersed gene family protein 1 (DGF-1), putative (fragment)	1746	1.261	0.299	0.6959	1.388	-5.103	0.1877
TcCLB.407335.18	TcChr39-P	-	1099248	1099913	hypothetical protein, conserved	666	-0.7061	0.006866	4.479	-3.612	-1.947	0.001771
TcCLB.407335.9	TcChr39-P	-	1098070	1098704	phosphatidylserine decarboxylase, putative	635	-0.1521	0.6045	3.768	-0.7238	-6.605	0.4775
TcCLB.407477.10	TcChr31-S	+	518744	519400	thiolase protein-like protein, putative	657	-0.03069	0.8803	5.638	-0.233	-7.356	0.8181
TcCLB.407477.20	TcChr31-S	+	519770	520312	hypothetical protein, conserved	543	0.2804	0.3041	4.29	1.35	-6.099	0.1919
TcCLB.407477.30	TcChr31-S	+	520900	521709	diphthine synthase, putative	810	-0.3673	0.04079	4.832	-2.648	-4.118	0.01532
TcCLB.407477.40	TcChr31-S	+	521839	522456	hypothetical protein, conserved	618	-0.426	0.04102	4.492	-2.644	-4.014	0.01543
TcCLB.407477.44	TcChr31-S	+	522696	523061	hypothetical protein, conserved	366	0.1949	0.5388	3.585	0.8468	-6.418	0.4069
TcCLB.407477.50	TcChr31-S	+	523338	523811	cytochrome c oxidase VIII (COX VIII), putative	474	0.8208	1.223e-06	6.972	8.498	8.415	4.022e-08
TcCLB.407477.60	TcChr31-S	+	524533	525465	hypothetical protein, conserved	933	0.1199	0.5301	5.016	0.8631	-6.85	0.3981
TcCLB.407477.69	TcChr31-S	+	525661	526326	hypothetical protein, conserved (fragment)	666	-0.08901	0.6848	4.883	-0.5807	-7.062	0.5678
TcCLB.408345.10	TcChr39-S	+	373065	373472	hypothetical protein, conserved	408	0.2002	0.5753	3.252	0.778	-6.439	0.4456
TcCLB.408345.20	TcChr39-S	+	373888	374709	2-oxoglutarate dehydrogenase subunit, putative (fragment)	822	-0.1415	0.5895	5.049	-0.7541	-7.028	0.4606
TcCLB.408437.10	TcChr24-S	+	337654	338925	hypothetical protein, conserved	1272	-0.4704	0.001916	5.602	-4.248	-0.7683	0.0003824
TcCLB.408437.20	TcChr24-S	+	339952	340314	hypothetical protein, conserved	363	1.243	3.773e-05	5.062	6.368	4.409	3.091e-06
TcCLB.408437.29	TcChr24-S	+	340947	342974	hypothetical protein (fragment)	2028	-0.2429	0.1163	5.203	-2.023	-5.423	0.05647
TcCLB.408445.10	Tcruzi_655	-	3	521	trans-sialidase, putative (fragment)	519	1.708	0.02526	1.834	2.912	-2.562	0.008538
TcCLB.408485.20	Tcruzi_11180	+	1218	4073	retrotransposon hot spot protein (RHS, pseudogene), putative	2856	-0.4426	0.2552	3.007	-1.486	-5.589	0.1527
TcCLB.408547.10	TcChr16-S	-	99975	101084	mucin-associated surface protein (MASP), putative	1110	2.564	9.983e-06	2.859	7.15	6.261	5.786e-07
TcCLB.408547.5	TcChr16-S	-	101630	102031	mucin TcMUCII, putative	402	2.024	0.003995	1.676	3.876	-0.5824	0.000919
TcCLB.408573.5	TcChr24-S	+	308625	308885	hypothetical protein	261	-0.9342	0.08978	1.427	-2.184	-4.048	0.04086
TcCLB.408573.9	TcChr24-S	+	309217	310804	hypothetical protein, conserved	1588	-0.2853	0.2125	4.017	-1.62	-5.715	0.1207
TcCLB.408799.10	TcChr39-S	-	890619	891443	hypothetical protein, conserved	825	-0.05539	0.8618	3.666	-0.2657	-6.781	0.7932
TcCLB.408799.19	TcChr39-S	-	889585	890122	isopentenyl-diphosphate delta-isomerase (fragment) (idi1)	538	-0.6019	0.01896	3.787	-3.061	-2.936	0.006086
TcCLB.408825.5	TcChr18-P	+	260114	260482	mucin-associated surface protein (MASP), putative (fragment)	369	2.234	0.001911	1.563	4.25	0.2243	0.0003809
TcCLB.409101.9	TcChr34-S	-	240512	241579	hypothetical protein, conserved (fragment)	1068	-1.068	0.0005817	3.193	-4.87	1.297	8.903e-05
TcCLB.409117.10	TcChr30-S	-	133210	133587	hypothetical protein, conserved	378	1.422	6.737e-05	3.935	6.03	3.902	6.357e-06
TcCLB.409117.20	TcChr30-S	-	132277	132711	40S ribosomal protein S14, putative	435	-0.4092	0.0009645	6.628	-4.606	-0.1278	0.000165
TcCLB.409139.9	TcChr24-S	-	154743	155813	trans-sialidase, putative	1071	-0.37	0.5726	0.867	-0.7832	-5.811	0.4426
TcCLB.409407.10	TcChr23-P	+	575726	576256	trans-sialidase (pseudogene), putative	531	-0.04313	0.9465	1.776	-0.1079	-6.248	0.9152
TcCLB.409625.10	Tcruzi_11431	+	60	1181	trans-sialidase, putative (fragment)	1122	1.367	0.02367	2.708	2.945	-2.626	0.007915
TcCLB.410049.10	TcChr29-P	-	456848	457363	hypothetical protein, conserved	516	-0.4278	0.5661	0.5556	-0.7955	-5.695	0.4355
TcCLB.410049.20	TcChr29-P	-	455677	456267	hypothetical protein, conserved	591	-0.08373	0.8614	3.365	-0.2663	-6.57	0.7927
TcCLB.410199.10	TcChr31-P	-	49324	49785	hypothetical protein	462	-0.2281	0.384	3.819	-1.159	-6.281	0.2597
TcCLB.410199.20	TcChr31-P	+	48639	49169	hypothetical protein	531	-0.5999	0.0749	2.985	-2.293	-4.328	0.03265
TcCLB.410199.30	TcChr31-P	-	47690	48145	trans-sialidase, Group VI, putative	456	-0.1581	0.6459	3.821	-0.6513	-6.694	0.5222
TcCLB.410199.4	TcChr31-P	+	51828	52433	kinase, putative (fragment)	606	0.05634	0.8639	4.228	0.2617	-6.953	0.7962
TcCLB.410199.40	TcChr31-P	-	46702	47034	hypothetical protein	333	-0.1416	0.7488	2.542	-0.4692	-6.411	0.6439
TcCLB.410199.50	TcChr31-P	-	46118	46435	hypothetical protein	318	-0.1141	0.8853	0.6771	-0.2232	-5.956	0.8256
TcCLB.410199.7	TcChr31-P	+	50514	51110	hypothetical protein	597	0.7316	0.1673	1.978	1.789	-4.762	0.08855
TcCLB.410241.10	Tcruzi_763	+	3	215	retrotransposon hot spot protein (RHS, pseudogene), putative	213	1.679	0.0773	0.5064	2.278	-3.66	0.03396
TcCLB.410243.10	TcChr34-S	+	754041	754556	hypothetical protein, conserved (fragment)	516	-0.481	0.1376	3.047	-1.916	-4.966	0.06958
TcCLB.410269.10	Tcruzi_767	+	2	1138	trans-sialidase, putative (fragment)	1137	0.655	0.1382	2.644	1.913	-4.621	0.07
TcCLB.410275.18	Tcruzi_768	+	1775	2503	trans-sialidase (pseudogene), putative	729	-1.635	0.03345	0.4944	-2.765	-2.886	0.012
TcCLB.410275.9	Tcruzi_768	+	1	555	mucin-associated surface protein (MASP), putative	555	1.886	0.03051	-0.398	2.81	-2.655	0.01071
TcCLB.410337.10	TcChr30-P	-	7115	7513	trans-sialidase (pseudogene), putative	399	0.6056	0.43	0.8039	1.061	-5.515	0.3013
TcCLB.410589.10	TcChr35-S	+	528711	529460	AMP deaminase, putative	750	0.6857	0.05254	4.254	2.533	-4.098	0.02099
TcCLB.410589.19	TcChr35-S	+	529976	530819	hypothetical protein, conserved	844	0.7399	0.03039	3.422	2.812	-3.22	0.01066
TcCLB.410797.10	TcChr37-P	+	478929	480560	surface protease GP63, putative	1632	0.06619	0.7784	4.562	0.418	-7.011	0.6803
TcCLB.410923.20	TcChr30-P	-	342	3158	retrotransposon hot spot (RHS) protein, putative	2817	0.1528	0.5361	4.787	0.8519	-6.737	0.4042
TcCLB.410923.30	TcChr30-P	-	3775	4494	hypothetical protein	720	-0.007648	0.9883	2.607	-0.02646	-6.574	0.9791
TcCLB.410923.40	TcChr30-P	-	5501	7012	trans-sialidase (pseudogene), putative	1512	-0.04983	0.8766	4.034	-0.2387	-6.948	0.8137
TcCLB.410943.10	TcChr37-S	-	752913	753416	hypothetical protein, conserved	504	-0.1103	0.8288	2.254	-0.3271	-6.305	0.7469
TcCLB.410961.10	TcChr1-S	+	16827	17216	phosphatidylinositol kinase related protein, putative	390	-0.8218	0.09314	1.913	-2.162	-4.238	0.04274
TcCLB.411059.18	TcChr37-P	-	1108190	1108717	clathrin heavy chain, putative	528	-0.7947	0.0003421	4.446	-5.148	1.642	4.681e-05
TcCLB.411235.9	Tcruzi_11788	+	257	1612	alpha tubulin, putative	1356	0.5297	0.005079	11.19	4.028	-2.102	0.00123
TcCLB.411337.10	TcChr23-S	+	576201	577397	retrotransposon hot spot protein (RHS, pseudogene), putative	1197	0.02455	0.9576	3.191	0.08769	-6.644	0.931
TcCLB.411383.10	Tcruzi_828	+	3	1148	surface protease GP63 (pseudogene), putative	1146	-0.6599	0.3434	0.8798	-1.251	-5.332	0.2251
TcCLB.411427.10	TcChr1-S	+	22682	23365	hypothetical protein, conserved	684	-0.454	0.3517	2.794	-1.233	-5.772	0.232
TcCLB.411427.30	TcChr1-S	+	25456	26646	hypothetical protein, conserved	1191	-0.1668	0.2206	5.976	-1.593	-6.325	0.1266
TcCLB.411427.40	TcChr1-S	+	27012	27848	hypothetical protein, conserved	837	-0.2488	0.5125	3.637	-0.898	-6.393	0.3798
TcCLB.411427.49	TcChr1-S	+	28443	29138	hypothetical protein, conserved (fragment)	696	-0.08078	0.819	3.181	-0.3453	-6.613	0.7334
TcCLB.411915.10	TcChr3-P	-	4760	5785	glycine dehydrogenase [decarboxylating] (pseudogene), putative	1026	0.336	0.4875	1.969	0.946	-5.856	0.3553
TcCLB.412093.10	TcChr34-S	-	538073	539245	antigenic protein (pseudogene), putative	1173	0.3733	0.2908	3.179	1.385	-5.708	0.1811
TcCLB.412393.10	TcChr8-P	-	371065	371763	trans-sialidase, putative (pseudogene)	699	1.115	0.1594	0.4866	1.82	-4.393	0.0835
TcCLB.412419.10	Tcruzi_884	-	2	655	mucin-associated surface protein (MASP, pseudogene), putative	654	1.055	0.07233	2.429	2.315	-3.848	0.03118
TcCLB.412435.10	TcChr12-P	-	368712	369320	hypothetical protein, conserved	609	0.06376	0.7458	5.959	0.4744	-7.373	0.6403
TcCLB.412509.10	Tcruzi_889	+	3	968	retrotransposon hot spot (RHS) protein, putative	966	-0.422	0.2737	2.935	-1.432	-5.614	0.1673
TcCLB.412723.9	Tcruzi_12118	+	127	7476	dispersed gene family protein 1 (DGF-1), putative (fragment)	7350	0.4048	0.6067	2.645	0.7298	-6.387	0.4798
TcCLB.412943.9	TcChr36-S	-	1150624	1151260	hypothetical protein, conserved	637	-0.06397	0.8835	3.898	-0.2273	-6.858	0.8227
TcCLB.413133.10	Tcruzi_919	+	595	1266	mucin TcMUCII (pseudogene), putative	672	0.3398	0.5191	2.104	0.8849	-5.875	0.3866
TcCLB.413293.20	Tcruzi_12248	-	1297	1707	hypothetical protein	411	0.6252	0.5248	0.8386	0.8739	-5.567	0.3929
TcCLB.413293.30	Tcruzi_12248	-	2168	4117	retrotransposon hot spot protein (RHS, pseudogene), putative	1950	-0.4736	0.01588	5.795	-3.193	-3.26	0.004923
TcCLB.413293.9	Tcruzi_12248	-	1	927	trans-sialidase, putative (fragment)	927	0.2869	0.6695	1.104	0.608	-5.913	0.5499
TcCLB.413409.10	Tcruzi_12275	-	1	1014	trans-sialidase, putative (fragment)	1014	2.335	0.0005243	4.766	5.484	1.688	7.824e-05
TcCLB.413489.10	Tcruzi_937	+	189	1820	retrotransposon hot spot protein (RHS, pseudogene), putative	1632	-0.06874	0.8867	2.771	-0.2203	-6.417	0.8278
TcCLB.413605.10	TcChr13-S	+	270190	272937	kinesin, putative	2748	-0.3898	0.01367	5.425	-3.234	-3.017	0.004098
TcCLB.413893.10	TcChr38-P	+	248375	249259	trans-sialidase (pseudogene), putative	885	0.3557	0.5544	1.739	0.8167	-5.877	0.4236
TcCLB.413977.10	TcChr23-S	-	275610	276410	guide RNA associated protein, GAP1, putative	801	-0.6431	0.002874	5.593	-4.145	-1.181	0.0006172
TcCLB.414145.9	TcChr16-S	+	348201	349037	hypothetical protein, conserved (fragment)	837	-0.01202	0.9705	4.303	-0.06226	-7.013	0.951
TcCLB.414243.10	TcChr11-P	-	210180	210995	hypothetical protein, conserved	816	0.0371	0.9112	4.071	0.1761	-6.935	0.8619
TcCLB.414243.20	TcChr11-P	-	208457	210127	hypothetical protein, conserved	1671	-0.1842	0.3567	4.941	-1.221	-6.419	0.2362
TcCLB.414243.29	TcChr11-P	-	207348	207557	inosine-guanine nucleoside hydrolase, putative (fragment) (IG-NH)	210	-0.6065	0.1814	2.317	-1.732	-4.987	0.09836
TcCLB.414517.9	TcChr21-S	-	270418	271534	hypothetical protein, conserved	1117	-0.3673	0.1711	3.838	-1.774	-5.418	0.09113
TcCLB.415187.10	Tcruzi_1016	+	64	555	hypothetical protein, conserved	492	0.3192	0.4289	2.602	1.063	-5.864	0.3002
TcCLB.415187.19	Tcruzi_1016	+	745	1278	hypothetical protein, conserved (fragment)	534	0.3906	0.3239	2.703	1.299	-5.706	0.2084
TcCLB.415273.9	Tcruzi_12697	-	2637	2936	mucin TcMUCII (pseudogene), putative	300	1.262	0.3048	0.364	1.356	-4.952	0.1925
TcCLB.415331.10	TcChr19-S	+	570727	572186	trans-sialidase (pseudogene), putative	1460	0.5859	0.01943	4.708	3.05	-3.163	0.006257
TcCLB.415789.9	TcChr41-P	-	17262	22907	dispersed gene family protein 1 (DGF-1), putative (fragment)	5646	-0.1867	0.458	4.54	-1.005	-6.747	0.3273
TcCLB.415803.10	TcChr36-P	-	120750	121439	hypothetical protein, conserved	690	-0.1598	0.7225	2.787	-0.5152	-6.37	0.612
TcCLB.416041.14	TcChr21-P	-	26149	27924	trans-sialidase, putative (fragment)	1776	-0.6631	0.0002576	6.276	-5.445	1.559	3.313e-05
TcCLB.416041.24	TcChr21-P	-	33176	34273	retrotransposon hot spot protein (RHS, pseudogene), putative	1098	-0.05639	0.8496	3.843	-0.2881	-6.924	0.7762
TcCLB.416143.10	TcChr33-P	+	888226	889047	Lys-63-specific deubiquitinase BRCC36, putative	822	-0.01438	0.9388	5.648	-0.1244	-7.44	0.9023
TcCLB.416503.10	TcChr11-S	-	91468	94147	trans-sialidase (pseudogene), putative	2680	-0.4815	0.04859	3.712	-2.549	-4.034	0.01899
TcCLB.416511.9	TcChr7-P	+	169838	171551	mismatch repair protein MSH3, putative	1714	-0.2557	0.2413	4.867	-1.528	-6.081	0.1419
TcCLB.416605.10	Tcruzi_1095	+	259	1047	mucin-associated surface protein (MASP), putative	789	4.037	3.896e-06	1.553	7.733	6.951	1.773e-07
TcCLB.416605.20	Tcruzi_1095	+	4350	4988	mucin TcMUCII (pseudogene), putative	639	1.069	0.2418	1.073	1.531	-4.9	0.1424
TcCLB.416619.10	Tcruzi_12995	-	3	1004	trans-sialidase, putative (fragment)	1002	1.675	0.05561	0.5068	2.47	-3.314	0.02251
TcCLB.416761.10	TcChr34-S	-	921874	922305	surface protease GP63, putative	432	-0.1197	0.8478	1.806	-0.2918	-6.312	0.7734
TcCLB.416809.10	Tcruzi_13037	-	1030	7614	dispersed gene family protein 1 (DGF-1), putative	6585	0.1826	0.6361	4.59	0.6743	-6.937	0.5114
TcCLB.416883.18	TcChr10-S	-	446318	446857	proteasome alpha 2 subunit, putative	540	-0.2619	0.169	5.126	-1.782	-5.823	0.08974
TcCLB.416883.9	TcChr10-S	-	445277	445933	hypothetical protein, conserved (fragment)	657	0.02075	0.9359	4.518	0.1302	-7.089	0.8977
TcCLB.416891.19	TcChr5-P	-	114266	114754	hypothetical protein	489	0.0561	0.8938	3.056	0.2078	-6.597	0.8375
TcCLB.416891.9	TcChr5-P	-	113054	113709	protein kinase, putative	656	0.1213	0.6695	3.959	0.608	-6.728	0.55
TcCLB.417091.10	TcChr8-S	+	75585	76391	RNA pseudouridylate synthase, putative	807	-0.4162	0.1254	3.653	-1.974	-5.061	0.06212
TcCLB.417203.9	TcChr25-S	+	666509	668580	dispersed gene family protein 1 (DGF-1), putative	2072	-0.3495	0.4073	3.057	-1.11	-6.112	0.2806
TcCLB.417797.9	TcChr10-S	-	370818	371684	hypothetical protein, conserved	867	-0.3235	0.1277	4.248	-1.963	-5.214	0.0635
TcCLB.417939.9	TcChr24-S	-	34078	35785	dispersed gene family protein 1 (DGF-1), putative	1708	0.01923	0.9793	1.397	0.04563	-6.309	0.9641
TcCLB.417993.10	TcChr28-S	-	304839	306056	dispersed gene family protein 1 (DGF-1, pseudogene), putative	1218	0.4848	0.6732	-0.5977	0.6026	-5.74	0.5545
TcCLB.418069.10	TcChr30-S	+	309141	309560	heat shock protein 70 (hsp70), putative (fragment)	420	-0.1454	0.2652	6.473	-1.456	-6.661	0.1607
TcCLB.418113.9	Tcruzi_1189	+	1	1297	dispersed gene family protein 1 (DGF-1), putative	1297	-1.339	0.05175	-0.01297	-2.512	-3.329	0.02058
TcCLB.418185.21	Tcruzi_13339	+	3	794	retrotransposon hot spot protein (RHS, pseudogene), putative	792	-0.009096	0.9869	2.308	-0.02943	-6.432	0.9768
TcCLB.418185.40	Tcruzi_13339	+	1658	4510	hypothetical protein, conserved (pseudogene)	2853	0.5453	0.01615	4.447	3.146	-2.853	0.005015
TcCLB.418185.43	Tcruzi_13339	+	5384	6406	ATP-dependent DEAD/H RNA helicase (pseudogene), putative	1023	0.3015	0.3579	3.093	1.218	-5.939	0.2372
TcCLB.418185.46	Tcruzi_13339	+	6552	7049	N-acetyltransferase complex ARD1 subunit (pseudogene), putative	498	0.1961	0.6611	2.372	0.6244	-6.249	0.5393
TcCLB.418185.50	Tcruzi_13339	+	9099	10877	retrotransposon hot spot protein (RHS, pseudogene), putative	1779	0.4191	0.08899	4.876	2.193	-4.935	0.04038
TcCLB.418185.70	Tcruzi_13339	+	12295	12912	trans-sialidase, Group II, putative	618	1.26	0.009477	2.823	3.428	-1.701	0.00262
TcCLB.418221.10	Tcruzi_13347	-	866	1594	hypothetical protein, conserved	729	0.2425	0.3895	3.714	1.148	-6.221	0.2644
TcCLB.418221.20	Tcruzi_13347	-	1870	3378	hypothetical protein, conserved	1509	1.079	4.943e-08	7.282	11.03	12.86	4.975e-10
TcCLB.418221.30	Tcruzi_13347	-	3657	4955	hypothetical protein, conserved	1299	1.636	1.834e-09	7.473	14.81	17.82	4.121e-12
TcCLB.418221.4	Tcruzi_13347	-	2	625	hypothetical protein, conserved (fragment)	624	-0.05075	0.8946	3.098	-0.2064	-6.711	0.8386
TcCLB.418405.30	TcChr40-S	-	1567397	1568164	trans-sialidase, putative	768	-0.8796	0.287	0.1583	-1.396	-4.941	0.1779
TcCLB.418613.20	TcChr33-S	+	448939	449733	mucin-associated surface protein (MASP), putative (fragment)	795	1.948	0.01023	1.071	3.388	-1.568	0.002872
TcCLB.419043.10	TcChr12-S	-	461179	461907	hypothetical protein, conserved	729	0.05564	0.8522	4.122	0.2834	-7.046	0.7797
TcCLB.419417.10	TcChr2-S	-	84415	84834	hypothetical protein, conserved	420	0.8296	0.0322	2.991	2.78	-3.223	0.01144
TcCLB.419417.19	TcChr2-S	-	85193	86695	hypothetical protein, conserved	1503	0.1508	0.7833	5.474	0.4171	-7.353	0.6867
TcCLB.419417.4	TcChr2-S	-	83662	84153	ADP-ribosylation factor, putative (fragment)	492	1.037	6.34e-07	5.932	8.956	9.433	1.718e-08
TcCLB.419469.14	TcChr39-S	-	803626	804143	kinesin, putative	518	0.272	0.5629	2.295	0.8017	-6.081	0.432
TcCLB.419469.30	TcChr39-S	-	806158	807954	hypothetical protein, conserved	1797	-0.3246	0.1017	4.816	-2.108	-5.087	0.04767
TcCLB.419637.9	TcChr23-S	-	563795	565235	dispersed gene family protein 1 (DGF-1), putative	1441	1.111	0.2456	0.4761	1.518	-4.867	0.1453
TcCLB.419703.10	TcChr26-S	-	649764	650495	hypothetical protein	732	-0.05395	0.8931	2.987	-0.2091	-6.634	0.8365
TcCLB.419703.20	TcChr26-S	-	650719	651489	ubiquitin carboxyl-terminal hydrolase, putative	771	-0.07833	0.7416	4.719	-0.4819	-7.074	0.635
TcCLB.419833.10	TcChr19-P	-	305607	306854	vacuolar protein sorting 18, putative	1248	-0.4474	0.03419	4.425	-2.747	-3.784	0.01232
TcCLB.420091.10	TcChr14-S	-	33364	34173	dispersed gene family protein 1 (DGF-1), putative	810	-0.759	0.03871	2.946	-2.677	-3.567	0.01437
TcCLB.420293.20	TcChr8-S	-	389746	391932	trans-sialidase, Group II, putative	2187	1.579	0.004018	5.181	4.305	-0.9062	0.0009259
TcCLB.420293.31	TcChr8-S	-	388234	388908	hypothetical protein	675	0.5326	0.3948	2.141	1.137	-5.673	0.2691
TcCLB.420293.40	TcChr8-S	-	386470	387609	beta galactofuranosyl glycosyltransferase (pseudogene), putative	1140	-0.432	0.1877	3.421	-1.709	-5.364	0.1027
TcCLB.420369.20	TcChr26-S	-	67685	69895	trans-sialidase (pseudogene), putative	2211	0.4886	0.1823	3.411	1.729	-5.259	0.09904
TcCLB.420369.40	TcChr26-S	+	74044	74943	hypothetical protein, conserved	900	0.09552	0.6927	5.158	0.5672	-7.105	0.5768
TcCLB.420495.10	TcChr22-S	-	444076	445272	hypothetical protein, conserved (pseudogene)	1197	0.4338	0.2635	2.95	1.461	-5.658	0.1593
TcCLB.420495.19	TcChr22-S	-	445534	445860	hypothetical protein, conserved (pseudogene)	327	0.1849	0.7693	2.049	0.4338	-6.255	0.669
TcCLB.420533.9	TcChr27-P	+	718463	718675	dihydrofolate reductase-thymidylate synthase, putative (fragment)	213	-0.02734	0.933	3.591	-0.1359	-6.859	0.8932
TcCLB.420719.9	TcChr40-P	+	461393	462067	Associated kinase of Tb14-3-3, putative (AKB1)	675	-0.2662	0.2853	4.282	-1.4	-6.103	0.1767
TcCLB.420989.10	TcChr11-S	-	333819	334442	protein phosphatase 2C, putative	624	-0.505	0.2728	2.371	-1.435	-5.472	0.1666
TcCLB.421057.10	Tcruzi_1349	+	42	533	adrenodoxin precursor, putative	492	-0.52	0.1417	2.864	-1.897	-4.959	0.07212
TcCLB.421173.14	TcChr17-S	-	35156	35758	trans-sialidase, putative	603	2.236	0.00254	1.246	4.106	-0.08095	0.0005347
TcCLB.421173.4	TcChr17-S	-	30782	33235	trans-sialidase, putative (fragment)	2454	2.948	0.0005535	4.174	5.798	1.72	8.358e-05
TcCLB.421231.10	TcChr33-P	-	377390	378307	hypothetical protein, conserved	918	1.165	5.621e-05	5.348	6.133	3.961	5.067e-06
TcCLB.421321.9	TcChr1-S	+	20058	22083	tRNA exportin, putative	2026	-0.06328	0.7752	4.999	-0.4234	-7.194	0.6765
TcCLB.421555.9	Tcruzi_1372	+	2	1222	mucin-associated surface protein (MASP), putative	1221	0.7311	0.03641	4.387	2.744	-3.672	0.0133
TcCLB.421619.10	TcChr14-S	-	334598	336010	hypothetical protein	1413	0.1067	0.6122	5.634	0.7107	-7.141	0.4854
TcCLB.421621.11	Tcruzi_14105	-	459	1118	hypothetical protein, conserved (pseudogene)	660	-3.06	4.495e-05	-0.08355	-6.258	4.198	3.851e-06
TcCLB.421621.20	Tcruzi_14105	-	1511	3394	syntaxin binding protein (pseudogene), putative	1884	-2.851	9.118e-06	1.108	-7.202	6.262	5.195e-07
TcCLB.421621.35	Tcruzi_14105	-	4607	5239	surface protease GP63 (pseudogene), putative	633	-4.476	4.192e-05	-0.591	-6.298	4.023	3.535e-06
TcCLB.421621.50	Tcruzi_14105	-	6112	6483	mucin-associated surface protein (MASP), putative	372	-0.2331	0.7608	0.7298	-0.4477	-5.921	0.6591
TcCLB.421951.10	Tcruzi_14178	+	1	1011	trans-sialidase, putative (fragment)	1011	2.968	0.00163	1.491	4.332	0.359	0.0003144
TcCLB.421959.10	TcChr32-S	-	197990	198961	eukaryotic translation initiation factor 4E, putative	972	-0.5301	0.00313	5.057	-4.001	-1.152	0.000685
TcCLB.422031.10	TcChr7-P	+	258194	258715	solanesyl-diphosphate synthase, putative	522	2.733e-05	0.9999	4.766	0.0001718	-7.15	0.9999
TcCLB.422041.9	TcChr4-S	-	28686	29737	pre-mRNA splicing factor ATP-dependent RNA helicase, putative (fragment)	1052	-0.3185	0.2114	4.459	-1.623	-5.793	0.1199
TcCLB.422189.10	Tcruzi_1409	+	3	743	nucleoside phosphatase, putative	741	-0.1905	0.4375	4.789	-1.045	-6.659	0.3083
TcCLB.422189.20	Tcruzi_1409	+	1291	1989	leucine-rich repeat protein, putative	699	1.837	4.82e-05	3.653	6.22	4.383	4.193e-06
TcCLB.422207.10	TcChr6-S	-	202920	203447	UDP-Gal or UDP-GlcNAc-dependent glycosyltransferase, putative	528	0.5992	0.4869	0.6887	0.9476	-5.513	0.3545
TcCLB.422207.21	TcChr6-S	+	202228	202695	retrotransposon hot spot protein (RHS, pseudogene), putative	468	-0.003202	0.9965	2.031	-0.008432	-6.344	0.9934
TcCLB.422319.10	TcChr18-S	-	581629	582312	hypothetical protein	684	-0.7729	0.2963	0.7849	-1.371	-5.059	0.1854
TcCLB.422507.10	TcChr13-S	+	556857	557429	glycine dehydrogenase [decarboxylating], putative	573	0.2387	0.4386	3.313	1.043	-6.184	0.3093
TcCLB.422843.10	TcChr11-S	-	112868	114439	trans-sialidase (pseudogene), putative	1572	-0.4988	0.246	2.116	-1.513	-5.447	0.1456
TcCLB.422867.10	Tcruzi_14377	+	38	2152	trans-sialidase, Group II, putative	2115	1.614	0.0008307	6.555	5.538	0.8206	0.0001371
TcCLB.422867.20	Tcruzi_14377	+	4295	6226	retrotransposon hot spot protein (RHS, pseudogene), putative	1932	0.08357	0.7419	4.782	0.4813	-6.988	0.6355
TcCLB.422921.10	TcChr25-P	+	658949	659329	hypothetical protein, conserved	381	-0.3839	0.41	1.012	-1.102	-5.762	0.2833
TcCLB.422921.20	TcChr25-P	+	657852	658436	50S ribosomal protein L17, putative	585	-0.2997	0.3472	2.796	-1.242	-5.885	0.2283
TcCLB.422955.10	TcChr32-P	-	271134	271391	hypothetical protein, conserved (pseudogene)	258	-0.07076	0.9101	5.547	-0.1812	-7.391	0.8604
TcCLB.423205.10	TcChr36-S	-	927514	927921	trans-sialidase, putative (fragment)	408	3.988	0.09533	1.641	2.32	-3.699	0.04403
TcCLB.423707.10	TcChr16-P	+	476408	477337	trans-sialidase, putative (fragment)	930	1.702	0.00675	1.872	3.605	-1.151	0.001734
TcCLB.424123.10	TcChr37-P	+	878133	879158	hypothetical protein, conserved (pseudogene)	1026	0.09799	0.663	4.773	0.6211	-6.986	0.5414
TcCLB.424123.20	TcChr37-P	+	877333	877713	paraflagellar rod component, putative (PFC16)	381	2.696	8.279e-08	4.816	10.63	12.45	1.081e-09
TcCLB.424123.30	TcChr37-P	+	875813	877123	hypothetical protein, conserved	1311	-0.1807	0.3957	4.882	-1.134	-6.572	0.2698
TcCLB.424123.40	TcChr37-P	-	874492	875220	RNA-binding protein, putative	729	-0.5158	0.02019	4.64	-3.029	-3.306	0.006547
TcCLB.424171.10	Tcruzi_1534	-	3	1394	trans-sialidase (pseudogene), putative	1392	0.3653	0.4974	1.801	0.9251	-5.788	0.3658
TcCLB.424195.5	TcChr40-S	-	157157	157468	hypothetical protein, conserved	312	2.285	0.005912	0.989	3.674	-0.9806	0.001477
TcCLB.424383.9	TcChr12-S	-	79698	81519	trans-sialidase (pseudogene), putative	1822	-0.0719	0.8858	2.32	-0.2221	-6.402	0.8264
TcCLB.424499.10	Tcruzi_1550	-	3023	3769	mucin-associated surface protein (MASP), putative	747	2.418	0.005539	2.815	3.731	-0.912	0.001366
TcCLB.424771.10	TcChr16-P	+	477440	478312	retrotransposon hot spot (RHS) protein, putative	873	-0.3304	0.4672	3.044	-0.9861	-6.178	0.3363
TcCLB.424795.10	TcChr36-S	-	895345	895773	hypothetical protein, conserved	429	-0.4708	0.06688	3.943	-2.36	-4.442	0.02839
TcCLB.424889.10	TcChr31-S	-	198299	199444	UDP-Gal or UDP-GlcNAc-dependent glycosyltransferase, putative	1146	0.6662	0.3676	0.2963	1.195	-5.267	0.2459
TcCLB.424937.10	TcChr37-P	+	267884	268399	glucose transporter, putative	516	0.1639	0.6377	6.167	0.6745	-7.244	0.5131
TcCLB.425311.9	TcChr19-S	-	118201	120144	hypothetical protein, conserved (fragment)	1944	-0.08827	0.5718	5.28	-0.7849	-7.087	0.4416
TcCLB.425435.10	TcChr41-S	+	1005142	1006971	trans-sialidase, putative (fragment)	1830	3.871	3.925e-07	3.806	9.331	10.1	8.722e-09
TcCLB.425597.10	Tcruzi_14980	+	4134	5633	trans-sialidase (pseudogene), putative	1500	0.3138	0.5979	1.54	0.7367	-5.95	0.4697
TcCLB.425597.5	Tcruzi_14980	+	1	3051	hypothetical protein, conserved (pseudogene)	3051	0.1801	0.617	3.247	0.7028	-6.451	0.4902
TcCLB.425785.18	TcChr37-P	-	873790	874083	hypothetical protein, conserved	294	-0.1387	0.7095	2.617	-0.5374	-6.47	0.5968
TcCLB.425785.9	TcChr37-P	-	872464	873665	hypothetical protein, conserved	1202	0.6013	0.01011	5.005	3.395	-2.42	0.002827
TcCLB.425839.10	TcChr32-P	-	823465	823980	kinesin, putative	516	0.03568	0.9318	3.679	0.1381	-6.758	0.8915
TcCLB.425851.9	TcChr24-S	+	310906	312212	hypothetical protein, conserved	1307	-0.2786	0.321	3.742	-1.306	-6.027	0.2061
TcCLB.425855.9	TcChr40-P	-	1810951	1812304	hypothetical protein, conserved (fragment)	1354	-0.1512	0.8025	2.34	-0.3748	-6.343	0.7117
TcCLB.425969.5	TcChr35-P	-	148826	149596	hypothetical protein	771	-0.3956	0.02226	5.289	-2.977	-3.51	0.007367
TcCLB.425969.9	TcChr35-P	-	150416	150652	cyclin-dependent kinases regulatory subunit, putative (P12CKS1)	237	-0.7312	0.007794	3.816	-3.53	-1.947	0.002065
TcCLB.426071.10	Tcruzi_1648	-	2	1615	dispersed gene family protein 1 (DGF-1), putative (fragment)	1614	0.121	0.8489	1.497	0.2897	-6.257	0.775
TcCLB.426397.9	TcChr10-S	+	215432	216577	kinesin, putative (fragment)	1146	-0.7627	9.655e-05	4.812	-5.833	3.078	9.856e-06
TcCLB.426435.9	TcChr26-P	+	84931	85290	fatty acid desaturase, putative	360	-0.02271	0.9023	5.061	-0.1922	-7.362	0.8495
TcCLB.426675.9	Tcruzi_1676	+	3	827	trans-sialidase, putative	825	2.104	0.08159	2.229	2.287	-3.679	0.0363
TcCLB.426761.10	Tcruzi_1681	-	692	1582	retrotransposon hot spot protein (RHS, pseudogene), putative	891	-0.1119	0.8852	0.9242	-0.2234	-6.097	0.8255
TcCLB.426799.19	TcChr34-P	-	960912	961376	serine/threonine protein kinase, putative	465	-0.3231	0.1691	3.853	-1.781	-5.443	0.08985
TcCLB.426799.9	TcChr34-P	-	959980	960426	hypothetical protein, conserved (fragment)	447	2.116	0.0002431	2.469	5.33	2.54	3.077e-05
TcCLB.426897.10	TcChr35-P	+	503616	505037	hypothetical protein	1422	0.5511	0.04259	4.089	2.624	-3.836	0.01615
TcCLB.426897.4	TcChr35-P	+	505671	506519	hypothetical protein, conserved (fragment)	849	-0.1114	0.7423	3.357	-0.4805	-6.645	0.636
TcCLB.427013.10	Tcruzi_15295	+	1	1152	trans-sialidase, putative (fragment)	1152	3.019	6.521e-06	3.976	7.494	6.82	3.417e-07
TcCLB.427091.10	TcChr7-P	+	262314	263192	solanesyl-diphosphate synthase, putative	879	0.04352	0.8837	4.365	0.2265	-6.975	0.8231
TcCLB.427237.9	Tcruzi_1699	+	3	1230	dispersed gene family protein 1 (DGF-1), putative	1228	-0.5236	0.4075	0.4763	-1.108	-5.531	0.2808
TcCLB.427247.10	TcChr11-S	-	315516	317264	serine/threonine protein kinase, putative	1749	-0.669	0.3384	1.624	-1.266	-5.474	0.2209
TcCLB.427247.4	TcChr11-S	-	313421	314383	hypothetical protein, conserved (fragment)	963	0.7833	0.009387	3.481	3.433	-1.952	0.002589
TcCLB.427303.10	TcChr30-P	-	85235	86674	5'-3' exoribonuclease A, putative (fragment) (XRNA)	1440	-0.6063	7.478e-05	6.343	-5.974	3.11	7.203e-06
TcCLB.427355.10	TcChr38-S	+	363473	363931	oligosaccharyl transferase subunit, putative (fragment)	459	0.005042	0.9836	4.57	0.03581	-7.212	0.9718
TcCLB.427743.9	TcChr39-P	-	458646	459356	translation initiation factor eIF2B delta subunit, putative (fragment)	711	-0.4224	0.211	3.715	-1.625	-5.543	0.1196
TcCLB.427789.10	TcChr35-P	+	820766	821317	hypothetical protein, conserved	552	-0.1854	0.5605	3.386	-0.806	-6.42	0.4296
TcCLB.427789.20	TcChr35-P	+	822140	823171	Paraflagellar Rod Proteome Component 9, putative (PFC9)	1032	0.9582	0.0006176	6.098	5.082	0.8758	9.54e-05
TcCLB.427789.30	TcChr35-P	+	823983	824867	NAD synthase, putative	885	0.04597	0.8428	4.715	0.3016	-7.087	0.766
TcCLB.427789.39	TcChr35-P	+	825209	826092	hypothetical protein, conserved	884	-0.0131	0.9636	4.16	-0.07573	-6.983	0.9404
TcCLB.428403.10	TcChr26-P	+	84376	84828	hypothetical protein (fragment)	453	-0.4961	0.3338	1.661	-1.274	-5.629	0.2169
TcCLB.428403.5	TcChr26-P	+	83876	84262	hypothetical protein, conserved	387	-0.1943	0.3322	4.681	-1.278	-6.375	0.2155
TcCLB.428999.10	TcChr31-S	+	768939	771824	hypothetical protein	2886	-0.06153	0.8014	4.672	-0.3772	-7.105	0.71
TcCLB.428999.20	TcChr31-S	+	768308	768814	receptor-type adenylate cyclase, putative	507	-0.1193	0.7249	3.971	-0.5111	-6.74	0.6148
TcCLB.428999.30	TcChr31-S	+	766942	767817	hypothetical protein	876	1.051	6.269e-05	4.562	6.07	3.826	5.825e-06
TcCLB.429185.20	TcChr23-S	-	565339	566922	trans-sialidase (pseudogene), putative	1584	0.2011	0.7523	1.496	0.4632	-6.11	0.6481
TcCLB.429185.31	TcChr23-S	-	567197	568402	trans-sialidase (pseudogene), putative	1206	-0.1798	0.7797	1.447	-0.4158	-6.107	0.6819
TcCLB.429229.10	TcChr22-P	+	611948	612532	hypothetical protein, conserved	585	1.635	0.089	0.2832	2.19	-3.767	0.0404
TcCLB.429251.10	Tcruzi_1806	+	3	353	mucin-associated surface protein (MASP), putative	351	1.691	0.04254	0.3961	2.624	-3.009	0.01612
TcCLB.429257.10	TcChr24-S	-	254817	255797	hypothetical protein, conserved	981	-0.6801	0.07791	3.163	-2.269	-4.328	0.03428
TcCLB.429257.20	TcChr24-S	-	257652	258890	cytochrome b5-dependent oleate desaturase	1239	1.278	4.573e-06	5.322	7.63	7.108	2.178e-07
TcCLB.430061.9	TcChr40-S	-	1836598	1837760	hypothetical protein, conserved	1163	0.7402	0.1069	2.502	2.076	-4.336	0.05078
TcCLB.430281.10	TcChr28-S	-	39303	40088	retrotransposon hot spot protein (RHS, pseudogene), putative	786	0.2225	0.6214	2.558	0.6943	-6.274	0.4954
TcCLB.430281.20	TcChr28-S	-	38640	38897	hypothetical protein (fragment)	258	0.04096	0.9588	1.058	0.08512	-6.207	0.933
TcCLB.430539.10	TcChr31-S	+	820992	821465	hypothetical protein, conserved (fragment)	474	0.7035	0.2088	1.89	1.633	-4.993	0.1179
TcCLB.430539.20	TcChr31-S	+	819403	819654	amino acid transporter, putative	252	-1.395	0.07318	0.07634	-2.307	-3.595	0.03168
TcCLB.430567.10	Tcruzi_1878	-	2	1036	trans-sialidase, putative (fragment)	1035	1.042	0.006291	4.013	3.641	-1.384	0.001596
TcCLB.430603.10	TcChr24-P	-	479267	480142	mucin-associated surface protein (MASP, pseudogene), putative	876	0.5543	0.3206	2.361	1.308	-5.555	0.2057
TcCLB.430603.20	TcChr24-P	-	480607	481263	mucin TcMUCII, putative	657	2.104	0.001973	2.917	4.295	0.1511	0.0003957
TcCLB.430605.10	TcChr7-S	+	276936	279926	hypothetical protein, conserved	2991	-0.03066	0.8344	7.029	-0.317	-7.69	0.7545
TcCLB.430605.20	TcChr7-S	+	275285	276313	PTP1-interacting protein, 39 kDa, putative	1029	0.254	0.05443	6.521	2.482	-4.811	0.02192
TcCLB.430605.29	TcChr7-S	+	273478	274122	40S ribosomal protein S3, putative	645	0.1944	0.1206	6.17	2	-5.698	0.0591
TcCLB.430605.40	TcChr7-S	+	271646	272554	Present in the outer mitochondrial membrane proteome 4 (POMP4)	909	0.2669	0.2595	4.162	1.473	-5.99	0.156
TcCLB.430727.9	TcChr7-P	+	228512	229245	inositol phosphatidylinositol phosphatase, putative	734	-0.3541	0.1108	4.567	-2.053	-5.16	0.05316
TcCLB.430737.20	TcChr11-S	+	403068	403514	hypothetical protein, conserved (fragment)	447	-0.2156	0.4524	4.371	-1.015	-6.416	0.3221
TcCLB.430895.10	TcChr36-S	-	900005	900784	hypothetical protein, conserved	780	0.8763	0.02043	4.515	3.059	-2.937	0.006639
TcCLB.430895.16	TcChr36-S	-	895878	896162	hypothetical protein, conserved (fragment)	285	-0.5113	0.2848	2.638	-1.403	-5.606	0.1762
TcCLB.430895.4	TcChr36-S	-	902202	902345	hypothetical protein, conserved	144	-0.3328	0.6468	0.8951	-0.6495	-5.772	0.5233
TcCLB.431357.10	TcChr31-P	+	400527	400829	3,2-trans-enoyl-CoA isomerase, mitochondrial precursor, putative	303	-0.9285	0.004342	3.053	-3.833	-1.024	0.001016
TcCLB.431357.20	TcChr31-P	+	401742	402233	UDP-Gal or UDP-GlcNAc-dependent glycosyltransferase, putative (fragment)	492	1.132	0.07771	1.614	2.271	-3.852	0.03418
TcCLB.431849.10	TcChr7-P	+	192897	193322	hypothetical protein, conserved	426	0.4791	0.326	2.95	1.294	-5.695	0.2103
TcCLB.431849.20	TcChr7-P	+	193554	194204	hypothetical protein, conserved (fragment)	651	1.318	0.01256	4.084	3.471	-2.225	0.003704
TcCLB.431889.10	TcChr33-P	-	122476	122698	hypothetical protein, conserved (fragment)	223	0.003589	0.9969	0.8444	0.007565	-6.072	0.994
TcCLB.432027.9	TcChr13-S	+	288172	288753	hypothetical protein, conserved	582	-0.9518	0.0004079	3.65	-5.054	1.582	5.808e-05
TcCLB.432067.10	TcChr32-P	+	865137	866270	ATP-dependent RNA helicase, putative	1134	-0.7231	0.004212	4.449	-3.861	-1.399	0.0009794
TcCLB.432067.20	TcChr32-P	+	866437	866907	hypothetical protein, conserved (pseudogene)	471	-0.09915	0.8181	3.332	-0.3471	-6.662	0.7321
TcCLB.432443.10	Tcruzi_1976	+	1	738	mucin-associated surface protein (MASP), putative	738	2.09	0.002476	2.016	4.119	-0.06774	0.0005184
TcCLB.432677.10	TcChr32-P	-	701442	701993	heat shock 70 kDa protein, mitochondrial precursor (pseudogene), putative	552	-1.243	5.259e-09	6.535	-13.28	16.28	1.796e-11
TcCLB.432677.20	TcChr32-P	-	700377	700937	heat shock 70 kDa protein, mitochondrial precursor, putative (fragment)	561	-1.24	1.002e-09	6.508	-15.01	18.61	1.845e-12
TcCLB.432787.10	TcChr35-S	+	573358	574155	mitochondrial RNA binding complex 1 subunit, putative (fragment) (MERS1)	798	-0.5828	0.009949	4.352	-3.403	-2.349	0.002775
TcCLB.432867.10	TcChr31-P	+	758204	758980	hypothetical protein, conserved (fragment)	777	-0.2126	0.3147	4.524	-1.322	-6.261	0.2008
TcCLB.432867.20	TcChr31-P	+	757167	757403	hypothetical protein, conserved	237	-1.034	0.0169	2.315	-3.122	-2.459	0.005303
TcCLB.432995.9	Tcruzi_2022	+	3	1333	trans-sialidase, putative	1331	3.124	0.005854	2.179	3.806	-0.9229	0.001459
TcCLB.432997.10	TcChr35-P	+	748432	750258	trans-sialidase, putative	1827	1.7	0.02651	3.436	3.023	-2.774	0.009046
TcCLB.433033.10	TcChr25-S	-	37210	38268	retrotransposon hot spot protein (RHS, pseudogene), putative	1059	0.02523	0.9167	4.701	0.1656	-7.093	0.8701
TcCLB.433061.10	Tcruzi_2025	+	5	763	hypothetical protein	759	1.071	0.4076	1.391	1.124	-5.367	0.2808
TcCLB.433237.10	TcChr29-P	+	57784	58473	hypothetical protein	690	1.373	0.05785	0.5859	2.447	-3.349	0.02363
TcCLB.433273.10	TcChr30-S	-	209021	210286	dynein heavy chain, putative (fragment)	1266	0.1522	0.3522	6.115	1.231	-6.783	0.2325
TcCLB.433559.10	TcChr16-P	+	460000	460428	trans-sialidase, putative (fragment)	429	1.984	0.01716	0.7915	3.115	-2.093	0.005392
TcCLB.433673.10	TcChr3-S	-	101	1474	trans-sialidase, putative (fragment)	1374	-1.231	1.388e-07	5.452	-10.15	11.59	2.096e-09
TcCLB.433677.19	Tcruzi_2057	+	940	1657	hypothetical protein, conserved	718	-0.2585	0.4948	2.708	-0.9307	-6.201	0.363
TcCLB.433717.10	TcChr23-P	+	208664	217558	dispersed gene family protein 1 (DGF-1, pseudogene), putative	8895	-0.1546	0.8002	2.097	-0.3799	-6.372	0.7081
TcCLB.433733.10	Tcruzi_2065	+	3	1097	trans-sialidase, putative	1095	3.664	7.478e-09	3.718	12.84	15.48	3.293e-11
TcCLB.434259.10	TcChr36-S	+	662579	663634	RNA polymerase-associated protein CTR9, putative	1056	-0.4289	0.01665	4.754	-3.13	-3.088	0.00521
TcCLB.434259.19	TcChr36-S	+	664413	664870	hypothetical protein, conserved	458	0.3835	0.13	4.33	1.952	-5.266	0.06493
TcCLB.434931.10	TcChr25-S	+	149165	149959	paraxonemal rod protein PAR2, putative	795	1.393	6.994e-08	6.823	10.75	12.47	8.367e-10
TcCLB.434931.20	TcChr25-S	+	150715	151385	hypothetical protein, conserved	671	-0.1079	0.5631	5.871	-0.8013	-7.155	0.4322
TcCLB.434945.10	TcChr8-S	-	151978	152652	hypothetical protein, conserved	675	-0.5474	0.1501	2.205	-1.859	-4.846	0.0776
TcCLB.434945.4	TcChr8-S	-	151129	151703	ADP-ribosylation factor, putative	575	-0.2353	0.1937	4.956	-1.686	-5.893	0.1072
TcCLB.435051.10	Tcruzi_17087	+	3	1289	trans-sialidase, putative (fragment)	1287	2.654	0.0004986	2.508	4.951	1.712	7.376e-05
TcCLB.435519.10	TcChr30-P	+	600202	601053	DNA replication licensing factor MCM6, putative	852	-0.2868	0.3835	3.679	-1.16	-6.151	0.2593
TcCLB.435519.19	TcChr30-P	+	601443	602051	hypothetical protein, conserved (fragment)	609	-0.2644	0.4954	3.056	-0.9292	-6.217	0.3637
TcCLB.435601.10	TcChr41-S	+	2325364	2326647	trans-sialidase, putative (fragment)	1284	1.234	0.09662	2.512	2.152	-4.107	0.04475
TcCLB.436083.9	TcChr33-P	+	1000523	1001255	hypothetical protein, conserved	733	-0.4225	0.02174	4.41	-2.99	-3.311	0.00716
TcCLB.436137.9	Tcruzi_17328	+	3	6482	dispersed gene family protein 1 (DGF-1), putative (fragment)	6480	0.03322	0.9528	3.963	0.09672	-7.025	0.9245
TcCLB.436497.10	TcChr35-S	-	128429	130450	hypothetical protein	2022	-1.018	4.355e-07	7.008	-9.357	9.777	1.019e-08
TcCLB.436521.9	TcChr31-S	-	778230	779315	mevalonate kinase, putative (fragment)	1086	-0.9144	5.695e-06	5.626	-7.494	6.513	2.863e-07
TcCLB.436535.10	TcChr24-S	-	156642	157400	hypothetical protein, conserved	759	-0.4591	0.09794	3.568	-2.131	-4.742	0.0455
TcCLB.436535.19	TcChr24-S	-	158406	159245	Glucose-6-phosphate dehydrogenase, putative	840	-0.6918	0.1472	1.733	-1.872	-4.734	0.07567
TcCLB.436761.10	TcChr38-P	+	79246	79971	hypothetical protein, conserved	726	-0.8118	0.003749	3.649	-3.908	-1.039	0.0008516
TcCLB.436761.20	TcChr38-P	+	80187	80501	hypothetical protein, conserved (fragment)	315	-0.1592	0.7924	1.565	-0.3931	-6.145	0.6983
TcCLB.437121.9	TcChr36-S	-	567165	569312	hypothetical protein, conserved (fragment)	2148	0.3626	0.06697	5.252	2.359	-4.709	0.02843
TcCLB.437349.10	TcChr21-P	+	430646	431356	hypothetical protein, conserved	711	-0.2058	0.5268	3.791	-0.869	-6.455	0.395
TcCLB.437545.10	TcChr40-S	-	1808714	1809616	3-oxo-5-alpha-steroid 4-dehydrogenase, putative	903	-1.084	6.611e-07	6.913	-9.52	9.237	1.806e-08
TcCLB.437575.18	TcChr40-P	-	267177	267929	transporter, putative	753	-0.1851	0.6048	3.14	-0.7232	-6.412	0.4778
TcCLB.437575.9	TcChr40-P	-	265072	265522	GDP-mannose 4,6 dehydratase, putative	451	0.2484	0.635	2.235	0.6706	-6.125	0.51
TcCLB.437805.9	TcChr28-S	-	595705	597333	trans-sialidase (pseudogene), putative	1629	-2.591	0.0007158	0.287	-4.762	1.277	0.0001146
TcCLB.437999.9	TcChr7-P	+	342807	344144	hypothetical protein, conserved (fragment)	1338	0.01554	0.9482	4.495	0.1049	-7.105	0.9175
TcCLB.438059.10	TcChr34-S	-	992729	993238	serine/threonine-protein phosphatase PP1 alpha	510	-0.8497	0.006407	3.107	-3.631	-1.523	0.001632
TcCLB.438147.18	TcChr35-S	-	1106351	1106716	hypothetical protein, conserved	366	-0.764	0.02247	3.354	-2.972	-3.006	0.007448
TcCLB.438147.9	TcChr35-S	-	1105311	1106093	hypothetical protein, conserved (fragment)	783	0.2058	0.4116	4.096	1.099	-6.32	0.2845
TcCLB.438313.9	Tcruzi_2307	+	1	1763	dispersed gene family protein 1 (DGF-1), putative	1763	1.561	0.0002407	4.279	5.553	2.351	3.038e-05
TcCLB.438897.10	TcChr36-S	+	664972	665562	hypothetical protein, conserved	591	0.08884	0.6119	5.186	0.7112	-7.119	0.4851
TcCLB.438923.10	TcChr5-S	+	191647	193071	hypothetical protein (fragment)	1425	-0.5608	0.0001361	5.6	-5.643	2.441	1.513e-05
TcCLB.439125.10	TcChr15-P	-	388194	389006	Peptide chain release factor 1, mitochondrial, putative (RF1)	813	-0.4243	0.06902	4.465	-2.342	-4.609	0.02948
TcCLB.439245.10	TcChr41-S	-	439953	440408	mucin TcMUCII, putative (fragment)	456	4.277	5.26e-06	1.444	7.542	6.329	2.595e-07
TcCLB.439301.9	TcChr12-P	-	337280	338469	hypothetical protein, conserved	1190	-0.3233	0.03058	5.459	-2.809	-3.954	0.01074
TcCLB.439307.19	TcChr41-S	-	2280776	2281128	hypothetical protein, conserved	353	2.812	0.004342	2.168	4.105	-0.5956	0.001016
TcCLB.439307.9	TcChr41-S	-	2279388	2279809	hypothetical protein, conserved	422	2.411	0.01272	-0.3556	3.272	-1.782	0.00376
TcCLB.439653.10	TcChr38-S	+	370747	371175	NADH-dependent fumarate reductase, putative	429	-0.08411	0.8392	2.99	-0.3085	-6.629	0.7609
TcCLB.439803.9	TcChr24-S	-	233800	235753	trans-sialidase (pseudogene), putative	1954	0.005351	0.9926	3.127	0.01705	-6.586	0.9866
TcCLB.439991.10	TcChr25-P	+	483527	484933	trans-sialidase (pseudogene), putative	1407	-0.2917	0.5899	0.4698	-0.7512	-5.989	0.4612
TcCLB.440083.10	Tcruzi_18207	+	865	2124	trans-sialidase, putative (fragment)	1260	2.26	7.814e-05	4.548	6.003	3.856	7.601e-06
TcCLB.440099.10	TcChr26-P	+	78085	78831	hypothetical protein	747	-0.3003	0.1988	4.66	-1.668	-5.818	0.1107
TcCLB.440099.19	TcChr26-P	+	77371	77883	hypothetical protein, conserved	513	-0.1666	0.4501	4.876	-1.02	-6.697	0.3199
TcCLB.440099.28	TcChr26-P	+	76418	77038	protein kinase, putative	621	-0.2648	0.3347	3.726	-1.272	-6.065	0.2177
TcCLB.440101.10	TcChr26-P	+	82811	83227	fatty acid desaturase, putative (fragment)	417	-0.5734	0.09482	2.951	-2.151	-4.585	0.0437
TcCLB.440101.20	TcChr26-P	+	81936	82478	activated protein kinase C receptor (pseudogene), putative	543	-0.2922	0.4117	2.95	-1.099	-6.03	0.2847
TcCLB.440219.10	Tcruzi_18236	+	2	1330	trans-sialidase, putative (fragment)	1329	2.508	1.409e-05	5.323	7.638	5.981	8.935e-07
TcCLB.440343.9	Tcruzi_2416	-	2	1879	dispersed gene family protein 1 (DGF-1), putative (fragment)	1878	-0.2279	0.7453	1.171	-0.4752	-6.028	0.6397
TcCLB.440363.10	TcChr15-P	-	44852	45499	hypothetical protein, conserved	648	-0.3149	0.2221	3.686	-1.589	-5.656	0.1276
TcCLB.440363.19	TcChr15-P	-	43739	44485	Vacuolar iron transporter 1, putative (fragment) (VIT1)	747	-0.4687	0.03207	4.754	-2.782	-3.717	0.01139
TcCLB.440379.10	Tcruzi_18273	-	8	1009	trans-sialidase, putative (fragment)	1002	0.9046	0.07728	3.224	2.274	-4.019	0.03395
TcCLB.441061.9	TcChr22-S	+	579673	580734	dynein heavy chain, putative (fragment)	1062	1.12	1.464e-05	5.013	6.916	5.572	9.406e-07
TcCLB.441241.10	TcChr33-S	+	726213	727451	microtubule-associated protein Gb4, putative (fragment)	1239	0.01687	0.9704	4.797	0.06287	-7.188	0.9508
TcCLB.441401.10	TcChr24-S	+	383614	384342	imidazolonepropienase, putative	729	-0.7777	0.0003157	4.217	-5.19	1.762	4.246e-05
TcCLB.441729.9	TcChr22-P	+	198445	199275	hypothetical protein (fragment)	831	2.078	3.785e-05	3.421	6.356	4.694	3.113e-06
TcCLB.441923.10	TcChr31-P	+	683470	684495	UDP-Gal or UDP-GlcNAc-dependent glycosyltransferase, putative	1026	0.3257	0.2828	3.498	1.407	-5.794	0.1746
TcCLB.441967.9	TcChr12-P	-	336103	337178	hypothetical protein, conserved	1076	-0.2485	0.2258	4.501	-1.577	-5.9	0.1301
TcCLB.442287.10	TcChr36-P	+	315876	317228	serine/threonine protein phosphatase (pseudogene), putative	1353	-0.04859	0.7882	5.585	-0.4006	-7.337	0.6929
TcCLB.442297.10	TcChr37-S	-	721123	721455	ARP2/3 complex 16kDa subunit, putative	333	-0.2378	0.2722	5.188	-1.438	-6.31	0.1661
TcCLB.442383.19	TcChr16-S	+	374617	375261	hypothetical protein	645	-0.7623	0.001757	4.976	-4.363	-0.4668	0.0003445
TcCLB.442383.9	TcChr16-S	+	375545	375873	40S ribosomal protein SA, putative	329	-0.3963	0.008445	5.983	-3.487	-2.615	0.002284
TcCLB.442427.10	TcChr14-S	+	194815	195717	trans-sialidase (pseudogene), putative	903	0.1721	0.6486	3.615	0.646	-6.524	0.5255
TcCLB.442495.10	TcChr36-P	+	288573	289514	cyclic nucleotide-binding domain containing protein, putative (fragment) (FLAM6)	942	0.4016	0.1053	4.516	2.086	-4.988	0.04979
TcCLB.442495.19	TcChr36-P	+	290073	290741	KU70 protein, putative (fragment)	669	-0.2365	0.4601	3.337	-0.9995	-6.282	0.3293
TcCLB.442629.9	TcChr9-S	+	291962	293093	hypothetical protein, conserved	1132	-0.3934	0.08416	4.013	-2.223	-4.682	0.03774
TcCLB.442801.10	TcChr24-P	-	660867	661517	mucin TcMUCII, putative	651	1.036	0.1862	1.582	1.718	-4.717	0.1017
TcCLB.443397.9	TcChr39-P	+	340053	340940	NADH-cytochrome b5 reductase, putative (fragment)	888	-0.2677	0.2124	4.399	-1.62	-5.827	0.1207
TcCLB.443403.9	Tcruzi_2522	-	899	1231	retrotransposon hot spot (RHS) protein, putative	333	-0.4672	0.02639	4.307	-2.888	-3.466	0.008996
TcCLB.443683.9	TcChr25-S	+	171446	172756	DNA-directed rna polymerase I largest subunit, putative (fragment)	1311	-0.455	0.03795	4.86	-2.688	-3.96	0.01401
TcCLB.443899.10	Tcruzi_19089	+	73	1281	trans-sialidase, putative (fragment)	1209	-0.4373	0.6733	0.212	-0.6008	-5.66	0.5546
TcCLB.443971.10	TcChr5-P	-	29909	31405	hypothetical protein, conserved (fragment)	1497	-0.5572	0.3831	1.279	-1.161	-5.576	0.259
TcCLB.444331.10	TcChr33-S	+	446896	447552	mucin-associated surface protein (MASP), putative	657	1.295	0.04018	1.108	2.656	-3.055	0.01506
TcCLB.444777.10	TcChr39-P	-	444282	444875	drug resistance protein, putative	594	0.7397	0.08773	2.612	2.199	-4.264	0.03966
TcCLB.444777.20	TcChr39-P	-	441692	442714	hypothetical protein, conserved	1023	0.207	0.2384	5.072	1.537	-6.046	0.1398
TcCLB.444777.29	TcChr39-P	-	440337	441189	intraflagellar transport protein 88, putative (fragment) (IFT88)	853	-0.4575	0.01305	4.742	-3.259	-2.773	0.003873
TcCLB.445011.10	TcChr20-S	+	234700	235536	hypothetical protein, conserved	837	-0.2583	0.1835	4.433	-1.725	-5.709	0.0998
TcCLB.445011.19	TcChr20-S	+	235660	236515	hypothetical protein, conserved	856	-0.05495	0.8278	4.387	-0.3288	-7.073	0.7457
TcCLB.445281.9	TcChr39-S	+	287672	288939	calpain-like cysteine peptidase, putative	1268	0.3208	0.541	1.692	0.8423	-5.92	0.4094
TcCLB.445553.10	TcChr12-S	+	219678	221222	hypothetical protein, conserved	1545	-0.7402	0.0001298	4.707	-5.668	2.735	1.427e-05
TcCLB.445557.10	Tcruzi_2621	+	531	1121	mucin TcMUCII, putative	591	0.06315	0.9634	0.6829	0.07659	-5.87	0.9398
TcCLB.445635.10	TcChr35-S	+	599155	601251	receptor-type adenylate cyclase (pseudogene), putative	2097	0.2789	0.3653	4.343	1.202	-6.281	0.2439
TcCLB.445777.10	TcChr40-P	+	2009265	2010044	retrotransposon hot spot (RHS) protein, putative, (fragment)	780	0.6653	0.001924	4.747	4.246	-0.4276	0.0003844
TcCLB.445783.10	TcChr33-P	+	375718	377112	mucin-associated surface protein (MASP, pseudogene), putative	1395	2.557	0.0007137	1.901	4.763	1.297	0.0001142
TcCLB.445849.10	TcChr35-S	+	833577	834647	hypothetical protein, conserved	1071	-0.009342	0.9769	4.338	-0.05	-7.084	0.9606
TcCLB.445869.10	TcChr28-S	+	150566	151717	hypothetical protein, conserved	1152	-0.6437	0.001572	4.745	-4.35	-0.2762	0.0003013
TcCLB.446067.9	TcChr16-P	+	339141	342814	hypothetical protein, conserved (fragment)	3674	-0.7489	0.0006388	5.084	-4.823	0.7496	9.943e-05
TcCLB.446325.9	Tcruzi_2651	-	3	1739	retrotransposon hot spot (RHS) protein, putative (fragment)	1737	0.9917	6.571e-05	4.639	6.045	3.748	6.158e-06
TcCLB.446785.10	Tcruzi_19748	-	1	1626	trans-sialidase, putative (fragment)	1626	3.421	2.22e-10	4.968	16.61	20.33	2.761e-13
TcCLB.447135.10	Tcruzi_2692	+	558	2651	surface protease GP63, putative	2094	0.7284	0.2981	0.9966	1.366	-5.081	0.187
TcCLB.447255.10	TcChr34-S	+	669324	669797	hypothetical protein, conserved	474	-0.3286	0.09448	6.065	-2.188	-5.388	0.0435
TcCLB.447255.20	TcChr34-S	+	668130	668855	Sir2-related protein 3, putative (SIR2rp3)	726	-0.5001	0.01114	4.334	-3.342	-2.528	0.003194
TcCLB.447255.29	TcChr34-S	+	667223	667885	multidrug resistance-associated protein, putative	663	-0.2623	0.3809	3.196	-1.166	-6.058	0.2571
TcCLB.447255.4	TcChr34-S	+	671003	671239	ubiquitin, putative	237	-0.3992	0.07847	4.333	-2.265	-4.755	0.03458
TcCLB.447483.10	TcChr22-P	+	617594	618190	hypothetical protein, conserved	597	0.7425	0.0009297	4.975	4.625	0.4874	0.0001578
TcCLB.447483.4	TcChr22-P	+	618864	619366	Meckel syndrome type 1 protein, putative (fragment) (mks1)	503	0.7338	0.07443	3.613	2.297	-4.186	0.03238
TcCLB.447705.9	TcChr25-S	+	148415	149064	hypothetical protein, conserved	650	-0.6888	0.02513	3.696	-2.915	-3.202	0.008481
TcCLB.447801.10	TcChr37-P	+	682659	683957	hypothetical protein, conserved (fragment)	1299	-0.5913	0.01491	3.974	-3.187	-2.734	0.004566
TcCLB.447847.10	TcChr41-S	+	2355799	2356776	trans-sialidase (pseudogene), putative	978	0.8267	0.1741	1.844	1.762	-4.79	0.09315
TcCLB.447847.19	TcChr41-S	+	2358530	2360044	retrotransposon hot spot protein (RHS, pseudogene), putative	1515	0.924	0.003895	3.78	3.889	-0.9654	0.0008917
TcCLB.447899.10	Tcruzi_19997	+	1	1097	trans-sialidase, putative	1097	2.287	0.003747	1.363	3.909	-0.4961	0.0008511
TcCLB.448329.10	TcChr31-P	-	1304	1579	trans-sialidase, putative	276	1.327	0.06217	0.4652	2.403	-3.462	0.0259
TcCLB.448387.9	TcChr1-S	+	29240	30888	hypothetical protein, conserved	1649	-0.01339	0.9581	4.674	-0.08669	-7.154	0.9318
TcCLB.448567.9	TcChr22-S	+	578176	579571	dynein heavy chain, putative	1396	1.056	2.56e-06	5.522	7.991	7.657	1.065e-07
TcCLB.448653.10	Tcruzi_20168	-	1	1038	trans-sialidase, putative (fragment)	1038	-0.7467	0.5829	-0.6621	-0.7653	-5.411	0.4536
TcCLB.448661.10	Tcruzi_2767	-	3	485	mucin-associated surface protein (MASP), putative (fragment)	483	2.073	0.0006383	2.223	4.823	1.451	9.932e-05
TcCLB.448661.20	Tcruzi_2767	-	1004	1579	mucin TcMUCII, putative	576	2.246	0.002519	2.005	4.111	-0.07093	0.0005288
TcCLB.449247.10	TcChr2-S	-	61763	62221	hypothetical protein, conserved	459	3.223	9.444e-09	4.375	12.6	15.35	4.668e-11
TcCLB.449247.20	TcChr2-S	-	62644	63222	hypothetical protein, conserved	579	2.45	1.666e-07	4.314	9.994	11.51	2.746e-09
TcCLB.449247.4	TcChr2-S	-	60457	60990	serine/threonine protein phosphatase, putative (fragment)	534	0.6013	0.003234	5.056	3.984	-1.113	0.0007134
TcCLB.449759.9	TcChr38-P	+	77827	78786	hypothetical protein, conserved	960	-0.3106	0.2687	3.677	-1.446	-5.834	0.1635
TcCLB.450019.9	TcChr40-P	+	2011656	2017022	dispersed gene family protein 1 (DGF-1), putative (fragment)	5367	-0.1716	0.6706	4.613	-0.6122	-7.044	0.5515
TcCLB.450061.10	TcChr24-S	+	433323	435422	hypothetical protein, conserved	2100	0.08706	0.5944	5.823	0.7429	-7.196	0.4661
TcCLB.450155.9	TcChr26-S	+	150812	151671	hypothetical protein, conserved	860	-0.159	0.509	4.383	-0.9043	-6.677	0.3764
TcCLB.450161.10	TcChr30-P	+	586775	587305	cation transporter, putative	531	-1.346	3.68e-09	6.558	-13.6	16.69	1.158e-11
TcCLB.450489.10	TcChr14-P	+	166616	167889	histone acetyltransferase, putative	1274	0.2111	0.4311	4.349	1.058	-6.43	0.3024
TcCLB.452039.9	TcChr8-P	-	330559	331776	hypothetical protein, conserved	1218	-0.3405	0.02185	5.707	-2.987	-3.619	0.007204
TcCLB.452283.10	TcChr39-P	-	885794	886528	amino acid permease (pseudogene), putative	735	0.3407	0.3363	3.365	1.268	-5.853	0.2192
TcCLB.452283.4	TcChr39-P	-	887038	887274	hypothetical protein, conserved	237	1.115	0.05814	2.439	2.45	-3.684	0.02381
TcCLB.452475.10	Tcruzi_3062	-	18	704	trans-sialidase, Group V, putative	687	1.533	0.01236	2.3	3.287	-1.881	0.003632
TcCLB.452699.10	TcChr38-P	+	1422420	1425113	retrotransposon hot spot protein (RHS, pseudogene), putative	2694	0.3316	0.1797	4.353	1.74	-5.6	0.09703
TcCLB.452699.30	TcChr38-P	+	1418007	1419959	dispersed gene family protein 1 (DGF-1), putative	1953	-0.1825	0.7796	0.5826	-0.416	-6.021	0.6818
TcCLB.452699.5	TcChr38-P	+	1426253	1427080	trans-sialidase (pseudogene), putative	828	0.6874	0.369	1.257	1.192	-5.405	0.2471
TcCLB.452895.10	TcChr30-P	-	727601	728422	hypothetical protein, conserved	822	-0.208	0.424	4.255	-1.073	-6.45	0.296
TcCLB.453445.10	TcChr8-P	-	221023	221466	hypothetical protein, conserved	444	-0.5299	0.0001747	6.361	-5.507	2.041	2.055e-05
TcCLB.453445.20	TcChr8-P	-	222305	222859	ubiquitin-conjugating enzyme E2, putative	555	-0.1656	0.4536	5.852	-1.017	-6.961	0.3233
TcCLB.453767.20	Tcruzi_3108	-	3012	5816	trans-sialidase (pseudogene), putative	2805	0.6635	0.2037	3.247	1.652	-5.136	0.1142
TcCLB.453767.50	Tcruzi_3108	-	7116	8024	mucin-associated surface protein (MASP), putative	909	4.25	8.142e-06	2.296	7.27	6.198	4.518e-07
TcCLB.453917.9	TcChr40-S	+	519769	520852	hypothetical protein, conserved	1084	1.833	1.287e-06	5.495	9.203	8.769	4.331e-08
TcCLB.453995.10	TcChr24-P	+	704129	706189	retrotransposon hot spot protein (RHS, pseudogene), putative	2061	-0.1073	0.6101	5.134	-0.7141	-6.984	0.4833
TcCLB.454391.10	Tcruzi_21421	+	1570	3774	trans-sialidase (pseudogene), putative	2205	0.4091	0.02946	4.934	2.829	-3.695	0.01027
TcCLB.454403.10	Tcruzi_21424	+	188	2356	trans-sialidase (pseudogene), putative	2169	-0.03016	0.8693	5.342	-0.2524	-7.279	0.8033
TcCLB.454403.30	Tcruzi_21424	+	4214	5632	retrotransposon hot spot protein (RHS, pseudogene), putative	1419	0.09784	0.7352	4.574	0.4928	-6.909	0.6275
TcCLB.454787.10	TcChr41-S	-	2124246	2124488	mucin TcMUC, putative	243	1.364	0.1809	-1.364	1.734	-4.381	0.098
TcCLB.454787.20	TcChr41-S	-	2122762	2123061	elongation factor 1-gamma (EF-1-gamma, pseudogene), putative	300	0.6007	0.3982	1.107	1.129	-5.479	0.2722
TcCLB.455171.9	TcChr40-S	+	1724574	1725805	trans-sialidase, putative	1232	5.39	8.098e-09	4.504	13.03	14.97	3.748e-11
TcCLB.455721.9	TcChr22-P	+	171176	171523	cytochrome c oxidase subunit 10, putative	348	-0.09524	0.8474	2.194	-0.2926	-6.561	0.7728
TcCLB.456021.10	TcChr36-P	-	118803	118961	hypothetical protein, conserved (fragment)	159	0.1014	0.8392	2.782	0.3083	-6.532	0.761
TcCLB.456097.30	TcChr30-S	-	501064	502125	glycerophosphoryl diester phosphodiesterase, putative	1062	-0.1173	0.7181	3.882	-0.5231	-6.745	0.6066
TcCLB.456139.10	TcChr34-S	+	825677	826567	hypothetical protein, conserved	891	-0.02916	0.9567	2.223	-0.0893	-6.391	0.9297
TcCLB.456627.10	TcChr28-S	-	622869	623879	trans-sialidase (pseudogene), putative	1011	-3.4	0.003246	-0.5695	-3.981	-0.4305	0.0007174
TcCLB.457101.10	Tcruzi_22036	-	185	2674	hypothetical protein, conserved	2490	0.398	0.01944	5.29	3.049	-3.336	0.006261
TcCLB.457101.20	Tcruzi_22036	-	3434	5845	dynein heavy chain, cytosolic, putative	2412	-0.4418	0.003187	5.779	-3.991	-1.403	0.0007002
TcCLB.457101.30	Tcruzi_22036	-	7231	7992	multidrug resistance protein E, putative	762	-0.3963	0.1677	3.501	-1.787	-5.231	0.08889
TcCLB.457109.9	TcChr14-S	-	26794	28041	dispersed gene family protein 1 (DGF-1), putative (fragment)	1248	-0.1972	0.5486	3.495	-0.8279	-6.557	0.4173
TcCLB.457113.10	Tcruzi_3257	-	107	1240	trans-sialidase, putative (fragment)	1134	2.53	0.007877	0.9301	3.525	-1.282	0.002093
TcCLB.457251.10	TcChr40-P	-	1808715	1809506	3-oxo-5-alpha-steroid 4-dehydrogenase, putative (fragment)	792	-0.67	1.478e-05	6.864	-6.91	5.078	9.531e-07
TcCLB.457251.19	TcChr40-P	-	1806728	1807160	hypothetical protein, conserved (fragment)	433	-0.6234	0.08233	3.308	-2.237	-4.472	0.03673
TcCLB.457339.10	TcChr35-P	-	1080226	1080720	U6 snRNA-associated Sm-like protein LSm4, putative	495	-0.2914	0.3167	4.285	-1.319	-6.202	0.2025
TcCLB.457339.19	TcChr35-P	-	1079353	1079954	hypothetical protein, conserved	602	-0.05411	0.8496	3.905	-0.2879	-6.844	0.7763
TcCLB.457547.9	TcChr26-S	-	50482	54812	dispersed gene family protein 1 (DGF-1), putative	4331	0.4178	0.4943	3.022	0.9393	-6.155	0.3624
TcCLB.457977.10	Tcruzi_3295	+	1	1323	trans-sialidase, putative (fragment)	1323	0.8744	0.281	2.877	1.435	-5.36	0.1732
TcCLB.457979.10	TcChr38-P	+	399113	400165	mucin-associated surface protein (MASP), putative	1053	2.144	0.006571	1.602	3.619	-1.096	0.001679
TcCLB.458015.10	TcChr16-S	+	370745	372250	hypothetical protein, conserved	1506	0.01208	0.9523	5.504	0.09744	-7.387	0.9233
TcCLB.458015.4	TcChr16-S	+	372933	373763	hypothetical protein, conserved	831	-0.6785	0.003495	5.041	-3.979	-1.294	0.0007832
TcCLB.458153.10	TcChr33-S	+	684295	685584	serine/threonine protein phosphatase, putative (fragment)	1290	-0.01613	0.968	3.237	-0.06676	-6.636	0.9474
TcCLB.458241.10	TcChr8-P	-	225347	226669	hypothetical protein, conserved	1323	-0.4221	0.161	3.045	-1.813	-5.107	0.08461
TcCLB.458369.10	Tcruzi_3323	+	1	1287	trans-sialidase (pseudogene), putative	1287	1.781	0.00156	1.796	4.353	0.4193	0.0002986
TcCLB.458759.10	TcChr35-P	-	1108277	1108729	profilin, putative	453	-0.3697	0.03852	5.697	-2.691	-4.323	0.01429
TcCLB.458759.14	TcChr35-P	-	1109294	1110427	hypothetical protein, conserved	1134	0.3535	0.03872	5.355	2.677	-4.219	0.01438
TcCLB.458759.20	TcChr35-P	-	1110683	1111357	hypothetical protein, conserved	675	0.1623	0.5525	4.172	0.8202	-6.7	0.4216
TcCLB.459061.10	TcChr16-P	+	393970	394758	trans-sialidase, putative	789	1.443	0.0063	3.107	3.648	-1.267	0.001598
TcCLB.459199.10	TcChr15-P	-	5578	8397	retrotransposon hot spot (RHS) protein, putative	2820	-0.4489	0.0002522	7.231	-5.309	1.487	3.23e-05
TcCLB.459389.10	TcChr7-P	+	239457	241010	hypothetical protein, conserved (fragment)	1554	-0.2848	0.1698	4.852	-1.779	-5.691	0.09026
TcCLB.459619.10	Tcruzi_3380	+	776	1021	hypothetical protein, conserved (pseudogene)	246	-0.5809	0.2381	1.6	-1.538	-5.107	0.1395
TcCLB.459793.10	TcChr14-S	+	206151	206528	mucin TcMUCI, putative	378	3.085	0.0001269	2.316	5.681	3.204	1.388e-05
TcCLB.460061.10	TcChr40-S	-	1723267	1723878	hypothetical protein (fragment)	612	-0.06299	0.8654	2.857	-0.2594	-6.594	0.7979
TcCLB.460061.20	TcChr40-S	+	1724123	1724470	trans-sialidase, putative (fragment)	348	4.593	1.478e-05	1.618	6.91	5.31	9.537e-07
TcCLB.460111.10	TcChr23-P	-	169685	171781	trans-sialidase, putative (fragment)	2097	0.7513	0.3911	0.09572	1.144	-5.325	0.266
TcCLB.460125.10	TcChr39-P	-	877079	877732	hypothetical protein, conserved (fragment)	654	-0.279	0.4702	3.555	-0.9803	-6.337	0.339
TcCLB.460127.20	TcChr39-P	-	883251	884537	metallo- peptidase, Clan M- Family M48 (FACE1)	1287	-0.1246	0.4896	6.251	-0.9436	-7.177	0.3575
TcCLB.460127.30	TcChr39-P	-	885292	885690	amino acid permease, putative	399	0.5213	0.2286	3.048	1.568	-5.334	0.1323
TcCLB.460197.10	TcChr6-P	-	214427	214798	cysteine peptidase (pseudogene), putative	372	0.03867	0.9547	1.004	0.09271	-6.161	0.927
TcCLB.460625.9	Tcruzi_3425	+	4	1251	trans-sialidase (pseudogene), putative	1248	0.8317	0.1775	1.235	1.748	-4.638	0.09551
TcCLB.460747.20	TcChr31-P	+	752546	754951	hypothetical protein, conserved	2406	-0.1806	0.2059	5.539	-1.643	-6.097	0.1157
TcCLB.460747.30	TcChr31-P	+	751013	751789	hypothetical protein, conserved	777	1.949	2.536e-05	3.438	6.587	5.171	1.891e-06
TcCLB.460747.9	TcChr31-P	+	755359	757062	hypothetical protein, conserved (fragment)	1704	-0.3034	0.104	4.858	-2.094	-5.227	0.049
TcCLB.460757.10	TcChr31-P	+	759084	759770	receptor-type adenylate cyclase, putative	687	0.7248	0.0811	3.655	2.247	-4.333	0.03605
TcCLB.460757.20	TcChr31-P	+	759885	760598	hypothetical protein (fragment)	714	-0.4753	0.4639	0.9151	-0.9922	-5.669	0.3328
TcCLB.461165.10	TcChr38-S	+	230226	233162	hypothetical protein, conserved	2937	-0.2122	0.365	4.494	-1.201	-6.414	0.2437
TcCLB.461165.4	TcChr38-S	+	233376	234134	hypothetical protein, conserved (fragment)	759	-0.3905	0.2657	2.947	-1.455	-5.629	0.1611
TcCLB.461515.10	TcChr23-S	-	12981	14336	mucin TcMUCI, putative (fragment)	1356	2.196	5.003e-06	6.814	10.29	7.213	2.441e-07
TcCLB.461879.10	TcChr16-P	+	457553	458839	retrotransposon hot spot protein (RHS, pseudogene), putative	1287	-0.05283	0.8551	4.457	-0.2772	-7.028	0.7844
TcCLB.461927.9	TcChr8-S	+	82566	84255	adenosine monophosphate deaminase, putative	1690	0.5854	0.006322	4.88	3.638	-1.875	0.001605
TcCLB.462617.10	TcChr30-S	-	210390	212078	dynein heavy chain (pseudogene), putative	1689	0.1769	0.2475	6.303	1.509	-6.466	0.1467
TcCLB.462761.10	TcChr30-S	-	136351	137682	surface protease GP63, putative	1332	-0.2879	0.1012	5.539	-2.111	-5.234	0.04732
TcCLB.462761.16	TcChr30-S	-	135638	135871	hypothetical protein, conserved (fragment)	234	0.2319	0.6916	2.007	0.569	-6.142	0.5756
TcCLB.462761.4	TcChr30-S	-	138087	139052	hypothetical protein, conserved	966	-0.06191	0.8489	3.842	-0.2895	-6.841	0.7751
TcCLB.463155.10	TcChr21-S	-	73355	74182	retrotransposon hot spot protein (RHS, pseudogene), putative	828	0.2169	0.3584	4.151	1.216	-6.323	0.2378
TcCLB.463155.20	TcChr21-S	-	74987	77950	retrotransposon hot spot (RHS) protein, putative	2964	0.01706	0.893	7.573	0.2094	-7.773	0.8362
TcCLB.463155.40	TcChr21-S	-	79479	82052	glycine dehydrogenase [decarboxylating] (pseudogene), putative	2574	-0.186	0.3196	5.065	-1.31	-6.462	0.2049
TcCLB.463269.10	TcChr25-P	+	657649	657747	eukaryotic translation initiation factor 1A, putative (fragment)	99	-0.8589	0.1215	0.3431	-1.995	-4.423	0.05969
TcCLB.463279.20	Tcruzi_23428	-	3093	5333	trans-sialidase, Group II, putative	2241	2.985	4.68e-08	5.279	11.31	13.29	4.563e-10
TcCLB.463297.10	TcChr1-S	+	19336	19955	hypothetical protein (fragment)	620	-0.8948	0.1024	2.013	-2.104	-4.334	0.04806
TcCLB.463323.10	Tcruzi_23437	-	1446	3704	trans-sialidase, Group II, putative	2259	1.1	0.005487	3.164	3.711	-1.181	0.001352
TcCLB.463323.20	Tcruzi_23437	-	4936	6087	retrotransposon hot spot protein (RHS, pseudogene), putative	1152	-0.3617	0.2739	2.662	-1.432	-5.598	0.1675
TcCLB.463359.9	TcChr32-P	+	411968	413675	vacuolar assembly protein vps41, putative	1708	-0.09918	0.6748	4.51	-0.5982	-6.902	0.5563
TcCLB.463451.10	TcChr37-P	-	1076242	1077006	hypothetical protein, conserved	765	0.2226	0.3815	4.295	1.165	-6.289	0.2577
TcCLB.463451.4	TcChr37-P	-	1075014	1075344	hypothetical protein, conserved	331	-0.7269	0.03439	3.205	-2.744	-3.446	0.01241
TcCLB.463673.9	TcChr30-S	-	471151	472448	hypothetical protein, conserved	1298	-0.3027	0.1156	4.479	-2.026	-5.198	0.05607
TcCLB.463901.10	Tcruzi_23566	+	3	1496	trans-sialidase, putative (fragment)	1494	1.533	0.01311	3.663	3.473	-2.165	0.003894
TcCLB.463955.10	TcChr24-P	-	666332	667099	mucin TcMUCII, putative	768	1.405	0.0274	2.13	2.868	-2.733	0.009421
TcCLB.463955.20	TcChr24-P	-	665819	666241	mucin-associated surface protein (MASP), putative (fragment)	423	1.9	0.03872	0.9828	2.677	-2.94	0.01438
TcCLB.464391.10	Tcruzi_3614	+	2	877	retrotransposon hot spot protein (RHS, pseudogene), putative	876	-0.5515	0.1722	2.179	-1.769	-4.963	0.09192
TcCLB.464415.10	TcChr15-P	+	106183	106626	hypothetical protein	444	-0.1151	0.8566	1.726	-0.2744	-6.203	0.7865
TcCLB.464807.10	TcChr40-S	+	787050	787760	serine/threonine protein kinase, putative	711	1.189	0.004428	4.261	3.83	-1.023	0.001041
TcCLB.464807.20	TcChr40-S	+	789602	791464	hypothetical protein, conserved (fragment)	1863	-0.0481	0.7911	5.386	-0.3955	-7.306	0.6966
TcCLB.464879.9	TcChr10-P	+	76759	77775	ribonuclease L inhibitor, putative (fragment)	1017	-0.4376	0.0709	4.382	-2.326	-4.649	0.03047
TcCLB.465323.10	Tcruzi_3656	-	2	520	hypothetical protein (fragment)	519	0.6877	0.2874	1.178	1.394	-5.128	0.1783
TcCLB.466007.9	TcChr19-S	+	584570	586174	dispersed gene family protein 1 (DGF-1), putative (fragment)	1605	-0.5503	0.315	1.666	-1.321	-5.485	0.2011
TcCLB.466325.10	Tcruzi_3689	+	186	1517	trans-sialidase (pseudogene), putative	1332	-0.5939	0.03292	3.806	-2.768	-3.552	0.01176
TcCLB.466529.9	TcChr37-S	-	781566	782464	hypothetical protein, conserved	899	-0.02787	0.9188	4.956	-0.1621	-7.232	0.8728
TcCLB.466593.10	TcChr12-P	-	416466	417266	hypothetical protein, conserved	801	0.4629	0.2341	3.424	1.551	-5.454	0.1363
TcCLB.466593.19	TcChr12-P	-	415340	415731	hypothetical protein, conserved	392	-0.1469	0.4017	5.454	-1.121	-6.717	0.2754
TcCLB.466823.10	TcChr22-S	-	36035	36949	Checkpoint protein HUS1, putative	915	0.7365	0.01172	3.483	3.315	-2.248	0.003401
TcCLB.466965.10	TcChr11-S	-	94270	95950	trans-sialidase (pseudogene), putative	1681	-0.4483	0.2527	2.5	-1.493	-5.547	0.1507
TcCLB.467287.10	TcChr15-P	-	307294	308283	alpha-tubulin N-acetyltransferase, putative	990	-0.08823	0.7193	4.25	-0.5209	-6.884	0.6081
TcCLB.467287.20	TcChr15-P	-	309177	310607	hypothetical protein, conserved	1431	0.2731	0.7056	4.103	0.5564	-7.003	0.5921
TcCLB.467287.30	TcChr15-P	-	312347	312928	ATPase beta subunit, putative	582	-0.5816	0.000131	6.291	-5.663	2.398	1.444e-05
TcCLB.467373.10	Tcruzi_24365	+	1	1206	trans-sialidase, putative (fragment)	1206	0.9389	0.02437	2.517	2.93	-2.886	0.008195
TcCLB.467465.10	TcChr26-P	-	257107	257853	surface protease GP63, putative	747	0.01509	0.9832	1.355	0.03656	-6.261	0.9712
TcCLB.467795.19	TcChr36-P	-	452202	452714	hypothetical protein, conserved	513	-0.03142	0.9189	4.01	-0.1616	-6.922	0.8732
TcCLB.467795.9	TcChr36-P	-	451082	451887	diphthamide synthesis protein, putative	806	-0.2931	0.08094	5.09	-2.246	-4.949	0.03595
TcCLB.468005.9	TcChr10-P	-	443711	445058	pumilio/PUF RNA binding protein 3, putative (PUF3)	1348	-0.5266	0.001801	5.492	-4.28	-0.6345	0.0003551
TcCLB.468041.10	Tcruzi_24516	+	1259	1804	hypothetical protein	546	-0.1254	0.6432	3.683	-0.6561	-6.671	0.5191
TcCLB.468041.30	Tcruzi_24516	-	2027	4777	retrotransposon hot spot protein (RHS, pseudogene), putative	2751	-0.05466	0.738	6.11	-0.4877	-7.458	0.631
TcCLB.468217.14	TcChr24-S	-	235855	237133	mucin-associated surface protein (MASP), putative	1279	3.274	5.326e-07	4.134	9.341	9.962	1.343e-08
TcCLB.468217.30	TcChr24-S	-	238827	240251	trans-sialidase, putative	1425	0.0887	0.832	3.357	0.3214	-6.594	0.7512
TcCLB.468405.9	TcChr16-S	-	51699	53031	dispersed gene family protein 1 (DGF-1), putative	1333	-0.1749	0.8024	0.6776	-0.3752	-6.075	0.7114
TcCLB.468803.10	TcChr38-P	+	395974	396657	surface protease GP63, putative	684	2.969	0.0006038	1.678	4.852	1.468	9.29e-05
TcCLB.468941.9	TcChr36-S	+	817990	819345	ATP-dependent DEAD/H RNA helicase, putative (fragment)	1356	-0.6019	0.0001739	5.578	-5.51	2.169	2.044e-05
TcCLB.469113.10	TcChr15-P	+	159238	160729	trans-sialidase (pseudogene), putative	1492	-0.1756	0.6038	3.319	-0.7252	-6.427	0.4766
TcCLB.469435.10	TcChr34-S	-	242571	243164	hypothetical protein, conserved	594	-0.2492	0.2775	4.29	-1.421	-6.083	0.1705
TcCLB.469435.4	TcChr34-S	-	241766	242332	ribosomal protein L14, putative	567	-0.2995	0.2518	3.777	-1.496	-5.828	0.15
TcCLB.469735.9	TcChr37-P	-	818999	820455	hypothetical protein, conserved	1457	-0.03065	0.8951	4.929	-0.2056	-7.17	0.8392
TcCLB.469785.10	TcChr32-S	-	597000	598604	hypothetical protein, conserved	1605	-0.2671	0.06328	5.608	-2.393	-4.858	0.02646
TcCLB.469785.20	TcChr32-S	-	598996	599778	hypothetical protein, conserved	783	0.008398	0.9788	4.519	0.04646	-7.119	0.9634
TcCLB.469785.30	TcChr32-S	-	600072	601328	hypothetical protein	1257	-0.2326	0.2554	4.736	-1.485	-6.136	0.1529
TcCLB.469785.40	TcChr32-S	-	602564	603202	RNA-binding protein, putative	639	-1.189	9.08e-07	4.623	-8.7	9.042	2.754e-08
TcCLB.469785.5	TcChr32-S	-	596249	596716	hypothetical protein, conserved (fragment)	468	0.02938	0.9367	3.353	0.1287	-6.754	0.8989
TcCLB.470169.9	TcChr5-S	-	162278	162799	hypothetical protein, conserved	522	-0.149	0.576	3.868	-0.7764	-6.667	0.4465
TcCLB.470399.10	Tcruzi_3862	+	1188	1574	cyclophilin, putative (fragment)	387	-0.7375	0.005301	4.027	-3.761	-1.663	0.001294
TcCLB.470521.10	TcChr7-P	+	237831	238892	protein kinase, putative (fragment)	1062	0.01445	0.9634	4.002	0.07645	-7.047	0.9398
TcCLB.470687.9	TcChr25-P	+	316068	317022	hypothetical protein, conserved	955	-0.9097	0.0162	3.19	-3.162	-2.636	0.005035
TcCLB.470827.10	Tcruzi_25155	-	1	1443	retrotransposon hot spot protein (RHS, pseudogene), putative	1443	0.327	0.2385	4.02	1.536	-5.632	0.1399
TcCLB.470827.20	Tcruzi_25155	-	4843	6111	trans-sialidase, putative	1269	-0.1889	0.298	5.163	-1.366	-6.409	0.1869
TcCLB.471403.9	Tcruzi_25287	-	1	5595	dispersed gene family protein 1 (DGF-1), putative (fragment)	5595	0.2701	0.5098	5.354	0.9212	-6.945	0.3773
TcCLB.471467.10	Tcruzi_25302	+	3	1118	trans-sialidase, putative (fragment)	1116	0.7212	0.2684	4.012	1.485	-5.688	0.1632
TcCLB.471799.10	Tcruzi_25378	+	1	1014	trans-sialidase, putative (fragment)	1014	2.186	0.00185	2.894	4.295	0.2391	0.0003669
TcCLB.471901.10	TcChr40-P	-	260945	261703	hypothetical protein, conserved	759	-0.2859	0.0337	5.7	-2.755	-4.153	0.01211
TcCLB.471901.20	TcChr40-P	-	262368	263081	SNARE protein, putative	714	0.1383	0.4417	4.963	1.036	-6.693	0.3122
TcCLB.471901.5	TcChr40-P	-	260331	260579	GDP-mannose 4,6 dehydratase, putative (fragment)	249	-0.3846	0.5294	0.7005	-0.8643	-5.727	0.3975
TcCLB.472253.10	TcChr40-S	+	947140	948090	vacuolar protein sorting complex subunit (pseudogene), putative	951	-0.319	0.1613	4.837	-1.815	-5.694	0.08488
TcCLB.472357.10	Tcruzi_25507	+	1541	3982	trans-sialidase, Group V, putative	2442	3.433	9.311e-07	7.144	11.31	9.502	2.853e-08
TcCLB.472777.20	TcChr29-P	+	732652	733416	hypothetical protein, conserved	765	-0.02598	0.9156	5.436	-0.168	-7.36	0.8683
TcCLB.472777.30	TcChr29-P	+	734103	734594	protein disulfide isomerase, putative	492	0.7702	0.01029	4.051	3.385	-2.176	0.002898
TcCLB.472777.9	TcChr29-P	+	731988	732215	hypothetical protein, conserved	228	0.2854	0.5974	2.356	0.7378	-6.184	0.4691
TcCLB.472833.10	TcChr39-P	-	460952	461614	hypothetical protein, conserved	663	-1.236	0.03729	1.566	-2.698	-3.128	0.01371
TcCLB.473111.10	TcChr22-S	+	572016	572852	lathosterol oxidase, putative	837	-0.6682	0.08468	2.229	-2.219	-4.388	0.03803
TcCLB.473313.10	Tcruzi_3977	+	907	1368	mucin-associated surface protein (MASP), putative (fragment)	462	0.6741	0.2349	4.01	1.59	-5.61	0.137
TcCLB.473619.9	TcChr41-S	-	34219	35520	dispersed gene family protein 1 (DGF-1), putative (fragment)	1302	0.1978	0.8278	0.3715	0.329	-5.968	0.7455
TcCLB.473633.9	TcChr12-S	-	78255	79597	dispersed gene family protein 1 (DGF-1), putative (fragment)	1343	-0.3461	0.499	2.44	-0.9229	-6.103	0.3673
TcCLB.473703.10	TcChr18-P	+	350357	350497	surface protease GP63, putative	141	1.488	0.03141	1.832	2.794	-2.858	0.0111
TcCLB.473709.10	TcChr34-P	+	703461	704396	trans-sialidase, putative (fragment)	936	0.6534	0.6006	0.6218	0.7357	-5.662	0.4731
TcCLB.473755.9	TcChr12-P	-	444566	445755	hypothetical protein, conserved	1190	-0.00299	0.9911	5.218	-0.02062	-7.291	0.9837
TcCLB.474079.10	Tcruzi_25905	-	2	1166	trans-sialidase, putative	1165	2.028	0.0009108	4.507	5.005	0.9817	0.0001539
TcCLB.474339.9	TcChr9-P	+	290198	291641	hypothetical protein, conserved	1444	0.628	0.001111	5.079	4.53	0.1762	0.000197
TcCLB.474341.9	TcChr15-S	+	73406	74933	dynein heavy chain, putative	1528	0.5628	0.0005723	5.845	4.879	0.726	8.733e-05
TcCLB.474887.9	TcChr9-P	+	291742	292939	pseudouridine synthase TruD, putative (fragment)	1198	0.5621	0.01249	4.76	3.281	-2.636	0.003678
TcCLB.474937.9	TcChr31-P	+	139123	140812	acetyl-CoA carboxylase, putative	1690	-0.8147	4.232e-06	5.787	-7.678	6.875	1.978e-07
TcCLB.475133.10	Tcruzi_26149	+	15	1056	trans-sialidase, putative	1042	4.827	0.0003629	2.269	5.448	1.958	5.032e-05
TcCLB.475169.10	Tcruzi_4047	+	101	1402	DNA-directed RNA polymerase II subunit 2 (pseudogene), putative	1302	-0.5947	0.03661	4.147	-2.733	-3.846	0.01337
TcCLB.475705.9	TcChr24-S	+	312314	314472	hypothetical protein, conserved	2159	-0.6072	0.006432	4.447	-3.629	-1.857	0.001639
TcCLB.476125.9	Tcruzi_4073	+	1	1997	dispersed gene family protein 1 (DGF-1), putative	1997	-1.134	0.05372	0.6709	-2.49	-3.569	0.02156
TcCLB.476421.9	TcChr20-S	+	379466	381250	protein kinase, putative	1785	-0.3887	0.06495	4.639	-2.378	-4.606	0.02736
TcCLB.476725.9	Tcruzi_26525	-	2	4342	dispersed gene family protein 1 (DGF-1), putative (fragment)	4341	0.236	0.5544	3.178	0.8167	-6.361	0.4236
TcCLB.476733.10	TcChr27-P	+	659298	661199	hypothetical protein, conserved	1902	0.4571	0.001458	6.325	4.389	-0.4932	0.0002747
TcCLB.476733.20	TcChr27-P	+	662137	664215	hypothetical protein, conserved	2079	0.9691	4.041e-07	6.127	9.302	10.06	9.188e-09
TcCLB.476733.29	TcChr27-P	+	664777	665065	serine-threonine dehydratase, putative	289	1.305	0.01014	2.463	3.394	-1.762	0.002836
TcCLB.476833.10	Tcruzi_26549	+	3	1242	trans-sialidase, putative	1240	1.646	0.124	0.8649	1.998	-4.138	0.06125
TcCLB.476911.10	Tcruzi_26567	-	1	1005	trans-sialidase, putative (fragment)	1005	1.094	0.1132	1.86	2.039	-4.187	0.05469
TcCLB.477471.10	TcChr21-P	-	11790	15224	trans-sialidase (pseudogene), putative	3435	0.6747	0.04051	5.993	2.763	-4.009	0.01519
TcCLB.477935.9	TcChr40-P	-	1805235	1805663	calpain-like cysteine peptidase (pseudogene), putative	429	-0.5591	0.1024	3.624	-2.104	-4.669	0.04804
TcCLB.477983.10	TcChr31-S	+	693476	694021	calpain cysteine peptidase, putative	546	-0.1653	0.8411	1.173	-0.3043	-5.945	0.764
TcCLB.478071.10	TcChr4-P	-	101	1457	trans-sialidase (pseudogene), putative	1357	0.1157	0.6136	5.325	0.7081	-7.054	0.4869
TcCLB.478283.10	TcChr12-P	-	281604	282329	hypothetical protein, conserved (pseudogene)	726	0.584	0.02818	4.777	2.853	-3.497	0.009744
TcCLB.478463.10	Tcruzi_4148	-	1272	1604	hypothetical protein	333	0.7876	0.399	0.7523	1.127	-5.182	0.2729
TcCLB.478671.9	TcChr28-S	+	131695	133135	hypothetical protein, conserved	1441	-0.2597	0.08995	5.974	-2.183	-5.317	0.04096
TcCLB.478711.10	TcChr4-S	-	663	1976	trans-sialidase (pseudogene), putative	1314	-0.05115	0.7947	6.142	-0.3894	-7.482	0.7011
TcCLB.479253.9	TcChr36-S	-	902447	902872	hypothetical protein, conserved (fragment)	426	-0.2141	0.5038	3.829	-0.9133	-6.453	0.3718
TcCLB.479379.9	TcChr15-S	+	72098	73304	dynein heavy chain, putative	1207	0.2376	0.09083	5.944	2.177	-5.299	0.04147
TcCLB.479481.10	Tcruzi_4181	+	1824	2612	mucin-associated surface protein (MASP), putative (fragment)	789	2.883	3.932e-05	2.668	6.335	4.613	3.256e-06
TcCLB.479481.5	Tcruzi_4181	+	930	1589	elongation factor 1-gamma (EF-1-gamma, pseudogene), putative	660	-0.9278	0.13	1.633	-1.954	-4.52	0.06496
TcCLB.479517.30	TcChr34-S	-	912592	913167	hypothetical protein	576	1.043	0.2351	0.6214	1.548	-4.817	0.1372
TcCLB.479517.50	TcChr34-S	-	915834	916259	surface protease GP63, putative	426	0.09214	0.8737	2.232	0.2441	-6.4	0.8096
TcCLB.479721.10	TcChr26-S	-	54921	55820	hypothetical protein, conserved (pseudogene)	900	-0.1177	0.8677	0.9814	-0.2555	-6.086	0.8009
TcCLB.479847.11	TcChr38-P	+	1417104	1417904	trans-sialidase (pseudogene), putative	801	0.8374	0.2702	0.4221	1.442	-4.95	0.1646
TcCLB.479847.20	TcChr38-P	+	1415230	1415811	retrotransposon hot spot (RHS) protein, putative	582	0.3742	0.4305	2.055	1.06	-5.782	0.3018
TcCLB.479883.10	TcChr26-P	-	700907	701575	hypothetical protein, conserved	669	-0.3823	0.1498	3.949	-1.86	-5.302	0.07741
TcCLB.479961.20	TcChr26-P	+	416851	418695	retrotransposon hot spot protein (RHS, pseudogene), putative	1845	-1.838	1.021e-06	3.492	-8.619	9.119	3.202e-08
TcCLB.480561.10	Tcruzi_4213	+	1	417	trans-sialidase, putative	417	0.2925	0.4527	3.388	1.014	-6.17	0.3224
TcCLB.480653.10	TcChr23-S	-	239516	240436	hypothetical protein, conserved	921	-0.6071	0.01372	4.412	-3.234	-2.783	0.004117
TcCLB.480975.10	TcChr11-S	+	382812	383630	hypothetical protein, conserved	819	-0.5028	0.1163	2.459	-2.022	-4.722	0.0565
TcCLB.480997.10	TcChr36-S	-	442300	444069	hypothetical protein, conserved	1770	-1.26	0.2311	0.7063	-1.58	-4.859	0.1342
TcCLB.481099.9	Tcruzi_4226	+	2	1882	dispersed gene family protein 1 (DGF-1), putative (fragment)	1881	0.1739	0.7588	2.108	0.4515	-6.325	0.6564
TcCLB.481211.10	Tcruzi_27577	-	1236	1739	mucin TcMUCII, putative	504	1.759	0.003299	3.061	4.009	-0.4824	0.0007315
TcCLB.481211.20	Tcruzi_27577	-	2962	3477	hypothetical protein	516	0.3231	0.3255	3.388	1.295	-5.786	0.2098
TcCLB.481211.30	Tcruzi_27577	-	4241	4939	mucin TcMUCII, putative	699	1.575	0.0006991	3.688	4.775	1.205	0.0001113
TcCLB.481435.9	TcChr37-P	-	1106539	1108087	clathrin heavy chain, putative	1549	-0.5523	0.0002303	6.332	-5.359	1.7	2.879e-05
TcCLB.481729.10	TcChr34-P	-	399842	400597	hypothetical protein, conserved	756	-0.3026	0.1222	4.44	-1.991	-5.229	0.06015
TcCLB.481729.20	TcChr34-P	-	399227	399450	hypothetical protein, conserved	224	-0.4129	0.2716	2.758	-1.438	-5.526	0.1656
TcCLB.482097.10	TcChr40-S	-	1881666	1882241	hypothetical protein, conserved (fragment)	576	0.01708	0.9745	3.014	0.05468	-6.664	0.9569
TcCLB.482097.20	TcChr40-S	-	1882792	1882869	hypothetical protein, conserved	78	-1.245	0.06236	0.6378	-2.402	-3.577	0.02601
TcCLB.482319.10	TcChr40-P	+	888204	889013	hypothetical protein, conserved	810	-0.7319	0.0005676	5.517	-4.974	0.7686	8.64e-05
TcCLB.482319.19	TcChr40-P	+	889093	889927	hypothetical protein, conserved	835	-0.3819	0.1628	3.777	-1.806	-5.321	0.08577
TcCLB.482369.10	TcChr7-S	+	282052	283509	protein phosphatase 2A regulatory subunit, putative	1458	0.3924	0.009121	5.59	3.448	-2.527	0.0025
TcCLB.482369.20	TcChr7-S	+	284072	287380	hypothetical protein, conserved	3309	0.3698	0.004008	7.232	3.874	-1.866	0.0009233
TcCLB.482369.29	TcChr7-S	+	287808	288518	arginine kinase (fragment)	711	3.401	8.753e-07	7.577	13.67	9.665	2.623e-08
TcCLB.482425.10	Tcruzi_4269	-	1520	2248	retrotransposon hot spot (RHS) protein, putative	729	0.2591	0.6475	1.774	0.6482	-6.037	0.5241
TcCLB.482471.10	TcChr10-S	-	397393	397749	hypothetical protein, conserved	357	-0.5042	0.004708	4.773	-3.791	-1.637	0.001122
TcCLB.482471.19	TcChr10-S	-	394990	395617	ATP-dependent RNA helicase SUB2, putative (fragment) (SUB2)	628	-0.7644	2.944e-05	5.101	-6.5	4.439	2.278e-06
TcCLB.482971.9	TcChr16-S	-	46507	47916	dispersed gene family protein 1 (DGF-1), putative (fragment)	1410	-0.3527	0.6098	1.084	-0.7145	-5.947	0.483
TcCLB.483009.9	Tcruzi_4289	-	1	931	exonuclease, putative	931	0.2215	0.363	4.799	1.205	-6.451	0.242
TcCLB.483183.10	TcChr34-P	+	701626	703218	trans-sialidase, putative (fragment)	1593	1.076	0.1528	0.9924	1.847	-4.452	0.0794
TcCLB.483389.10	Tcruzi_4305	-	2	976	retrotransposon hot spot protein (RHS, pseudogene), putative	975	0.2341	0.1802	5.085	1.737	-5.779	0.09749
TcCLB.483581.9	TcChr28-P	+	682218	683310	dispersed gene family protein 1 (DGF-1), putative	1093	-0.3566	0.7132	-0.01489	-0.5311	-5.774	0.6011
TcCLB.483623.10	TcChr39-S	-	891646	892686	hypothetical protein, conserved	1041	1.87	1.087e-05	4.196	7.099	6.203	6.427e-07
TcCLB.484097.10	Tcruzi_4325	-	3	1073	trans-sialidase, putative (fragment)	1071	2.527	0.0001401	6.077	6.36	3.248	1.577e-05
TcCLB.484299.10	TcChr37-S	-	712063	712632	trypanothione reductase, putative	570	-0.5876	0.0003016	5.856	-5.214	1.433	4.019e-05
TcCLB.484299.4	TcChr37-S	-	710932	711448	ATP-dependent DEAD/H RNA helicase, putative	517	-0.2893	0.4121	3.165	-1.098	-6.102	0.2851
TcCLB.484311.10	TcChr39-S	+	257244	259136	calpain-like cysteine peptidase, putative (fragment)	1893	-0.3344	0.6314	2.365	-0.682	-6.33	0.5064
TcCLB.484949.9	TcChr36-S	+	792017	793985	AGC/RSK family serine/threonine kinase, putative (fragment)	1969	-0.265	0.5072	2.94	-0.9075	-6.182	0.3748
TcCLB.485335.10	TcChr20-P	+	581135	582823	retrotransposon hot spot protein (RHS, pseudogene), putative	1689	-0.2366	0.4916	3.349	-0.9376	-6.306	0.3594
TcCLB.485683.10	TcChr32-P	-	827545	828789	RNA-binding protein 42 (RNA-binding motif protein 42), putative	1245	-0.4394	0.002164	8.039	-4.226	-1.187	0.0004405
TcCLB.485845.9	TcChr24-S	-	35886	37379	dispersed gene family protein 1 (DGF-1), putative (fragment)	1494	0.4072	0.6056	0.01097	0.7218	-5.73	0.4787
TcCLB.485889.10	TcChr24-S	+	379032	381815	hypothetical protein, conserved	2784	-0.05983	0.6984	5.879	-0.5572	-7.34	0.5835
TcCLB.485889.16	TcChr24-S	+	382801	383511	hypothetical protein (fragment)	711	-0.3613	0.2732	3.247	-1.433	-5.754	0.167
TcCLB.485889.4	TcChr24-S	+	378081	378425	hypothetical protein, conserved	345	-0.6161	0.02636	3.212	-2.889	-3.161	0.008986
TcCLB.486465.9	TcChr23-S	-	240539	241267	cysteine peptidase, Clan CA, family C51, putative	729	-0.04378	0.9234	2.538	-0.154	-6.595	0.8792
TcCLB.486901.10	TcChr20-S	+	259274	260266	endonuclease/exonuclease/phosphatase, putative	993	-0.2125	0.4482	4.344	-1.023	-6.498	0.3182
TcCLB.487455.10	Tcruzi_29049	+	5	1771	trans-sialidase, putative (fragment)	1767	2.01	0.1538	0.9753	1.892	-4.307	0.08013
TcCLB.487507.10	TcChr7-S	+	253277	253876	tryparedoxin peroxidase, putative	600	-0.2716	0.1599	5.054	-1.818	-5.806	0.08387
TcCLB.487739.20	TcChr38-P	+	1315194	1316039	choline/ethanolamine kinase (pseudogene), putative	846	0.1243	0.708	3.723	0.5401	-6.662	0.595
TcCLB.488591.10	Tcruzi_29321	+	4	1347	trans-sialidase, putative (fragment)	1344	1.995	0.0001045	3.976	5.864	3.477	1.085e-05
TcCLB.488767.20	Tcruzi_29363	-	616	3210	retrotransposon hot spot protein (RHS, pseudogene), putative	2595	-0.36	0.4471	1.73	-1.026	-5.981	0.3171
TcCLB.490165.19	TcChr36-P	-	114857	115219	hypothetical protein, conserved	363	-0.3963	0.2709	3.104	-1.44	-5.66	0.1651
TcCLB.490165.9	TcChr36-P	-	113839	114133	DNA repair protein, putative	295	-0.1208	0.7749	2.786	-0.4238	-6.449	0.6762
TcCLB.490507.10	TcChr23-P	-	411572	412210	hypothetical protein, conserved	639	-0.0827	0.6661	4.953	-0.6147	-7.081	0.5456
TcCLB.490989.10	Tcruzi_29909	+	2	1611	trans-sialidase, putative	1610	-0.07943	0.9023	2.385	-0.1925	-6.233	0.8492
TcCLB.491081.10	Tcruzi_4453	-	159	1094	retrotransposon hot spot protein (RHS, pseudogene), putative	936	0.0429	0.9083	3.676	0.1815	-6.834	0.8578
TcCLB.492827.10	TcChr38-S	+	402058	402309	trans-sialidase, putative (fragment)	252	2.356	0.02126	0.4467	3.001	-2.301	0.006973
TcCLB.494675.10	Tcruzi_4492	+	1	1632	fatty acyl CoA synthetase 2, putative	1632	-0.4331	0.03249	4.509	-2.775	-3.742	0.01158
TcCLB.495369.10	TcChr34-P	-	349159	350160	hypothetical protein, conserved (fragment)	1002	0.1398	0.5718	4.313	0.785	-6.716	0.4415
TcCLB.498829.10	TcChr38-S	+	1204297	1204929	mucin TcMUC, putative	633	1.908	3.752e-05	3.613	6.363	4.689	3.067e-06
TcCLB.498829.21	TcChr38-S	+	1206350	1207018	hypothetical protein	669	-0.8489	0.09356	1.055	-2.159	-4.117	0.04297
TcCLB.503391.10	TcChr26-S	-	296872	297282	ATP-dependent DEAD/H DNA helicase recQ, putative	411	0.1287	0.8453	1.781	0.2964	-6.228	0.7699
TcCLB.503393.10	TcChr31-S	+	703355	704101	amino acid permease, putative (fragment)	747	-0.637	0.1607	2.072	-1.814	-4.853	0.08444
TcCLB.503395.10	TcChr14-P	-	83975	84772	hypothetical protein, conserved	798	-0.3158	0.3579	3.159	-1.218	-5.955	0.2372
TcCLB.503395.20	TcChr14-P	-	83019	83741	hypothetical protein, conserved	723	-0.3542	0.168	4.064	-1.786	-5.459	0.08904
TcCLB.503395.30	TcChr14-P	-	80936	82507	hypothetical protein, conserved	1572	-0.324	0.02634	5.719	-2.889	-3.862	0.008976
TcCLB.503395.40	TcChr14-P	-	79701	80672	60S ribosomal protein L18, putative	972	-0.4429	0.0003012	7.694	-5.215	1.212	4.011e-05
TcCLB.503395.50	TcChr14-P	-	78693	79118	40S ribosomal protein S12, putative	426	-0.4028	0.001513	6.905	-4.368	-0.7081	0.0002885
TcCLB.503395.59	TcChr14-P	-	77421	78137	hypothetical protein, conserved (fragment)	717	-0.1323	0.783	2.564	-0.4099	-6.392	0.6861
TcCLB.503397.10	TcChr35-S	+	483109	486237	retrotransposon hot spot protein (RHS, pseudogene), putative	3129	-0.07334	0.7251	5.392	-0.5107	-7.259	0.6151
TcCLB.503399.10	TcChr17-P	-	287365	288585	hypothetical protein, conserved	1221	-0.03104	0.9284	3.891	-0.1439	-6.864	0.887
TcCLB.503399.20	TcChr17-P	-	285636	286574	hydrolase, alpha/beta fold family, putative	939	-1.068	9.646e-06	5.579	-7.27	5.921	5.556e-07
TcCLB.503399.29	TcChr17-P	-	283639	284212	hydrolase-like protein	574	-0.3805	0.2181	3.584	-1.601	-5.579	0.1247
TcCLB.503401.11	TcChr22-S	+	214572	214814	retrotransposon hot spot (RHS) protein, putative (fragment)	243	-0.03671	0.9689	0.1872	-0.06469	-6.002	0.9491
TcCLB.503401.20	TcChr22-S	+	208420	209415	hypothetical protein, conserved	996	-0.6835	0.07872	1.64	-2.263	-4.174	0.03471
TcCLB.503401.29	TcChr22-S	+	207425	207787	hypothetical protein, conserved	363	0.6444	0.1728	1.699	1.767	-4.918	0.0923
TcCLB.503401.40	TcChr22-S	+	205439	207124	glycosyl transferase, putative	1686	0.523	0.06445	3.535	2.382	-4.219	0.0271
TcCLB.503403.20	Tcruzi_4560	-	1363	3747	trans-sialidase, Group II, putative	2385	2.031	0.002832	2.628	4.106	-0.2488	0.0006066
TcCLB.503405.10	TcChr27-S	+	561646	562911	glutamine synthetase, putative	1266	-0.6835	0.004479	5.046	-3.817	-1.451	0.001055
TcCLB.503407.10	TcChr33-S	+	682315	682929	hypothetical protein, conserved	615	-0.1603	0.5238	4.231	-0.8757	-6.566	0.3914
TcCLB.503407.20	TcChr33-S	+	679698	681923	SUMO1/Ulp2, putative	2226	0.04021	0.8555	5.038	0.2766	-7.226	0.7849
TcCLB.503409.10	TcChr33-S	+	674263	676737	hypothetical protein, conserved	2475	-0.1594	0.5561	4.475	-0.8137	-6.74	0.4253
TcCLB.503409.20	TcChr33-S	+	672427	673830	hypothetical protein, conserved	1404	0.1669	0.6473	3.816	0.6487	-6.557	0.5238
TcCLB.503411.10	TcChr23-P	-	120545	121348	hypothetical protein	804	-0.3268	0.1119	5.135	-2.047	-5.331	0.05379
TcCLB.503411.20	TcChr23-P	-	124575	126221	hypothetical protein, conserved	1647	0.9532	0.0006328	4.542	4.828	0.9939	9.821e-05
TcCLB.503411.30	TcChr23-P	-	127993	128616	hypothetical protein, conserved	624	1.136	0.1173	0.8146	2.017	-4.137	0.05706
TcCLB.503411.4	TcChr23-P	-	119126	119460	hypothetical protein, conserved	335	0.1296	0.8309	1.521	0.3234	-6.173	0.7497
TcCLB.503413.19	TcChr23-P	-	136045	137544	hypothetical protein	1500	-0.5905	0.03852	4.346	-2.703	-3.905	0.01428
TcCLB.503413.4	TcChr23-P	-	128721	131714	Present in the outer mitochondrial membrane proteome 22 (fragment) (POMP22)	2994	-0.2304	0.5514	3.203	-0.8221	-6.318	0.4206
TcCLB.503415.10	TcChr23-P	-	138131	141454	hypothetical protein (pseudogene)	3324	-0.8409	0.0002381	5.065	-5.392	1.915	2.996e-05
TcCLB.503415.30	TcChr23-P	-	142629	148922	hypothetical protein, conserved	6294	-0.2278	0.1006	5.882	-2.115	-5.424	0.04702
TcCLB.503415.40	TcChr23-P	-	149869	150606	hypothetical protein	738	-0.3893	0.188	4.056	-1.711	-5.605	0.1029
TcCLB.503417.20	TcChr23-P	-	161284	161907	hypothetical protein	624	-0.273	0.6255	1.281	-0.6869	-5.976	0.4999
TcCLB.503417.30	TcChr23-P	-	162521	163066	mucin TcMUCII, putative	546	2.087	0.04477	0.6016	2.617	-3.079	0.01719
TcCLB.503417.33	TcChr23-P	-	163757	164266	hypothetical protein	510	0.5682	0.4473	0.4035	1.025	-5.46	0.3173
TcCLB.503417.40	TcChr23-P	-	166510	166893	hypothetical protein	384	-0.5865	0.539	-0.05465	-0.8473	-5.636	0.4073
TcCLB.503417.50	TcChr23-P	+	168765	169112	hypothetical protein	348	1.508	0.2995	3.387	1.428	-5.394	0.1882
TcCLB.503419.20	TcChr37-S	-	766721	768547	adenosine deaminase-like protein, putative (ADAT1h)	1827	-0.1207	0.4579	5.527	-1.004	-6.871	0.3272
TcCLB.503419.30	TcChr37-S	-	769492	770829	thiol-dependent reductase 1, putative (TcAc2)	1338	-0.8069	3.889e-07	6.74	-9.344	9.942	8.527e-09
TcCLB.503419.40	TcChr37-S	-	771146	772150	hypothetical protein, conserved	1005	-0.3101	0.07029	5.11	-2.331	-4.759	0.03017
TcCLB.503419.50	TcChr37-S	-	772716	773765	MRB1-associated protein, putative (RGG2)	1050	-1.039	2.995e-05	6.098	-7.115	4.46	2.329e-06
TcCLB.503419.54	TcChr37-S	-	774099	774839	hypothetical protein, conserved	741	0.003806	0.9899	4.555	0.02288	-7.12	0.982
TcCLB.503419.60	TcChr37-S	-	775596	777404	Enriched in surface-labeled proteome protein 15 (ESP15)	1809	-0.1381	0.2852	6.255	-1.4	-6.605	0.1766
TcCLB.503421.14	TcChr37-P	-	37336	38364	ATP-dependent DEAD/H RNA helicase (pseudogene), putative	1029	-0.2898	0.5492	2.039	-0.8266	-6.061	0.4181
TcCLB.503421.20	TcChr37-P	-	39231	41963	hypothetical protein, conserved (pseudogene)	2733	-0.001522	0.9968	3.905	-0.007721	-6.908	0.9939
TcCLB.503421.50	TcChr37-P	-	42977	44770	retrotransposon hot spot protein (RHS, pseudogene), putative	1794	-0.1895	0.2676	5.529	-1.449	-6.308	0.1626
TcCLB.503421.7	TcChr37-P	-	36695	37192	N-acetyltransferase complex ARD1 subunit (pseudogene), putative	498	-0.176	0.6995	2.215	-0.5553	-6.248	0.5848
TcCLB.503423.10	TcChr37-P	-	47356	50244	glycine dehydrogenase [decarboxylating] (pseudogene), putative	2889	-0.2156	0.4379	3.802	-1.044	-6.345	0.3087
TcCLB.503423.20	TcChr37-P	-	50540	51424	protein kinase, putative	885	-0.9298	0.1056	0.8897	-2.084	-4.13	0.04999
TcCLB.503423.30	TcChr37-P	-	51678	51983	hypothetical protein, conserved	306	-0.3056	0.3704	2.858	-1.189	-5.937	0.2483
TcCLB.503423.5	TcChr37-P	-	45670	45867	retrotransposon hot spot (RHS) protein, putative (fragment)	198	-0.2602	0.7145	0.9719	-0.529	-5.917	0.6025
TcCLB.503425.10	TcChr37-S	-	719256	720257	hypothetical protein, conserved	1002	-0.2788	0.08356	5.699	-2.227	-5.136	0.03742
TcCLB.503425.20	TcChr37-S	-	718629	719012	monothiol glutaredoxin, putative	384	-0.492	0.004182	5.642	-3.852	-1.697	0.0009712
TcCLB.503425.29	TcChr37-S	-	716971	718310	DNA replication licensing factor MCM8, putative	1340	-0.2599	0.1838	4.909	-1.724	-5.809	0.09996
TcCLB.503425.5	TcChr37-S	-	720639	720962	mitochondrial carrier protein, putative	324	0.6931	0.06046	2.793	2.421	-3.876	0.02496
TcCLB.503427.9	Tcruzi_4572	-	3	2099	trans-sialidase, putative (fragment)	2097	2.123	7.133e-05	4.204	5.998	3.958	6.829e-06
TcCLB.503429.30	Tcruzi_4573	+	4299	5414	mucin-associated surface protein (MASP), putative	1116	4.058	2.851e-06	2.582	7.923	7.409	1.217e-07
TcCLB.503429.39	Tcruzi_4573	+	6671	7878	trans-sialidase, putative	1208	1.41	0.0159	2.655	3.154	-2.131	0.00493
TcCLB.503431.10	TcChr37-P	+	1291226	1291696	caltractin, putative	471	0.6746	0.1155	3.34	2.033	-4.738	0.05602
TcCLB.503431.100	TcChr37-P	+	1306768	1308609	chromatin assembly factor 1 subunit B, putative	1842	-0.3234	0.02547	5.612	-2.907	-3.807	0.008619
TcCLB.503431.109	TcChr37-P	+	1309214	1309596	nucleoporin interacting component (NUP93), putative	383	-0.5017	0.188	3.125	-1.71	-5.357	0.1029
TcCLB.503431.20	TcChr37-P	+	1292086	1292724	hypothetical protein, conserved	639	-0.2738	0.2663	4.294	-1.453	-6.027	0.1615
TcCLB.503431.30	TcChr37-P	+	1293045	1293926	hypothetical protein	882	-0.3143	0.2634	4.094	-1.462	-5.963	0.1592
TcCLB.503431.40	TcChr37-P	+	1294275	1295291	hypothetical protein, conserved	1017	0.05185	0.8478	4.692	0.2918	-7.151	0.7734
TcCLB.503431.50	TcChr37-P	+	1295833	1297473	hypothetical protein, conserved	1641	-0.06321	0.8317	4.644	-0.3221	-7.164	0.7509
TcCLB.503431.60	TcChr37-P	+	1298047	1299408	acid phosphatase, putative (AP)	1362	0.03318	0.8839	6.034	0.2266	-7.559	0.8234
TcCLB.503431.70	TcChr37-P	+	1300071	1300871	hypothetical protein, conserved	801	-0.1632	0.3939	4.94	-1.138	-6.648	0.2683
TcCLB.503431.80	TcChr37-P	+	1301339	1302622	hypothetical protein, conserved	1284	0.2025	0.3292	4.964	1.286	-6.388	0.2129
TcCLB.503431.90	TcChr37-P	+	1303382	1304827	hypothetical protein, conserved	1446	-0.07114	0.7168	5.351	-0.5253	-7.224	0.6051
TcCLB.503433.10	TcChr39-S	+	531176	532447	hypothetical protein, conserved	1272	1.015	0.0004065	4.936	5.056	1.496	5.781e-05
TcCLB.503433.20	TcChr39-S	+	533220	534749	hypothetical protein, conserved	1530	-0.3936	0.03138	5.1	-2.795	-3.864	0.01108
TcCLB.503433.30	TcChr39-S	+	535399	535866	hypothetical protein, conserved	468	-0.06914	0.7445	4.723	-0.4765	-7.078	0.6388
TcCLB.503435.14	TcChr40-S	+	526780	529250	hypothetical protein	2471	0.2015	0.2129	5.829	1.619	-6.193	0.121
TcCLB.503435.30	TcChr40-S	+	524116	526272	hypothetical protein, conserved	2157	-0.5316	0.0002249	5.882	-5.373	1.825	2.792e-05
TcCLB.503437.10	TcChr38-P	+	1442287	1444050	retrotransposon hot spot protein (RHS, pseudogene), putative	1764	0.5566	0.03038	4.335	2.813	-3.523	0.01065
TcCLB.503437.21	TcChr38-P	+	1439818	1440315	N-acetyltransferase complex ARD1 subunit (pseudogene), putative	498	0.5737	0.339	1.201	1.261	-5.354	0.2214
TcCLB.503437.31	TcChr38-P	+	1438647	1439672	ATP-dependent DEAD/H RNA helicase (pseudogene), putative	1026	-0.223	0.7237	1.351	-0.5133	-6.089	0.6133
TcCLB.503439.14	TcChr38-P	+	1406220	1415129	dispersed gene family protein 1 (DGF-1, pseudogene), putative	8910	-0.06415	0.9089	3.931	-0.1817	-7.015	0.8588
TcCLB.503439.40	TcChr38-P	+	1401208	1404312	trans-sialidase (pseudogene), putative	3105	0.114	0.7063	4.49	0.5432	-6.913	0.5929
TcCLB.503439.61	TcChr38-P	+	1397420	1399795	retrotransposon hot spot protein (RHS, pseudogene), putative	2376	0.2329	0.3449	4.314	1.248	-6.268	0.2264
TcCLB.503439.80	TcChr38-P	+	1393020	1395920	glycine dehydrogenase [decarboxylating] (pseudogene), putative	2901	0.1698	0.6031	3.524	0.7267	-6.529	0.4757
TcCLB.503441.10	TcChr10-S	+	493463	496021	retrotransposon hot spot protein (RHS, pseudogene), putative	2559	0.09072	0.6672	5.492	0.6127	-7.205	0.5469
TcCLB.503441.19	TcChr10-S	+	490971	492362	retrotransposon hot spot protein (RHS, pseudogene), putative	1392	-0.024	0.934	4.297	-0.1339	-7.069	0.8948
TcCLB.503441.5	TcChr10-S	+	497285	498340	trans-sialidase, putative (fragment)	1056	1.414	0.006974	3.031	3.588	-1.342	0.001804
TcCLB.503445.20	TcChr22-P	-	16115	18169	trans-sialidase (pseudogene), putative	2055	1.236	5.775e-06	4.527	7.486	6.881	2.907e-07
TcCLB.503445.9	TcChr22-P	-	12766	13820	retrotransposon hot spot (RHS) protein, putative	1055	2.301	1.692e-07	4.257	9.98	11.5	2.813e-09
TcCLB.503447.20	TcChr31-S	-	386	2650	trans-sialidase, Group II, putative	2265	0.4997	0.424	1.46	1.072	-5.685	0.2961
TcCLB.503447.40	TcChr31-S	-	6541	8589	retrotransposon hot spot (RHS) protein, putative	2049	-0.5004	0.2872	0.8797	-1.395	-5.339	0.1781
TcCLB.503447.50	TcChr31-S	-	13074	15731	trans-sialidase, Group IV, putative	2658	1.897	0.0002227	3.274	5.378	2.614	2.762e-05
TcCLB.503447.60	TcChr31-S	-	18705	19541	beta galactofuranosyl glycosyltransferase, putative	837	-0.4773	0.569	-0.3836	-0.7898	-5.676	0.4388
TcCLB.503449.10	TcChr26-S	-	723426	723926	60S ribosomal protein L17, putative	501	-0.3553	0.002185	7.806	-4.184	-1.212	0.0004451
TcCLB.503449.14	TcChr26-S	-	724180	724722	hypothetical protein, conserved	543	-0.1923	0.3316	4.858	-1.28	-6.456	0.2151
TcCLB.503449.20	TcChr26-S	-	724934	725572	copper homeostasis protein, putative	639	-0.06848	0.7276	5.398	-0.506	-7.256	0.6183
TcCLB.503449.30	TcChr26-S	-	725843	727345	clathrin coat assembly protein, putative	1503	-0.155	0.2531	6.694	-1.492	-6.578	0.151
TcCLB.503449.40	TcChr26-S	-	727594	729360	hypothetical protein, conserved	1767	0.007019	0.9785	5.484	0.0469	-7.377	0.9631
TcCLB.503451.9	TcChr38-P	+	70047	74987	hypothetical protein, conserved (fragment)	4941	-0.6474	4.779e-06	7.064	-7.6	6.523	2.312e-07
TcCLB.503453.10	TcChr38-S	+	85174	85971	hypothetical protein, conserved	798	0.09182	0.7059	4.676	0.5437	-6.975	0.5925
TcCLB.503453.100	TcChr38-S	+	103841	105523	serine palmitoyltransferase, putative	1683	-0.08406	0.6882	5.134	-0.5749	-7.199	0.5717
TcCLB.503453.20	TcChr38-S	+	87363	88442	hypothetical protein, conserved	1080	-0.04657	0.7591	5.987	-0.4509	-7.439	0.6569
TcCLB.503453.30	TcChr38-S	+	89406	89723	60S ribosomal protein L30, putative	318	-0.4343	0.0008714	7.433	-4.661	-0.0718	0.0001453
TcCLB.503453.4	TcChr38-S	+	84247	84468	hypothetical protein, conserved	222	0.1109	0.803	3.023	0.3737	-6.595	0.7125
TcCLB.503453.40	TcChr38-S	+	89999	90316	60S ribosomal protein L30, putative	318	-0.4115	0.1855	3.565	-1.717	-5.412	0.1012
TcCLB.503453.50	TcChr38-S	+	90658	92607	hypothetical protein, conserved	1950	0.07722	0.7007	5.649	0.5527	-7.277	0.5865
TcCLB.503453.60	TcChr38-S	+	92973	94646	GTP-ase activating protein, putative	1674	-0.2244	0.2977	4.662	-1.367	-6.247	0.1866
TcCLB.503453.64	TcChr38-S	+	95115	95354	hypothetical protein, conserved	240	-0.1552	0.4379	4.565	-1.044	-6.663	0.3087
TcCLB.503453.70	TcChr38-S	+	95795	100102	hypothetical protein, conserved	4308	-0.457	0.001271	6.023	-4.461	-0.3351	0.0002317
TcCLB.503453.80	TcChr38-S	+	100630	101682	hypothetical protein, conserved	1053	0.005403	0.9857	4.534	0.03187	-7.077	0.9749
TcCLB.503453.90	TcChr38-S	+	102164	103192	hypothetical protein, conserved	1029	-0.2615	0.06348	5.943	-2.391	-4.939	0.02658
TcCLB.503455.10	TcChr40-S	+	1064053	1066035	chaperone DNAJ protein, putative	1983	-0.04296	0.8716	4.87	-0.2477	-7.135	0.8068
TcCLB.503455.20	TcChr40-S	+	1067662	1068324	hypothetical protein, conserved	663	0.1984	0.4154	4.991	1.092	-6.612	0.2879
TcCLB.503455.30	TcChr40-S	+	1069087	1072806	hypothetical protein, conserved	3720	-0.3107	0.02506	5.537	-2.916	-3.765	0.008455
TcCLB.503457.10	TcChr40-S	+	1078952	1079818	hypothetical protein	867	-0.5934	0.02328	4.302	-2.954	-3.262	0.007765
TcCLB.503457.4	TcChr40-S	+	1078351	1078599	hypothetical protein, conserved	249	-0.2468	0.5255	2.719	-0.8718	-6.223	0.3935
TcCLB.503459.10	TcChr3-P	+	153027	153590	hypothetical protein, conserved	564	2.634	4.491e-07	3.998	9.217	10.12	1.07e-08
TcCLB.503459.20	TcChr3-P	+	151803	152402	hypothetical protein, conserved	600	1.038	1.978e-05	5.022	6.735	5.157	1.379e-06
TcCLB.503459.29	TcChr3-P	+	150719	151441	hypothetical protein, conserved	723	-0.4008	0.06573	4.633	-2.37	-4.566	0.02778
TcCLB.503461.20	TcChr31-P	+	345156	346550	per-hexamer repeat protein 5, putative	1395	-0.1354	0.7246	3.463	-0.5116	-6.667	0.6145
TcCLB.503461.30	TcChr31-P	+	341354	344545	hypothetical protein, conserved	3192	-0.04651	0.831	5.239	-0.3232	-7.344	0.7498
TcCLB.503461.40	TcChr31-P	+	339976	340641	succinyl-CoA:3-ketoacid-coenzyme-A transferase (pseudogene), putative	666	-0.1949	0.6645	2.711	-0.6176	-6.323	0.5437
TcCLB.503463.10	TcChr29-P	+	644721	645503	protein kinase C substrate protein, heavy chain, putative	783	0.03032	0.8916	5.531	0.2118	-7.423	0.8344
TcCLB.503463.20	TcChr29-P	+	645848	647332	hypothetical protein, conserved	1485	-0.1427	0.354	5.664	-1.227	-6.731	0.2339
TcCLB.503463.30	TcChr29-P	+	647904	650528	protein kinase, putative	2625	-0.2998	0.1498	4.907	-1.861	-5.516	0.07735
TcCLB.503465.10	TcChr38-P	+	1267195	1270650	hypothetical protein, conserved	3456	0.02403	0.8912	5.661	0.2124	-7.405	0.8339
TcCLB.503465.20	TcChr38-P	+	1271222	1272811	hypothetical protein, conserved (pseudogene)	1590	0.06233	0.8012	5.426	0.3777	-7.304	0.7098
TcCLB.503465.30	TcChr38-P	+	1273231	1273698	Iron-sulfur assembly protein 2, putative (Isa2)	468	-0.1475	0.7084	3.096	-0.5394	-6.443	0.5955
TcCLB.503465.40	TcChr38-P	+	1275139	1276185	hypothetical protein	1047	0.8154	0.007871	3.807	3.525	-1.762	0.00209
TcCLB.503465.49	TcChr38-P	+	1276888	1277323	mitochondrial processing peptidase, beta subunit, putative	436	0.1735	0.6352	4.191	0.6715	-6.747	0.5103
TcCLB.503467.20	TcChr38-S	+	366152	367600	hypothetical protein, conserved	1449	-0.2879	0.06362	5.351	-2.39	-4.762	0.02665
TcCLB.503467.30	TcChr38-S	+	364540	365040	oligosaccharyl transferase subunit, putative	501	0.2555	0.09614	5.338	2.142	-5.225	0.04449
TcCLB.503467.9	TcChr38-S	+	368882	370645	NADH-dependent fumarate reductase, putative (fragment)	1764	0.1528	0.5321	5.824	0.866	-7.136	0.4002
TcCLB.503469.9	Tcruzi_4593	-	2	7780	dispersed gene family protein 1 (DGF-1), putative (fragment)	7779	0.3602	0.545	2.684	0.84	-6.24	0.4135
TcCLB.503471.10	TcChr25-P	+	642268	642810	protein tyrosine phosphatase, putative	543	0.07655	0.8128	3.572	0.3564	-6.756	0.7252
TcCLB.503471.19	TcChr25-P	+	639973	641169	expression site-associated gene (ESAG-like) protein, putative	1197	0.08804	0.818	2.776	0.3474	-6.597	0.7319
TcCLB.503473.10	TcChr25-P	+	624088	625512	protein kinase, putative	1425	0.2075	0.5094	4.078	0.9034	-6.532	0.3769
TcCLB.503473.20	TcChr25-P	+	622214	623746	hypothetical protein, conserved	1533	-0.07391	0.785	4.024	-0.4058	-6.93	0.6891
TcCLB.503473.4	TcChr25-P	+	626148	626506	proteasome 26S non-ATPase subunit 9, putative	359	-1.521	0.00214	0.6023	-4.194	0.04928	0.0004346
TcCLB.503475.10	Tcruzi_4596	+	2	4699	dispersed gene family protein 1 (DGF-1, pseudogene), putative	4698	-0.4682	0.5059	0.2817	-0.9098	-5.592	0.3736
TcCLB.503477.10	TcChr25-S	+	361673	362737	hypothetical protein, conserved	1065	-0.2768	0.2932	3.887	-1.379	-5.957	0.1829
TcCLB.503477.20	TcChr25-S	+	363664	364659	transaldolase, putative	996	-0.1822	0.2377	6.367	-1.539	-6.284	0.1392
TcCLB.503477.30	TcChr25-S	+	365906	367576	hypothetical protein, conserved	1671	0.1687	0.5376	4.904	0.849	-6.729	0.4058
TcCLB.503479.10	TcChr10-S	-	325741	326319	hypothetical protein, conserved	579	-0.8448	0.0003942	4.862	-5.072	1.4	5.575e-05
TcCLB.503479.20	TcChr10-S	-	323942	324535	hypothetical protein, conserved (pseudogene)	594	0.6892	0.02368	3.679	2.945	-3.028	0.007923
TcCLB.503479.30	TcChr10-S	-	322033	322815	adenylate kinase 1	783	0.6821	0.001243	5.796	4.517	-0.1612	0.0002255
TcCLB.503479.40	TcChr10-S	-	317594	321244	hypothetical protein, conserved	3651	-0.09715	0.4265	6.768	-1.068	-7.084	0.2982
TcCLB.503479.49	TcChr10-S	-	314527	314805	U6 snRNA-associated Sm-like protein LSm7p	279	-0.4882	0.03629	4.619	-2.714	-3.884	0.01324
TcCLB.503479.60	TcChr10-S	-	312404	314020	surface protease GP63, putative	1617	4.87	0.0001818	5.886	8.53	3.255	2.158e-05
TcCLB.503479.70	TcChr10-S	-	305778	309593	bilobe protein, conserved	3816	0.1181	0.3981	6.774	1.129	-7.026	0.2721
TcCLB.503483.9	TcChr32-S	+	963723	966472	retrotransposon hot spot (RHS) protein, putative	2750	-0.03884	0.7171	8.29	-0.5247	-7.69	0.6055
TcCLB.503485.20	TcChr40-S	-	1890359	1891726	hypothetical protein, conserved (pseudogene)	1368	-0.6247	0.02822	3.593	-2.852	-3.281	0.009762
TcCLB.503487.10	TcChr26-S	-	472978	473577	DNA-directed RNA polymerase, mitochondrial (fragment) (MTRNAP)	600	-0.3012	0.3398	4.058	-1.261	-6.181	0.2222
TcCLB.503487.20	TcChr26-S	-	470000	472336	hypothetical protein	2337	-0.3367	0.02924	5.728	-2.833	-3.959	0.01018
TcCLB.503487.30	TcChr26-S	-	468802	469599	hypothetical protein, conserved	798	0.2238	0.2822	4.257	1.408	-6.105	0.1741
TcCLB.503487.40	TcChr26-S	-	465752	468307	hypothetical protein, conserved	2556	-0.1663	0.2194	6.096	-1.597	-6.331	0.1257
TcCLB.503487.50	TcChr26-S	-	464266	465453	UDP-Gal or UDP-GlcNAc-dependent glycosyltransferase, putative	1188	1.431	3.512e-05	4.195	6.399	4.673	2.836e-06
TcCLB.503487.60	TcChr26-S	-	463385	464008	hypothetical protein, conserved	624	-0.3359	0.2147	4.159	-1.612	-5.757	0.1224
TcCLB.503487.70	TcChr26-S	-	461696	462844	hypothetical protein, conserved	1149	-0.4866	0.001139	5.497	-4.518	-0.09055	0.000203
TcCLB.503489.10	TcChr37-S	-	748863	751031	metallo-peptidase, Clan MC, Family M14, putative	2169	0.2787	0.0482	6.097	2.553	-4.532	0.01882
TcCLB.503489.20	TcChr37-S	-	746845	748749	hypothetical protein, conserved	1905	-0.3393	0.05451	5.259	-2.481	-4.526	0.02196
TcCLB.503489.24	TcChr37-S	-	745646	746545	hypothetical protein, conserved	900	-0.3351	0.004291	6.783	-3.839	-1.905	0.001001
TcCLB.503489.30	TcChr37-S	-	743797	744903	hypothetical protein, conserved	1107	-0.04204	0.8544	5.29	-0.2786	-7.26	0.7834
TcCLB.503491.19	TcChr38-P	-	1079142	1080605	mucin-associated surface protein (MASP), putative	1464	2.113	0.0004917	3.208	5.057	1.713	7.253e-05
TcCLB.503491.29	TcChr38-P	-	1077569	1078009	surface protease GP63 (pseudogene), putative	441	0.2399	0.7919	0.6328	0.394	-5.922	0.6977
TcCLB.503493.10	TcChr17-S	-	250704	252212	hypothetical protein, conserved	1509	0.004287	0.9851	5.781	0.03318	-7.518	0.9739
TcCLB.503493.20	TcChr17-S	-	248607	250079	hypothetical protein, conserved	1473	-0.2541	0.2892	4.139	-1.389	-6.049	0.1797
TcCLB.503493.30	TcChr17-S	-	246608	248230	hypothetical protein, conserved	1623	-0.3173	0.108	4.441	-2.069	-5.1	0.05152
TcCLB.503493.40	TcChr17-S	-	244840	245937	hypothetical protein, conserved	1098	0.1013	0.8735	0.7088	0.2445	-6.08	0.8093
TcCLB.503495.10	Tcruzi_4606	-	1905	12200	dispersed gene family protein 1 (DGF-1), putative	10296	-0.433	0.378	2.548	-1.176	-5.947	0.2548
TcCLB.503495.20	Tcruzi_4606	-	14362	15156	retrotransposon hot spot protein (RHS, pseudogene), putative	795	0.3861	0.2915	2.68	1.383	-5.568	0.1815
TcCLB.503495.5	Tcruzi_4606	-	228	626	hypothetical protein	399	0.3934	0.2954	2.533	1.373	-5.571	0.1846
TcCLB.503497.10	TcChr39-P	+	1040868	1041701	mucin-associated surface protein (MASP, pseudogene), putative	834	1.385	0.0002473	4.136	5.321	2.344	3.146e-05
TcCLB.503499.10	TcChr23-P	-	405833	406423	hypothetical protein, conserved	591	-0.5365	0.0008126	5.824	-4.696	0.2925	0.0001336
TcCLB.503499.20	TcChr23-P	-	407544	408542	hypothetical protein, conserved	999	-0.4545	0.01817	5.062	-3.083	-3.31	0.005799
TcCLB.503499.24	TcChr23-P	-	408855	409190	hypothetical protein	336	-0.06659	0.8828	2.32	-0.2286	-6.455	0.8215
TcCLB.503499.30	TcChr23-P	-	409830	410771	mitochondrial carrier protein (pseudogene), putative	942	-0.02097	0.9474	3.714	-0.1061	-6.91	0.9165
TcCLB.503501.14	TcChr41-S	+	1942577	1943209	mucin TcMUCII, putative	633	5.316	0.0001107	1.958	6.162	3.185	1.169e-05
TcCLB.503501.30	TcChr41-S	+	1939308	1940411	surface protease GP63 (pseudogene), putative	1104	1.406	0.05692	1.053	2.456	-3.414	0.02319
TcCLB.503501.50	TcChr41-S	+	1935421	1937904	trans-sialidase (pseudogene), putative	2484	2.141	6.204e-05	3.361	6.076	4.124	5.745e-06
TcCLB.503501.7	TcChr41-S	+	1943758	1944141	mucin-associated surface protein (MASP), putative (fragment)	384	3.406	0.0002508	-0.07135	5.313	2.155	3.205e-05
TcCLB.503501.70	TcChr41-S	+	1933010	1933792	mucin-associated surface protein (MASP), putative (fragment)	783	1.958	0.0002304	2.668	5.359	2.597	2.883e-05
TcCLB.503503.30	TcChr41-S	-	1910773	1911441	mucin TcMUCII, putative	669	3.499	3.878e-07	3.171	9.348	9.986	8.459e-09
TcCLB.503503.40	TcChr41-S	-	1909353	1910201	mucin-associated surface protein (MASP), putative	849	4.083	2.001e-07	2.731	9.862	10.62	3.443e-09
TcCLB.503505.10	TcChr36-P	-	886379	886726	60S acidic ribosomal protein P2, putative	348	-0.1748	0.4219	4.99	-1.077	-6.713	0.2939
TcCLB.503505.14	TcChr36-P	-	887306	890131	PTP1-interacting protein, 39 kDa, putative	2826	-0.2166	0.4705	4.359	-0.9785	-6.503	0.3393
TcCLB.503505.20	TcChr36-P	-	890872	891981	MFS transporter, putative	1110	0.07416	0.7642	5.254	0.4427	-7.241	0.6629
TcCLB.503507.20	Tcruzi_4612	-	3	281	mucin TcMUCII, putative (fragment)	279	0.9026	0.2109	0.6768	1.625	-4.684	0.1195
TcCLB.503507.35	Tcruzi_4612	-	3727	5163	mucin-associated surface protein (MASP, pseudogene), putative	1437	1.47	0.0009048	3.029	4.64	0.9947	0.0001524
TcCLB.503507.50	Tcruzi_4612	-	5631	6125	mucin TcMUCII, putative	495	0.792	0.2468	1.63	1.511	-5.03	0.1462
TcCLB.503509.10	TcChr24-S	+	421645	424089	hypothetical protein, conserved	2445	-0.1462	0.1873	6.699	-1.711	-6.255	0.1024
TcCLB.503511.10	TcChr24-S	+	418139	420313	hypothetical protein, conserved	2175	0.6488	0.008525	6.593	3.756	-2.501	0.002311
TcCLB.503513.10	TcChr24-S	+	413357	414583	casein kinase II, alpha chain, putative	1227	-0.5049	0.01159	5.409	-3.338	-2.823	0.003352
TcCLB.503513.20	TcChr24-S	+	409620	412742	hypothetical protein	3123	0.07506	0.6944	5.885	0.564	-7.345	0.5789
TcCLB.503513.40	TcChr24-S	+	407174	407857	proteasome regulatory non-ATPase subunit 6, putative	684	0.09526	0.5755	5.585	0.7774	-7.106	0.4459
TcCLB.503515.14	TcChr24-S	+	404683	405399	ubiquitin-conjugating enzyme E2, putative	717	-0.6015	0.01935	4.584	-3.078	-3.212	0.006233
TcCLB.503515.20	TcChr24-S	+	401706	404138	Kinetoplastid RNA editing protein 1, putative (KREPA1)	2433	-0.371	0.007061	5.717	-3.582	-2.318	0.001832
TcCLB.503515.7	TcChr24-S	+	406184	407071	ribosomal RNA methyltransferase, putative (fragment)	888	-0.3225	0.2285	3.802	-1.568	-5.721	0.1322
TcCLB.503519.20	TcChr33-P	+	435816	436400	mucin TcMUCII, putative	585	1.436	0.05175	1.073	2.512	-3.292	0.02057
TcCLB.503519.30	TcChr33-P	+	431189	432268	mucin-associated surface protein (MASP), putative	1080	1.658	0.003488	1.824	3.945	-0.4437	0.0007807
TcCLB.503521.10	TcChr40-P	+	904548	906266	hypothetical protein	1719	-0.1328	0.4511	5.434	-1.017	-6.86	0.321
TcCLB.503521.20	TcChr40-P	+	902738	904135	hypothetical protein, conserved	1398	-0.2904	0.0696	5.186	-2.337	-4.837	0.0298
TcCLB.503521.30	TcChr40-P	+	901785	902135	Dynein light chain roadblock-type protein, putative	351	0.8194	0.001221	4.786	4.482	0.1362	0.0002205
TcCLB.503521.39	TcChr40-P	+	899886	901070	mitochondrial carrier protein, putative	1185	0.3331	0.13	4.269	1.952	-5.153	0.06492
TcCLB.503521.50	TcChr40-P	+	898009	899457	UTP-glucose-1-phosphate uridylyltransferase 2, putative	1449	1.078	0.0001191	5.774	6.013	2.874	1.282e-05
TcCLB.503521.60	TcChr40-P	+	897099	897644	hypothetical protein, conserved	546	-0.05962	0.8561	3.715	-0.2754	-6.776	0.7858
TcCLB.503521.80	TcChr40-P	+	893828	896686	hypothetical protein, conserved	2859	0.1773	0.3608	6.071	1.214	-6.78	0.2398
TcCLB.503521.89	TcChr40-P	+	891803	893392	mannosyltransferase-II, putative	1590	0.1892	0.2884	4.977	1.392	-6.292	0.179
TcCLB.503525.10	TcChr37-S	+	425977	426540	hypothetical protein, conserved	564	-0.2403	0.1681	5.396	-1.785	-5.829	0.08913
TcCLB.503525.20	TcChr37-S	+	423779	425587	hypothetical protein, conserved	1809	0.06148	0.6717	6.369	0.6035	-7.39	0.5529
TcCLB.503525.30	TcChr37-S	+	422368	423360	hypothetical protein, conserved	993	1.408	9.456e-09	6.057	12.59	15.48	4.76e-11
TcCLB.503525.4	TcChr37-S	+	426799	428229	hypothetical protein, conserved	1431	0.1555	0.4542	5.466	1.011	-6.76	0.3239
TcCLB.503525.40	TcChr37-S	+	420018	421928	Present in the outer mitochondrial membrane proteome 20 (POMP20)	1911	0.01532	0.9318	6.215	0.1383	-7.582	0.8914
TcCLB.503525.50	TcChr37-S	+	419059	419670	RNA helicase, putative	612	-0.4715	0.03048	4.451	-2.811	-3.615	0.0107
TcCLB.503527.10	TcChr20-S	+	263643	265187	hypothetical protein, conserved	1545	-0.6334	2.224e-05	6.596	-6.662	4.613	1.613e-06
TcCLB.503527.20	TcChr20-S	+	265705	266532	hypothetical protein, conserved	828	-0.3985	0.01548	5.015	-3.168	-3.088	0.004772
TcCLB.503527.29	TcChr20-S	+	267421	267843	hypothetical protein, conserved	423	0.1146	0.5908	4.926	0.7493	-6.937	0.4623
TcCLB.503527.4	TcChr20-S	+	261551	262420	hypothetical protein, conserved (pseudogene)	870	-0.86	1.811e-06	5.245	-8.224	7.998	6.784e-08
TcCLB.503527.40	TcChr20-S	+	268359	270185	GPI alpha-mannosyltransferase III (GPI10)	1827	1.164	1.716e-05	5.719	6.954	5.265	1.156e-06
TcCLB.503527.50	TcChr20-S	+	270619	271302	hypothetical protein, conserved	684	-0.5256	0.01178	4.171	-3.313	-2.541	0.00342
TcCLB.503527.60	TcChr20-S	+	271567	272616	hypothetical protein, conserved	1050	0.6828	0.01751	4.324	3.103	-2.836	0.005531
TcCLB.503529.10	TcChr21-S	-	271637	271813	hypothetical protein, conserved (fragment)	177	0.1014	0.8719	1.231	0.247	-6.12	0.8074
TcCLB.503529.20	TcChr21-S	-	273522	275105	hypothetical protein, conserved	1584	-0.4905	0.003668	5.949	-3.928	-1.608	0.0008293
TcCLB.503529.30	TcChr21-S	-	276700	278277	hypothetical protein, conserved	1578	-0.2435	0.2868	4.771	-1.396	-6.262	0.1778
TcCLB.503531.10	TcChr21-S	-	281003	281689	hypothetical protein, conserved	687	-0.3011	0.4913	2.324	-0.9385	-6.022	0.359
TcCLB.503531.20	TcChr21-S	-	282474	284192	hypothetical protein, conserved	1719	0.1442	0.5599	4.504	0.8074	-6.715	0.4288
TcCLB.503531.30	TcChr21-S	-	284629	285756	COP9 signalosome complex subunit 5, putative (pseudogene)	1128	-0.4809	0.009885	5.159	-3.407	-2.475	0.002754
TcCLB.503531.40	TcChr21-S	-	286303	286905	hypothetical protein, conserved	603	-0.7864	0.01014	3.765	-3.401	-2.249	0.002841
TcCLB.503531.49	TcChr21-S	+	289022	289683	structural maintenance of chromosome 3, putative	662	-1.003	0.006662	3.767	-3.696	-1.687	0.001707
TcCLB.503533.30	Tcruzi_4625	-	4757	7513	trans-sialidase, Group V, putative	2757	-0.2464	0.7441	1.427	-0.4777	-6.128	0.6382
TcCLB.503533.40	Tcruzi_4625	-	8728	9906	mucin-associated surface protein (MASP), putative	1179	-0.006311	0.9938	1.844	-0.01406	-6.314	0.9889
TcCLB.503535.9	TcChr37-S	+	364843	368900	hypothetical protein, conserved	4058	-0.2704	0.03474	7.151	-2.738	-4.409	0.01256
TcCLB.503537.18	TcChr17-P	-	100433	101201	retrotransposon hot spot protein (RHS, pseudogene), putative	769	0.3324	0.5227	2.181	0.8775	-5.926	0.3905
TcCLB.503537.9	TcChr17-P	-	98553	100170	retrotransposon hot spot protein (RHS, pseudogene), putative	1618	0.2989	0.05208	5.337	2.507	-4.468	0.02076
TcCLB.503539.10	TcChr15-P	-	383171	383794	hypothetical protein, conserved	624	-0.259	0.3214	3.735	-1.305	-6.043	0.2064
TcCLB.503539.20	TcChr15-P	-	381064	382569	Putative intraflagellar transport protein A1 (PIFTA1)	1506	-0.1237	0.4869	5.585	-0.9475	-6.933	0.3545
TcCLB.503539.30	TcChr15-P	-	379295	380137	GTP-binding nuclear protein rtb2, putative	843	-0.7941	1.347e-06	7.211	-8.422	8.15	4.642e-08
TcCLB.503541.10	TcChr7-P	+	150208	151389	hypothetical protein, conserved	1182	0.7012	0.001607	4.713	4.338	-0.2637	0.0003095
TcCLB.503541.20	TcChr7-P	+	148993	149814	hypothetical protein, conserved	822	-0.4649	0.02658	4.518	-2.884	-3.562	0.009079
TcCLB.503541.30	TcChr7-P	+	148099	148689	hypothetical protein, conserved	591	-0.2843	0.2914	4.358	-1.384	-6.121	0.1815
TcCLB.503541.40	TcChr7-P	+	147291	147437	hypothetical protein, conserved	147	-0.6858	0.00186	5.614	-4.355	-0.6436	0.0003694
TcCLB.503541.5	TcChr7-P	+	152015	152653	cAMP-specific phosphodiesterase, putative	639	1.548	0.01159	1.959	3.321	-1.786	0.003355
TcCLB.503543.10	TcChr7-P	+	144657	145775	presenilin-like aspartic peptidase, putative	1119	-0.267	0.07188	5.32	-2.319	-4.916	0.03092
TcCLB.503543.20	TcChr7-P	+	143268	143921	divalent cation transporter, putative (fragment)	654	0.4208	0.01392	5.01	3.224	-2.872	0.004193
TcCLB.503543.4	TcChr7-P	+	146402	146848	hypothetical protein, conserved (fragment)	447	-0.183	0.5217	3.449	-0.8795	-6.41	0.3894
TcCLB.503545.10	TcChr7-P	-	80149	82404	trans-sialidase (pseudogene), putative	2256	0.2253	0.6387	2.809	0.6641	-6.284	0.5141
TcCLB.503545.20	TcChr7-P	-	74227	76293	retrotransposon hot spot protein (RHS, pseudogene), putative	2067	-0.3413	0.2967	2.974	-1.369	-5.725	0.1859
TcCLB.503547.20	TcChr31-S	-	206012	214744	dispersed gene family protein 1 (DGF-1, pseudogene), putative	8733	-0.2758	0.841	2.439	-0.31	-6.475	0.7638
TcCLB.503551.20	TcChr26-S	+	173998	176346	hypothetical protein, conserved	2349	-0.9812	0.2458	0.07297	-1.514	-4.793	0.1454
TcCLB.503553.10	Tcruzi_4635	-	3	530	trans-sialidase (pseudogene), putative	528	0.1416	0.8989	0.7731	0.1987	-5.902	0.8446
TcCLB.503555.10	TcChr37-P	-	716170	717486	DNA replication licensing factor MCM8, putative	1317	-0.2051	0.2542	5.089	-1.489	-6.201	0.1519
TcCLB.503555.20	TcChr37-P	-	714893	715870	hypothetical protein, conserved	978	0.224	0.228	5.108	1.57	-6.052	0.1318
TcCLB.503555.30	TcChr37-P	-	713055	714533	trypanothione reductase, putative	1479	-0.4007	0.002668	7.513	-4.081	-1.441	0.0005669
TcCLB.503555.40	TcChr37-P	-	710932	712455	ATP-dependent RNA helicase, putative	1524	-0.1833	0.1538	6.047	-1.843	-5.918	0.08003
TcCLB.503555.50	TcChr37-P	-	710012	710581	hypothetical protein, conserved	570	0.6919	0.01363	4.539	3.236	-2.649	0.00408
TcCLB.503557.10	TcChr39-S	+	1544936	1545676	hypothetical protein, conserved	741	0.1295	0.6632	3.957	0.6207	-6.712	0.5417
TcCLB.503557.14	TcChr39-S	+	1546244	1546531	hypothetical protein, conserved	288	-0.528	0.001772	4.948	-4.288	-0.5529	0.000348
TcCLB.503557.20	TcChr39-S	+	1546995	1547609	ankyrin repeat protein, putative	615	-0.3454	0.1908	3.722	-1.697	-5.476	0.1051
TcCLB.503557.30	TcChr39-S	+	1547875	1549170	hypothetical protein, conserved	1296	-0.2763	0.1198	4.929	-2.004	-5.429	0.0586
TcCLB.503557.40	TcChr39-S	+	1549693	1550553	Present in the outer mitochondrial membrane proteome 8 (POMP8)	861	-0.4485	0.08039	3.729	-2.251	-4.582	0.03562
TcCLB.503557.49	TcChr39-S	+	1550800	1551279	hypothetical protein, conserved (fragment)	480	-0.2915	0.3899	3.069	-1.147	-6.031	0.2648
TcCLB.503559.100	TcChr27-P	+	514071	516245	long-chain-fatty-acid-CoA ligase, putative	2175	0.6948	8.652e-05	6.068	5.892	3.036	8.638e-06
TcCLB.503559.109	TcChr27-P	+	512264	513229	electron-transfer-flavoprotein, alpha polypeptide, putative	966	1.256	2.939e-07	6.197	9.553	10.49	5.89e-09
TcCLB.503559.70	TcChr27-P	+	521766	522917	cystinosin, putative	1152	1.967	5.686e-07	4.311	9.043	9.892	1.465e-08
TcCLB.503559.80	TcChr27-P	+	518598	520748	hypothetical protein	2151	0.8499	7.071e-06	5.745	7.356	6.309	3.784e-07
TcCLB.503559.90	TcChr27-P	+	516873	518000	hypothetical protein, conserved	1128	2.509	4.204e-09	5.418	13.46	16.73	1.398e-11
TcCLB.503561.10	TcChr23-S	-	472303	473784	hypothetical protein, conserved	1482	-0.5086	0.04287	5.253	-2.645	-4.164	0.01628
TcCLB.503561.20	TcChr23-S	-	474020	475381	hypothetical protein, conserved	1362	-0.2704	0.2089	4.408	-1.633	-5.818	0.1179
TcCLB.503563.10	TcChr21-P	+	359219	359965	calcium-translocating P-type ATPase, putative	747	-0.08726	0.7005	4.758	-0.5533	-7.035	0.5861
TcCLB.503563.14	TcChr21-P	+	362096	362461	ADG1, putative	366	0.1711	0.4939	4.225	0.9327	-6.572	0.3619
TcCLB.503563.20	TcChr21-P	+	362775	364643	ADG2, putative	1869	-0.1825	0.4243	4.896	-1.072	-6.653	0.2963
TcCLB.503563.29	TcChr21-P	+	365912	366474	hypothetical protein	563	0.6658	0.1813	2.574	1.733	-4.917	0.09827
TcCLB.503565.10	TcChr19-P	-	517309	517995	hypothetical protein	687	0.04742	0.8541	4.314	0.2796	-7.001	0.7826
TcCLB.503565.20	TcChr19-P	-	515475	516977	hypothetical protein, conserved	1503	-0.1221	0.5575	5.134	-0.8113	-6.979	0.4266
TcCLB.503565.29	TcChr19-P	-	514687	515160	hypothetical protein, conserved	474	0.4637	0.01395	5.489	3.223	-2.917	0.004203
TcCLB.503571.10	TcChr12-S	-	285842	287587	flagellum-adhesion glycoprotein, putative	1746	-0.1609	0.3161	5.594	-1.319	-6.606	0.202
TcCLB.503571.19	TcChr12-S	-	281604	283729	hypothetical protein, conserved	2126	0.5194	0.002188	6	4.183	-0.866	0.000446
TcCLB.503573.9	TcChr27-P	-	65311	68213	ATP-binding cassette transporter ABCA1, putative (ABCA1)	2903	0.9242	0.00223	4.197	4.173	-0.4403	0.0004568
TcCLB.503575.27	TcChr36-S	-	934171	935118	hypothetical protein, conserved	948	-0.5114	0.0006715	5.432	-4.796	0.5617	0.0001058
TcCLB.503575.34	TcChr36-S	-	935543	935791	ribosomal protein L38, putative	249	-0.4523	0.001594	6.577	-4.343	-0.7361	0.0003064
TcCLB.503575.40	TcChr36-S	-	935997	936461	hypothetical protein, conserved	465	-0.2412	0.3327	3.988	-1.277	-6.179	0.2161
TcCLB.503575.50	TcChr36-S	-	937134	939245	fatty acyl CoA synthetase, putative	2112	0.172	0.374	5.976	1.182	-6.802	0.2515
TcCLB.503575.54	TcChr36-S	-	939714	940640	hypothetical protein, conserved	927	-0.1279	0.5652	4.737	-0.7975	-6.908	0.4344
TcCLB.503575.60	TcChr36-S	-	941313	942431	protein kinase, putative	1119	-0.4777	0.002758	5.042	-4.065	-1.059	0.0005892
TcCLB.503577.20	TcChr36-S	-	949492	950193	U2 splicing auxiliary factor, putative (u2af26)	702	-0.5239	0.0004879	6.494	-4.963	0.7608	7.177e-05
TcCLB.503577.9	TcChr36-S	-	948050	948808	delta-1-pyrroline-5-carboxylate dehydrogenase (pseudogene), putative	759	-0.4808	0.09092	4.61	-2.191	-4.902	0.04152
TcCLB.503579.10	TcChr29-S	+	762685	766566	hypothetical protein, conserved	3882	0.2562	0.1788	5.873	1.747	-5.993	0.09641
TcCLB.503579.100	TcChr29-S	+	781871	782917	nucleotide-binding protein, putative	1047	-0.0178	0.9316	5.067	-0.1388	-7.297	0.891
TcCLB.503579.110	TcChr29-S	+	783178	785145	pseudouridylate synthase I, putative	1968	-0.5761	0.01968	4.97	-3.092	-3.31	0.006352
TcCLB.503579.119	TcChr29-S	+	785422	785709	hypothetical protein, conserved	288	-0.3799	0.4489	2.711	-1.023	-6.021	0.3188
TcCLB.503579.130	TcChr29-S	+	786258	787538	hypothetical protein, conserved	1281	0.2909	0.1285	4.527	1.959	-5.269	0.06398
TcCLB.503579.140	TcChr29-S	+	787702	788382	hypothetical protein, conserved	681	-0.4805	0.00554	5.731	-3.707	-2.031	0.001366
TcCLB.503579.150	TcChr29-S	+	788530	790263	RNA editing 3' terminal uridylyl transferase 2, putative	1734	-0.5274	0.01011	5.076	-3.395	-2.569	0.002829
TcCLB.503579.20	TcChr29-S	+	767835	769184	hypothetical protein, conserved	1350	1.044	6.683e-06	5.131	7.39	6.534	3.531e-07
TcCLB.503579.30	TcChr29-S	+	769554	770951	DNA polymerase sigma-like protein, putative	1398	0.061	0.8392	4.61	0.3086	-7.088	0.7608
TcCLB.503579.40	TcChr29-S	+	771253	772611	hypothetical protein, conserved	1359	-0.1114	0.62	4.58	-0.6968	-6.869	0.4939
TcCLB.503579.50	TcChr29-S	+	772878	775739	hypothetical protein, conserved	2862	-0.03826	0.7903	6.284	-0.3972	-7.524	0.6953
TcCLB.503579.60	TcChr29-S	+	776002	777360	hypothetical protein	1359	-0.08302	0.6529	6.286	-0.64	-7.449	0.5301
TcCLB.503579.70	TcChr29-S	+	778028	778357	ATPase subunit 9, putative	330	-0.4855	0.02569	4.639	-2.903	-3.604	0.008706
TcCLB.503579.80	TcChr29-S	+	779043	780344	hypothetical protein, conserved	1302	0.1036	0.5909	5.172	0.7491	-6.968	0.4624
TcCLB.503579.90	TcChr29-S	+	780796	781554	hypothetical protein, conserved	759	-0.3763	0.03828	4.605	-2.684	-4.04	0.01416
TcCLB.503581.10	TcChr25-P	+	228227	229819	hypothetical protein, conserved	1593	-0.4695	0.02486	4.226	-2.92	-3.352	0.008385
TcCLB.503581.20	TcChr25-P	+	230586	231560	PPIase, putative	975	1.048	0.00181	3.592	4.277	-0.05736	0.0003576
TcCLB.503581.30	TcChr25-P	+	232030	235188	hypothetical protein, conserved	3159	-0.01957	0.9679	4.824	-0.06752	-7.172	0.9472
TcCLB.503581.39	TcChr25-P	+	235900	236911	coatomer delta subunit, putative	1012	-0.2845	0.5782	3.62	-0.7802	-6.575	0.4487
TcCLB.503583.10	TcChr37-P	-	747465	748760	metallo-peptidase, Clan MC, Family M14, putative	1296	0.1996	0.3897	4.902	1.147	-6.502	0.2646
TcCLB.503583.100	TcChr37-P	-	728668	729666	hypothetical protein, conserved	999	-0.5065	0.04023	4.253	-2.655	-3.881	0.01508
TcCLB.503583.20	TcChr37-P	-	745478	747169	hypothetical protein, conserved	1692	-0.2934	0.1365	5.105	-1.92	-5.556	0.06897
TcCLB.503583.24	TcChr37-P	-	744272	745171	hypothetical protein, conserved	900	-0.5116	7.059e-05	6.653	-6.004	3.12	6.747e-06
TcCLB.503583.30	TcChr37-P	-	742449	743555	hypothetical protein, conserved	1107	-0.38	0.1034	5.138	-2.105	-5.202	0.04866
TcCLB.503583.40	TcChr37-P	-	741051	742115	trans-splicing factor, putative	1065	0.1974	0.2744	5.01	1.43	-6.184	0.1679
TcCLB.503583.50	TcChr37-P	-	739630	740778	hypothetical protein, conserved	1149	-0.3387	0.05785	5.117	-2.447	-4.582	0.02363
TcCLB.503583.60	TcChr37-P	-	737881	739242	hypothetical protein	1362	-0.4343	0.004871	5.445	-3.773	-1.806	0.001171
TcCLB.503583.70	TcChr37-P	-	734486	737431	hypothetical protein, conserved	2946	0.03594	0.8888	5.396	0.2167	-7.351	0.8307
TcCLB.503583.80	TcChr37-P	-	732782	733498	dual specificity protein phosphatase or MAP kinase phosphatase, putative	717	0.01228	0.9597	4.966	0.0835	-7.252	0.9343
TcCLB.503583.90	TcChr37-P	-	730363	731787	hydrogenase, putative	1425	-0.457	0.008627	5.194	-3.476	-2.408	0.002344
TcCLB.503585.10	Tcruzi_4651	-	2105	3037	mucin-associated surface protein (MASP), putative	933	1.505	0.03589	1.554	2.72	-2.953	0.01307
TcCLB.503587.10	Tcruzi_4652	+	6249	7259	mucin-associated surface protein (MASP), putative	1011	3.628	0.000116	1.568	5.73	3.182	1.241e-05
TcCLB.503587.3	Tcruzi_4652	-	1043	1876	mucin TcMUC (pseudogene), putative	834	0.3163	0.69	0.7437	0.5717	-5.791	0.5738
TcCLB.503587.30	Tcruzi_4652	+	8450	11062	trans-sialidase, Group V, putative	2613	1.39	0.04051	2.094	2.651	-3.127	0.0152
TcCLB.503587.47	Tcruzi_4652	+	13239	14081	hypothetical protein	843	0.9956	0.1112	1.512	2.051	-4.256	0.05338
TcCLB.503587.64	Tcruzi_4652	+	15296	16756	retrotransposon hot spot protein (RHS, pseudogene), putative	1461	-0.3099	0.62	2.169	-0.6972	-6.125	0.4939
TcCLB.503587.80	Tcruzi_4652	+	22351	23238	mucin-associated surface protein (MASP, pseudogene), putative	888	1.911	0.003224	1.89	3.985	-0.3376	0.0007109
TcCLB.503589.10	TcChr22-S	+	128235	129386	GDP-mannose pyrophosphorylase	1152	0.3597	0.1182	4.924	2.016	-5.322	0.05758
TcCLB.503589.19	TcChr22-S	+	127497	127913	hypothetical protein, conserved	417	-0.6349	0.1693	1.654	-1.781	-4.946	0.08993
TcCLB.503591.10	TcChr35-P	-	16818	17807	retrotransposon hot spot protein (RHS, pseudogene), putative	990	-0.08773	0.8254	3.575	-0.3334	-6.698	0.7422
TcCLB.503593.10	TcChr39-P	+	590001	590786	eukaryotic translation initiation factor eIF-4E, putative	786	-0.4206	0.006053	6.29	-3.66	-2.247	0.001524
TcCLB.503593.20	TcChr39-P	+	592280	594712	hypothetical protein, conserved	2433	0.1023	0.5656	5.82	0.7967	-7.14	0.4349
TcCLB.503593.30	TcChr39-P	+	595526	598099	hypothetical protein, conserved	2574	0.313	0.02073	6.421	3.015	-3.656	0.006758
TcCLB.503593.40	TcChr39-P	+	599409	601208	hypothetical protein	1800	-0.5236	0.001147	5.875	-4.514	-0.1589	0.0002048
TcCLB.503593.50	TcChr39-P	+	601460	603403	hypothetical protein, conserved	1944	-0.165	0.228	6.328	-1.57	-6.384	0.1318
TcCLB.503593.60	TcChr39-P	+	603938	605902	hypothetical protein, conserved	1965	0.4092	0.04404	4.74	2.604	-4.065	0.01685
TcCLB.503593.70	TcChr39-P	+	606144	606683	eukaryotic peptide chain release factor subunit 1, putative (fragment)	540	-0.6732	0.001208	5.105	-4.487	-0.01846	0.000218
TcCLB.503595.10	TcChr12-S	+	123806	125860	hypothetical protein, conserved	2055	0.2707	0.08762	5.976	2.199	-5.252	0.0396
TcCLB.503595.19	TcChr12-S	+	126599	127924	ATP-dependent DEAD/H RNA helicase, putative (fragment)	1326	-0.1979	0.4039	4.101	-1.116	-6.338	0.2775
TcCLB.503597.10	TcChr32-P	-	825114	826124	homoserine kinase, putative	1011	0.03484	0.8752	4.953	0.2414	-7.22	0.8116
TcCLB.503597.5	TcChr32-P	-	824083	824871	hypothetical protein (fragment)	789	-0.3288	0.1486	4.086	-1.866	-5.339	0.07663
TcCLB.503599.10	TcChr38-S	+	348757	350265	protein kinase, putative	1509	-0.2622	0.42	4.502	-1.088	-6.541	0.2923
TcCLB.503599.20	TcChr38-S	+	351311	352378	hypothetical protein, conserved	1068	-0.4298	0.0839	3.668	-2.225	-4.606	0.03761
TcCLB.503599.30	TcChr38-S	+	352869	354737	hypothetical protein, conserved	1869	-0.248	0.2962	4.142	-1.371	-6.149	0.1854
TcCLB.503599.40	TcChr38-S	+	355763	358753	hypothetical protein, conserved	2991	-0.6008	0.0004327	5.41	-5.025	1.124	6.22e-05
TcCLB.503599.50	TcChr38-S	+	359060	360160	hypothetical protein, conserved	1101	-0.2264	0.3788	4.202	-1.17	-6.316	0.2555
TcCLB.503599.60	TcChr38-S	+	361117	361458	hypothetical protein, conserved	342	0.3975	0.1391	4.596	1.914	-5.391	0.07057
TcCLB.503599.70	TcChr38-S	+	361702	361881	hypothetical protein, conserved	180	-0.0006764	0.9987	4.279	-0.003702	-7.054	0.9971
TcCLB.503601.10	TcChr23-S	+	182293	184674	trans-sialidase, Group V, putative	2382	2.907	5.775e-06	4.386	7.622	7	2.909e-07
TcCLB.503601.20	TcChr23-S	+	186739	187539	hypothetical protein	801	0.6573	0.2442	1.849	1.519	-5.131	0.1442
TcCLB.503603.10	TcChr40-P	-	1802985	1803920	mitochondrial RNA binding complex 1 subunit, putative	936	-0.5176	0.008038	4.52	-3.514	-2.14	0.002147
TcCLB.503603.20	TcChr40-P	-	1801076	1801936	hypothetical protein, conserved	861	-0.4419	0.008773	5.19	-3.467	-2.499	0.00239
TcCLB.503605.10	TcChr32-P	-	31775	34648	retrotransposon hot spot protein (RHS, pseudogene), putative	2874	-0.09448	0.5236	5.771	-0.876	-7.109	0.3913
TcCLB.503605.20	TcChr32-P	-	35452	36096	retrotransposon hot spot (RHS) protein, putative	645	0.6639	0.07226	2.597	2.316	-4.069	0.03114
TcCLB.503607.10	TcChr32-P	-	43138	44076	protein kinase, putative	939	0.5797	0.5388	0.1898	0.8467	-5.535	0.407
TcCLB.503607.4	TcChr32-P	-	36197	38223	retrotransposon hot spot (RHS) protein, putative	2027	0.7772	0.0003416	4.725	5.149	1.677	4.67e-05
TcCLB.503607.7	TcChr32-P	-	39937	42846	glycine dehydrogenase (pseudogene), putative	2910	-0.1788	0.4982	4.154	-0.9237	-6.619	0.3665
TcCLB.503609.10	Tcruzi_4663	-	3	1229	trans-sialidase (pseudogene), putative	1227	-0.2735	0.731	0.9283	-0.4994	-5.941	0.6229
TcCLB.503609.100	Tcruzi_4663	-	20602	21243	mucin TcMUCII, putative	642	1.367	0.1792	0.1875	1.742	-4.456	0.09671
TcCLB.503609.24	Tcruzi_4663	-	2478	3680	mucin-associated surface protein (MASP, pseudogene), putative	1203	1.376	0.01402	2.592	3.221	-2.028	0.004227
TcCLB.503609.32	Tcruzi_4663	-	3915	4244	elongation factor 1-gamma (EF-1-gamma, pseudogene), putative	330	0.01998	0.9822	0.8833	0.03893	-6.065	0.9693
TcCLB.503609.50	Tcruzi_4663	-	7772	10603	trans-sialidase, Group VI, putative	2832	0.4183	0.3016	2.684	1.356	-5.565	0.1899
TcCLB.503609.60	Tcruzi_4663	-	11857	12897	mucin-associated surface protein (MASP), putative	1041	2.698	0.0001433	2.048	5.613	3.077	1.618e-05
TcCLB.503611.10	TcChr20-S	+	250702	252057	nucleoplasmin-like protein (NLP), putative	1356	-0.2178	0.1514	5.794	-1.852	-5.833	0.07856
TcCLB.503611.20	TcChr20-S	+	252676	253053	ribosomal protein L24, putative	378	-0.1912	0.3209	6.829	-1.322	-6.844	0.206
TcCLB.503611.30	TcChr20-S	+	253168	254658	hypothetical protein, conserved	1491	0.2291	0.1933	5.194	1.687	-5.907	0.1069
TcCLB.503611.40	TcChr20-S	+	255204	255581	ribosomal protein L24, putative	378	0.06601	0.9167	2.049	0.1657	-6.37	0.8701
TcCLB.503611.50	TcChr20-S	+	255888	257177	hypothetical protein, conserved	1290	-0.6037	0.01654	4.313	-3.133	-2.866	0.005169
TcCLB.503613.20	TcChr27-S	-	337505	338248	proteasome alpha 7 subunit, putative	744	-0.09059	0.5777	5.75	-0.7735	-7.161	0.4481
TcCLB.503613.30	TcChr27-S	-	338608	339810	DNA repair protein, putative	1203	-0.2158	0.3559	4.462	-1.223	-6.343	0.2355
TcCLB.503613.40	TcChr27-S	-	340170	340643	pterin-4-alpha-carbinolamine dehydratase, putative	474	-0.1516	0.4965	4.404	-0.927	-6.671	0.3648
TcCLB.503613.50	TcChr27-S	-	341340	341825	Enriched in surface-labeled proteome protein 7 (ESP7)	486	0.688	0.004877	4.891	3.772	-1.464	0.001172
TcCLB.503613.60	TcChr27-S	-	342768	344012	acidocalcisomal pyrophosphatase, putative	1245	-0.0201	0.9031	6.087	-0.1908	-7.485	0.8506
TcCLB.503613.70	TcChr27-S	-	344125	344568	hypothetical protein, conserved	444	-0.08643	0.8483	3.217	-0.2908	-6.577	0.7741
TcCLB.503613.79	TcChr27-S	-	344940	345470	hypothetical protein	531	-0.4578	0.08159	4.055	-2.242	-4.602	0.0363
TcCLB.503615.10	TcChr31-S	+	345380	346513	UDP-Gal or UDP-GlcNAc-dependent glycosyltransferase, putative	1134	-0.1072	0.8448	1.597	-0.2976	-6.276	0.769
TcCLB.503617.10	TcChr28-P	+	58133	59125	protein kinase, putative	993	-0.7351	0.0001303	5.313	-5.666	2.525	1.434e-05
TcCLB.503617.15	TcChr28-P	+	57107	57598	U6 snRNA-associated Sm-like protein LSm3p	492	-0.346	0.4309	2.76	-1.059	-5.943	0.3021
TcCLB.503617.20	TcChr28-P	+	50995	56868	kinetoplast DNA-associated protein, putative	5874	-0.2841	0.03245	6.59	-2.776	-4.248	0.01156
TcCLB.503617.31	TcChr28-P	+	49198	50205	nuclear receptor binding factor, putative	1008	0.5144	0.009856	4.933	3.408	-2.377	0.002745
TcCLB.503617.40	TcChr28-P	+	47917	48564	ATP synthase F1, alpha subunit, putative (fragment) (ATPF1A)	648	-0.2828	0.01288	7.363	-3.265	-3.304	0.003815
TcCLB.503619.10	TcChr21-S	-	263924	265237	meiotic recombination protein SPO11, putative	1314	0.3419	0.3365	3.332	1.268	-5.851	0.2193
TcCLB.503619.20	TcChr21-S	-	265547	267040	hypothetical protein, conserved	1494	-0.4889	0.002692	5.056	-4.076	-1.004	0.0005732
TcCLB.503619.25	TcChr21-S	-	267589	267900	hypothetical protein, conserved	312	-0.4707	0.1494	4.102	-1.875	-5.344	0.0771
TcCLB.503619.29	TcChr21-S	-	268461	268979	hypothetical protein, conserved	519	-0.2452	0.4356	3.713	-1.049	-6.327	0.3065
TcCLB.503623.10	TcChr26-S	+	767703	769652	dispersed gene family protein 1 (DGF-1), putative	1950	-0.6182	0.4768	0.3901	-0.9668	-5.542	0.3452
TcCLB.503625.10	TcChr29-P	+	687160	688206	asparagine synthetase a, putative	1047	0.01521	0.9354	6.724	0.1311	-7.645	0.897
TcCLB.503625.20	TcChr29-P	+	689138	692587	hypothetical protein	3450	-0.1312	0.7105	3.193	-0.5358	-6.536	0.5979
TcCLB.503627.20	TcChr24-S	+	331037	335818	protein kinase, putative	4782	-0.1437	0.2296	6.268	-1.565	-6.391	0.133
TcCLB.503627.9	TcChr24-S	+	336460	337551	hypothetical protein, conserved (fragment)	1092	-0.3924	0.1438	5.383	-1.934	-5.663	0.07344
TcCLB.503629.10	TcChr24-S	+	314575	318021	hypothetical protein, conserved	3447	-0.4894	0.005616	5.501	-3.699	-1.983	0.001392
TcCLB.503631.9	TcChr12-P	+	123806	125736	hypothetical protein, conserved	1931	0.4244	0.003815	5.747	3.899	-1.5	0.0008703
TcCLB.503633.11	Tcruzi_4675	-	2	805	mucin-associated surface protein (MASP), putative (fragment)	804	2.754	6.471e-05	2.366	6.053	3.973	6.042e-06
TcCLB.503633.21	Tcruzi_4675	-	1330	1947	mucin TcMUCII (pseudogene), putative	618	-0.5936	0.4684	0.6455	-0.9823	-5.483	0.3375
TcCLB.503633.30	Tcruzi_4675	-	4082	5056	surface protease GP63, putative	975	0.06539	0.9371	1.122	0.1277	-6.086	0.8996
TcCLB.503633.40	Tcruzi_4675	-	6614	9412	trans-sialidase (pseudogene), putative	2799	0.6051	0.1191	3.119	2.008	-4.669	0.05816
TcCLB.503635.10	TcChr38-P	+	137843	140059	protein kinase, putative	2217	-0.01415	0.9387	6.815	-0.1248	-7.643	0.9019
TcCLB.503635.20	TcChr38-P	+	134893	136377	hypothetical protein, conserved	1485	0.2552	0.2251	5.159	1.58	-5.936	0.1297
TcCLB.503635.40	TcChr38-P	+	132645	134285	hypothetical protein	1641	-0.3831	0.03689	5.128	-2.705	-4.115	0.0135
TcCLB.503635.50	TcChr38-P	+	130234	131736	hypothetical protein, conserved	1503	0.01467	0.9362	5.694	0.1295	-7.454	0.8982
TcCLB.503635.59	TcChr38-P	+	129142	129927	40S ribosomal protein S3A, putative	786	-0.3609	0.00181	8.139	-4.277	-1.002	0.0003573
TcCLB.503635.68	TcChr38-P	+	128050	128835	40S ribosomal protein S3A, putative	786	-0.3826	0.002282	8.073	-4.161	-1.274	0.0004701
TcCLB.503635.80	TcChr38-P	+	126295	127707	hypothetical protein, conserved	1413	-0.2719	0.1007	5.209	-2.114	-5.249	0.04707
TcCLB.503635.89	TcChr38-P	+	124687	125130	hypothetical protein, conserved	444	-0.3949	0.06274	4.434	-2.398	-4.454	0.02619
TcCLB.503637.10	TcChr37-S	+	1278484	1279449	hypothetical protein, conserved	966	0.8913	0.0001072	5.349	5.776	3.039	1.121e-05
TcCLB.503637.20	TcChr37-S	+	1279756	1283241	hypothetical protein, conserved	3486	-0.611	6.62e-05	6.448	-6.04	3.26	6.223e-06
TcCLB.503637.30	TcChr37-S	+	1284267	1286801	dipeptidyl-peptidase 8-like serine peptidase	2535	-0.3224	0.01161	6.584	-3.321	-3.069	0.00336
TcCLB.503639.10	TcChr37-S	+	1319214	1319891	inositol-3-phosphate synthase, putative	678	-0.9435	0.0006351	5.524	-5.367	0.7638	9.874e-05
TcCLB.503639.20	TcChr37-S	+	1321470	1322498	hypothetical protein, conserved	1029	1.386	0.0004879	4.99	5.256	1.442	7.179e-05
TcCLB.503639.30	TcChr37-S	+	1322884	1325157	hypothetical protein, conserved	2274	-0.04629	0.8252	5.444	-0.3345	-7.339	0.7414
TcCLB.503641.10	TcChr40-S	-	145427	148021	hypothetical protein, conserved	2595	-0.4068	0.01625	5.735	-3.143	-3.33	0.005053
TcCLB.503641.19	TcChr40-S	-	144020	144840	peroxin 12, putative (PEX12)	821	-0.6399	0.01382	3.992	-3.228	-2.664	0.004156
TcCLB.503643.10	TcChr36-S	+	289255	291813	KU70 protein, putative	2559	-0.3797	0.02279	5.311	-2.965	-3.589	0.007574
TcCLB.503643.20	TcChr36-S	+	284466	288695	cyclic nucleotide-binding domain containing protein, putative (FLAM6)	4230	0.1911	0.1627	6.673	1.806	-6.059	0.08569
TcCLB.503643.3	TcChr36-S	+	293867	294352	60S ribosomal protein L4, putative (fragment)	486	-0.5358	0.0001955	6.818	-5.448	1.836	2.353e-05
TcCLB.503643.30	TcChr36-S	+	283341	283925	hypothetical protein, conserved	585	1.304	5.044e-06	5.211	7.567	6.947	2.47e-07
TcCLB.503643.39	TcChr36-S	+	282317	283063	hypothetical protein, conserved	747	-0.2385	0.2936	3.992	-1.378	-6.017	0.1832
TcCLB.503643.6	TcChr36-S	+	292078	293652	hypothetical protein, conserved	1575	-0.141	0.4184	5.239	-1.085	-6.75	0.2907
TcCLB.503645.10	TcChr38-P	-	945539	946792	mucin-associated surface protein (MASP), putative	1254	3.488	6.113e-06	2.688	7.449	6.716	3.138e-07
TcCLB.503645.40	TcChr38-P	-	940901	941707	mucin-associated surface protein (MASP), putative	807	3.321	2.413e-05	2.312	6.614	4.966	1.786e-06
TcCLB.503647.20	TcChr33-P	+	996403	997659	hypothetical protein, conserved	1257	0.02252	0.9524	3.439	0.09708	-6.763	0.9236
[truncated: 21,153 more rows]

## Sheet: clbr_a96_to_tryp
Combined Differential Expression of clbr_a96_to_tryp
[truncated: 22,257 more rows]

## Sheet: cl14_tryp_to_a60
Combined Differential Expression of cl14_tryp_to_a60
[truncated: 22,257 more rows]

[truncated: 2 more sheets: cl14_a60_to_a96, cl14_a96_to_tryp]
