# Supplementary material for: Comparative transcriptome profiling of virulent and non-virulent Trypanosoma cruzi underlines the role of surface proteins during infection
Source: PLoS Pathog. 2017 Dec 14;13(12):e1006767. doi: 10.1371/journal.ppat.1006767 (PMC5746284; doi:10.1371/journal.ppat.1006767)
Supplement: S3 Table — This workbook contains the same information as in Table S2, but only for those genes which are deemed ‘significantly differentially expressed’ using a |log2 fold change| > = 2.0 and adjusted p-value < = 0.05. The worksheets are named according to the contrast performed, and the direction of the fold change. The sheet ‘number_changed’ provides some summary information regarding the numbers of observed differentially expressed genes according to each tool employed. (XLSX) [file ppat.1006767.s007.xlsx]

## Sheet: legend
Table S3. Lists of differentially expressed genes for all contrasts using limma.
column.name_1	column.definition_2
The first 8 columns of each sheet:	are annotations provided by our chosen annotation source for this experiment.
limma_logfc	The log2 fold change reported by limma.
limma_adjp	The adjusted-p value reported by limma.
limma_ave	Average log2 expression observed by limma across all samples.
limma_t	T-statistic reported by limma given the log2FC and variances.
limma_b	Use a Bayesian estimate to calculate log-odds significance instead of a student's test.
limma_p	Derived from limma_t, the p-value asking 'is this logfc significant?'
The last column: plot	Scatter plot of the voom-adjusted/normalized counts for each coefficient.

## Sheet: number_changed
Counting the number of changed genes by contrast according to limma with |log2fc|>1 p<0.05
row.names	change_counts_up_1	change_counts_down_2
clbr_tryp_to_a60	2778	3542
clbr_a60_to_a96	2743	315
clbr_a96_to_tryp	1931	1589
cl14_tryp_to_a60	2123	3334
cl14_a60_to_a96	1355	810
cl14_a96_to_tryp	2566	2798
Significant limma genes.
											row.names	up_from_0_to_2_1	up_from_2_to_4_2	up_gt_4_3	down_from_0_to_2_4	down_from_2_to_4_5	down_gt_4_6	sum_up_7	sum_down_8	up_gt_2_9	down_gt_2_10
											cl14_a96_to_tryp	946	1108	1458	2252	1721	1077	3512	5050	2566	2798
											cl14_a60_to_a96	847	532	823	956	745	65	2202	1766	1355	810
											cl14_tryp_to_a60	4840	1762	361	1610	1240	2094	6963	4944	2123	3334
											clbr_a96_to_tryp	2354	1149	782	7457	1448	141	4285	9046	1931	1589
											clbr_a60_to_a96	1800	1415	1328	3905	236	79	4543	4220	2743	315
											clbr_tryp_to_a60	4870	2497	281	1272	1233	2309	7648	4814	2778	3542
Significant deseq genes.
											row.names	up_from_0_to_2_1	up_from_2_to_4_2	up_gt_4_3	down_from_0_to_2_4	down_from_2_to_4_5	down_gt_4_6	sum_up_7	sum_down_8	up_gt_2_9	down_gt_2_10
											cl14_a96_to_tryp	0	0	0	0	0	0	0	0	0	0
											cl14_a60_to_a96	0	0	0	0	0	0	0	0	0	0
											cl14_tryp_to_a60	0	0	0	0	0	0	0	0	0	0
											clbr_a96_to_tryp	0	0	0	0	0	0	0	0	0	0
											clbr_a60_to_a96	0	0	0	0	0	0	0	0	0	0
											clbr_tryp_to_a60	0	0	0	0	0	0	0	0	0	0
Significant edger genes.
											row.names	up_from_0_to_2_1	up_from_2_to_4_2	up_gt_4_3	down_from_0_to_2_4	down_from_2_to_4_5	down_gt_4_6	sum_up_7	sum_down_8	up_gt_2_9	down_gt_2_10
											cl14_a96_to_tryp	0	0	0	0	0	0	0	0	0	0
											cl14_a60_to_a96	0	0	0	0	0	0	0	0	0	0
											cl14_tryp_to_a60	0	0	0	0	0	0	0	0	0	0
											clbr_a96_to_tryp	0	0	0	0	0	0	0	0	0	0
											clbr_a60_to_a96	0	0	0	0	0	0	0	0	0	0
											clbr_tryp_to_a60	0	0	0	0	0	0	0	0	0	0

## Sheet: up_1limma_clbr_tryp_to_a60
Genes deemed significantly up in clbr_tryp_to_a60 with |log2fc|>1 p<0.05 according to limma
geneid_1	txtype_2	txchrom_3	txstrand_4	txstart_5	txend_6	genedescription_7	genesize_8	limma_logfc_9	limma_adjp_10	limma_ave_11	limma_t_12	limma_b_13	limma_p_14
TcCLB.450161.10	mRNA	TcChr30-P	+	586775	587305	cation transporter, putative	531	5.332	1.101e-15	6.558	-33.82	34.02	2.474e-19
TcCLB.508699.130	mRNA	TcChr30-P	+	586080	586670	cation transporter, putative (fragment)	591	5.267	6.402e-14	6.662	-29.95	29.03	5.178e-17
TcCLB.509197.39	mRNA	TcChr30-S	+	587346	588473	cation transporter, putative	1128	4.955	5.301e-16	8.06	-38.09	36.52	2.382e-20
TcCLB.467287.20	mRNA	TcChr15-P	-	309177	310607	hypothetical protein, conserved	1431	4.594	0.00642	4.103	-4.178	-1.438	0.00264
TcCLB.508719.30	mRNA	TcChr37-S	+	382336	382914	hypothetical protein, conserved	579	4.485	3.885e-11	8.068	-25.21	21.07	2.357e-13
TcCLB.508433.50	mRNA	TcChr38-P	+	871123	873816	retrotransposon hot spot protein (RHS, pseudogene), putative	2694	4.423	9.642e-07	0.8587	-8.105	7.891	8.538e-08
TcCLB.509793.50	mRNA	TcChr37-P	+	383507	384085	hypothetical protein, conserved	579	4.41	2.7e-13	7.142	-27.73	27.32	3.468e-16
TcCLB.508221.414	mRNA	TcChr41-P	-	1913040	1913231	elongation factor 1-gamma (EF-1-gamma), putative	192	4.365	1.374e-05	0.2874	-6.546	4.917	2.066e-06
TcCLB.507105.50	mRNA	TcChr35-S	+	462781	463260	hypothetical protein	480	4.266	3.626e-15	7.307	-31.65	32.85	1.141e-18
TcCLB.509233.170	mRNA	TcChr15-S	-	295579	297009	hypothetical protein, conserved	1431	4.171	0.002186	4.706	-5.053	-0.3329	0.0007557
TcCLB.509663.69	mRNA	TcChr12-P	-	85452	85661	trans-sialidase, putative (fragment)	210	4.149	2.363e-06	0.9415	-7.553	6.733	2.542e-07
TcCLB.510171.10	mRNA	TcChr11-S	-	119534	120751	trans-sialidase, putative (fragment)	1218	3.979	1.44e-06	2.74	-8.047	7.701	1.379e-07
TcCLB.508221.410	mRNA	TcChr41-P	-	1914353	1915099	hypothetical protein	747	3.961	4.927e-07	1.144	-8.531	8.749	3.783e-08
TcCLB.509767.170	mRNA	TcChr22-S	+	632692	633624	hypothetical protein, conserved	933	3.893	1.166e-12	5.72	-21.18	25.09	2.568e-15
TcCLB.506231.10	mRNA	TcChr12-P	-	84366	85349	trans-sialidase, putative	984	3.854	2.118e-14	5.88	-28.02	30.57	1.047e-17
TcCLB.511485.11	mRNA	TcChr41-P	+	267153	267665	retrotransposon hot spot protein (RHS, pseudogene), putative	513	3.834	4.566e-05	-0.1055	-5.901	3.497	8.476e-06
TcCLB.508111.30	mRNA	TcChr34-P	-	56836	58086	glutamate dehydrogenase, putative	1251	3.813	1.47e-10	9.373	-22.22	19.28	1.407e-12
TcCLB.508209.100	mRNA	TcChr29-S	+	745179	745481	10 kDa heat shock protein, putative	303	3.663	1.128e-06	4.263	-10.59	8.234	1.027e-07
TcCLB.511717.30	mRNA	TcChr35-P	+	830078	830773	chromosomal passenger protein, putative (CPC1)	696	3.587	1.863e-13	5.603	-24.03	27.61	2.176e-16
TcCLB.510711.10	mRNA	TcChr38-P	+	852247	853635	trans-sialidase (pseudogene), putative	1389	3.578	1.278e-05	0.3357	-6.585	5.084	1.9e-06
TcCLB.508693.50	mRNA	TcChr34-P	-	337571	338704	amidinotransferase, putative	1134	3.573	2.288e-13	7.659	-25.25	27.53	2.776e-16
TcCLB.509241.10	mRNA	TcChr26-P	-	257955	258974	surface protease GP63, putative (fragment)	1020	3.564	1.528e-09	4.214	-12.94	15.97	2.863e-11
TcCLB.511391.110	mRNA	TcChr19-P	-	543386	544264	histone-lysine N-methyltransferase, putative (DOT1A)	879	3.533	2.146e-14	7.227	-27.88	30.62	1.157e-17
TcCLB.437545.10	mRNA	TcChr40-S	-	1808714	1809616	3-oxo-5-alpha-steroid 4-dehydrogenase, putative	903	3.527	4.205e-12	6.913	-22.32	23.78	1.285e-14
TcCLB.505989.110	mRNA	TcChr34-S	-	337592	338356	amidinotransferase, putative	765	3.518	2.7e-13	6.899	-24.24	27.27	3.518e-16
TcCLB.506925.300	mRNA	TcChr39-S	+	199456	199989	cyclophilin a, putative (CYPA)	534	3.434	1.482e-07	9.327	-14.95	10.66	8.663e-09
TcCLB.506661.30	mRNA	TcChr11-S	-	287878	288747	fatty acid elongase, putative	870	3.432	3.098e-11	5.583	-17	21.03	1.768e-13
TcCLB.510363.290	mRNA	TcChr41-P	-	1585492	1585911	hypothetical protein	420	3.413	0.0006938	-0.1404	-4.528	0.7773	0.0001982
TcCLB.470399.10	mRNA	Tcruzi_3862	+	1188	1574	cyclophilin, putative (fragment)	387	3.394	1.394e-08	4.027	-11.46	13.3	4.697e-10
TcCLB.509505.50	mRNA	TcChr29-P	+	744698	745240	10 kDa heat shock protein, putative	543	3.378	2.475e-08	8.383	-16.45	12.82	9.722e-10
TcCLB.508061.10	mRNA	TcChr5-P	+	189187	190665	hypothetical protein	1479	3.32	1.395e-13	7.551	-25.05	28.25	1.316e-16
TcCLB.510259.50	mRNA	TcChr20-S	-	456552	457142	21 kDa cyclophilin, putative (CYP21)	591	3.304	1.295e-11	5.636	-18.78	22.24	5.645e-14
TcCLB.507929.20	mRNA	TcChr32-S	+	275799	276458	co-chaperone GrpE, putative	660	3.284	4.458e-12	6.529	-21.23	23.67	1.382e-14
TcCLB.416041.14	mRNA	TcChr21-P	-	26149	27924	trans-sialidase, putative (fragment)	1776	3.265	1.595e-11	6.276	-19.79	22.02	7.381e-14
TcCLB.511903.50	mRNA	TcChr26-P	+	123360	123944	amastin, putative	585	3.265	9.78e-13	5.149	-21.56	25.54	1.814e-15
TcCLB.511245.130	mRNA	TcChr11-P	-	287943	288812	fatty acid elongase, putative	870	3.236	3.607e-14	6.535	-26.77	29.79	2.593e-17
TcCLB.508955.20	mRNA	TcChr5-S	-	172497	173201	hypothetical protein, conserved	705	3.225	2.232e-12	6.601	-21.49	24.49	5.939e-15
TcCLB.511485.30	mRNA	TcChr41-P	+	271058	271366	trans-sialidase (pseudogene), putative	309	3.215	0.004067	-1.119	-3.654	-1.037	0.001548
TcCLB.511485.20	mRNA	TcChr41-P	+	267929	270124	retrotransposon hot spot protein (RHS, pseudogene), putative	2196	3.176	1.493e-07	2.653	-9.329	10.35	8.753e-09
TcCLB.509105.70	mRNA	TcChr37-P	-	769449	770786	thiol-dependent reductase 1, putative (TcAc2)	1338	3.173	9.989e-15	6.553	-29.4	31.61	4.039e-18
TcCLB.510709.31	mRNA	TcChr38-P	+	840367	842256	syntaxin binding protein (pseudogene), putative	1890	3.146	0.0004369	0.778	-4.822	1.323	0.0001162
TcCLB.506683.240	mRNA	TcChr12-S	-	65254	67467	trans-sialidase, Group II, putative	2214	3.129	4.289e-13	6.089	-22.69	26.61	6.662e-16
TcCLB.508221.440	mRNA	TcChr41-P	-	1907460	1909430	trans-sialidase (pseudogene), putative	1971	3.121	2.296e-06	1.772	-7.569	7.116	2.459e-07
TcCLB.511907.350	mRNA	TcChr26-P	-	255262	256044	surface protease GP63 (pseudogene), putative	783	3.121	5.242e-08	3.712	-10.07	11.65	2.41e-09
TcCLB.511487.30	mRNA	TcChr41-P	+	277652	288082	dispersed gene family protein 1 (DGF-1), putative	10431	3.114	4.582e-07	2.627	-8.577	9.042	3.467e-08
TcCLB.506221.110	mRNA	TcChr35-S	+	830085	830780	chromosomal passenger protein, putative (CPC2)	696	3.092	1.621e-12	5.225	-20.74	24.81	3.859e-15
TcCLB.509791.120	mRNA	TcChr37-P	+	357442	357999	kinetoplast-associated protein (KAP6)	558	3.064	3.907e-12	5.483	-19.6	23.77	1.159e-14
TcCLB.510265.110	mRNA	TcChr36-P	-	878817	880265	hypothetical protein, conserved	1449	3.054	0.0005298	0.7234	-4.661	1.101	0.0001451
TcCLB.428403.10	mRNA	TcChr26-P	+	84376	84828	hypothetical protein (fragment)	453	3.042	0.0005814	1.661	-4.616	1.007	0.0001612
TcCLB.510537.68	mRNA	Tcruzi_8423	-	15075	17024	syntaxin binding protein (pseudogene), putative	1950	3.026	8.186e-05	1.058	-5.602	3.11	1.66e-05
TcCLB.504047.5	mRNA	TcChr40-S	-	1859846	1859995	urocanate hydratase, putative (fragment)	150	3.012	0.0007317	0.3829	-4.502	0.7542	0.0002106
TcCLB.509045.20	mRNA	TcChr32-P	+	278008	278667	co-chaperone GrpE, putative	660	2.997	1.147e-10	6.702	-18.19	19.43	1.025e-12
TcCLB.508221.381	mRNA	TcChr41-P	-	1920505	1921338	mucin-associated surface protein (MASP, pseudogene), putative	834	2.982	0.001258	-0.1786	-4.232	0.174	0.0003977
TcCLB.510879.50	mRNA	TcChr34-S	-	470723	472399	regulatory subunit of protein kinase a-like protein, putative	1677	2.973	1.401e-11	6.764	-19.7	22.18	6.168e-14
TcCLB.511727.190	mRNA	TcChr35-P	-	1051993	1053387	hypothetical protein, conserved	1395	2.914	4.972e-14	6.496	-26.25	29.43	3.798e-17
TcCLB.508059.50	mRNA	TcChr5-P	-	172281	172985	hypothetical protein, conserved	705	2.907	1.704e-11	6.498	-18.7	21.89	7.962e-14
TcCLB.503923.40	mRNA	TcChr34-P	-	493531	494325	hypothetical protein, conserved	795	2.898	8.061e-07	2.383	-8.216	8.348	6.892e-08
TcCLB.510627.179	mRNA	TcChr28-P	-	510130	511980	syntaxin binding protein 1 (pseudogene), putative	1851	2.891	0.0009711	-0.4398	-4.361	0.4602	0.0002933
TcCLB.508317.30	mRNA	TcChr22-S	-	468580	470718	hypothetical protein	2139	2.89	1.427e-08	4.439	-11.05	13.24	4.821e-10
TcCLB.509551.60	mRNA	TcChr39-S	-	1123722	1124447	hypothetical protein, conserved	726	2.88	3.196e-08	3.614	-10.49	12.25	1.333e-09
TcCLB.504431.100	mRNA	TcChr36-S	-	227135	228493	guanine deaminase, putative	1359	2.875	1.626e-13	7.033	-24.24	27.91	1.827e-16
TcCLB.469785.40	mRNA	TcChr32-S	-	602564	603202	RNA-binding protein, putative	639	2.864	8.097e-11	4.623	-15.93	19.84	6.039e-13
TcCLB.510629.460	mRNA	TcChr28-P	+	647406	648323	hypothetical protein	918	2.848	6.904e-12	5.596	-18.89	23.07	2.357e-14
TcCLB.509767.240	mRNA	TcChr22-S	+	621334	621756	hypothetical protein, conserved	423	2.847	0.0002515	1.232	-5.033	1.902	6.095e-05
TcCLB.508881.70	mRNA	TcChr29-P	-	484916	486382	DNA ligase, putative	1467	2.842	2.813e-14	7.023	-27.29	30.2	1.769e-17
TcCLB.473111.10	mRNA	TcChr22-S	+	572016	572852	lathosterol oxidase, putative	837	2.83	7.178e-05	2.229	-5.668	3.261	1.43e-05
TcCLB.511229.50	mRNA	TcChr18-P	-	125774	127087	S-adenosylhomocysteine hydrolase, putative	1314	2.798	1.495e-09	7.907	-16.69	16.19	2.759e-11
TcCLB.511135.20	mRNA	TcChr10-S	-	373624	375228	hypothetical protein, conserved	1605	2.775	8.203e-13	6.926	-21.82	25.86	1.437e-15
TcCLB.507867.100	mRNA	TcChr28-S	+	647666	648583	hypothetical protein	918	2.756	1.137e-09	4.908	-13.55	16.42	1.936e-11
TcCLB.509215.40	mRNA	TcChr20-P	-	456885	457517	peptidyl-prolyl cis-trans isomerase, putative	633	2.75	1.709e-11	6.148	-17.91	21.84	8.138e-14
TcCLB.506989.190	mRNA	TcChr36-P	-	181640	183928	heat shock protein 90, putative (LPG3)	2289	2.743	1.516e-13	8.605	-24.46	28.09	1.534e-16
TcCLB.511487.130	mRNA	TcChr41-P	+	309760	311799	trans-sialidase (pseudogene), putative	2040	2.743	1.436e-06	2.723	-7.862	7.714	1.373e-07
TcCLB.506367.30	mRNA	TcChr39-S	-	397585	398580	1,2-Dihydroxy-3-keto-5-methylthiopentene dioxygenase, putative	996	2.742	1.017e-09	6.307	-15.81	16.64	1.673e-11
TcCLB.511245.140	mRNA	TcChr11-P	-	289509	290348	fatty acid elongase, putative	840	2.731	9.659e-14	7.262	-25.18	28.64	8.68e-17
TcCLB.411235.9	mRNA	Tcruzi_11788	+	257	1612	alpha tubulin, putative	1356	2.726	9.368e-09	11.19	-15.54	13.87	2.877e-10
TcCLB.503639.10	mRNA	TcChr37-S	+	1319214	1319891	inositol-3-phosphate synthase, putative	678	2.726	2.971e-07	5.524	-11.26	9.649	2.064e-08
TcCLB.507609.60	mRNA	TcChr37-P	+	1318293	1319882	inositol-3-phosphate synthase, putative	1590	2.721	9.993e-08	7.395	-13.5	10.98	5.456e-09
TcCLB.508321.21	mRNA	TcChr13-S	-	144230	144637	histone H2A, putative	408	2.707	0.003587	-0.1385	-3.716	-0.8948	0.001339
TcCLB.510181.9	mRNA	TcChr37-S	+	1318303	1318956	inositol-3-phosphate synthase, putative (fragment)	654	2.707	6.174e-11	5.878	-16.63	20.2	4.248e-13
TcCLB.504013.60	mRNA	TcChr34-P	-	470691	472367	regulatory subunit of protein kinase a-like protein, putative	1677	2.703	3.785e-08	6.606	-13.73	12.15	1.635e-09
TcCLB.506495.50	mRNA	TcChr5-S	+	189926	190909	hypothetical protein	984	2.696	5.493e-13	6.483	-22.33	26.31	9.132e-16
TcCLB.511417.70	mRNA	TcChr9-S	-	67922	68749	histone-lysine N-methyltransferase, putative (DOT1B)	828	2.686	1.846e-12	6.357	-20.53	24.68	4.707e-15
TcCLB.484311.10	mRNA	TcChr39-S	+	257244	259136	calpain-like cysteine peptidase, putative (fragment)	1893	2.685	0.005542	2.365	-3.734	-1.412	0.002221
TcCLB.507025.50	mRNA	TcChr32-P	-	602671	603309	RNA-binding protein, putative	639	2.685	6.995e-09	4.074	-11.63	14.12	1.97e-10
TcCLB.510311.90	mRNA	TcChr36-S	-	847891	848895	quinone oxidoreductase, putative	1005	2.675	1.086e-12	5.712	-21.33	25.4	2.245e-15
TcCLB.505999.4	mRNA	TcChr9-P	-	67922	68301	hypothetical protein, conserved	380	2.673	2.797e-09	4.667	-12.39	15.24	6.327e-11
TcCLB.507897.20	mRNA	TcChr31-P	+	160670	161884	squalene synthase, putative	1215	2.656	1.846e-12	7.615	-20.56	24.7	4.565e-15
TcCLB.511589.200	mRNA	TcChr18-S	-	125836	127149	S-adenosylhomocysteine hydrolase, putative	1314	2.653	3.083e-11	8.03	-18.63	21.11	1.745e-13
TcCLB.506661.20	mRNA	TcChr11-S	-	289509	290348	fatty acid elongase, putative	840	2.64	3.736e-07	3.753	-8.709	9.29	2.711e-08
TcCLB.510885.20	mRNA	TcChr6-P	-	47200	48090	hypothetical protein, conserved	891	2.626	8.298e-05	2.52	-5.594	3.092	1.687e-05
TcCLB.508221.840	mRNA	TcChr41-P	-	1806623	1806988	hypothetical protein	366	2.605	0.0003578	0.7728	-4.857	1.522	9.178e-05
TcCLB.506201.39	mRNA	TcChr34-P	-	987379	988047	25 kDa translation elongation factor 1-beta, putative (EF-1-beta)	669	2.603	4.289e-13	6.82	-22.72	26.65	6.5e-16
TcCLB.510481.20	mRNA	TcChr38-P	-	1224493	1233807	dispersed gene family protein 1 (DGF-1, pseudogene), putative	9315	2.602	0.0004294	3.121	-5.603	1.241	0.0001139
TcCLB.506573.81	mRNA	TcChr25-P	+	238201	238356	ribosomal protein L39, putative	156	2.601	0.000347	2.126	-4.899	1.534	8.863e-05
TcCLB.509505.70	mRNA	TcChr29-P	+	747392	747694	10 kDa heat shock protein, putative	303	2.598	5.202e-05	5.457	-7.891	3.54	9.851e-06
TcCLB.511613.100	mRNA	TcChr18-S	-	542322	542729	elongation factor 1-gamma (EF-1-gamma), putative	408	2.584	0.01099	-0.3708	-3.156	-2.032	0.004905
TcCLB.508637.63	mRNA	TcChr10-P	-	51018	51836	hypothetical protein, conserved	819	2.583	9.234e-12	5.829	-18.49	22.66	3.568e-14
TcCLB.503811.10	mRNA	TcChr36-S	-	181799	182758	heat shock protein 90, putative (LPG3)	960	2.57	1.318e-12	6.93	-21	25.12	3.02e-15
TcCLB.506503.80	mRNA	TcChr40-S	-	283917	288926	kinesin, putative	5010	2.567	8.091e-11	8.318	-17.77	19.88	5.998e-13
TcCLB.507007.77	mRNA	TcChr39-P	-	1123788	1124501	hypothetical protein, conserved	714	2.562	3.59e-06	2.991	-7.315	6.613	4.183e-07
TcCLB.507063.90	mRNA	TcChr21-P	-	491427	492638	mitochondrial DNA polymerase beta, putative	1212	2.556	2.24e-10	6.417	-16.03	18.47	2.449e-12
TcCLB.504155.221	mRNA	TcChr18-P	+	414122	414841	surface protease GP63 (pseudogene), putative	720	2.548	0.02367	-0.3649	-2.769	-2.759	0.01181
TcCLB.506301.11	mRNA	TcChr39-P	-	731811	732857	heat shock protein, putative (fragment)	1047	2.538	1.846e-12	6.303	-20.56	24.7	4.586e-15
TcCLB.508265.44	mRNA	TcChr11-S	+	483619	484032	mitochondrial pyruvate carrier protein 2, putative	414	2.516	0.0006485	2.408	-4.652	0.8439	0.0001832
TcCLB.506925.310	mRNA	TcChr39-S	+	200844	204485	hypothetical protein, conserved	3642	2.513	4.289e-13	8.683	-22.72	26.64	6.519e-16
TcCLB.505425.9	mRNA	Tcruzi_6602	-	2	5380	dispersed gene family protein 1 (DGF-1, pseudogene), putative	5379	2.508	0.001085	1.019	-4.305	0.3344	0.0003346
TcCLB.503955.20	mRNA	TcChr21-S	-	491538	492749	mitochondrial DNA polymerase beta, putative	1212	2.494	1.114e-10	6.384	-16.29	19.35	9.813e-13
TcCLB.506855.310	mRNA	TcChr10-P	-	284961	289625	hypothetical protein, conserved	4665	2.488	1.339e-12	7.195	-20.96	25.08	3.129e-15
TcCLB.507195.51	mRNA	Tcruzi_7246	+	9162	9404	elongation factor 1-gamma (EF-1-gamma, pseudogene), putative	243	2.484	0.003768	0.4248	-3.692	-0.9428	0.001416
TcCLB.511909.50	mRNA	TcChr26-P	-	281510	282718	hypothetical protein, conserved	1209	2.48	4.223e-08	3.911	-10.23	11.9	1.852e-09
TcCLB.507951.150	mRNA	TcChr36-P	-	227070	228428	guanine deaminase, putative	1359	2.471	4.289e-13	7.284	-22.78	26.7	6.213e-16
TcCLB.507579.30	mRNA	Tcruzi_7392	-	12050	13678	surface protease GP63 (pseudogene), putative	1629	2.468	0.0001427	1.405	-5.32	2.52	3.148e-05
TcCLB.509455.80	mRNA	TcChr15-S	-	379234	379887	GTP-binding nuclear protein rtb2, putative	654	2.467	2.855e-09	6.734	-14.55	15.24	6.49e-11
TcCLB.506431.5	mRNA	TcChr22-S	+	238350	238541	trans-sialidase, putative (pseudogene)	192	2.458	0.005654	-0.2632	-3.489	-1.358	0.002273
TcCLB.508163.105	mRNA	TcChr40-S	+	1363892	1364212	elongation factor 1-gamma (EF-1-gamma, pseudogene), putative	321	2.458	0.004383	0.1406	-3.616	-1.11	0.001689
TcCLB.507979.4	mRNA	TcChr17-S	+	566690	567056	histone H2A, putative	367	2.456	5.667e-06	3.385	-7.139	6.058	7.331e-07
TcCLB.504371.20	mRNA	Tcruzi_6273	-	2713	11280	dispersed gene family protein 1 (DGF-1, pseudogene), putative	8568	2.444	0.02898	2.148	-2.838	-3.159	0.0149
TcCLB.509683.10	mRNA	TcChr14-P	-	380082	389033	hypothetical protein	8952	2.441	9.78e-13	7.762	-21.57	25.63	1.794e-15
TcCLB.511323.40	mRNA	TcChr17-P	+	566662	567198	histone H2A, putative	537	2.435	8.425e-08	4.583	-10.15	11.03	4.418e-09
TcCLB.510463.150	mRNA	Tcruzi_8398	+	28731	29669	mucin-associated surface protein (MASP), putative	939	2.434	0.0114	0.1821	-3.14	-2.089	0.005107
TcCLB.508369.20	mRNA	TcChr31-S	+	160615	161829	squalene synthase, putative	1215	2.428	1.046e-12	7.803	-21.39	25.47	2.115e-15
TcCLB.506789.130	mRNA	TcChr28-P	+	198560	200332	double-strand-break repair protein rad21 homolog, putative	1773	2.426	4.728e-12	6.46	-19.34	23.53	1.487e-14
TcCLB.511179.100	mRNA	TcChr38-S	+	1227083	1227856	monothiol glutaredoxin, putative	774	2.426	2.719e-10	4.956	-14.57	18.19	3.226e-12
TcCLB.510105.100	mRNA	TcChr4-S	-	101469	102974	UDP-glucose dehydrogenase, putative	1506	2.424	1.972e-09	5.807	-13.74	15.69	3.976e-11
TcCLB.511075.9	mRNA	TcChr26-S	+	87624	88388	fatty acid desaturase, putative (fragment)	765	2.422	1.018e-10	5.6	-15.66	19.52	8.344e-13
TcCLB.511039.10	mRNA	TcChr37-S	+	357366	357923	kinetoplast DNA-associated protein, putative	558	2.418	1.417e-10	5.755	-15.28	19.04	1.331e-12
TcCLB.511239.110	mRNA	TcChr11-P	-	197242	197844	hypothetical protein, conserved	603	2.415	4.502e-10	7.038	-15.6	17.57	5.987e-12
TcCLB.507943.30	mRNA	TcChr2-P	-	27260	27562	histone H4, putative	303	2.408	0.0166	5.692	-3.597	-3.188	0.007858
TcCLB.511139.40	mRNA	TcChr10-S	-	394493	394888	ATP-dependent RNA helicase SUB2, putative (fragment) (SUB2)	396	2.407	2.219e-08	4.244	-10.7	12.66	8.486e-10
TcCLB.510889.251	mRNA	TcChr6-P	-	159980	160546	Present in the outer mitochondrial membrane proteome 18 (POMP18)	567	2.403	0.0002542	1.405	-5.028	1.889	6.169e-05
TcCLB.507243.9	mRNA	TcChr11-S	-	108228	111348	dispersed gene family protein 1 (DGF-1), putative	3121	2.397	0.004374	3.461	-4.02	-1.317	0.001685
TcCLB.508813.15	mRNA	TcChr30-S	+	308830	309039	heat shock protein 70, putative (fragment)	210	2.396	5.721e-08	4.041	-10.01	11.54	2.692e-09
TcCLB.507895.124	mRNA	TcChr31-P	+	186097	189963	hypothetical protein, conserved	3867	2.395	1.142e-12	6.94	-21.24	25.33	2.432e-15
TcCLB.511237.10	mRNA	TcChr24-P	+	682840	684900	thimet oligopeptidase, putative	2061	2.392	2.457e-11	7.63	-17.72	21.32	1.325e-13
TcCLB.508323.70	mRNA	TcChr13-S	-	397518	397967	centrin-4, putative (Centrin4)	450	2.391	2.426e-06	3.266	-7.536	7.065	2.628e-07
TcCLB.482471.19	mRNA	TcChr10-S	-	394990	395617	ATP-dependent RNA helicase SUB2, putative (fragment) (SUB2)	628	2.382	1.5e-10	5.101	-15.2	18.96	1.47e-12
TcCLB.425969.9	mRNA	TcChr35-P	-	150416	150652	cyclin-dependent kinases regulatory subunit, putative (P12CKS1)	237	2.379	3.449e-07	3.816	-8.76	9.365	2.463e-08
TcCLB.410275.18	mRNA	Tcruzi_768	+	1775	2503	trans-sialidase (pseudogene), putative	729	2.376	0.007646	0.4944	-3.348	-1.718	0.003228
TcCLB.503617.10	mRNA	TcChr28-P	+	58133	59125	protein kinase, putative	993	2.373	6.93e-10	5.313	-13.69	17	1.028e-11
TcCLB.510625.240	mRNA	TcChr28-P	-	461438	467386	cell-surface protein (cysteine-rich repeat motif) (pseudogene), putative	5949	2.371	0.008961	-0.002318	-3.259	-1.841	0.003875
TcCLB.506621.30	mRNA	TcChr41-P	-	484761	485774	ribonucleoside-diphosphate reductase small chain, putative	1014	2.368	6.821e-06	6.226	-9.133	5.807	9.16e-07
TcCLB.508645.70	mRNA	TcChr26-P	-	520969	521358	nucleoside transporter 1, putative	390	2.367	1.925e-10	5.207	-14.94	18.65	2.016e-12
TcCLB.510867.9	mRNA	TcChr25-P	+	789632	796416	dispersed gene family protein 1 (DGF-1), putative	6785	2.36	0.001916	1.244	-4.029	-0.3108	0.0006486
TcCLB.511529.80	mRNA	TcChr35-S	-	152083	152670	kinetoplast-associated protein 3 (KAP3)	588	2.358	1.569e-10	5.247	-15.14	18.89	1.573e-12
TcCLB.509587.20	mRNA	TcChr14-P	-	547937	548362	squalene monooxygenase, putative (fragment)	426	2.354	2.702e-09	4.902	-12.43	15.27	5.998e-11
TcCLB.506691.64	mRNA	TcChr36-S	+	799308	799532	cytochrome c oxidase copper chaperone, putative	225	2.352	4.761e-06	3.17	-7.182	6.246	5.934e-07
TcCLB.507875.20	mRNA	TcChr34-S	-	56897	58147	glutamate dehydrogenase, putative	1251	2.35	2.625e-07	5.344	-10.71	9.695	1.774e-08
TcCLB.507081.130	mRNA	TcChr40-P	-	1882685	1883521	2,4-dihydroxyhept-2-ene-1,7-dioic acid aldolase, putative	837	2.348	8.689e-10	4.646	-13.48	16.75	1.37e-11
TcCLB.506883.120	mRNA	TcChr39-P	-	907632	908243	hypothetical protein, conserved	612	2.347	0.01091	0.03348	-3.16	-2.021	0.00486
TcCLB.504153.310	mRNA	TcChr39-S	-	730604	732856	heat shock protein, putative	2253	2.344	4.289e-13	8.343	-22.68	26.61	6.745e-16
TcCLB.511911.94	mRNA	TcChr10-S	-	51018	51716	hypothetical protein, conserved	699	2.342	1.717e-11	5.627	-17.69	21.83	8.256e-14
TcCLB.503473.4	mRNA	TcChr25-P	+	626148	626506	proteasome 26S non-ATPase subunit 9, putative	359	2.336	0.0009515	0.6023	-4.372	0.4815	0.0002862
TcCLB.509505.30	mRNA	TcChr29-P	+	742733	743035	10 kDa heat shock protein, putative	303	2.334	1.001e-06	5.566	-10.03	8.11	8.924e-08
TcCLB.511903.40	mRNA	TcChr26-P	+	119204	120703	3-hydroxy-3-methylglutaryl-CoA synthase, putative (HMGS)	1500	2.334	2.012e-11	7.398	-17.61	21.56	1.031e-13
TcCLB.511073.10	mRNA	TcChr26-S	+	88490	88978	fatty acid desaturase, putative	489	2.328	3.202e-10	5.31	-14.41	17.97	3.97e-12
TcCLB.510593.49	mRNA	TcChr31-S	+	187533	189953	kinetoplast DNA-associated protein, putative	2421	2.327	4.19e-11	5.904	-16.64	20.64	2.655e-13
TcCLB.506591.4	mRNA	TcChr36-S	-	183224	183928	heat shock protein 90, putative (LPG3)	705	2.321	7.54e-12	6.28	-18.76	22.94	2.676e-14
TcCLB.507853.10	mRNA	TcChr22-P	+	572016	572852	lathosterol oxidase, putative	837	2.32	2.434e-05	5.859	-7.713	4.373	4.052e-06
TcCLB.507867.10	mRNA	TcChr28-S	-	625961	626824	mucin-associated surface protein (MASP), putative	864	2.32	0.004739	-0.5034	-3.577	-1.197	0.001852
TcCLB.506793.40	mRNA	TcChr28-P	+	79986	81149	UDP-glucuronic acid/UDP-N-acetylgalactosamine transporter, putative	1164	2.318	1.219e-08	4.799	-11.17	13.38	3.978e-10
TcCLB.506945.160	mRNA	TcChr32-S	+	918093	919277	S-adenosylmethionine synthetase, putative (METK1)	1185	2.308	7.57e-12	7.101	-18.74	22.89	2.755e-14
TcCLB.509499.20	mRNA	TcChr22-S	+	118952	120400	beta propeller protein, putative	1449	2.303	4.963e-07	4.249	-8.525	8.94	3.82e-08
TcCLB.506139.200	mRNA	TcChr18-P	+	357746	359419	retrotransposon hot spot (RHS) protein, putative	1674	2.302	0.01033	0.1842	-3.189	-1.983	0.004553
TcCLB.510595.4	mRNA	TcChr31-S	+	185893	186377	hypothetical protein, conserved	485	2.298	5.606e-06	3.04	-7.042	6.082	7.239e-07
TcCLB.503539.30	mRNA	TcChr15-P	-	379295	380137	GTP-binding nuclear protein rtb2, putative	843	2.297	1.088e-11	7.211	-18.29	22.43	4.353e-14
TcCLB.509203.40	mRNA	TcChr30-S	+	550256	550912	glycosomal membrane protein, putative	657	2.297	5.677e-09	7.055	-13.88	14.37	1.502e-10
TcCLB.510609.70	mRNA	TcChr28-S	+	57460	58452	protein kinase, putative	993	2.294	9.223e-11	5.067	-15.78	19.67	7.268e-13
TcCLB.511907.260	mRNA	TcChr26-P	+	239848	241443	cell division cycle protein 20, putative (CDC20)	1596	2.288	1.591e-13	8.42	-24.32	27.98	1.716e-16
TcCLB.510289.40	mRNA	TcChr20-S	-	81252	82940	GPI inositol deacylase precursor, putative	1689	2.284	1.083e-10	5.248	-15.58	19.43	9.196e-13
TcCLB.508169.69	mRNA	TcChr20-S	-	53272	53601	peptidyl-prolyl cis-trans isomerase, putative	330	2.277	1.349e-08	4.994	-11.41	13.24	4.527e-10
TcCLB.510359.270	mRNA	TcChr41-P	-	2220510	2221187	mitochondrial RNA-binding protein 2, putative	678	2.258	6.923e-09	5.488	-12.13	14.07	1.936e-10
TcCLB.506239.10	mRNA	TcChr14-S	-	41516	43012	hypothetical protein, conserved	1497	2.255	1.236e-05	5.929	-8.552	5.083	1.833e-06
TcCLB.510721.21	mRNA	TcChr26-S	-	269539	270099	hypothetical protein	561	2.255	0.001321	1.461	-4.208	0.1114	0.0004209
TcCLB.504037.10	mRNA	TcChr26-P	+	90946	91461	hypothetical protein, conserved	516	2.254	7.047e-11	6.206	-16.08	19.99	5.066e-13
TcCLB.503527.4	mRNA	TcChr20-S	+	261551	262420	hypothetical protein, conserved (pseudogene)	870	2.238	5.771e-11	5.245	-16.32	20.29	3.864e-13
TcCLB.506725.20	mRNA	TcChr35-P	-	218916	220679	hypothetical protein, conserved	1764	2.236	6.842e-10	7.821	-15.12	17.01	1.008e-11
TcCLB.507099.80	mRNA	TcChr14-S	-	482867	488377	ABC transporter, putative	5511	2.233	1.142e-12	7.883	-21.22	25.31	2.463e-15
TcCLB.508265.80	mRNA	TcChr11-S	+	478453	479643	hypothetical protein	1191	2.233	1.789e-05	3.414	-6.401	4.772	2.823e-06
TcCLB.510089.20	mRNA	TcChr40-S	+	1734645	1735532	surface protease GP63, putative	888	2.229	0.0477	0.1228	-2.444	-3.527	0.02648
TcCLB.510149.80	mRNA	TcChr36-S	-	149628	155225	ABC transporter, putative	5598	2.228	1.846e-12	8.138	-20.52	24.66	4.727e-15
TcCLB.510971.5	mRNA	TcChr31-S	-	30594	33122	retrotransposon hot spot protein (RHS, pseudogene), putative	2529	2.227	0.0003863	1.684	-4.819	1.429	0.0001004
TcCLB.507641.290	mRNA	TcChr37-S	-	1204305	1205984	chaperonin HSP60, mitochondrial precursor (HSP60)	1680	2.22	0.007936	6.542	-4.226	-2.521	0.003373
TcCLB.506699.40	mRNA	TcChr36-S	+	650580	651056	katanin-like protein, putative	477	2.217	2.03e-07	4.526	-9.372	9.933	1.29e-08
TcCLB.504933.30	mRNA	TcChr31-P	+	854700	856559	hypothetical protein	1860	2.21	1.126e-11	7.471	-18.23	22.35	4.653e-14
TcCLB.508243.36	mRNA	TcChr18-P	-	274831	275724	hypothetical protein	894	2.207	0.006421	0.1385	-3.425	-1.508	0.00264
TcCLB.510269.20	mRNA	TcChr40-S	+	1140743	1142020	mucin-associated surface protein (MASP), putative	1278	2.206	0.01839	-0.1554	-2.896	-2.539	0.008844
TcCLB.508661.10	mRNA	TcChr20-P	+	128227	128829	Eukaryotic translation initiation factor 4E type 5, putative (eif4e5)	603	2.205	3.003e-10	5.861	-14.48	18.01	3.629e-12
TcCLB.506563.40	mRNA	TcChr9-S	+	477293	478621	beta tubulin, putative	1329	2.199	4.123e-06	11.56	-9.916	6.339	4.943e-07
TcCLB.440101.10	mRNA	TcChr26-P	+	82811	83227	fatty acid desaturase, putative (fragment)	417	2.197	2.209e-05	2.951	-6.287	4.519	3.619e-06
TcCLB.506811.160	mRNA	TcChr39-S	-	765508	768924	R27-2 protein, putative	3417	2.192	9.78e-13	6.872	-21.54	25.61	1.846e-15
TcCLB.510279.276	mRNA	TcChr40-S	-	1525576	1529406	hypothetical protein, conserved (pseudogene)	3831	2.19	7.778e-05	1.453	-5.627	3.172	1.566e-05
TcCLB.506303.171	mRNA	TcChr39-P	-	787819	788364	hypothetical protein, conserved	546	2.189	0.001223	1.365	-4.246	0.1751	0.0003845
TcCLB.507007.70	mRNA	TcChr39-P	-	1117535	1118062	hypothetical protein, conserved	528	2.187	1.193e-06	7.862	-10.74	7.856	1.098e-07
TcCLB.510709.70	mRNA	TcChr38-P	+	847319	849988	trans-sialidase, Group V, putative	2670	2.187	0.001892	0.9728	-4.03	-0.3169	0.0006392
TcCLB.507687.30	mRNA	TcChr41-P	+	350952	353345	retrotransposon hot spot protein (RHS, pseudogene), putative	2394	2.183	1.09e-06	3.788	-8.03	7.968	9.865e-08
TcCLB.509671.10	mRNA	TcChr39-P	+	1792704	1796807	hypothetical protein, conserved	4104	2.182	3.042e-11	7.617	-17.03	21.03	1.709e-13
TcCLB.509457.10	mRNA	Tcruzi_8104	+	13	510	hypothetical protein	498	2.181	8.752e-12	6.778	-18.57	22.73	3.264e-14
TcCLB.509553.50	mRNA	TcChr12-P	+	194589	197492	DNA repair and recombination helicase protein PIF5, putative	2904	2.181	1.033e-11	6.129	-18.36	22.53	4.063e-14
TcCLB.508319.40	mRNA	TcChr10-P	-	394356	395666	ATP-dependent RNA helicase SUB2, putative (SUB2)	1311	2.18	4.549e-11	6.948	-16.55	20.5	2.943e-13
TcCLB.508471.19	mRNA	TcChr39-S	+	1793196	1795407	hypothetical protein, conserved (fragment)	2212	2.18	2.499e-10	5.966	-14.66	18.23	2.875e-12
TcCLB.507705.10	mRNA	TcChr12-P	+	118769	119950	hypothetical protein, conserved	1182	2.179	3.084e-08	4.035	-10.45	12.27	1.279e-09
TcCLB.511385.30	mRNA	TcChr31-P	+	632294	634738	Pyrophosphate-energized vacuolar membrane proton pump (PPase1)	2445	2.171	1.11e-11	7.803	-18.27	22.39	4.49e-14
TcCLB.506853.10	mRNA	TcChr10-P	-	373624	375228	hypothetical protein, conserved	1605	2.17	3.841e-12	7.016	-19.63	23.8	1.122e-14
TcCLB.506989.30	mRNA	TcChr36-P	-	149639	155239	ABC transporter, putative	5601	2.165	6.543e-12	8.471	-18.97	23.11	2.175e-14
TcCLB.507649.80	mRNA	TcChr19-P	-	169299	170387	nucleolar RNA-binding protein, putative	1089	2.165	3.967e-11	8.36	-16.9	20.67	2.442e-13
TcCLB.511811.30	mRNA	TcChr13-P	-	142324	143088	hypothetical protein, conserved	765	2.163	2.021e-06	5.188	-8.838	7.217	2.097e-07
TcCLB.506823.50	mRNA	Tcruzi_5398	-	7402	9729	retrotransposon hot spot protein (RHS, pseudogene), putative	2328	2.161	0.0002675	2.473	-5.003	1.8	6.542e-05
TcCLB.510279.290	mRNA	TcChr40-S	-	1532530	1542963	dispersed gene family protein 1 (DGF-1, pseudogene), putative	10434	2.16	0.0005943	2.387	-4.658	0.868	0.0001654
TcCLB.506411.10	mRNA	TcChr24-S	+	682840	684900	thimet oligopeptidase, putative	2061	2.156	2.456e-11	7.398	-17.27	21.31	1.31e-13
TcCLB.510889.240	mRNA	TcChr6-P	-	159371	159775	hypothetical protein, conserved	405	2.15	0.001129	1.708	-4.285	0.2413	0.0003507
TcCLB.507723.90	mRNA	TcChr37-P	+	84530	85237	hypothetical protein, conserved	708	2.149	6.289e-07	5.276	-9.464	8.59	5.098e-08
TcCLB.509877.40	mRNA	TcChr26-P	-	708864	710048	hypothetical protein, conserved	1185	2.147	6.654e-12	6.434	-18.94	23.12	2.242e-14
TcCLB.511131.80	mRNA	TcChr10-S	-	284992	289785	hypothetical protein, conserved	4794	2.14	1.875e-11	7.051	-17.6	21.67	9.181e-14
TcCLB.507897.30	mRNA	TcChr31-P	+	156111	157625	serine/threonine-protein kinase a, putative	1515	2.139	1.47e-10	6.717	-15.24	18.93	1.401e-12
TcCLB.511867.140	mRNA	TcChr15-S	-	55308	55820	Acyl carrier protein, mitochondrial, putative (ACP)	513	2.138	4.146e-10	5.653	-14.18	17.64	5.346e-12
TcCLB.510357.10	mRNA	TcChr41-P	-	2301825	2304323	DnaJ chaperone protein, putative	2499	2.136	3.381e-11	5.948	-16.89	20.93	2.005e-13
TcCLB.510431.90	mRNA	TcChr39-S	-	869799	870377	hypothetical protein, conserved	579	2.131	1.652e-06	3.674	-7.772	7.461	1.641e-07
TcCLB.511921.130	mRNA	TcChr25-P	+	526058	529114	hypothetical protein, conserved (pseudogene)	3057	2.131	0.002307	0.6732	-3.932	-0.4703	0.0008052
TcCLB.506605.120	mRNA	TcChr11-S	+	165121	165723	hypothetical protein, conserved	603	2.125	3.05e-05	3.793	-6.113	4.159	5.298e-06
TcCLB.511309.80	mRNA	TcChr17-S	-	297257	299473	trans-sialidase (pseudogene), putative	2217	2.119	3.332e-08	4.926	-10.59	12.1	1.399e-09
TcCLB.509551.70	mRNA	TcChr39-S	-	1117355	1117900	hypothetical protein, conserved	546	2.118	2.771e-06	6.928	-9.851	6.818	3.074e-07
TcCLB.506417.50	mRNA	Tcruzi_6935	+	7907	8521	hypothetical protein, conserved	615	2.111	0.002564	1.384	-3.88	-0.6354	0.0009107
TcCLB.506585.40	mRNA	TcChr30-P	+	307526	309481	glucose-regulated protein 78, putative	1956	2.111	3.712e-12	9.955	-19.69	23.84	1.052e-14
TcCLB.511635.20	mRNA	TcChr37-P	-	719850	720188	histone H2B, putative	339	2.106	1.738e-07	8.133	-11.77	10.13	1.067e-08
TcCLB.505983.9	mRNA	TcChr7-S	+	250044	250643	tryparedoxin peroxidase, putative	600	2.104	0.006423	6.199	-4.375	-2.229	0.002643
TcCLB.508771.10	mRNA	TcChr23-S	-	238475	239062	cysteine peptidase, Clan CA, family C51, putative	588	2.104	0.0004157	2.001	-4.781	1.304	0.0001097
TcCLB.511487.51	mRNA	TcChr41-P	+	288998	289642	hypothetical protein	645	2.099	0.0006536	1.788	-4.557	0.8011	0.0001849
TcCLB.506859.230	mRNA	TcChr13-S	-	229793	231118	hypothetical protein, conserved	1326	2.096	0.009564	1.092	-3.247	-2.009	0.004164
TcCLB.507489.9	mRNA	Tcruzi_5480	+	3	1571	dispersed gene family protein 1 (DGF-1), putative (fragment)	1569	2.09	0.001078	1.275	-4.309	0.3285	0.0003319
TcCLB.510101.470	mRNA	TcChr27-S	-	187527	189044	PUF nine target 1	1518	2.087	5.493e-12	7.446	-19.18	23.34	1.752e-14
TcCLB.504115.100	mRNA	TcChr25-P	+	678794	689245	dispersed gene family protein 1 (DGF-1), putative	10452	2.085	0.001428	2.405	-4.169	-0.04451	0.0004611
TcCLB.506175.100	mRNA	TcChr36-P	-	402976	404730	hypothetical protein, conserved	1755	2.084	9.223e-11	6.271	-15.78	19.62	7.294e-13
TcCLB.506517.30	mRNA	TcChr17-S	+	481138	483102	hypothetical protein	1965	2.082	2.76e-10	5.838	-14.56	18.11	3.287e-12
TcCLB.510449.10	mRNA	TcChr19-S	+	628055	638425	dispersed gene family protein 1 (DGF-1), putative	10371	2.079	3.374e-05	3.883	-6.294	3.958	5.943e-06
TcCLB.508183.4	mRNA	TcChr36-S	+	622569	623128	metallo-peptidase, Clan MH, Family M20	560	2.075	5.032e-08	4.594	-10.1	11.63	2.293e-09
TcCLB.432677.10	mRNA	TcChr32-P	-	701442	701993	heat shock 70 kDa protein, mitochondrial precursor (pseudogene), putative	552	2.074	3.22e-11	6.535	-16.95	20.96	1.881e-13
TcCLB.504105.140	mRNA	TcChr36-P	-	1035049	1036338	enolase	1290	2.074	1.203e-10	9.765	-15.94	19.16	1.087e-12
TcCLB.507673.65	mRNA	TcChr34-S	-	977068	977502	DNA-directed RNA polymerase subunit, putative	435	2.074	0.0343	0.4907	-2.613	-3.256	0.0181
TcCLB.506257.50	mRNA	TcChr14-P	+	428575	430377	surface protease GP63, putative	1803	2.073	4.032e-07	3.796	-8.66	9.162	2.966e-08
TcCLB.503999.10	mRNA	TcChr14-P	-	545828	547027	squalene monooxygenase, putative	1200	2.068	1.034e-10	6.397	-15.64	19.44	8.595e-13
TcCLB.510769.10	mRNA	TcChr39-S	+	1795701	1796612	hypothetical protein, conserved	912	2.068	3.465e-08	4.542	-10.37	12.07	1.462e-09
TcCLB.507533.10	mRNA	TcChr36-S	+	380398	383052	phosphatidylinositol 4-kinase alpha, putative	2655	2.066	8.23e-06	4.083	-6.866	5.552	1.141e-06
TcCLB.508909.320	mRNA	TcChr17-P	+	482760	484949	hypothetical protein	2190	2.065	2.792e-10	5.768	-14.55	18.11	3.337e-12
TcCLB.507943.40	mRNA	TcChr2-P	-	26626	26928	histone H4, putative	303	2.063	0.04715	7.455	-2.783	-4.667	0.02613
TcCLB.509669.160	mRNA	TcChr36-S	-	402976	404730	hypothetical protein, conserved	1755	2.058	1.153e-10	5.667	-15.48	19.3	1.036e-12
TcCLB.508367.50	mRNA	TcChr31-S	-	246869	250771	hypothetical protein, conserved (pseudogene)	3903	2.054	0.006331	0.8451	-3.432	-1.562	0.002595
TcCLB.508387.170	mRNA	TcChr28-S	+	198988	200745	double-strand-break repair protein rad21 homolog, putative	1758	2.052	1.47e-09	5.618	-12.99	15.99	2.688e-11
TcCLB.510647.30	mRNA	TcChr36-P	-	32183	33352	tryptophanyl-tRNA synthetase, putative	1170	2.052	8.489e-11	6.555	-15.87	19.71	6.484e-13
TcCLB.506747.10	mRNA	TcChr25-S	+	374400	375128	orotidine-5-phosphate decarboxylase/orotate phosphoribosyltransferase (pseudogene), putative	729	2.05	3.177e-06	3.84	-7.379	6.671	3.61e-07
TcCLB.508965.70	mRNA	TcChr31-P	+	575566	576942	hypothetical protein, conserved	1377	2.05	0.01481	0.3161	-3.007	-2.368	0.006878
TcCLB.510323.4	mRNA	TcChr36-S	+	648031	648665	katanin, putative	635	2.05	3.601e-09	5.416	-12.18	14.84	8.624e-11
TcCLB.418069.10	mRNA	TcChr30-S	+	309141	309560	heat shock protein 70 (hsp70), putative (fragment)	420	2.049	1.134e-10	6.473	-15.51	19.27	1.009e-12
TcCLB.508355.40	mRNA	TcChr39-P	+	570439	572682	choline/carnitine O-acetyltransferase, putative	2244	2.047	7.784e-06	5.376	-8.171	5.587	1.07e-06
TcCLB.511277.359	mRNA	TcChr40-P	-	738016	738963	phosphatidic acid phosphatase, putative	948	2.047	2.029e-09	5.563	-12.69	15.58	4.103e-11
TcCLB.506063.31	mRNA	Tcruzi_6797	-	7023	8048	ATP-dependent DEAD/H RNA helicase (pseudogene), putative	1026	2.045	0.02338	-0.8885	-2.772	-2.735	0.01165
TcCLB.511895.69	mRNA	TcChr31-P	+	776805	777546	C-5 sterol desaturase, putative	742	2.044	1.663e-06	3.634	-7.767	7.477	1.656e-07
TcCLB.504717.10	mRNA	Tcruzi_6374	+	483	800	divalent cation tolerance protein, putative	318	2.041	0.009751	0.6836	-3.218	-1.959	0.00426
TcCLB.510507.20	mRNA	TcChr22-S	-	398130	399443	3-ketoacyl-CoA thiolase, putative	1314	2.041	7.051e-09	5.417	-11.62	14.04	2.003e-10
TcCLB.511649.70	mRNA	TcChr21-P	+	289388	292990	structural maintenance of chromosome 3 protein, putative	3603	2.04	4.44e-06	7.53	-9.45	6.22	5.434e-07
TcCLB.508433.90	mRNA	TcChr38-P	+	877761	878597	mucin-associated surface protein (MASP), putative	837	2.038	0.02515	0.2238	-2.739	-2.919	0.01269
TcCLB.511755.10	mRNA	TcChr17-P	-	374836	375198	hypothetical protein, conserved	363	2.038	2.646e-09	5.261	-12.45	15.26	5.755e-11
TcCLB.426435.9	mRNA	TcChr26-P	+	84931	85290	fatty acid desaturase, putative	360	2.037	1.393e-09	5.061	-13.04	16.14	2.503e-11
TcCLB.508743.5	mRNA	TcChr24-P	+	441953	442525	hypothetical protein, conserved (pseudogene)	573	2.037	0.0005061	2.752	-4.766	0.9984	0.0001375
TcCLB.505945.10	mRNA	TcChr12-S	+	194971	197871	DNA repair and recombination helicase protein PIF5, putative	2901	2.031	1.004e-09	5.948	-13.34	16.47	1.638e-11
TcCLB.432677.20	mRNA	TcChr32-P	-	700377	700937	heat shock 70 kDa protein, mitochondrial precursor, putative (fragment)	561	2.026	7.54e-12	6.508	-18.77	22.94	2.667e-14
TcCLB.506933.60	mRNA	TcChr30-S	+	261768	262196	mitochondrial RNA binding protein, putative	429	2.026	1.347e-10	6.777	-15.32	19.03	1.259e-12
TcCLB.511865.60	mRNA	TcChr15-P	+	79080	80348	hypothetical protein, conserved	1269	2.021	1.633e-10	5.535	-15.1	18.83	1.651e-12
TcCLB.506879.100	mRNA	Tcruzi_7126	+	23409	24353	hypothetical protein, conserved	945	2.018	0.003054	1.481	-3.793	-0.81	0.001116
TcCLB.507641.280	mRNA	TcChr37-S	-	1202211	1203893	chaperonin HSP60, mitochondrial precursor (HSP60)	1683	2.017	7.604e-08	9.122	-12.09	11.09	3.861e-09
TcCLB.511017.50	mRNA	TcChr30-P	+	551803	552459	glycosomal membrane protein, putative	657	2.017	9.993e-10	6.857	-13.81	16.47	1.621e-11
TcCLB.510143.24	mRNA	TcChr36-S	-	88052	89440	Hsc70-interacting protein (Hip), putative	1389	2.016	3.121e-11	6.61	-16.99	21.01	1.795e-13
TcCLB.506529.80	mRNA	TcChr6-S	-	34706	36739	hypothetical protein, conserved	2034	2.015	1.295e-11	6.617	-18.05	22.19	5.622e-14
TcCLB.508905.10	mRNA	TcChr17-P	-	375872	376273	hypothetical protein, conserved (pseudogene)	402	2.015	6.911e-10	4.952	-13.69	17.02	1.022e-11
TcCLB.510573.10	mRNA	TcChr8-P	-	332813	333679	actin 2, putative (fragment)	867	2.013	2.723e-11	6.494	-17.15	21.21	1.492e-13
TcCLB.508303.65	mRNA	TcChr38-P	+	1255615	1256388	thioredoxin-like protein, putative	774	2.011	1.712e-07	4.58	-9.231	10.12	1.044e-08
TcCLB.508175.90	mRNA	TcChr27-P	+	625972	627525	hypothetical protein	1554	2.01	1.295e-11	7.732	-18.05	22.16	5.632e-14
TcCLB.486465.9	mRNA	TcChr23-S	-	240539	241267	cysteine peptidase, Clan CA, family C51, putative	729	2.008	0.0001385	2.538	-5.335	2.496	3.043e-05
TcCLB.504213.120	mRNA	TcChr11-S	+	196601	197461	proteasome alpha 3 subunit, putative	861	2.007	2.684e-06	3.935	-7.477	6.944	2.962e-07
TcCLB.457251.10	mRNA	TcChr40-P	-	1808715	1809506	3-oxo-5-alpha-steroid 4-dehydrogenase, putative (fragment)	792	2.005	1.083e-10	6.864	-15.58	19.35	9.186e-13
TcCLB.508231.130	mRNA	TcChr37-P	+	226547	228433	Cell division control protein 48, putative	1887	2.002	2.364e-07	4.668	-9.187	9.701	1.557e-08
TcCLB.510509.50	mRNA	TcChr22-S	-	427730	428470	mitochondrial RNA binding protein, putative	741	2.001	1.002e-06	4.253	-8.081	8.044	8.944e-08
TcCLB.510187.551	mRNA	TcChr37-P	-	1145762	1146616	chaperonin HSP60, mitochondrial precursor, putative (fragment)	855	1.999	5.846e-11	9.524	-16.3	20.16	3.94e-13
TcCLB.482097.20	mRNA	TcChr40-S	-	1882792	1882869	hypothetical protein, conserved	78	1.998	0.01129	0.6378	-3.143	-2.123	0.005054
TcCLB.507993.330	mRNA	TcChr40-S	-	647661	648803	mevalonate-diphosphate decarboxylase, putative	1143	1.998	1.536e-09	5.743	-12.93	15.9	2.905e-11
TcCLB.510127.79	mRNA	TcChr8-S	-	334753	335777	actin 3, putative (fragment)	1025	1.998	2.003e-10	6.465	-14.9	18.51	2.137e-12
TcCLB.510121.20	mRNA	TcChr5-P	-	116215	117630	hexokinase, putative	1416	1.994	1.892e-06	6.841	-9.657	7.231	1.94e-07
TcCLB.508281.9	mRNA	TcChr19-S	+	586278	588483	dispersed gene family protein 1 (DGF-1), putative	2206	1.99	0.01338	1.28	-3.077	-2.369	0.006127
TcCLB.467465.10	mRNA	TcChr26-P	-	257107	257853	surface protease GP63, putative	747	1.987	0.00416	1.355	-3.643	-1.115	0.001588
TcCLB.504099.15	mRNA	TcChr26-S	-	4769	5248	hypothetical protein	480	1.987	0.001472	1.676	-4.154	-0.05984	0.0004775
TcCLB.507041.10	mRNA	TcChr35-S	+	532986	535151	hypothetical protein, conserved	2166	1.987	1.704e-09	5.589	-12.84	15.78	3.33e-11
TcCLB.508675.29	mRNA	TcChr11-S	-	324096	324440	calpain-like cysteine peptidase, putative	345	1.987	0.0001012	5.506	-5.681	2.719	2.123e-05
TcCLB.509733.100	mRNA	TcChr37-P	-	1040039	1040632	translation elongation factor 1-beta, putative	594	1.987	8.275e-12	7.646	-18.64	22.78	3.049e-14
TcCLB.508221.539	mRNA	TcChr41-P	+	1878638	1879138	hypothetical protein, conserved	501	1.986	0.009414	0.6695	-3.235	-1.917	0.004091
TcCLB.509127.50	mRNA	TcChr24-S	-	274879	275868	mitochondrial carrier protein, putative	990	1.986	1.967e-10	5.543	-14.92	18.59	2.077e-12
TcCLB.510603.140	mRNA	TcChr21-S	-	133667	135148	hypothetical protein	1482	1.984	1.456e-11	6.305	-17.91	22.04	6.545e-14
TcCLB.508411.10	mRNA	TcChr36-P	-	123076	123492	cofilin/actin depolymerizing factor, putative	417	1.983	7.814e-10	6.195	-13.57	16.77	1.204e-11
TcCLB.506495.40	mRNA	TcChr5-S	+	184945	188088	hypothetical protein	3144	1.982	1.745e-11	6.741	-17.67	21.77	8.467e-14
TcCLB.503793.20	mRNA	TcChr39-S	+	379142	380494	phosphatidylinositol (3,5) kinase, putative (fragment)	1353	1.979	4.33e-05	3.093	-5.928	3.695	7.983e-06
TcCLB.510445.50	mRNA	TcChr32-P	+	918133	919317	S-adenosylmethionine synthetase, putative (METK1)	1185	1.979	1.134e-10	7.091	-15.51	19.24	1.007e-12
TcCLB.511753.9	mRNA	TcChr32-S	+	446313	447217	hypothetical protein, conserved	905	1.979	1.071e-06	3.592	-8.04	8.003	9.674e-08
TcCLB.505171.30	mRNA	TcChr41-P	-	532374	533783	hypothetical protein, conserved	1410	1.976	7.998e-10	6.557	-13.67	16.72	1.243e-11
TcCLB.510279.263	mRNA	TcChr40-S	-	1523784	1525088	trans-sialidase (pseudogene), putative	1305	1.976	0.001238	1.143	-4.24	0.1178	0.00039
TcCLB.509971.80	mRNA	TcChr41-P	-	680742	681623	hypothetical protein, conserved	882	1.975	0.01406	0.4306	-3.034	-2.33	0.006482
TcCLB.511515.40	mRNA	TcChr32-P	-	699655	700272	heat shock 70 kDa protein, mitochondrial precursor, putative	618	1.975	1.098e-10	6.874	-15.56	19.31	9.501e-13
TcCLB.505071.50	mRNA	TcChr19-P	-	492006	492608	hypothetical protein, conserved	603	1.973	4.117e-06	3.897	-7.227	6.349	4.932e-07
TcCLB.511635.10	mRNA	TcChr37-P	-	719134	719472	histone H2B, putative	339	1.967	2.217e-11	9.481	-17.39	21.41	1.155e-13
TcCLB.508857.40	mRNA	TcChr11-P	-	123728	125440	UDP-glucoronosyl and UDP-glucosyl transferase, putative	1713	1.964	1.867e-08	5.905	-11.2	12.74	6.895e-10
TcCLB.510629.210	mRNA	TcChr28-P	-	589645	600090	dispersed gene family protein 1 (DGF-1), putative	10446	1.963	0.002291	1.192	-3.936	-0.5129	0.0007985
TcCLB.511871.30	mRNA	TcChr15-S	+	79110	80378	hypothetical protein, conserved	1269	1.963	2.613e-10	5.594	-14.61	18.2	3.064e-12
TcCLB.508747.10	mRNA	Tcruzi_7856	+	1484	1912	hypothetical protein	429	1.962	0.006729	0.4017	-3.401	-1.569	0.002789
TcCLB.509239.10	mRNA	TcChr26-P	+	99806	101107	fatty acid desaturase, putative	1302	1.962	2.316e-10	6.45	-14.75	18.33	2.57e-12
TcCLB.509715.30	mRNA	TcChr4-P	-	87478	89604	cullin-like protein, putative	2127	1.956	1.718e-08	6.493	-11.7	12.85	6.204e-10
TcCLB.507009.70	mRNA	TcChr39-S	+	1320626	1323274	hypothetical protein, conserved	2649	1.955	4.294e-09	6.102	-12.45	14.59	1.059e-10
TcCLB.508153.330	mRNA	TcChr36-P	+	650580	651914	vacuolar protein sorting-associated protein 4, putative (VPS4)	1335	1.955	9.03e-11	6.919	-15.81	19.62	7.02e-13
TcCLB.508515.20	mRNA	TcChr26-S	-	458471	458800	translation factor sui1, putative	330	1.955	9.047e-09	5	-11.41	13.71	2.74e-10
TcCLB.509875.120	mRNA	TcChr26-P	+	752403	754574	trans-sialidase, Group II, putative	2172	1.955	4.142e-07	4.425	-8.642	9.079	3.069e-08
TcCLB.509965.330	mRNA	TcChr32-S	+	327740	329458	hypothetical protein, conserved	1719	1.954	1.418e-09	6.054	-13.18	16	2.561e-11
TcCLB.511071.40	mRNA	TcChr26-S	+	117821	118405	amastin, putative	585	1.954	2.936e-07	6.12	-10.24	9.425	2.037e-08
TcCLB.509109.50	mRNA	TcChr21-P	-	133663	135153	hypothetical protein	1491	1.953	1.059e-09	6.218	-13.29	16.38	1.769e-11
TcCLB.510877.190	mRNA	TcChr34-S	-	493531	494328	hypothetical protein, conserved	798	1.953	0.0008028	2.942	-4.567	0.4687	0.000235
TcCLB.506661.100	mRNA	TcChr11-S	-	272739	273263	hypothetical protein, conserved	525	1.952	0.005006	0.7624	-3.55	-1.296	0.001972
TcCLB.503831.40	mRNA	TcChr22-S	-	379674	381545	mitochondrial DNA primase, putative	1872	1.946	1.561e-06	4.284	-7.808	7.519	1.528e-07
TcCLB.504137.10	mRNA	TcChr37-S	+	430098	430565	isoleucyl-tRNA synthetase, putative	468	1.941	9.578e-09	4.95	-11.36	13.66	2.957e-10
TcCLB.508873.224	mRNA	TcChr41-P	+	915240	915827	hypothetical protein	588	1.941	0.03016	0.1586	-2.639	-3.053	0.0156
TcCLB.511809.120	mRNA	TcChr13-P	-	132656	133558	hypothetical protein, conserved	903	1.939	9.188e-09	6.199	-11.82	13.63	2.795e-10
TcCLB.509693.80	mRNA	TcChr10-P	+	149281	149976	hypoxanthine-guanine phosphoribosyltransferase, putative	696	1.937	1.517e-08	5.141	-11	13.04	5.229e-10
TcCLB.504125.100	mRNA	TcChr26-S	-	592721	594184	sugar transporter (pseudogene), putative	1464	1.936	0.0005413	5.431	-5.732	0.6933	0.0001487
TcCLB.507611.270	mRNA	TcChr37-S	+	84530	85237	hypothetical protein, conserved	708	1.934	0.0001216	5.423	-6.537	2.417	2.611e-05
TcCLB.509875.60	mRNA	TcChr26-P	+	769453	769929	hypothetical protein	477	1.932	0.003647	1.335	-3.708	-0.9949	0.001363
TcCLB.510121.160	mRNA	TcChr5-P	-	151063	153555	DNA topoisomerase IA, putative	2493	1.929	9.198e-11	6.856	-15.79	19.59	7.191e-13
TcCLB.506581.14	mRNA	TcChr20-P	-	53346	53675	peptidyl-prolyl cis-trans isomerase, putative	330	1.926	5.991e-09	5.155	-11.76	14.25	1.612e-10
TcCLB.509399.190	mRNA	TcChr6-P	-	218999	221920	pumilio/PUF RNA binding protein 4, putative (PUF4)	2922	1.926	0.003414	1.798	-3.74	-0.9586	0.001265
TcCLB.507539.40	mRNA	TcChr38-P	+	327118	329139	cell cycle sequence binding phosphoprotein (RBP33), putative	2022	1.923	5.898e-09	5.51	-11.77	14.21	1.579e-10
TcCLB.507831.60	mRNA	TcChr40-S	+	1044569	1047067	heat shock protein 110, putative	2499	1.921	1.131e-11	8.807	-18.22	22.32	4.724e-14
TcCLB.506625.60	mRNA	TcChr8-S	+	31533	39218	inositol 5-phosphatase 1, putative	7686	1.92	8.295e-11	8.516	-15.9	19.69	6.261e-13
TcCLB.505101.30	mRNA	TcChr21-P	-	18100	18834	hypothetical protein, conserved	735	1.919	0.001653	1.681	-4.098	-0.2133	0.0005455
TcCLB.509027.60	mRNA	TcChr41-P	+	173280	174746	kinetoplastid kinetochore protein 10, putative (kkt10)	1467	1.917	3.167e-07	4.485	-8.815	9.37	2.225e-08
TcCLB.508153.180	mRNA	TcChr36-P	+	623022	624374	aspartyl aminopeptidase, putative	1353	1.916	1.576e-10	6.427	-15.14	18.82	1.586e-12
TcCLB.509965.290	mRNA	TcChr32-S	+	334903	335580	p22 protein precursor, putative	678	1.916	1.028e-09	6.011	-13.32	16.42	1.695e-11
TcCLB.510629.101	mRNA	TcChr28-P	-	554382	558080	hypothetical protein, conserved (pseudogene)	3699	1.915	0.01642	0.0251	-2.954	-2.476	0.007762
TcCLB.503835.39	mRNA	TcChr32-S	+	303324	304668	hypothetical protein, conserved	1345	1.914	2.55e-07	4.637	-8.959	9.592	1.707e-08
TcCLB.510091.110	mRNA	TcChr40-S	-	1802969	1803874	mitochondrial RNA binding complex 1 subunit, putative	906	1.914	1.271e-08	5.151	-11.14	13.25	4.203e-10
TcCLB.506147.40	mRNA	TcChr39-S	-	1179079	1180674	hypothetical protein	1596	1.912	9.902e-09	4.819	-11.34	13.61	3.083e-10
TcCLB.509033.80	mRNA	TcChr32-P	-	109191	109823	hypothetical protein, conserved	633	1.912	3.398e-10	5.615	-14.36	17.87	4.244e-12
TcCLB.505999.90	mRNA	TcChr9-P	-	86388	87647	phosphoglycerate kinase, putative	1260	1.907	1.034e-10	7.057	-15.64	19.41	8.578e-13
TcCLB.510515.60	mRNA	TcChr22-S	+	521307	523061	cytosolic leucyl aminopeptidase, putative	1755	1.907	3.913e-07	4.249	-8.679	9.203	2.862e-08
TcCLB.506003.10	mRNA	Tcruzi_6772	+	97	2892	retrotransposon hot spot protein (RHS, pseudogene), putative	2796	1.902	0.0004102	2.401	-4.788	1.283	0.0001078
TcCLB.506925.104	mRNA	TcChr39-S	-	149795	150067	dynein light chain, putative	273	1.902	2.04e-08	6.791	-11.76	12.62	7.68e-10
TcCLB.503733.80	mRNA	TcChr19-P	-	257683	264237	hypothetical protein, conserved	6555	1.901	1.964e-09	6.629	-12.96	15.55	3.944e-11
TcCLB.511179.60	mRNA	TcChr38-S	+	1214323	1215222	hypothetical protein, conserved	900	1.899	0.002628	1.965	-3.868	-0.7163	0.0009368
TcCLB.504117.50	mRNA	TcChr23-S	-	51468	56786	hypothetical protein, conserved (pseudogene)	5319	1.895	0.0009483	1.713	-4.373	0.3827	0.000285
TcCLB.511697.40	mRNA	TcChr27-S	+	541589	542683	hypothetical protein, conserved (pseudogene)	1095	1.894	0.00035	3.495	-4.928	1.355	8.95e-05
TcCLB.505035.20	mRNA	Tcruzi_6483	+	1845	3452	DNA-directed RNA polymerase II subunit 2 (pseudogene), putative	1608	1.893	6.899e-08	4.701	-9.868	11.22	3.407e-09
TcCLB.509551.30	mRNA	TcChr39-S	-	1130185	1131135	mitochondrial phosphate transporter, putative	951	1.893	4.336e-09	6.801	-12.53	14.55	1.072e-10
TcCLB.506689.10	mRNA	TcChr11-S	-	84713	85717	trans-sialidase (pseudogene), putative	1005	1.892	0.008082	0.9229	-3.31	-1.808	0.003443
TcCLB.509069.30	mRNA	TcChr35-S	+	351100	351480	tubulin binding cofactor A-like protein, putative	381	1.89	1.778e-05	4.254	-6.645	4.615	2.803e-06
TcCLB.506773.120	mRNA	TcChr27-S	-	264450	267635	mRNA cap guanine-N7 methyltransferase, putative	3186	1.889	4.378e-05	5.335	-6.955	3.562	8.081e-06
TcCLB.508395.9	mRNA	TcChr28-P	-	529028	534898	dispersed gene family protein 1 (DGF-1), putative (fragment)	5871	1.888	0.006421	1.334	-3.425	-1.633	0.002641
TcCLB.510301.80	mRNA	TcChr20-P	+	289221	291359	N-acetyltransferase subunit Nat1, putative	2139	1.888	4.347e-10	6.665	-14.14	17.5	5.664e-12
TcCLB.511277.490	mRNA	TcChr40-P	-	714385	715767	hypothetical protein, conserved	1383	1.887	9.006e-10	5.646	-13.45	16.64	1.426e-11
TcCLB.509047.40	mRNA	TcChr32-P	+	286316	286912	hypothetical protein, conserved	597	1.886	1.245e-08	6.826	-12.06	13.23	4.096e-10
TcCLB.507671.30	mRNA	TcChr34-S	-	987426	988094	25 kDa translation elongation factor 1-beta (EF-1-beta)	669	1.883	1.461e-10	6.688	-15.25	18.93	1.386e-12
TcCLB.511635.40	mRNA	TcChr37-P	-	721744	722448	protein tyrosine phosphatase, putative	705	1.883	1.19e-11	7.069	-18.16	22.29	5.025e-14
TcCLB.504213.40	mRNA	TcChr11-S	+	220645	221622	hypothetical protein, conserved	978	1.882	0.0002006	2.93	-5.15	2.037	4.657e-05
TcCLB.506825.190	mRNA	TcChr27-S	+	627867	629234	hypothetical protein	1368	1.882	6.174e-11	7.729	-16.23	20.1	4.272e-13
TcCLB.507857.70	mRNA	TcChr26-P	-	685547	686620	hypothetical protein, conserved	1074	1.88	2.961e-09	4.852	-12.34	15.13	6.813e-11
TcCLB.510145.20	mRNA	TcChr36-S	-	123076	123492	cofilin/actin depolymerizing factor, putative	417	1.879	5.845e-08	6.208	-10.89	11.35	2.778e-09
TcCLB.509901.150	mRNA	TcChr25-P	+	333950	334546	hypothetical protein, conserved	597	1.875	0.0001902	2.719	-5.176	2.105	4.381e-05
TcCLB.505171.60	mRNA	TcChr41-P	-	526467	527651	hypothetical protein, conserved	1185	1.872	1.308e-09	6.063	-13.09	16.12	2.315e-11
TcCLB.506041.60	mRNA	TcChr40-P	-	1830983	1833640	hypothetical protein, conserved	2658	1.871	9.148e-06	3.764	-6.768	5.51	1.286e-06
TcCLB.507517.60	mRNA	TcChr29-P	+	777997	778326	ATPase subunit 9, putative	330	1.869	3.332e-08	5.019	-10.4	12.07	1.398e-09
TcCLB.506529.508	mRNA	TcChr6-S	-	153749	155575	glucose-6-phosphate isomerase, glycosomal, putative	1827	1.866	4.1e-09	8.059	-12.9	14.61	1.006e-10
TcCLB.511255.320	mRNA	TcChr41-P	-	1086039	1086746	surface protease GP63, putative	708	1.865	0.02605	-0.3103	-2.715	-2.918	0.0132
TcCLB.509813.10	mRNA	Tcruzi_8211	-	4947	5600	hypothetical protein (pseudogene)	654	1.862	0.00239	1.769	-3.913	-0.6007	0.0008413
TcCLB.511167.80	mRNA	TcChr27-P	-	304229	307030	PIF1 helicase-like protein, putative	2802	1.861	1.338e-10	6.152	-15.33	19.08	1.245e-12
TcCLB.510261.21	mRNA	TcChr20-S	-	565949	566653	hypothetical protein	705	1.86	0.01597	0.6527	-2.969	-2.47	0.007508
TcCLB.506287.209	mRNA	TcChr29-S	-	484756	485433	DNA ligase, putative	678	1.859	1.618e-08	4.81	-10.95	13	5.678e-10
TcCLB.506677.20	mRNA	TcChr20-S	+	119985	120920	cdc2-related kinase 3, putative (CRK3)	936	1.858	0.0005356	5.202	-5.539	0.6929	0.000147
TcCLB.508693.100	mRNA	TcChr34-P	-	324941	326572	surface protease GP63, putative	1632	1.858	9.281e-10	5.212	-13.42	16.64	1.486e-11
TcCLB.510999.10	mRNA	TcChr38-S	+	119972	121543	hypothetical protein, conserved	1572	1.856	9.259e-09	5.207	-11.39	13.65	2.829e-10
TcCLB.507069.20	mRNA	TcChr38-P	+	659166	659573	hypothetical protein	408	1.855	0.03486	0.6627	-2.569	-3.27	0.01844
TcCLB.509003.70	mRNA	TcChr9-P	+	478409	479260	beta tubulin (pseudogene), putative	852	1.853	1.397e-06	8.489	-9.948	7.542	1.333e-07
TcCLB.511479.48	mRNA	TcChr41-P	+	85291	85818	hypothetical protein, conserved (fragment)	528	1.851	5.149e-05	3.022	-5.839	3.542	9.73e-06
TcCLB.511809.90	mRNA	TcChr13-P	-	123511	126792	hypothetical protein, conserved	3282	1.851	0.0001296	4.653	-5.917	2.372	2.818e-05
TcCLB.511263.9	mRNA	TcChr40-P	+	1044236	1045987	heat shock protein 110, putative (fragment)	1752	1.849	1.203e-10	7.914	-15.44	19.14	1.092e-12
TcCLB.511745.10	mRNA	TcChr32-S	-	699686	700540	heat shock 70 kDa protein, mitochondrial precursor, putative	855	1.849	7.574e-10	5.944	-13.6	16.82	1.157e-11
TcCLB.504033.90	mRNA	TcChr8-S	-	194370	195236	mitochondrial carrier protein, putative	867	1.848	5.792e-08	5.956	-10.56	11.34	2.743e-09
TcCLB.507669.160	mRNA	TcChr26-S	-	708934	710118	hypothetical protein, conserved	1185	1.848	2.614e-11	6.3	-17.2	21.26	1.421e-13
TcCLB.504081.220	mRNA	TcChr41-P	-	1718519	1721524	retrotransposon hot spot protein (RHS, pseudogene), putative	3006	1.846	1.557e-06	5.039	-8.173	7.416	1.519e-07
TcCLB.509429.59	mRNA	TcChr6-P	+	347344	347640	hypothetical protein, conserved	297	1.846	0.0002074	3.829	-5.132	1.988	4.855e-05
TcCLB.510187.320	mRNA	TcChr37-P	+	1203404	1204351	hypothetical protein	948	1.845	2.114e-09	5.513	-12.64	15.53	4.378e-11
TcCLB.504109.24	mRNA	TcChr39-P	-	41289	41558	dynein light chain, putative	270	1.844	4.057e-06	3.913	-7.236	6.381	4.846e-07
TcCLB.510307.352	mRNA	TcChr11-S	-	83233	83691	retrotransposon hot spot protein (RHS, pseudogene), putative	459	1.844	0.002405	1.425	-3.91	-0.5643	0.0008474
TcCLB.509011.40	mRNA	TcChr31-S	+	359419	360624	calreticulin, putative	1206	1.843	2.69e-09	8.448	-13.18	15.13	5.93e-11
TcCLB.511487.100	mRNA	TcChr41-P	+	305485	308397	retrotransposon hot spot protein (RHS, pseudogene), putative	2913	1.843	2.776e-06	3.495	-7.457	6.865	3.084e-07
TcCLB.508357.90	mRNA	TcChr39-S	-	476833	478422	T-complex protein 1, beta subunit, putative	1590	1.842	7.374e-11	8.122	-16.04	19.86	5.347e-13
TcCLB.508209.120	mRNA	TcChr29-S	+	743068	743370	10 kDa heat shock protein, putative	303	1.841	0.002549	3.484	-4.182	-0.8708	0.0009051
TcCLB.505807.60	mRNA	TcChr32-S	-	109341	109973	hypothetical protein, conserved	633	1.84	2.266e-09	5.692	-12.58	15.4	4.774e-11
TcCLB.506459.270	mRNA	TcChr41-P	-	578277	581387	hypothetical protein, conserved	3111	1.84	5.595e-09	6.832	-12.26	14.22	1.476e-10
TcCLB.504089.70	mRNA	TcChr14-S	+	126249	126602	hypothetical protein, conserved	354	1.839	1.601e-05	6.301	-8.038	4.675	2.471e-06
TcCLB.507089.170	mRNA	TcChr35-S	-	218560	220323	hypothetical protein, conserved	1764	1.839	5.939e-09	8.114	-12.71	14.15	1.593e-10
TcCLB.508479.500	mRNA	TcChr40-P	-	1914173	1917064	retrotransposon hot spot (RHS) protein, putative	2892	1.835	5.718e-07	5.082	-8.435	8.674	4.535e-08
TcCLB.503751.20	mRNA	TcChr17-S	+	454669	455109	hypothetical protein	441	1.834	0.00039	2	-4.814	1.383	0.0001016
TcCLB.507485.150	mRNA	TcChr34-S	-	949016	949540	amastin, putative	525	1.832	1.517e-09	6.481	-12.95	15.9	2.829e-11
TcCLB.507099.30	mRNA	TcChr14-S	-	510102	510575	Ran-binding protein 1, putative	474	1.831	5.084e-10	6.335	-13.98	17.31	6.99e-12
TcCLB.510359.240	mRNA	TcChr41-P	-	2223937	2224806	hypothetical protein, conserved	870	1.831	9.28e-09	4.62	-11.39	13.73	2.84e-10
TcCLB.507585.20	mRNA	TcChr31-S	+	438860	439702	hypothetical protein, conserved	843	1.829	2.386e-08	4.897	-10.64	12.49	9.315e-10
TcCLB.508837.110	mRNA	TcChr25-S	-	86697	87857	hypothetical protein, conserved	1161	1.826	6.923e-09	5.467	-11.64	14.03	1.938e-10
TcCLB.506661.10	mRNA	TcChr11-S	-	292260	293162	fatty acid elongase, putative	903	1.825	3.837e-05	3	-5.993	3.885	6.902e-06
TcCLB.506847.70	mRNA	TcChr22-S	-	460659	461735	hypothetical protein, conserved	1077	1.825	0.003963	1.615	-3.667	-1.133	0.001501
TcCLB.510521.10	mRNA	TcChr13-S	-	240224	240763	NADH-cytochrome b5 reductase (pseudogene), putative	540	1.825	1.709e-06	4.461	-7.796	7.312	1.716e-07
TcCLB.507863.10	mRNA	TcChr28-S	+	608475	608837	hypothetical protein	363	1.824	0.03572	-0.4478	-2.55	-3.181	0.01896
TcCLB.438923.10	mRNA	TcChr5-S	+	191647	193071	hypothetical protein (fragment)	1425	1.823	4.233e-10	5.6	-14.16	17.61	5.497e-12
TcCLB.508145.40	mRNA	TcChr20-S	+	401361	401672	hypothetical protein, conserved	312	1.822	7.847e-08	4.359	-9.77	11.08	4.037e-09
TcCLB.509097.36	mRNA	TcChr18-S	+	570902	571876	surface protease GP63 (pseudogene), putative	975	1.822	0.01851	0.2067	-2.892	-2.639	0.008916
TcCLB.510901.60	mRNA	TcChr30-P	-	447098	448495	replication factor A, 51kDa subunit, putative	1398	1.822	7.588e-10	6.877	-13.59	16.75	1.165e-11
TcCLB.511215.70	mRNA	TcChr25-S	+	132531	136154	kinesin, putative	3624	1.822	2.29e-06	5.05	-8.041	6.939	2.451e-07
TcCLB.509109.150	mRNA	TcChr21-P	-	162395	163495	hypothetical protein, conserved	1101	1.821	8.727e-07	3.924	-8.167	8.206	7.572e-08
TcCLB.506845.21	mRNA	Tcruzi_7114	-	2597	3046	N-acetyltransferase complex ARD1 subunit (pseudogene), putative	450	1.82	0.02097	0.4326	-2.828	-2.707	0.01028
TcCLB.504041.10	mRNA	TcChr30-S	+	248448	249416	hypothetical protein, conserved	969	1.819	6.777e-07	4.912	-8.468	8.396	5.578e-08
TcCLB.507397.9	mRNA	Tcruzi_7319	+	1	3250	dispersed gene family protein 1 (DGF-1), putative	3250	1.819	0.03461	0.3709	-2.566	-3.177	0.01829
TcCLB.509463.30	mRNA	TcChr22-P	-	398130	399443	3-ketoacyl-CoA thiolase, putative	1314	1.818	1.488e-08	7.426	-11.85	12.99	5.08e-10
TcCLB.509557.10	mRNA	TcChr12-P	+	219186	220610	hypothetical protein	1425	1.818	1.541e-07	4.75	-9.307	10.2	9.114e-09
TcCLB.432867.20	mRNA	TcChr31-P	+	757167	757403	hypothetical protein, conserved	237	1.817	0.0009	2.315	-4.399	0.4024	0.000268
TcCLB.506581.30	mRNA	TcChr20-P	-	55314	56783	eukaryotic translation initiation factor 3 subunit L, putative	1470	1.815	1.319e-10	6.717	-15.35	19.06	1.221e-12
TcCLB.508029.10	mRNA	TcChr34-P	+	739863	740492	Hydroxymethylglutaryl-CoA lyase, mitochondrial, putative	630	1.814	7.36e-08	4.596	-9.819	11.16	3.707e-09
TcCLB.508147.159	mRNA	TcChr20-S	+	490804	494153	dispersed gene family protein 1 (DGF-1), putative	3350	1.814	0.007968	1.291	-3.319	-1.891	0.003389
TcCLB.508177.40	mRNA	TcChr27-P	+	501189	502988	hypothetical protein, conserved	1800	1.814	1.709e-11	7.373	-17.71	21.8	8.116e-14
TcCLB.507029.30	mRNA	TcChr32-P	-	688960	690927	heat shock 70 kDa protein, mitochondrial precursor, putative	1968	1.813	1.987e-11	9.665	-17.52	21.56	9.998e-14
TcCLB.510337.40	mRNA	TcChr8-P	-	148754	149644	spermidine synthase, putative	891	1.813	1.697e-10	5.878	-15.06	18.75	1.738e-12
TcCLB.511875.123	mRNA	TcChr15-S	+	150870	151310	hypothetical protein, conserved (pseudogene)	441	1.813	0.01841	1.15	-2.907	-2.713	0.008856
TcCLB.506503.69	mRNA	TcChr40-S	-	282455	283426	glycosomal malate dehydrogenase, putative	972	1.812	6.449e-10	7.006	-13.76	16.97	9.331e-12
TcCLB.508873.420	mRNA	TcChr41-P	-	961702	963474	Present in the outer mitochondrial membrane proteome 10 (POMP10)	1773	1.812	2.409e-09	5.5	-12.53	15.37	5.12e-11
TcCLB.511529.68	mRNA	TcChr35-S	-	150416	150712	cyclin-dependent kinases regulatory subunit, putative (P12CKS1)	297	1.81	4.087e-08	4.827	-10.25	11.86	1.783e-09
TcCLB.504741.20	mRNA	TcChr23-P	-	482676	483860	GTP-binding protein, putative	1185	1.809	1.124e-09	6.101	-13.24	16.32	1.899e-11
TcCLB.508799.120	mRNA	TcChr27-P	-	258144	259652	amino acid permease/transporter, putative	1509	1.809	4.612e-06	6.924	-8.8	6.1	5.7e-07
TcCLB.510657.40	mRNA	TcChr39-P	-	1597221	1598516	hypothetical protein, conserved	1296	1.809	1.931e-08	5.5	-10.8	12.7	7.184e-10
TcCLB.507129.30	mRNA	TcChr35-S	+	610095	611468	C-14 sterol reductase, putative	1374	1.808	4.752e-09	6.641	-12.25	14.41	1.213e-10
TcCLB.509715.40	mRNA	TcChr4-P	-	90022	90972	fibrillarin, putative	951	1.806	9.707e-09	5.74	-11.35	13.53	3.005e-10
TcCLB.504087.20	mRNA	TcChr14-S	-	380065	389016	hypothetical protein	8952	1.805	6.73e-11	7.781	-16.14	19.99	4.748e-13
TcCLB.503557.14	mRNA	TcChr39-S	+	1546244	1546531	hypothetical protein, conserved	288	1.804	8.363e-09	4.948	-11.49	13.84	2.446e-10
TcCLB.507485.60	mRNA	TcChr34-S	-	966139	966480	hypothetical protein, conserved	342	1.804	9.188e-09	5.467	-11.4	13.63	2.799e-10
TcCLB.507521.110	mRNA	TcChr30-S	-	44226	45482	pumilio/PUF RNA binding protein 5, putative (PUF5)	1257	1.804	2.659e-09	5.843	-12.45	15.18	5.806e-11
TcCLB.508163.70	mRNA	TcChr40-S	+	1342479	1352921	dispersed gene family protein 1 (DGF-1), putative	10443	1.803	0.02411	2.111	-2.818	-3.049	0.01207
TcCLB.510187.420	mRNA	TcChr37-P	+	1178305	1179993	chaperonin HSP60, mitochondrial precursor (pseudogene) (HSP60)	1689	1.803	1.14e-09	9.607	-13.67	16.22	1.946e-11
TcCLB.510879.160	mRNA	TcChr34-S	-	455567	456934	tyrosine phosphatase, putative	1368	1.803	6.165e-10	6.014	-13.81	17.12	8.703e-12
TcCLB.510325.69	mRNA	TcChr36-S	-	599412	600690	metallo-peptidase, Clan MA(E) Family M1	1279	1.802	7.157e-10	6.03	-13.65	16.9	1.074e-11
TcCLB.511417.100	mRNA	TcChr9-S	-	76489	76980	anti-silencing protein ASF 1, putative	492	1.801	5.544e-06	3.207	-7.049	6.058	7.137e-07
TcCLB.507641.260	mRNA	TcChr37-S	-	1200131	1201813	chaperonin HSP60, mitochondrial precursor (pseudogene)	1683	1.798	1.799e-09	9.841	-13.32	15.61	3.533e-11
TcCLB.504839.44	mRNA	TcChr7-P	+	249779	250378	tryparedoxin peroxidase	600	1.796	2.362e-10	9.343	-14.72	18.2	2.664e-12
TcCLB.506469.148	mRNA	TcChr33-P	+	983247	984342	hypothetical protein, conserved	1096	1.795	6.653e-09	4.935	-11.67	14.12	1.832e-10
TcCLB.511301.44	mRNA	TcChr40-P	-	94048	94401	hypothetical protein, conserved	354	1.795	2.246e-08	4.696	-10.69	12.6	8.637e-10
TcCLB.503989.30	mRNA	TcChr35-S	+	795661	797652	hypothetical protein, conserved (pseudogene)	1992	1.793	7.221e-10	6.355	-13.64	16.85	1.09e-11
TcCLB.507059.60	mRNA	TcChr21-P	-	250356	251732	orotidine-5-phosphate decarboxylase/orotate phosphoribosyltransferase, putative	1377	1.793	4.561e-10	6.002	-14.08	17.47	6.087e-12
TcCLB.511355.14	mRNA	TcChr40-S	-	119215	120594	cation transporter, putative	1380	1.793	1.047e-09	5.375	-13.3	16.46	1.74e-11
TcCLB.505807.220	mRNA	TcChr32-S	-	134871	135905	ribosomal RNA adenine dimethylase family protein, putative	1035	1.791	4.58e-09	5.396	-11.98	14.54	1.152e-10
TcCLB.506375.120	mRNA	TcChr22-S	+	203806	204696	hypothetical protein, conserved	891	1.791	0.002361	2.03	-3.92	-0.5975	0.0008291
TcCLB.503703.40	mRNA	TcChr39-P	+	332178	332687	hypothetical protein, conserved	510	1.79	5.923e-07	5.367	-8.853	8.532	4.727e-08
TcCLB.506529.50	mRNA	TcChr6-S	-	28134	29459	arginine N-methyltransferase, putative	1326	1.79	2.657e-09	6.074	-12.45	15.18	5.789e-11
TcCLB.510751.40	mRNA	TcChr39-S	-	1621053	1622741	Importin 1 (fragment) (IMP1)	1689	1.79	2.13e-10	6.93	-14.84	18.4	2.297e-12
TcCLB.510571.39	mRNA	TcChr8-P	-	333780	334121	actin 2, putative (fragment)	342	1.789	2.7e-07	4.36	-8.92	9.567	1.834e-08
TcCLB.506247.230	mRNA	TcChr37-P	+	140870	142963	prolyl endopeptidase (POP)	2094	1.788	2.16e-10	7.945	-14.83	18.35	2.339e-12
TcCLB.509213.40	mRNA	TcChr20-P	+	418637	420883	hypothetical protein, conserved	2247	1.788	1.877e-10	7.246	-14.97	18.57	1.94e-12
TcCLB.507641.300	mRNA	TcChr37-S	-	1206382	1207167	chaperonin HSP60, mitochondrial precursor (HSP60)	786	1.786	0.01073	1.031	-3.169	-2.119	0.004766
TcCLB.510325.20	mRNA	TcChr36-S	-	609083	609730	hypothetical protein	648	1.786	0.0006336	2.434	-4.573	0.7561	0.0001783
TcCLB.507195.40	mRNA	Tcruzi_7246	+	5945	8113	trans-sialidase (pseudogene), putative	2169	1.783	0.006029	1.482	-3.456	-1.533	0.002453
TcCLB.504081.23	mRNA	TcChr41-P	-	1760494	1761375	hypothetical protein, conserved	882	1.782	0.0219	0.8874	-2.806	-2.834	0.01081
TcCLB.511875.5	mRNA	TcChr15-S	+	128272	128586	elongation factor 1-gamma (EF-1-gamma, pseudogene), putative	315	1.782	0.001038	2.168	-4.328	0.2298	0.0003171
TcCLB.508923.10	mRNA	TcChr31-S	+	704205	705485	amino acid permease, putative	1281	1.781	2.021e-05	3.425	-6.335	4.524	3.256e-06
TcCLB.509695.150	mRNA	TcChr10-P	+	214751	220462	kinesin, putative	5712	1.781	1.422e-11	8.039	-17.94	22.03	6.324e-14
TcCLB.510461.25	mRNA	Tcruzi_8397	+	6680	6940	elongation factor 1-gamma (EF-1-gamma, pseudogene), putative	261	1.781	0.01227	0.5625	-3.102	-2.218	0.005551
TcCLB.508209.144	mRNA	TcChr29-S	+	734617	735108	hypothetical protein, conserved	492	1.779	1.539e-05	4.879	-7.114	4.723	2.363e-06
TcCLB.509471.59	mRNA	TcChr30-P	-	74963	75559	histone H3, putative	597	1.779	1.531e-05	3.131	-6.486	4.916	2.348e-06
TcCLB.509747.40	mRNA	TcChr16-P	+	203787	204593	hypothetical protein, conserved	807	1.775	1.07e-08	4.817	-11.27	13.51	3.432e-10
TcCLB.507813.10	mRNA	TcChr21-S	+	289785	290561	structural maintenance of chromosome 3 protein, putative	777	1.774	1.544e-05	4.781	-7.051	4.719	2.372e-06
TcCLB.507061.34	mRNA	TcChr21-P	+	380496	380783	hypothetical protein, conserved	288	1.773	1.644e-06	4.161	-7.775	7.39	1.63e-07
TcCLB.511425.30	mRNA	TcChr9-S	+	247948	248529	hypothetical protein, conserved	582	1.771	2.802e-08	4.694	-10.53	12.32	1.129e-09
TcCLB.511903.120	mRNA	TcChr26-P	+	132565	134583	transketolase, putative	2019	1.771	3.885e-11	7.435	-16.74	20.7	2.374e-13
TcCLB.503809.140	mRNA	TcChr40-P	-	119262	120641	cation transporter, putative	1380	1.77	7.723e-09	5.677	-11.55	13.86	2.221e-10
TcCLB.506739.110	mRNA	TcChr3-S	+	49563	51362	hypothetical protein	1800	1.77	2.406e-08	5.407	-10.64	12.4	9.404e-10
TcCLB.507259.10	mRNA	TcChr7-P	+	260710	261309	tryparedoxin peroxidase, putative	600	1.77	4.027e-11	9.058	-16.69	20.62	2.515e-13
TcCLB.509899.110	mRNA	TcChr25-P	+	373580	374671	orotidine-5-phosphate decarboxylase/orotate phosphoribosyltransferase, putative	1092	1.769	5.011e-09	5.145	-11.9	14.46	1.297e-10
TcCLB.510773.20	mRNA	TcChr31-S	+	653042	655486	Pyrophosphate-energized vacuolar membrane proton pump 1, putative (PPase1)	2445	1.768	1.891e-10	7.758	-14.97	18.54	1.963e-12
TcCLB.503419.30	mRNA	TcChr37-S	-	769492	770829	thiol-dependent reductase 1, putative (TcAc2)	1338	1.767	1.018e-10	6.74	-15.66	19.45	8.333e-13
TcCLB.506493.80	mRNA	TcChr5-S	-	151844	154333	DNA topoisomerase IA, putative	2490	1.767	7.374e-11	7.055	-16.03	19.88	5.392e-13
TcCLB.508349.30	mRNA	TcChr8-P	-	318143	325165	hypothetical protein, conserved	7023	1.767	1.5e-10	7.779	-15.2	18.84	1.464e-12
TcCLB.506129.89	mRNA	TcChr6-S	+	347344	347640	hypothetical protein, conserved	297	1.765	1.125e-09	6.384	-13.23	16.29	1.905e-11
TcCLB.507603.70	mRNA	TcChr6-S	-	331499	332131	kinetoplastid kinetochore protein 6, putative (kkt6)	633	1.765	1.779e-06	3.887	-7.724	7.367	1.805e-07
TcCLB.509167.140	mRNA	TcChr32-S	-	827545	828690	RNA-binding protein 42 (RNA-binding motif protein 42), putative	1146	1.765	2.487e-09	7.983	-12.91	15.2	5.33e-11
TcCLB.509237.120	mRNA	TcChr31-P	+	800703	802850	calpain-like cysteine peptidase, putative	2148	1.765	1.998e-08	5.445	-10.78	12.68	7.514e-10
TcCLB.510629.270	mRNA	TcChr28-P	-	607368	609215	syntaxin binding protein (pseudogene), putative	1848	1.765	0.02103	-0.2245	-2.827	-2.737	0.01032
TcCLB.506275.20	mRNA	TcChr16-P	+	229349	229978	ATP-dependent protease subunit HslV, putative (HsIV)	630	1.764	1.843e-06	5.113	-8.151	7.171	1.883e-07
TcCLB.506605.59	mRNA	TcChr11-S	+	179193	179618	adenosine 5'-monophosphoramidase, putative	426	1.764	0.01557	2.02	-3.023	-2.621	0.007288
TcCLB.510719.260	mRNA	TcChr16-S	+	229212	229841	ATP-dependent protease subunit HslV, putative (HsIV)	630	1.764	1.743e-08	5.225	-10.88	12.83	6.342e-10
TcCLB.507195.60	mRNA	Tcruzi_7246	+	9845	10624	hypothetical protein	780	1.762	0.04307	0.7464	-2.449	-3.448	0.02354
TcCLB.508737.150	mRNA	TcChr24-P	-	274858	275847	mitochondrial carrier protein, putative	990	1.762	9.5e-11	6.433	-15.75	19.56	7.555e-13
TcCLB.508707.224	mRNA	TcChr35-P	+	350449	350829	tubulin binding cofactor A-like protein, putative	381	1.76	2.632e-07	4.59	-8.936	9.597	1.78e-08
TcCLB.509569.44	mRNA	TcChr12-P	-	382791	383105	Present in the outer mitochondrial membrane proteome 40 (ATOM12)	315	1.76	1.097e-07	4.649	-9.533	10.63	6.097e-09
TcCLB.506909.131	mRNA	Tcruzi_7138	+	25215	25559	elongation factor 1-gamma (EF-1-gamma, pseudogene), putative	345	1.758	0.008596	1.24	-3.279	-1.912	0.003696
TcCLB.508693.80	mRNA	TcChr34-P	-	333129	334508	ruvB-like DNA helicase, putative	1380	1.758	1.034e-10	6.537	-15.63	19.42	8.671e-13
TcCLB.504057.97	mRNA	TcChr34-S	-	420740	421834	hypothetical protein, conserved	1095	1.757	9.04e-09	5.763	-11.41	13.63	2.731e-10
TcCLB.510685.10	mRNA	TcChr31-P	+	355606	356811	calreticulin, putative	1206	1.755	7.499e-10	7.875	-13.61	16.74	1.142e-11
TcCLB.510391.10	mRNA	TcChr28-P	+	232769	243214	dispersed gene family protein 1 (DGF-1), putative	10446	1.754	0.02976	2.942	-2.821	-3.471	0.01536
TcCLB.510943.198	mRNA	TcChr36-P	-	977375	978172	hypothetical protein, conserved	798	1.754	5.867e-07	4.773	-8.419	8.574	4.669e-08
TcCLB.506149.29	mRNA	TcChr12-P	+	185582	185890	hypothetical protein, conserved	309	1.753	7.979e-05	2.731	-5.614	3.076	1.613e-05
TcCLB.509895.10	mRNA	TcChr31-S	+	763108	765798	mitochondrial RNA binding complex 1 subunit, putative	2691	1.753	1.979e-11	7.852	-17.53	21.58	9.872e-14
TcCLB.505999.10	mRNA	TcChr9-P	-	69641	71206	phosphate-repressible phosphate permease, putative	1566	1.749	1.627e-09	5.915	-12.88	15.84	3.127e-11
TcCLB.507531.19	mRNA	TcChr36-S	+	376432	380297	phosphatidylinositol 4-kinase alpha, putative	3866	1.747	0.0006543	3.103	-4.557	0.7791	0.0001852
TcCLB.511807.120	mRNA	TcChr13-P	-	47365	48099	hypothetical protein, conserved	735	1.747	4.752e-09	5.498	-11.95	14.47	1.212e-10
TcCLB.504077.60	mRNA	TcChr40-S	-	1902228	1902563	hypothetical protein, conserved (pseudogene)	336	1.746	0.01527	0.2243	-2.992	-2.419	0.007129
TcCLB.432027.9	mRNA	TcChr13-S	+	288172	288753	hypothetical protein, conserved	582	1.745	2.235e-06	3.65	-7.586	7.081	2.377e-07
TcCLB.503603.20	mRNA	TcChr40-P	-	1801076	1801936	hypothetical protein, conserved	861	1.745	2.45e-08	5.19	-10.62	12.43	9.61e-10
TcCLB.503905.50	mRNA	TcChr12-S	+	118909	120087	hypothetical protein, conserved	1179	1.744	2.746e-05	4.095	-6.305	4.074	4.68e-06
TcCLB.509965.30	mRNA	TcChr32-S	+	385203	385463	small nuclear ribonucleoprotein Sm-E, putative	261	1.744	1.224e-05	3.423	-6.608	5.138	1.81e-06
TcCLB.510531.54	mRNA	TcChr13-S	+	304206	304502	small nuclear ribonucleoprotein, putative	297	1.744	1.602e-07	5.105	-9.358	10.09	9.61e-09
TcCLB.504045.130	mRNA	TcChr40-P	-	1863613	1863879	kinesin, putative (fragment)	267	1.742	0.01297	0.7823	-3.074	-2.287	0.005913
TcCLB.506481.20	mRNA	TcChr40-S	-	219774	222125	hypothetical protein, conserved	2352	1.742	1.012e-09	7.357	-13.34	16.36	1.659e-11
TcCLB.509715.90	mRNA	TcChr4-P	-	101154	102659	UDP-glucose/GDP-mannose dehydrogenase family, NAD binding domain, putative	1506	1.742	1.591e-05	5.369	-7.381	4.664	2.453e-06
TcCLB.510629.200	mRNA	TcChr28-P	-	584897	587182	retrotransposon hot spot protein (RHS, pseudogene), putative	2286	1.741	0.001773	1.76	-4.062	-0.3313	0.0005926
TcCLB.506751.116	mRNA	TcChr41-P	+	2108672	2109001	elongation factor 1-gamma (EF-1-gamma, pseudogene), putative	330	1.74	0.01188	0.7974	-3.118	-2.165	0.005347
TcCLB.509021.9	mRNA	TcChr41-P	-	37397	38874	dispersed gene family protein 1 (DGF-1), putative	1478	1.74	0.04119	0.2215	-2.472	-3.383	0.02239
TcCLB.511273.10	mRNA	TcChr40-P	-	921763	923205	dispersed gene family protein 1 (DGF-1, pseudogene), putative	1443	1.739	0.00527	1.862	-3.524	-1.477	0.002095
TcCLB.507485.130	mRNA	TcChr34-S	-	951951	952475	amastin, putative	525	1.738	3.547e-08	6.606	-10.77	11.89	1.503e-09
TcCLB.506183.80	mRNA	TcChr26-S	+	758015	758332	hypothetical protein	318	1.736	0.01579	0.6936	-2.975	-2.472	0.007409
TcCLB.506679.150	mRNA	TcChr20-P	+	229600	230085	40S ribosomal protein S10, putative	486	1.735	0.0009483	7.298	-5.677	-0.09744	0.000285
TcCLB.506583.40	mRNA	TcChr20-P	+	120284	121219	cdc2-related kinase 3, putative (CRK3)	936	1.729	6.086e-06	5.483	-7.752	5.751	7.969e-07
TcCLB.510783.49	mRNA	Tcruzi_8497	+	5166	5513	cytochrome c oxidase subunit 10, putative	348	1.729	0.02456	0.05729	-2.746	-2.883	0.01235
TcCLB.507467.40	mRNA	TcChr39-S	+	563345	565462	choline/carnitine O-acetyltransferase (pseudogene), putative	2118	1.728	0.0002517	5.157	-5.884	1.533	6.102e-05
TcCLB.503829.80	mRNA	TcChr22-S	-	374232	375608	hypothetical potein, conserved	1377	1.726	0.0002173	3.684	-5.108	1.982	5.129e-05
TcCLB.506357.40	mRNA	TcChr40-S	+	814903	816312	Elongation factor Tu, mitochondrial, putative (EF-Tu)	1410	1.726	4.572e-10	6.673	-14.08	17.41	6.122e-12
TcCLB.508335.9	mRNA	Tcruzi_7690	+	3	3514	dispersed gene family protein 1 (DGF-1), putative	3512	1.725	0.005722	2.002	-3.483	-1.548	0.002307
TcCLB.508153.994	mRNA	TcChr36-P	+	798790	799014	cytochrome c oxidase copper chaperone, putative	225	1.723	5.105e-06	3.463	-7.098	6.146	6.444e-07
TcCLB.507011.150	mRNA	TcChr39-S	+	1365775	1366158	hypothetical protein, conserved	384	1.722	1.727e-07	4.462	-9.223	10.09	1.058e-08
TcCLB.508089.50	mRNA	TcChr11-S	+	231327	232844	hypothetical protein, conserved	1518	1.721	0.0004425	2.953	-4.75	1.176	0.000118
TcCLB.506363.10	mRNA	TcChr16-S	-	550561	551169	hypothetical protein	609	1.719	9.718e-06	4.129	-6.734	5.277	1.383e-06
TcCLB.508461.410	mRNA	TcChr39-P	+	1277393	1279099	T-complex protein 1, eta subunit, putative	1707	1.717	7.688e-11	8.474	-15.99	19.79	5.665e-13
TcCLB.508355.240	mRNA	TcChr39-P	+	511887	512291	hypothetical protein, conserved	405	1.716	1.596e-06	3.801	-7.794	7.496	1.57e-07
TcCLB.506635.80	mRNA	TcChr34-S	+	739183	740469	Hydroxymethylglutaryl-CoA lyase, mitochondrial, putative	1287	1.714	1.091e-09	6.017	-13.26	16.36	1.837e-11
TcCLB.509775.34	mRNA	TcChr21-S	+	380502	380789	hypothetical protein, conserved	288	1.713	1.628e-06	3.964	-7.782	7.441	1.607e-07
TcCLB.447705.9	mRNA	TcChr25-S	+	148415	149064	hypothetical protein, conserved	650	1.71	4.054e-05	3.696	-5.965	3.707	7.354e-06
TcCLB.508701.10	mRNA	TcChr30-P	+	587947	589056	ZIP Zn transporter, putative	1110	1.709	5.129e-07	5.367	-8.755	8.672	3.957e-08
TcCLB.508873.50	mRNA	TcChr41-P	-	875543	875998	hypothetical protein	456	1.709	0.01301	0.6047	-3.072	-2.255	0.00594
TcCLB.504625.99	mRNA	TcChr37-S	-	722244	722441	protein tyrosine phosphatase, putative (fragment)	198	1.708	1.057e-05	3.257	-6.689	5.313	1.522e-06
TcCLB.504839.28	mRNA	TcChr7-P	+	252572	253171	tryparedoxin peroxidase, putative	600	1.708	2.404e-10	9.004	-14.71	18.18	2.722e-12
TcCLB.507049.90	mRNA	TcChr20-P	+	345318	347105	hypothetical protein, conserved	1788	1.708	8.929e-08	5.221	-9.679	10.8	4.726e-09
TcCLB.509589.20	mRNA	TcChr14-S	-	546662	548380	squalene monooxygenase, putative	1719	1.708	1.636e-08	6.802	-11.32	12.82	5.764e-10
TcCLB.507817.18	mRNA	TcChr30-S	-	74964	75533	histone H3, putative	570	1.707	2.609e-06	3.562	-7.492	6.926	2.871e-07
TcCLB.511577.60	mRNA	TcChr33-S	+	188666	190987	DNA excision/repair protein SNF2, putative	2322	1.706	4.95e-09	5.931	-11.91	14.37	1.279e-10
TcCLB.509157.220	mRNA	TcChr35-S	+	757433	757741	hypothetical protein, conserved	309	1.705	4.537e-06	4.018	-7.166	6.224	5.589e-07
TcCLB.510749.4	mRNA	TcChr39-S	-	1594528	1595206	ubiquitin-protein ligase, putative	679	1.705	0.007413	0.8742	-3.353	-1.708	0.003115
TcCLB.510999.39	mRNA	TcChr38-S	+	127087	127824	40S ribosomal protein S3A, putative (fragment)	738	1.704	7.207e-08	8.671	-11.14	11.03	3.591e-09
TcCLB.509039.4	mRNA	TcChr32-P	-	205627	206012	aspartyl-tRNA synthetase, putative	386	1.703	2.478e-06	3.808	-7.524	6.965	2.696e-07
TcCLB.510769.100	mRNA	TcChr39-S	+	1818545	1819402	hypothetical protein, conserved	858	1.702	1.443e-08	5.797	-11.04	13.01	4.894e-10
TcCLB.509831.36	mRNA	TcChr39-S	-	436434	437057	guide RNA-binding protein of 21 kDa (gBP21)	624	1.701	2.645e-09	5.663	-12.46	15.23	5.731e-11
TcCLB.508815.160	mRNA	TcChr30-P	-	223487	224146	ER lumen retaining receptor protein, putative	660	1.7	4.36e-09	5.656	-12.02	14.58	1.081e-10
TcCLB.510547.46	mRNA	Tcruzi_8426	-	6454	8619	hypothetical protein, conserved (pseudogene)	2166	1.699	0.02073	0.9556	-2.834	-2.752	0.01015
TcCLB.506303.80	mRNA	TcChr39-P	-	765207	769166	hypothetical protein, conserved	3960	1.697	2.24e-10	6.397	-14.79	18.36	2.456e-12
TcCLB.507681.160	mRNA	TcChr4-P	-	38962	39375	40S ribosomal protein S24E, putative	414	1.696	0.000512	7.691	-6.079	0.5912	0.0001396
TcCLB.507817.50	mRNA	TcChr30-S	-	78777	79433	hypothetical protein, conserved	657	1.695	1.767e-07	4.541	-9.204	10.06	1.095e-08
TcCLB.505169.21	mRNA	TcChr41-P	-	540003	540656	phospholipid transporting ATPase-like protein (pseudogene), putative	654	1.694	0.001515	2.065	-4.14	-0.1047	0.0004939
TcCLB.507723.189	mRNA	TcChr37-P	+	98400	98943	bloodstream- specific protein 2 precursor (fragment)	544	1.691	9.011e-08	5.376	-9.672	10.8	4.781e-09
TcCLB.508869.20	mRNA	TcChr41-P	-	709736	710218	mucin-associated surface protein (MASP), putative	483	1.691	0.03126	1.009	-2.621	-3.203	0.01625
TcCLB.509965.429	mRNA	TcChr32-S	+	304906	305254	hypothetical protein, conserved	349	1.691	0.0131	1.457	-3.069	-2.381	0.005986
TcCLB.507795.60	mRNA	TcChr36-S	-	32184	33353	tryptophanyl-tRNA synthetase (pseudogene), putative	1170	1.69	1.016e-08	6.56	-11.54	13.42	3.176e-10
TcCLB.506629.40	mRNA	TcChr39-P	-	429142	430710	hypothetical protein, conserved	1569	1.688	2.56e-10	6.707	-14.64	18.16	2.956e-12
TcCLB.510339.50	mRNA	TcChr8-P	-	185620	186510	spermidine synthase, putative	891	1.688	2.948e-09	5.585	-12.34	15.06	6.751e-11
TcCLB.504433.10	mRNA	TcChr36-S	-	233845	234381	ADP-ribosylation factor-like protein 3, putative (arl3)	537	1.687	7.258e-08	4.992	-9.831	11.12	3.63e-09
TcCLB.505035.10	mRNA	Tcruzi_6483	+	696	1472	hypothetical protein	777	1.687	9.585e-06	4.452	-6.874	5.243	1.358e-06
TcCLB.508163.81	mRNA	TcChr40-S	+	1356018	1359008	hypothetical protein, conserved (pseudogene)	2991	1.687	0.03	0.1568	-2.642	-3.071	0.01551
TcCLB.509649.20	mRNA	TcChr40-S	+	509508	510128	hypothetical protein	621	1.687	4.961e-08	5.457	-10.11	11.52	2.249e-09
TcCLB.511301.70	mRNA	TcChr40-P	-	87266	88546	FK506-binding protein (FKBP)-type peptidyl-prolyl isomerase, putative	1281	1.687	8.286e-10	6.462	-13.52	16.68	1.296e-11
TcCLB.511295.50	mRNA	TcChr40-P	-	219756	222107	hypothetical protein, conserved	2352	1.686	6.74e-10	7.149	-13.72	16.92	9.811e-12
TcCLB.511325.50	mRNA	TcChr31-S	+	838804	839379	amino acid permease, putative	576	1.685	0.001065	2.217	-4.315	0.1962	0.0003272
TcCLB.505999.20	mRNA	TcChr9-P	-	72448	74013	phosphate-repressible phosphate permease, putative	1566	1.684	2.414e-10	7.103	-14.7	18.22	2.745e-12
TcCLB.505183.30	mRNA	TcChr26-P	-	569282	570979	malic enzyme, putative	1698	1.683	4.076e-10	8.042	-14.2	17.53	5.234e-12
TcCLB.506147.130	mRNA	TcChr39-S	-	1162614	1163069	hypothetical protein, conserved	456	1.683	4.212e-05	3.726	-5.943	3.626	7.714e-06
TcCLB.511733.80	mRNA	TcChr32-S	-	767822	771172	hypothetical protein	3351	1.682	6.277e-08	6.509	-10.49	11.18	3.021e-09
TcCLB.507895.69	mRNA	TcChr31-P	+	195201	196733	hypothetical protein, conserved	1533	1.679	9.214e-06	4.047	-6.764	5.328	1.297e-06
TcCLB.510735.60	mRNA	TcChr39-P	-	1162576	1163031	hypothetical protein, conserved	456	1.679	1.392e-05	4.409	-6.637	4.829	2.098e-06
TcCLB.503531.49	mRNA	TcChr21-S	+	289022	289683	structural maintenance of chromosome 3, putative	662	1.678	0.0003377	3.767	-5.068	1.282	8.576e-05
TcCLB.508567.60	mRNA	TcChr19-S	-	151578	153212	hypothetical protein	1635	1.677	4.252e-08	5.596	-10.22	11.68	1.869e-09
TcCLB.510611.20	mRNA	TcChr28-S	+	81190	82362	UDP-glucuronic acid/UDP-N-acetylgalactosamine transporter, putative	1173	1.675	8.43e-06	4.533	-6.909	5.386	1.174e-06
TcCLB.504073.30	mRNA	TcChr30-S	+	281731	282441	ribonucleoside-diphosphate reductase large chain, putative	711	1.673	0.0004168	3.109	-4.779	1.127	0.00011
TcCLB.509499.14	mRNA	TcChr22-S	+	120685	121365	peroxidoxin	681	1.67	3.766e-08	7.717	-11.13	11.79	1.624e-09
TcCLB.509583.10	mRNA	TcChr14-S	-	563994	565625	chaperonin TCP20, putative	1632	1.67	1.318e-10	8.323	-15.35	19.02	1.214e-12
TcCLB.508027.60	mRNA	TcChr34-P	+	716407	718758	hypothetical protein	2352	1.669	2.048e-09	5.894	-12.68	15.53	4.169e-11
TcCLB.508209.90	mRNA	TcChr29-S	+	747638	747940	10 kDa heat shock protein, putative	303	1.669	0.007292	1.737	-3.362	-1.774	0.003056
TcCLB.511573.20	mRNA	TcChr12-S	+	139307	140920	hypothetical protein	1614	1.669	1.942e-09	5.808	-12.73	15.61	3.892e-11
TcCLB.498829.21	mRNA	TcChr38-S	+	1206350	1207018	hypothetical protein	669	1.668	0.0071	1.055	-3.375	-1.695	0.002964
TcCLB.505989.82	mRNA	TcChr34-S	-	333140	334519	ruvB-like DNA helicase, putative	1380	1.668	2.733e-09	6.196	-12.41	15.11	6.09e-11
TcCLB.511633.10	mRNA	TcChr37-P	+	690288	691157	hypothetical protein, conserved	870	1.668	0.0119	0.9938	-3.117	-2.222	0.005357
TcCLB.506459.195	mRNA	TcChr41-P	+	617470	618213	hypothetical protein, conserved	744	1.667	0.002065	1.864	-3.987	-0.4566	0.0007073
TcCLB.503929.10	mRNA	TcChr34-P	-	268988	270820	V-type ATPase, A subunit, putative	1833	1.666	9.33e-10	6.781	-13.41	16.5	1.501e-11
TcCLB.511277.175	mRNA	TcChr40-P	+	780115	780375	ribosomal protein S27, putative	261	1.666	1.07e-08	6.149	-11.27	13.34	3.437e-10
TcCLB.504163.110	mRNA	TcChr20-S	+	289236	291374	N-acetyltransferase subunit Nat1, putative	2139	1.665	6.356e-09	6.549	-11.71	14.02	1.73e-10
TcCLB.507681.150	mRNA	TcChr4-P	-	39692	40105	40S ribosomal protein S24E, putative	414	1.665	7.06e-06	7.398	-8.515	5.525	9.523e-07
TcCLB.511529.200	mRNA	TcChr35-S	-	170438	171232	hypothetical protein, conserved	795	1.664	1.293e-07	4.913	-9.422	10.39	7.42e-09
TcCLB.506925.380	mRNA	TcChr39-S	+	217383	218189	hypothetical protein	807	1.662	3.596e-07	4.765	-8.734	9.153	2.585e-08
TcCLB.508959.10	mRNA	TcChr25-P	+	185970	190424	hypothetical protein, conserved	4455	1.661	0.01424	1.485	-3.027	-2.468	0.006579
TcCLB.510903.60	mRNA	TcChr30-P	-	381127	382599	prenyltransferase, putative	1473	1.661	9.186e-08	5.009	-9.657	10.81	4.914e-09
TcCLB.476125.9	mRNA	Tcruzi_4073	+	1	1997	dispersed gene family protein 1 (DGF-1), putative	1997	1.66	0.03717	0.6709	-2.528	-3.38	0.01988
TcCLB.506885.410	mRNA	TcChr39-S	-	1018468	1018923	hypothetical protein, conserved	456	1.659	1.132e-06	4.574	-8.007	7.81	1.032e-07
TcCLB.508641.184	mRNA	TcChr26-P	-	459194	459523	Protein translation factor SUI1 homolog, putative	330	1.659	3.527e-06	4.176	-7.317	6.462	4.101e-07
TcCLB.506947.40	mRNA	TcChr21-S	-	110423	113290	peroxisome assembly protein, putative	2868	1.658	1.429e-09	5.802	-13.01	16.01	2.594e-11
TcCLB.505297.10	mRNA	TcChr24-P	-	187889	189664	dispersed gene family protein 1 (DGF-1, pseudogene), putative	1776	1.657	0.02402	0.9252	-2.758	-2.913	0.01201
TcCLB.504153.370	mRNA	TcChr39-S	-	743565	745418	hypothetical protein	1854	1.656	9.011e-08	5.61	-9.758	10.74	4.782e-09
TcCLB.506573.40	mRNA	TcChr25-P	+	246036	247061	hypothetical protein, conserved	1026	1.654	0.001593	2.391	-4.116	-0.1855	0.0005228
TcCLB.509105.90	mRNA	TcChr37-P	-	772723	773718	MRB1-associated protein, putative (RGG2)	996	1.654	5.831e-05	5.761	-6.872	3.125	1.124e-05
TcCLB.509799.5	mRNA	TcChr37-P	+	440823	441209	hypothetical protein, conserved	387	1.653	3.832e-07	4.312	-8.693	9.166	2.793e-08
TcCLB.503973.31	mRNA	TcChr41-P	-	784983	788786	hypothetical protein, conserved (pseudogene)	3804	1.651	6.809e-05	3.308	-5.695	3.158	1.344e-05
TcCLB.504077.40	mRNA	TcChr40-S	-	1905115	1907787	translation elongation factor EF-2, putative	2673	1.65	0.0001846	3.839	-5.191	2.057	4.241e-05
TcCLB.504443.30	mRNA	Tcruzi_6295	-	9692	12214	DNA-directed RNA polymerase II subunit 2, putative (pseudogene)	2523	1.649	1.551e-09	7.115	-12.92	15.79	2.943e-11
TcCLB.507063.70	mRNA	TcChr21-P	+	485114	487264	trans-sialidase, Group II, putative	2151	1.648	3.568e-08	5.814	-10.35	11.91	1.518e-09
TcCLB.510407.20	mRNA	TcChr11-S	+	460122	460577	hypothetical protein, conserved	456	1.648	0.004463	2.664	-3.607	-1.341	0.001726
TcCLB.509011.20	mRNA	TcChr31-S	+	351755	356950	RNA polymerase IIA largest subunit, putative	5196	1.647	3.631e-10	8.25	-14.3	17.66	4.585e-12
TcCLB.506529.541	mRNA	TcChr6-S	-	159339	160211	hypothetical protein	873	1.646	0.0005098	3.163	-4.697	0.8802	0.0001388
TcCLB.509563.50	mRNA	TcChr12-P	-	321629	325213	hypothetical protein, conserved	3585	1.646	1.348e-07	7.244	-10.4	10.24	7.783e-09
TcCLB.508719.40	mRNA	TcChr37-S	+	381441	381827	kinetoplast DNA-associated protein, putative	387	1.645	8.649e-09	5.684	-11.46	13.72	2.553e-10
TcCLB.511729.60	mRNA	TcChr32-S	+	879188	880264	MORN repeat-containing protein 1 (MORN1)	1077	1.644	3.418e-10	6.886	-14.35	17.78	4.284e-12
TcCLB.506811.190	mRNA	TcChr39-S	-	754131	755282	UDP-galactose 4-epimerase (GalE)	1152	1.641	1.07e-08	5.761	-11.27	13.4	3.422e-10
TcCLB.511577.144	mRNA	TcChr33-S	-	173804	174097	hypothetical protein, conserved	294	1.641	2.406e-05	4.257	-6.326	4.197	3.998e-06
TcCLB.508299.20	mRNA	TcChr38-P	+	1304050	1304982	hypothetical protein, conserved	933	1.64	9.46e-06	3.997	-6.749	5.309	1.338e-06
TcCLB.503401.20	mRNA	TcChr22-S	+	208420	209415	hypothetical protein, conserved	996	1.639	0.005839	1.64	-3.472	-1.528	0.002364
TcCLB.505975.41	mRNA	Tcruzi_6760	-	16719	17714	retrotransposon hot spot protein (RHS, pseudogene), putative	996	1.639	0.002282	2.336	-3.938	-0.5716	0.0007947
TcCLB.510269.55	mRNA	TcChr40-S	-	1147721	1148056	elongation factor 1-gamma (EF-1-gamma, pseudogene), putative	336	1.637	0.004793	1.028	-3.572	-1.28	0.001875
TcCLB.503579.70	mRNA	TcChr29-S	+	778028	778357	ATPase subunit 9, putative	330	1.636	1.788e-06	4.639	-7.721	7.193	1.816e-07
TcCLB.509631.60	mRNA	TcChr34-S	+	1038261	1048694	dispersed gene family protein 1 (DGF-1), putative	10434	1.636	0.01343	2.685	-3.163	-2.597	0.006155
TcCLB.503531.40	mRNA	TcChr21-S	-	286303	286905	hypothetical protein, conserved	603	1.635	5.764e-05	3.765	-5.808	3.236	1.109e-05
TcCLB.504257.60	mRNA	TcChr32-P	-	838146	839126	S-adenosylmethionine decarboxylase proenzyme, putative	981	1.635	0.001661	2.842	-4.095	-0.3593	0.0005485
TcCLB.505935.30	mRNA	Tcruzi_6743	-	7624	12357	dispersed gene family protein 1 (DGF-1), putative	4734	1.635	0.0111	1.542	-3.151	-2.241	0.004956
TcCLB.506247.310	mRNA	TcChr37-P	+	155955	156299	hypothetical protein, conserved	345	1.635	1.87e-09	5.842	-12.76	15.67	3.68e-11
TcCLB.509023.30	mRNA	TcChr41-P	+	106567	107361	hypothetical protein	795	1.634	8.69e-06	4.298	-6.795	5.415	1.215e-06
TcCLB.506459.60	mRNA	TcChr41-P	-	641242	644271	retrotransposon hot spot protein (RHS, pseudogene), putative	3030	1.633	3.794e-07	4.637	-8.7	9.166	2.755e-08
TcCLB.507873.30	mRNA	TcChr34-S	-	98953	100164	Double RNA binding domain protein 7 (DRBD7)	1212	1.633	4.022e-09	5.782	-12.09	14.68	9.83e-11
TcCLB.511217.145	mRNA	TcChr25-S	+	238206	238361	ribosomal protein L39, putative	156	1.633	1.98e-08	6.116	-10.78	12.59	7.437e-10
TcCLB.506039.30	mRNA	Tcruzi_6786	-	5925	11492	dispersed gene family protein 1 (DGF-1), putative	5568	1.631	0.004665	2.731	-3.613	-1.466	0.001819
TcCLB.506223.40	mRNA	TcChr35-S	+	848339	849427	hypothetical protein, conserved	1089	1.631	3.958e-07	4.524	-8.671	9.079	2.906e-08
TcCLB.507895.110	mRNA	TcChr31-P	+	190744	191883	hypothetical protein, conserved	1140	1.631	4.463e-07	4.687	-8.594	8.9	3.361e-08
TcCLB.508645.40	mRNA	TcChr26-P	-	515762	517168	nucleoside transporter 1, putative	1407	1.631	2.58e-10	8.877	-14.63	18.09	2.991e-12
TcCLB.510911.10	mRNA	TcChr35-S	-	1108277	1108729	profilin, putative	453	1.628	3.374e-07	5.759	-9.054	9.126	2.4e-08
TcCLB.433677.19	mRNA	Tcruzi_2057	+	940	1657	hypothetical protein, conserved	718	1.626	0.0005925	2.708	-4.607	0.82	0.0001648
TcCLB.503687.40	mRNA	TcChr39-P	-	1012887	1013951	40 kDa cyclophilin, putative (CYP40)	1065	1.626	4.902e-10	6.823	-14.01	17.34	6.644e-12
TcCLB.507025.60	mRNA	TcChr32-P	-	611678	612775	RNA-binding protein, putative	1098	1.626	0.001075	2.71	-4.31	0.1034	0.000331
TcCLB.475169.10	mRNA	Tcruzi_4047	+	101	1402	DNA-directed RNA polymerase II subunit 2 (pseudogene), putative	1302	1.624	6.007e-05	4.147	-5.915	3.155	1.163e-05
TcCLB.509717.90	mRNA	TcChr4-P	-	139420	140382	short chain 3-hydroxyacyl-CoA dehydrogenase, putative	963	1.624	9.006e-10	6.278	-13.44	16.59	1.428e-11
TcCLB.510971.10	mRNA	TcChr31-S	-	35644	46065	dispersed gene family protein 1 (DGF-1), putative	10422	1.624	0.002475	2.757	-3.896	-0.7772	0.0008757
TcCLB.503419.50	mRNA	TcChr37-S	-	772716	773765	MRB1-associated protein, putative (RGG2)	1050	1.623	1.759e-06	6.098	-8.676	7.162	1.777e-07
TcCLB.508839.40	mRNA	TcChr25-S	+	157052	157867	hypothetical protein, conserved	816	1.623	5.695e-08	5.42	-10.01	11.38	2.665e-09
TcCLB.510307.140	mRNA	TcChr11-S	-	23298	26060	retrotransposon hot spot protein (RHS, pseudogene), putative	2763	1.623	0.001871	2.891	-4.036	-0.4315	0.0006301
TcCLB.511563.9	mRNA	TcChr15-P	+	220606	222770	dispersed gene family protein 1 (DGF-1), putative	2165	1.623	0.005051	1.895	-3.545	-1.403	0.001993
TcCLB.511663.50	mRNA	TcChr30-P	+	852734	853426	dispersed gene family protein 1 (DGF-1), putative	693	1.623	0.02116	1.468	-2.832	-2.908	0.01039
TcCLB.508647.174	mRNA	TcChr26-S	-	548146	548553	hypothetical protein, conserved	408	1.621	9.459e-06	4.426	-6.75	5.278	1.337e-06
TcCLB.509471.68	mRNA	TcChr30-P	-	73943	74539	histone H3, putative	597	1.621	2.593e-05	8.376	-7.769	3.992	4.373e-06
TcCLB.507047.180	mRNA	TcChr17-S	-	189744	190457	hypothetical protein, conserved	714	1.62	4.143e-05	3.424	-5.952	3.72	7.561e-06
TcCLB.506241.90	mRNA	TcChr39-P	+	1818508	1819365	hypothetical protein, conserved	858	1.619	3e-07	5.452	-9.044	9.267	2.089e-08
TcCLB.506567.110	mRNA	TcChr20-S	+	345386	347176	hypothetical protein, conserved	1791	1.617	1.349e-08	5.443	-11.09	13.15	4.529e-10
TcCLB.507017.64	mRNA	TcChr32-P	-	134009	134536	hypothetical protein, conserved	528	1.616	1.017e-05	3.839	-6.709	5.259	1.459e-06
TcCLB.506529.410	mRNA	TcChr6-S	-	120976	123144	primase 2, putative	2169	1.615	3.738e-08	6.439	-10.55	11.78	1.608e-09
TcCLB.508655.10	mRNA	Tcruzi_7817	+	3	1538	DNA-directed RNA polymerase II subunit 2 (pseudogene), putative	1536	1.615	0.006141	1.903	-3.447	-1.628	0.002507
TcCLB.511283.124	mRNA	TcChr40-P	+	600275	601168	mitochondrial carrier protein, putative	894	1.614	8.908e-09	5.321	-11.43	13.72	2.662e-10
TcCLB.506885.204	mRNA	TcChr39-S	-	966383	967330	hypothetical protein, conserved	948	1.613	4.174e-07	6.662	-9.544	8.869	3.097e-08
TcCLB.506941.280	mRNA	TcChr32-S	-	684773	685279	heat shock 70 kDa protein, mitochondrial precursor, putative	507	1.613	0.0001797	3.496	-5.22	1.999	4.109e-05
TcCLB.506629.30	mRNA	TcChr39-P	-	431435	432058	guide RNA-binding protein of 21 kDa (gBP21)	624	1.612	7.384e-09	5.547	-11.58	13.92	2.117e-10
TcCLB.507669.60	mRNA	TcChr26-S	-	685547	686620	hypothetical protein, conserved	1074	1.612	1.413e-07	4.744	-9.365	10.31	8.207e-09
TcCLB.511521.27	mRNA	TcChr32-P	-	753495	754115	hypothetical protein, conserved	621	1.612	6.524e-09	5.826	-11.69	14.06	1.785e-10
TcCLB.503971.10	mRNA	TcChr16-S	+	431147	433063	hypothetical protein, conserved	1917	1.611	2.886e-10	7.24	-14.52	17.97	3.463e-12
TcCLB.511233.7	mRNA	TcChr18-P	-	151843	152159	60S ribosomal protein L10a, putative	317	1.611	4.435e-09	6.363	-12.01	14.49	1.106e-10
TcCLB.509747.20	mRNA	TcChr16-P	+	209323	209715	60S ribosomal protein L22, putative	393	1.61	1.477e-10	7.239	-15.22	18.88	1.423e-12
TcCLB.503897.20	mRNA	TcChr12-S	-	321614	325219	hypothetical protein, conserved	3606	1.609	2.416e-08	7.218	-11.11	12.29	9.456e-10
TcCLB.506967.140	mRNA	TcChr18-S	-	488510	489292	mucin-associated surface protein (MASP, pseudogene), putative	783	1.609	0.007169	1.174	-3.37	-1.724	0.002996
TcCLB.511751.160	mRNA	TcChr32-S	+	471390	472340	hypothetical protein, conserved	951	1.609	2.8e-07	4.645	-8.895	9.462	1.921e-08
TcCLB.507159.30	mRNA	TcChr34-P	-	966125	966466	hypothetical protein, conserved	342	1.608	8.908e-09	5.757	-11.43	13.66	2.665e-10
TcCLB.509937.20	mRNA	TcChr11-P	+	413582	415369	hypothetical protein, conserved	1788	1.608	2.003e-10	6.961	-14.9	18.48	2.142e-12
TcCLB.510565.20	mRNA	TcChr33-S	+	540053	541096	fatty acid desaturase, putative	1044	1.608	1.918e-07	5.955	-9.364	9.797	1.207e-08
TcCLB.511389.114	mRNA	TcChr31-P	+	523387	523752	hypothetical protein, conserved	366	1.608	0.0001594	3.038	-5.264	2.236	3.579e-05
TcCLB.508919.110	mRNA	TcChr17-P	+	608823	609491	hypothetical protein, conserved	669	1.607	1.664e-06	4.072	-7.766	7.402	1.659e-07
TcCLB.509499.10	mRNA	TcChr22-S	+	121815	122591	cyclophilin, putative (CYP)	777	1.607	1.746e-07	5.01	-9.214	10.03	1.075e-08
TcCLB.511867.150	mRNA	TcChr15-S	+	56528	57853	hypothetical protein, conserved	1326	1.606	4.448e-07	5.028	-8.596	8.836	3.348e-08
TcCLB.506649.90	mRNA	TcChr8-S	-	318571	325593	hypothetical protein, conserved	7023	1.605	1.004e-10	7.88	-15.69	19.44	8.122e-13
TcCLB.508027.129	mRNA	TcChr34-P	+	739273	739678	Hydroxymethylglutaryl-CoA lyase, mitochondrial, putative	406	1.605	0.0001128	3.453	-5.44	2.593	2.397e-05
TcCLB.504797.70	mRNA	TcChr33-P	+	190351	192540	DNA excision/repair protein SNF2, putative	2190	1.604	4.665e-10	6.279	-14.06	17.41	6.267e-12
TcCLB.510537.40	mRNA	Tcruzi_8423	-	6749	9580	trans-sialidase (pseudogene), putative	2832	1.603	0.01646	0.6157	-2.953	-2.531	0.007786
TcCLB.503583.24	mRNA	TcChr37-P	-	744272	745171	hypothetical protein, conserved	900	1.602	3.398e-10	6.653	-14.36	17.81	4.233e-12
TcCLB.506959.20	mRNA	TcChr38-P	+	119972	121705	hypothetical protein, conserved	1734	1.602	4.502e-10	6.456	-14.09	17.46	5.98e-12
TcCLB.506437.30	mRNA	TcChr34-P	-	931641	932165	amastin, putative	525	1.601	9.03e-08	5.919	-9.706	10.71	4.812e-09
TcCLB.505163.20	mRNA	TcChr38-P	+	352878	354731	hypothetical protein, conserved	1854	1.599	4.293e-06	4.183	-7.201	6.249	5.204e-07
TcCLB.507093.220	mRNA	TcChr39-S	-	93514	94188	RNA-binding protein, putative	675	1.598	2.115e-08	5.972	-10.73	12.51	8.021e-10
TcCLB.510105.50	mRNA	TcChr4-S	-	90149	91063	fibrillarin, putative	915	1.598	1.718e-08	6.53	-10.99	12.72	6.191e-10
TcCLB.507969.60	mRNA	TcChr35-P	+	610014	611387	C-14 sterol reductase, putative	1374	1.597	8.442e-07	6.498	-9.045	8.024	7.283e-08
TcCLB.511367.10	mRNA	TcChr5-P	+	31593	32462	hypothetical protein	870	1.597	0.007911	1.026	-3.321	-1.799	0.00336
TcCLB.511811.10	mRNA	TcChr13-P	-	137527	137985	40S ribosomal protein S15, putative	459	1.597	0.04632	7.352	-2.793	-4.719	0.02559
TcCLB.508159.26	mRNA	TcChr40-S	-	1284098	1287934	hypothetical protein, conserved (pseudogene)	3837	1.596	0.0007057	2.307	-4.52	0.6588	0.000202
TcCLB.507735.10	mRNA	TcChr34-S	+	789252	789737	hypothetical protein, conserved	486	1.595	4.383e-05	3.107	-5.922	3.694	8.094e-06
TcCLB.508047.25	mRNA	TcChr4-S	-	166583	166921	elongation factor 1-gamma (EF-1-gamma, pseudogene), putative	339	1.595	0.01991	1.167	-2.855	-2.761	0.009692
TcCLB.506247.340	mRNA	TcChr37-P	+	161792	162397	hypothetical protein, conserved	606	1.594	2.081e-09	5.914	-12.66	15.51	4.281e-11
TcCLB.507611.370	mRNA	TcChr37-S	+	98622	100067	protein disulfide isomerase 2 (PDI2)	1446	1.593	8.815e-11	8.496	-15.84	19.62	6.773e-13
TcCLB.424123.40	mRNA	TcChr37-P	-	874492	875220	RNA-binding protein, putative	729	1.591	3.015e-06	4.64	-7.411	6.577	3.385e-07
TcCLB.504001.10	mRNA	TcChr14-P	+	126950	127318	hypothetical protein, conserved	369	1.591	1.288e-08	6.26	-11.13	13.12	4.282e-10
TcCLB.507739.100	mRNA	TcChr34-S	-	940037	940879	hypothetical protein	843	1.591	3.736e-06	4.665	-7.289	6.315	4.397e-07
TcCLB.506147.120	mRNA	TcChr39-S	-	1163438	1164193	hypothetical protein, conserved	756	1.59	1.336e-07	4.837	-9.401	10.37	7.701e-09
TcCLB.508541.190	mRNA	TcChr38-S	+	327288	329309	cell cycle sequence binding phosphoprotein (RBP33), putative	2022	1.59	9.48e-08	5.532	-9.635	10.67	5.107e-09
TcCLB.509237.10	mRNA	TcChr31-P	+	778230	779216	mevalonate kinase, putative	987	1.59	2.692e-08	5.439	-10.55	12.27	1.077e-09
TcCLB.510133.9	mRNA	Tcruzi_8315	+	1	5481	dispersed gene family protein 1 (DGF-1), putative (fragment)	5481	1.589	0.04641	2.547	-2.486	-3.797	0.02566
TcCLB.508271.30	mRNA	TcChr39-S	+	640013	641590	hypothetical protein, conserved	1578	1.588	1.169e-08	5.323	-11.2	13.35	3.808e-10
TcCLB.509895.30	mRNA	TcChr31-S	+	758700	759773	hypothetical protein, conserved	1074	1.588	6.292e-10	5.92	-13.78	17.08	9.018e-12
TcCLB.503687.30	mRNA	TcChr39-P	-	1014727	1015182	hypothetical protein, conserved	456	1.587	4.205e-07	4.606	-8.633	9.031	3.123e-08
TcCLB.506925.360	mRNA	TcChr39-S	+	215048	215869	hypothetical protein	822	1.587	6.684e-06	5.105	-7.292	5.58	8.956e-07
TcCLB.508463.20	mRNA	TcChr39-S	+	1484252	1487617	hypothetical protein, conserved	3366	1.587	2.487e-09	6.256	-12.51	15.24	5.329e-11
TcCLB.508873.90	mRNA	TcChr41-P	-	884852	886828	trans-sialidase (pseudogene), putative	1977	1.587	0.007742	2.054	-3.332	-1.885	0.003276
TcCLB.510655.90	mRNA	TcChr39-P	-	1621043	1623766	Importin 1 (IMP1)	2724	1.587	3.021e-10	7.606	-14.47	17.91	3.665e-12
TcCLB.506953.49	mRNA	TcChr24-S	-	159346	160163	glucose-6-phosphate 1-dehydrogenase, putative	818	1.586	0.005708	1.972	-3.484	-1.609	0.002299
TcCLB.510575.100	mRNA	TcChr8-P	-	286578	287252	hypothetical protein, conserved	675	1.586	4.038e-07	4.267	-8.659	9.099	2.972e-08
TcCLB.504137.50	mRNA	TcChr37-S	+	438029	438598	hypothetical protein, conserved	570	1.585	7.437e-07	4.786	-8.265	8.279	6.265e-08
TcCLB.504207.5	mRNA	TcChr35-P	+	790105	790452	hypothetical protein, conserved	348	1.585	0.01047	1.554	-3.182	-2.108	0.004625
TcCLB.506413.80	mRNA	TcChr24-S	+	699806	700480	cyclophilin, putative	675	1.585	1.828e-06	4.454	-7.708	7.202	1.864e-07
TcCLB.510755.98	mRNA	TcChr39-S	-	1654108	1654383	kinetoplastid membrane protein KMP-11, putative	276	1.585	0.007015	4.771	-3.837	-2.235	0.002924
TcCLB.508939.50	mRNA	Tcruzi_7936	+	8948	10057	hypothetical protein, conserved	1110	1.584	0.0001415	3.604	-5.324	2.266	3.121e-05
TcCLB.511627.70	mRNA	TcChr23-S	+	522483	523649	hypothetical protein, conserved	1167	1.583	5.342e-07	5.233	-8.479	8.599	4.172e-08
TcCLB.507659.10	mRNA	TcChr31-P	+	438860	439702	hypothetical protein, conserved	843	1.582	3.122e-07	4.863	-8.824	9.302	2.188e-08
TcCLB.507801.160	mRNA	TcChr23-P	+	522494	523660	hypothetical protein, conserved	1167	1.582	1.474e-06	4.992	-7.88	7.404	1.415e-07
TcCLB.510517.80	mRNA	TcChr22-S	+	558057	558923	hypothetical protein, conserved	867	1.582	0.01024	1.432	-3.193	-2.128	0.004502
TcCLB.508153.740	mRNA	TcChr36-P	+	729987	732359	hypothetical protein	2373	1.581	7.725e-08	5.269	-9.783	10.97	3.947e-09
TcCLB.508251.21	mRNA	TcChr18-P	+	332707	335949	hypothetical protein, conserved (pseudogene)	3243	1.581	0.002841	2.023	-3.83	-0.8315	0.001024
TcCLB.509289.10	mRNA	TcChr34-P	-	951977	952501	amastin, putative	525	1.581	1.527e-07	5.974	-9.396	10.09	8.988e-09
TcCLB.511421.170	mRNA	TcChr9-S	+	152225	152794	hypothetical protein, conserved	570	1.581	1.279e-07	5.218	-9.43	10.4	7.321e-09
TcCLB.508153.640	mRNA	TcChr36-P	+	716694	717674	IAG-nucleoside hydrolase, putative (IAGNH)	981	1.58	8.218e-10	6.699	-13.52	16.67	1.281e-11
TcCLB.508409.140	mRNA	TcChr36-P	-	76575	77216	hypothetical protein, conserved	642	1.58	8.729e-07	4.442	-8.166	8.131	7.581e-08
TcCLB.508373.10	mRNA	TcChr21-S	-	200291	204052	glutamine dependent carbamoyl-phosphate synthase, putative (PYR1A-B)	3762	1.579	9.04e-09	6.905	-11.46	13.52	2.733e-10
TcCLB.508593.140	mRNA	TcChr6-P	-	35071	37104	hypothetical protein, conserved	2034	1.579	0.0002418	4.055	-5.054	1.788	5.813e-05
TcCLB.510285.20	mRNA	TcChr16-S	+	280663	283581	hypothetical protein, conserved	2919	1.579	7.22e-10	6.447	-13.65	16.85	1.087e-11
TcCLB.511759.20	mRNA	TcChr17-P	-	297915	299939	trans-sialidase (pseudogene), putative	2025	1.579	3.291e-08	5.206	-10.4	12.06	1.378e-09
TcCLB.506719.10	mRNA	TcChr39-P	+	383148	385592	phosphatidylinositol (3,5) kinase, putative	2445	1.578	6.664e-08	5.059	-9.896	11.2	3.249e-09
TcCLB.510397.10	mRNA	TcChr28-P	+	41553	42131	hypothetical protein, conserved	579	1.578	6.237e-09	5.875	-11.73	14.11	1.69e-10
TcCLB.511625.50	mRNA	TcChr23-S	-	482912	484096	GTP-binding protein, putative	1185	1.577	1.729e-08	5.905	-10.89	12.77	6.263e-10
TcCLB.506605.30	mRNA	TcChr11-S	+	185504	187048	hypothetical protein, conserved	1545	1.576	0.001664	2.53	-4.094	-0.2451	0.0005498
TcCLB.509179.20	mRNA	TcChr17-P	-	203477	204280	Macro domain containing protein, putative	804	1.576	2.381e-07	4.559	-9.004	9.691	1.573e-08
TcCLB.508781.10	mRNA	TcChr10-S	-	344171	344896	structural maintenance of chromosome protein 4 (pseudogene), putative (SMC4)	726	1.575	0.0002076	3.191	-5.131	1.885	4.863e-05
TcCLB.509471.77	mRNA	TcChr30-P	-	72923	73519	histone H3, putative	597	1.575	5.868e-07	8.746	-9.727	8.444	4.672e-08
TcCLB.509589.10	mRNA	TcChr14-S	-	548838	549530	mitochondrial DNA polymerase I protein D, putative	693	1.574	1.699e-07	4.588	-9.236	10.11	1.034e-08
TcCLB.504035.84	mRNA	TcChr26-S	-	367561	367827	succinate dehydrogenase subunit	267	1.572	1.257e-06	4.761	-7.945	7.633	1.166e-07
TcCLB.509551.10	mRNA	TcChr39-S	-	1133788	1134471	protein kinase, putative	684	1.572	4.555e-07	4.718	-8.581	8.869	3.443e-08
TcCLB.511479.20	mRNA	TcChr41-P	+	82022	82756	hypothetical protein, conserved	735	1.572	2.777e-08	5.584	-10.53	12.26	1.117e-09
TcCLB.436521.9	mRNA	TcChr31-S	-	778230	779315	mevalonate kinase, putative (fragment)	1086	1.571	4.508e-08	5.626	-10.18	11.6	2.017e-09
TcCLB.506583.30	mRNA	TcChr20-P	+	119028	119924	ubiquitin-like protein, putative	897	1.571	6.832e-10	6.868	-13.71	16.92	9.977e-12
TcCLB.506839.89	mRNA	TcChr37-P	+	495033	495596	mitochondrial chaperone BCS1, putative (fragment)	564	1.57	3.896e-05	3.464	-5.985	3.77	7.023e-06
TcCLB.510421.220	mRNA	TcChr40-P	-	1776432	1776866	hypothetical protein, conserved	435	1.57	2.084e-08	5.471	-10.75	12.6	7.857e-10
TcCLB.510517.110	mRNA	TcChr22-S	+	564688	565179	hypothetical protein	492	1.57	0.01142	0.8925	-3.138	-2.178	0.005117
TcCLB.504161.20	mRNA	TcChr40-P	-	275466	276386	hypothetical protein, conserved	921	1.569	5.081e-09	5.518	-11.89	14.4	1.317e-10
TcCLB.506743.4	mRNA	TcChr25-S	+	656298	656780	eukaryotic translation initiation factor 1A, putative (fragment)	483	1.569	2.669e-09	5.791	-12.44	15.2	5.852e-11
TcCLB.508707.40	mRNA	TcChr35-P	+	402260	404224	hypothetical protein, conserved	1965	1.568	3.075e-09	5.782	-12.31	15	7.117e-11
TcCLB.508153.60	mRNA	TcChr36-P	-	598091	600694	metallo-peptidase, Clan MA(E) Family M1	2604	1.567	1.536e-09	7.757	-12.93	15.78	2.906e-11
TcCLB.510087.110	mRNA	TcChr31-P	+	474842	476338	hypothetical protein, conserved	1497	1.567	1.718e-08	6.037	-10.89	12.77	6.208e-10
TcCLB.508741.415	mRNA	TcChr24-P	+	439333	439770	hypothetical protein, conserved (pseudogene)	438	1.565	5.502e-05	5.087	-6.415	3.181	1.051e-05
TcCLB.445553.10	mRNA	TcChr12-S	+	219678	221222	hypothetical protein, conserved	1545	1.564	1.172e-07	4.707	-9.49	10.54	6.585e-09
TcCLB.505807.110	mRNA	TcChr32-S	-	116885	118726	alkyl-dihydroxyacetone phosphate synthase, putative	1842	1.564	1.041e-09	6.507	-13.31	16.38	1.722e-11
TcCLB.506405.120	mRNA	TcChr34-S	-	269078	270910	V-type ATPase, A subunit, putative	1833	1.564	5.485e-09	6.766	-11.83	14.19	1.439e-10
TcCLB.511467.70	mRNA	TcChr38-S	-	58780	59715	hypothetical protein, conserved	936	1.564	0.0001782	3.828	-5.28	1.954	4.069e-05
TcCLB.509895.20	mRNA	TcChr31-S	+	760171	762660	mitochondrial RNA binding protein, putative	2490	1.563	8.489e-10	7.079	-13.5	16.6	1.331e-11
TcCLB.508409.199	mRNA	TcChr36-P	-	87221	87583	hypothetical protein, conserved	363	1.561	3.654e-06	4.423	-7.297	6.403	4.269e-07
TcCLB.510293.20	mRNA	TcChr20-S	+	125395	126582	cytosolic factor SEC14, putative	1188	1.561	7.304e-06	4.076	-6.891	5.596	9.921e-07
TcCLB.511293.60	mRNA	TcChr40-P	-	283925	288925	kinesin, putative	5001	1.561	6.442e-09	7.801	-11.82	13.95	1.757e-10
TcCLB.511355.24	mRNA	TcChr40-S	-	123537	123947	hypothetical protein, conserved	411	1.561	4.438e-06	3.804	-7.18	6.251	5.43e-07
TcCLB.511687.19	mRNA	TcChr24-S	+	394608	395360	voltage-dependent anion-selective channel, putative (fragment) (VDAC)	753	1.561	0.02426	0.9191	-2.753	-2.91	0.01216
TcCLB.508125.65	mRNA	TcChr38-S	+	428885	429397	elongation factor 1-gamma (EF-1-gamma, pseudogene), putative	513	1.56	0.01206	1.24	-3.111	-2.301	0.005439
TcCLB.510359.170	mRNA	TcChr41-P	-	2240504	2244148	AAA ATPase, putative	3645	1.56	6.165e-10	7.521	-13.81	17.02	8.733e-12
TcCLB.507485.20	mRNA	TcChr34-S	-	973598	974140	hypothetical protein, conserved	543	1.559	4.37e-06	3.957	-7.19	6.26	5.325e-07
TcCLB.509499.4	mRNA	TcChr22-S	+	122896	123462	hypothetical protein, conserved	567	1.559	0.008266	1.676	-3.299	-1.93	0.003534
TcCLB.509695.200	mRNA	TcChr10-P	+	226812	228425	T-complex protein 1, delta subunit, putative	1614	1.559	6.842e-10	7.85	-13.71	16.87	1.002e-11
TcCLB.508707.200	mRNA	TcChr35-P	+	357512	357973	nucleoside diphosphate kinase (NDPK1)	462	1.558	1.536e-09	7.58	-12.93	15.8	2.898e-11
TcCLB.503453.100	mRNA	TcChr38-S	+	103841	105523	serine palmitoyltransferase, putative	1683	1.557	6.486e-07	5.134	-8.352	8.385	5.304e-08
TcCLB.504001.20	mRNA	TcChr14-P	+	126249	126602	hypothetical protein, conserved	354	1.557	3.454e-05	6.135	-7.059	3.672	6.13e-06
TcCLB.508269.76	mRNA	TcChr16-P	+	450531	450827	N-acetyltransferase complex ARD1 subunit (pseudogene), putative	297	1.557	0.003538	2.086	-3.722	-1.081	0.001318
TcCLB.507063.20	mRNA	TcChr21-P	+	474637	475668	eukaryotic translation initiation factor 2 beta subunit, putative	1032	1.556	1.67e-08	6.181	-10.92	12.79	5.937e-10
TcCLB.506053.20	mRNA	TcChr12-P	-	461179	461907	hypothetical protein, conserved	729	1.555	1.338e-05	4.158	-6.56	4.908	2.005e-06
TcCLB.506625.84	mRNA	TcChr8-S	+	43184	43402	hypothetical protein, conserved	219	1.555	9.404e-06	4.131	-6.753	5.287	1.327e-06
TcCLB.405737.4	mRNA	TcChr16-P	+	227718	227972	RNA polymerase-associated protein CDC73, putative (fragment)	255	1.554	0.004408	1.789	-3.614	-1.264	0.001699
TcCLB.510301.10	mRNA	TcChr20-P	+	279378	280022	fructose-bisphosphate aldolase, glycosomal, putative	645	1.554	1.839e-08	5.812	-10.84	12.72	6.765e-10
TcCLB.509065.70	mRNA	TcChr32-P	-	792633	793712	glyceraldehyde 3-phosphate dehydrogenase, putative	1080	1.553	6.447e-10	8.209	-13.76	16.94	9.298e-12
TcCLB.508397.40	mRNA	TcChr28-P	+	656850	657269	succinate dehydrogenase subunit	420	1.552	1.333e-08	5.437	-11.1	13.17	4.456e-10
TcCLB.506659.20	mRNA	TcChr11-S	-	340691	345190	mitochondrial DNA polymerase I protein C, putative	4500	1.551	2.445e-10	7.161	-14.68	18.19	2.802e-12
TcCLB.508637.120	mRNA	TcChr10-P	+	65749	66642	hypothetical protein, conserved	894	1.551	5.117e-07	4.883	-8.508	8.71	3.946e-08
TcCLB.510777.20	mRNA	TcChr32-S	-	204318	206012	aspartyl-tRNA synthetase, putative	1695	1.551	1.936e-09	6.867	-12.73	15.52	3.872e-11
TcCLB.511519.9	mRNA	TcChr32-P	-	743759	744979	small glutamine-rich tetratricopeptide repeat protein, putative (fragment) (SGT)	1221	1.551	1.111e-06	7.568	-9.219	7.676	1.009e-07
TcCLB.506297.190	mRNA	TcChr27-P	-	112943	115684	pyruvate phosphate dikinase, putative	2742	1.55	2.238e-09	8.205	-12.6	15.28	4.667e-11
TcCLB.508001.70	mRNA	TcChr38-P	+	1383590	1385359	retrotransposon hot spot (RHS) protein, putative	1770	1.55	4.592e-06	4.175	-7.16	6.177	5.667e-07
TcCLB.507611.180	mRNA	TcChr37-S	+	52570	53058	hypothetical protein	489	1.548	0.001756	2.422	-4.067	-0.3689	0.0005861
TcCLB.505171.100	mRNA	TcChr41-P	-	519719	520288	hypothetical protein, conserved	570	1.546	3.208e-06	3.867	-7.374	6.661	3.649e-07
TcCLB.506677.10	mRNA	TcChr20-S	+	118730	119626	ubiquitin-like protein, putative	897	1.546	1.427e-09	6.905	-13.02	15.94	2.584e-11
TcCLB.507709.120	mRNA	TcChr37-S	+	882329	886393	hypothetical protein, conserved	4065	1.546	1.358e-09	7.995	-13.06	15.96	2.428e-11
TcCLB.509245.10	mRNA	TcChr10-S	+	65749	66558	hypothetical protein, conserved	810	1.546	1.353e-06	4.301	-7.897	7.621	1.281e-07
TcCLB.506943.50	mRNA	TcChr32-S	-	791056	792135	glyceraldehyde 3-phosphate dehydrogenase, putative	1080	1.544	3.725e-09	8.266	-12.15	14.61	8.954e-11
TcCLB.507603.260	mRNA	TcChr6-S	-	285924	287327	cysteine peptidase, putative	1404	1.544	0.01944	0.7218	-2.867	-2.685	0.00943
TcCLB.509453.60	mRNA	TcChr15-S	-	344121	345710	hypothetical protein, conserved	1590	1.544	1.607e-09	5.818	-12.89	15.84	3.068e-11
TcCLB.511773.40	mRNA	TcChr17-P	-	12752	13057	hypothetical protein, conserved	306	1.544	0.002879	2.096	-3.823	-0.833	0.001041
TcCLB.508147.45	mRNA	TcChr20-S	+	466842	470042	hypothetical protein, conserved (pseudogene)	3201	1.543	0.0005858	2.323	-4.612	0.8322	0.0001626
TcCLB.511633.40	mRNA	TcChr37-P	-	695166	695495	dynein light chain, putative	330	1.543	1.56e-06	4.208	-7.808	7.462	1.526e-07
TcCLB.506503.50	mRNA	TcChr40-S	-	275580	276500	hypothetical protein, conserved	921	1.542	2.324e-08	5.202	-10.66	12.48	9.019e-10
TcCLB.507711.50	mRNA	TcChr37-S	-	869724	870284	hypothetical protein, conserved	561	1.542	1.075e-05	4.494	-6.679	5.096	1.554e-06
TcCLB.509461.60	mRNA	TcChr22-P	-	427611	428627	mitochondrial RNA binding protein, putative	1017	1.542	3.422e-09	6.743	-12.23	14.81	8.011e-11
TcCLB.511277.70	mRNA	TcChr40-P	+	813690	815099	Elongation factor Tu, mitochondrial, putative (EF-Tu)	1410	1.542	8.908e-09	6.578	-11.43	13.57	2.667e-10
TcCLB.508221.329	mRNA	TcChr41-P	+	1935827	1936705	mucin-associated surface protein (MASP, pseudogene), putative	879	1.541	0.03275	0.4564	-2.595	-3.203	0.01717
TcCLB.511367.60	mRNA	TcChr5-P	-	41505	42506	la RNA binding protein, putative	1002	1.541	7.86e-10	6.811	-13.56	16.71	1.218e-11
TcCLB.511755.119	mRNA	TcChr17-P	-	339061	340689	hypothetical protein, conserved (fragment)	1629	1.541	2.788e-09	6.015	-12.39	15.09	6.289e-11
TcCLB.505035.5	mRNA	Tcruzi_6483	+	3	389	hypothetical protein, conserved	387	1.54	0.0004027	2.645	-4.797	1.268	0.0001055
TcCLB.506933.20	mRNA	TcChr30-S	+	276025	278415	ribonucleoside-diphosphate reductase large chain, putative	2391	1.54	1.438e-06	5.474	-8.048	7.385	1.376e-07
TcCLB.507769.30	mRNA	TcChr4-P	-	77469	78179	hypothetical protein, conserved	711	1.54	4.002e-08	6.36	-10.33	11.68	1.739e-09
TcCLB.509445.10	mRNA	TcChr7-S	+	254908	255507	tryparedoxin peroxidase, putative	600	1.54	0.0001029	3.592	-5.485	2.609	2.161e-05
TcCLB.511211.130	mRNA	TcChr30-S	-	678531	679487	receptor for activated C kinase 1, putative	957	1.54	7.32e-10	8.236	-13.63	16.75	1.108e-11
TcCLB.511529.130	mRNA	TcChr35-S	-	157794	158189	hypothetical protein, conserved	396	1.54	1.195e-06	4.312	-7.975	7.763	1.1e-07
TcCLB.511647.60	mRNA	TcChr21-P	-	272570	274153	hypothetical protein, conserved	1584	1.54	3.673e-08	5.739	-10.32	11.85	1.576e-09
TcCLB.507895.164	mRNA	TcChr31-P	+	178306	179409	hypothetical protein, conserved	1104	1.539	2.874e-07	5.002	-8.876	9.384	1.987e-08
TcCLB.436761.10	mRNA	TcChr38-P	+	79246	79971	hypothetical protein, conserved	726	1.538	3.196e-05	3.649	-6.089	3.943	5.591e-06
TcCLB.504097.40	mRNA	TcChr20-S	+	239928	240926	hypothetical protein, conserved	999	1.538	6.841e-08	5.446	-9.878	11.12	3.35e-09
TcCLB.506833.79	mRNA	TcChr32-P	+	879188	879790	hypothetical protein, conserved (fragment)	603	1.538	2.31e-07	5.262	-9.026	9.613	1.512e-08
TcCLB.506949.50	mRNA	TcChr25-S	+	192560	192904	cytochrome c, putative	345	1.538	1.448e-08	6.972	-11.14	12.92	4.924e-10
TcCLB.508811.10	mRNA	TcChr23-S	-	136468	141420	hypothetical protein	4953	1.538	4.276e-08	5.371	-10.22	11.7	1.883e-09
TcCLB.506443.40	mRNA	TcChr11-P	+	483195	483938	mitochondrial pyruvate carrier protein 2, putative	744	1.537	6.214e-08	5.613	-9.946	11.23	2.984e-09
TcCLB.508479.465	mRNA	TcChr40-P	-	1919448	1920473	ATP-dependent DEAD/H RNA helicase (pseudogene), putative	1026	1.537	0.04387	0.6051	-2.439	-3.503	0.02403
TcCLB.507059.80	mRNA	TcChr21-P	-	254736	256661	glutamine-dependent carbamoyl-phosphate synthetase, putative (PYR1A-B)	1926	1.536	2.482e-07	5.37	-8.977	9.51	1.653e-08
TcCLB.506727.60	mRNA	TcChr35-P	-	170420	171214	hypothetical protein, conserved	795	1.534	1.697e-07	5.464	-9.237	10	1.033e-08
TcCLB.506859.150	mRNA	TcChr13-S	-	203117	207511	hypothetical protein	4395	1.534	1.781e-09	6.478	-12.8	15.65	3.49e-11
TcCLB.507883.109	mRNA	TcChr36-S	-	1123196	1124099	mitochondrial malate dehydrogenase, putative	904	1.534	7.047e-09	7.01	-11.62	13.83	1.995e-10
TcCLB.506559.300	mRNA	TcChr34-P	+	613795	614736	twinfilin, putative	942	1.533	3.42e-09	6.113	-12.23	14.85	7.991e-11
TcCLB.508479.340	mRNA	TcChr40-P	-	1937167	1938078	succinyl-CoA synthetase alpha subunit, putative	912	1.533	6.22e-10	7.661	-13.8	17	8.888e-12
TcCLB.511731.60	mRNA	TcChr32-S	+	861235	863037	glutamyl-tRNA synthetase, putative	1803	1.533	1.081e-08	6.814	-11.26	13.29	3.489e-10
TcCLB.511693.10	mRNA	TcChr27-S	+	490425	492977	hypothetical protein	2553	1.531	1.973e-08	6.156	-10.79	12.58	7.393e-10
TcCLB.509797.40	mRNA	TcChr37-P	+	430098	433568	isoleucyl-tRNA synthetase, putative	3471	1.53	5.066e-10	8.423	-13.98	17.24	6.929e-12
TcCLB.426397.9	mRNA	TcChr10-S	+	215432	216577	kinesin, putative (fragment)	1146	1.529	1.431e-07	4.812	-9.358	10.28	8.321e-09
TcCLB.506755.260	mRNA	TcChr41-S	-	2220484	2221164	mitochondrial RNA-binding protein 2, putative	681	1.529	1.746e-07	5.54	-9.215	9.913	1.074e-08
TcCLB.506941.159	mRNA	TcChr32-S	-	657054	658751	zinc finger protein, putative	1698	1.529	2.374e-08	5.477	-10.65	12.42	9.249e-10
TcCLB.487507.10	mRNA	TcChr7-S	+	253277	253876	tryparedoxin peroxidase, putative	600	1.528	1.538e-06	5.054	-7.843	7.329	1.491e-07
TcCLB.503751.10	mRNA	TcChr17-S	+	451689	454220	hypothetical protein	2532	1.528	6.564e-06	4.712	-7.037	5.605	8.765e-07
TcCLB.507935.10	mRNA	TcChr41-P	+	696377	696859	mucin-like glycoprotein (pseudogene), putative	483	1.525	0.02167	1.171	-2.811	-2.861	0.01068
TcCLB.510219.30	mRNA	TcChr41-P	-	475584	476399	CPSF 30 kDa subunit, putative (CPSF30)	816	1.525	4.663e-07	4.825	-8.566	8.838	3.539e-08
TcCLB.510821.60	mRNA	TcChr3-P	+	82328	83038	ribonucleoprotein p18, mitochondrial precursor, putative	711	1.525	5.714e-10	7.399	-13.88	17.12	7.958e-12
TcCLB.506985.30	mRNA	TcChr11-P	-	165441	166301	proteasome alpha 3 subunit, putative	861	1.524	2.145e-08	6.025	-10.72	12.5	8.152e-10
TcCLB.509429.310	mRNA	TcChr6-P	-	288232	289869	hypothetical protein, conserved	1638	1.524	0.0006603	3.729	-4.552	0.6689	0.0001872
TcCLB.511499.59	mRNA	TcChr32-P	+	385601	385948	small nuclear ribonucleoprotein Sm-E, putative	348	1.524	1.036e-05	3.987	-6.699	5.21	1.49e-06
TcCLB.507011.30	mRNA	TcChr39-S	+	1341208	1342113	hypothetical protein, conserved	906	1.523	1.552e-08	5.638	-10.99	12.95	5.361e-10
TcCLB.508461.360	mRNA	TcChr39-P	-	1269223	1271646	hypothetical protein, conserved	2424	1.523	2.83e-08	6.317	-10.52	12.12	1.142e-09
TcCLB.510535.109	mRNA	TcChr13-S	+	476586	477141	trans-sialidase, putative	556	1.523	0.001758	3.655	-4.215	-0.5672	0.0005868
TcCLB.511277.590	mRNA	TcChr40-P	-	692992	693990	hypothetical protein, conserved	999	1.523	8.207e-09	6.482	-11.5	13.7	2.389e-10
TcCLB.509965.50	mRNA	TcChr32-S	+	379446	379937	hypothetical protein, conserved	492	1.522	3.432e-05	3.565	-6.051	3.91	6.069e-06
TcCLB.503837.10	mRNA	TcChr14-P	+	194050	195864	hypothetical protein, conserved	1815	1.521	4.492e-09	7.008	-12	14.43	1.126e-10
TcCLB.441401.10	mRNA	TcChr24-S	+	383614	384342	imidazolonepropienase, putative	729	1.52	7.796e-07	4.217	-8.236	8.281	6.621e-08
TcCLB.505931.50	mRNA	TcChr30-S	-	71963	72364	histone H3, putative	402	1.52	0.00325	2.165	-3.763	-0.9904	0.001197
TcCLB.510593.10	mRNA	TcChr31-S	+	195288	196820	hypothetical protein, conserved	1533	1.52	0.0001371	4.245	-5.559	2.189	3.005e-05
TcCLB.506289.9	mRNA	TcChr29-S	-	485701	486381	DNA ligase, putative (fragment)	681	1.518	1.545e-06	4.353	-7.816	7.441	1.502e-07
TcCLB.509717.20	mRNA	TcChr4-P	-	117642	119057	dihydrolipoamide acetyltransferase precursor, putative	1416	1.518	1.704e-09	6.4	-12.84	15.71	3.324e-11
TcCLB.510659.264	mRNA	TcChr39-P	+	1467079	1467873	prenyl protein specific carboxyl methyltransferase, putative	795	1.518	1.719e-06	4.553	-7.746	7.273	1.728e-07
TcCLB.508323.60	mRNA	TcChr13-S	-	396574	397023	centrin-4, putative (Centrin4)	450	1.517	2.692e-09	5.927	-12.43	15.16	5.953e-11
TcCLB.508779.90	mRNA	TcChr10-S	-	340808	343264	structural maintenance of chromosome protein 4, putative (SMC4)	2457	1.517	5.755e-09	5.933	-11.8	14.19	1.526e-10
TcCLB.510735.50	mRNA	TcChr39-P	-	1160573	1162171	hypothetical protein, conserved	1599	1.517	8.087e-08	5.689	-9.748	10.87	4.189e-09
TcCLB.511099.20	mRNA	Tcruzi_8596	-	1159	3909	trans-sialidase (pseudogene), putative	2751	1.517	0.01968	1.13	-2.861	-2.781	0.009564
TcCLB.510755.129	mRNA	TcChr39-S	-	1661039	1661635	60S ribosomal protein L12, putative	597	1.515	9.823e-06	3.742	-6.728	5.313	1.401e-06
TcCLB.510935.10	mRNA	Tcruzi_6012	-	586	1086	hypothetical protein	501	1.515	0.02953	0.3919	-2.651	-3.087	0.01523
TcCLB.507993.40	mRNA	TcChr40-S	-	712035	713417	hypothetical protein, conserved	1383	1.514	9.114e-08	5.457	-9.662	10.73	4.869e-09
TcCLB.508909.200	mRNA	TcChr17-P	+	450467	454114	hypothetical protein	3648	1.513	8.241e-08	5.632	-9.734	10.84	4.292e-09
TcCLB.511625.74	mRNA	TcChr23-S	-	485082	486638	hypothetical protein, conserved	1557	1.513	9.871e-08	6.017	-9.642	10.56	5.371e-09
TcCLB.509937.39	mRNA	TcChr11-P	+	418838	419434	hypothetical protein, conserved	597	1.512	1.039e-05	4.739	-6.739	5.089	1.495e-06
TcCLB.510969.40	mRNA	TcChr20-P	-	97030	97716	hypothetical protein, conserved	687	1.512	2.371e-07	5.131	-9.007	9.586	1.565e-08
TcCLB.511647.4	mRNA	TcChr21-P	-	256762	259310	glutamine-dependent carbamoyl-phosphate synthetase, putative (PYR1A-B)	2549	1.512	4.36e-07	5.802	-8.79	8.776	3.277e-08
TcCLB.463269.10	mRNA	TcChr25-P	+	657649	657747	eukaryotic translation initiation factor 1A, putative (fragment)	99	1.51	0.04934	0.3431	-2.374	-3.618	0.02756
TcCLB.507707.20	mRNA	TcChr37-S	+	915964	917781	hypothetical protein, conserved	1818	1.51	1.199e-07	6.516	-9.755	10.31	6.781e-09
TcCLB.508873.344	mRNA	TcChr41-P	-	936387	937169	mucin-associated surface protein (MASP, pseudogene), putative	783	1.51	0.01082	2.397	-3.185	-2.353	0.004809
TcCLB.436535.19	mRNA	TcChr24-S	-	158406	159245	Glucose-6-phosphate dehydrogenase, putative	840	1.509	0.007691	1.733	-3.335	-1.889	0.00325
TcCLB.507245.40	mRNA	Tcruzi_7267	+	7666	18048	dispersed gene family protein 1 (DGF-1), putative	10383	1.509	1.18e-05	3.722	-6.627	5.092	1.735e-06
TcCLB.503425.20	mRNA	TcChr37-S	-	718629	719012	monothiol glutaredoxin, putative	384	1.508	1.614e-07	5.642	-9.27	10.01	9.734e-09
TcCLB.504105.20	mRNA	TcChr36-P	-	1071647	1072786	eukaryotic translation initiation factor 5, putative	1140	1.508	2.728e-09	6.172	-12.42	15.12	6.068e-11
TcCLB.506831.10	mRNA	TcChr32-P	-	846704	847597	hypothetical protein	894	1.508	4.567e-07	4.895	-8.579	8.827	3.454e-08
TcCLB.507623.125	mRNA	TcChr12-P	-	273705	273971	hypothetical protein, conserved	267	1.507	0.001629	2.599	-4.105	-0.2743	0.0005362
TcCLB.508277.65	mRNA	TcChr7-S	+	147358	147504	hypothetical protein, conserved	147	1.507	2.325e-05	6.403	-7.278	4.102	3.838e-06
TcCLB.510227.29	mRNA	TcChr34-S	+	639720	640898	thioredoxin, putative (fragment)	1179	1.507	2.368e-08	6.394	-10.65	12.32	9.213e-10
TcCLB.510659.210	mRNA	TcChr39-P	+	1475605	1476951	chaperone DNAJ protein, putative	1347	1.507	9.188e-09	6.269	-11.4	13.55	2.794e-10
TcCLB.508169.9	mRNA	TcChr20-S	-	43513	44124	elongation factor 2, putative (fragment)	612	1.506	1.455e-09	7.739	-13	15.87	2.648e-11
TcCLB.509583.4	mRNA	TcChr14-S	-	565873	566169	60S ribosomal protein L44, putative	297	1.505	4.351e-10	6.556	-14.13	17.5	5.689e-12
TcCLB.507603.80	mRNA	TcChr6-S	-	329782	331146	hypothetical protein, conserved	1365	1.504	3.095e-08	6.114	-10.45	12.02	1.285e-09
TcCLB.507929.10	mRNA	TcChr32-S	+	277345	279309	kinesin, putative (fragment)	1965	1.504	2.012e-07	6.346	-9.378	9.682	1.278e-08
TcCLB.508321.50	mRNA	TcChr13-S	-	151405	152772	hypothetical protein, conserved	1368	1.504	5.79e-09	6.527	-11.79	14.14	1.545e-10
TcCLB.503967.10	mRNA	TcChr17-S	+	448704	449837	hypothetical protein, conserved	1134	1.503	1.773e-07	5.327	-9.201	9.909	1.101e-08
TcCLB.506471.10	mRNA	TcChr33-P	+	1001798	1002967	hypothetical protein, conserved	1170	1.503	1.87e-08	5.289	-10.83	12.74	6.916e-10
TcCLB.511217.200	mRNA	TcChr25-S	+	249048	249779	tyrosyl or methionyl-tRNA synthetase, putative	732	1.502	4.069e-07	5.282	-8.654	8.953	3.004e-08
TcCLB.506417.20	mRNA	Tcruzi_6935	+	6020	6283	hypothetical protein, conserved	264	1.501	0.004289	1.736	-3.627	-1.229	0.001647
TcCLB.506795.44	mRNA	TcChr11-S	+	414289	416064	hypothetical protein, conserved	1776	1.499	0.0001126	4.641	-5.441	2.529	2.392e-05
TcCLB.507897.10	mRNA	TcChr31-P	+	162471	163085	hypothetical protein, conserved	615	1.498	2.425e-06	4.062	-7.537	6.96	2.626e-07
TcCLB.508265.10	mRNA	TcChr11-S	+	489059	489997	glutathione-S-transferase/glutaredoxin, putative	939	1.498	0.0002031	4.729	-5.425	1.74	4.733e-05
TcCLB.510689.60	mRNA	TcChr34-P	-	99022	100233	Double RNA binding domain protein 7 (DRBD7)	1212	1.498	7.594e-08	6.213	-9.804	10.88	3.852e-09
TcCLB.507583.20	mRNA	TcChr31-P	+	865727	867343	nucleolar protein, putative	1617	1.497	1.041e-07	5.58	-9.57	10.56	5.717e-09
TcCLB.508369.40	mRNA	TcChr31-S	+	156111	157532	serine/threonine-protein kinase A (pseudogene), putative	1422	1.497	5.839e-08	6.026	-9.989	11.25	2.773e-09
TcCLB.507519.190	mRNA	TcChr29-P	+	849037	849924	protein kinase (pseudogene), putative	888	1.495	0.004381	2.216	-3.617	-1.326	0.001688
TcCLB.508153.730	mRNA	TcChr36-P	+	728214	729470	eukaryotic initiation factor 2a, putative	1257	1.495	1.245e-09	7.366	-13.15	16.1	2.153e-11
TcCLB.511693.40	mRNA	TcChr27-S	+	500341	502140	hypothetical protein, conserved	1800	1.495	6.354e-10	7.216	-13.78	16.99	9.136e-12
TcCLB.410199.20	mRNA	TcChr31-P	+	48639	49169	hypothetical protein	531	1.493	0.0005894	2.985	-4.609	0.7411	0.0001638
TcCLB.506881.10	mRNA	Tcruzi_5407	-	1	1515	hypothetical protein, conserved (pseudogene)	1515	1.493	0.0005117	2.475	-4.678	1.008	0.0001395
TcCLB.507159.80	mRNA	TcChr34-P	-	975307	975936	hypothetical protein, conserved	630	1.493	1.62e-08	5.775	-10.95	12.89	5.691e-10
TcCLB.508649.5	mRNA	TcChr22-P	+	120696	121034	tryparedoxin peroxidase, putative (fragment)	339	1.493	4.613e-06	6.63	-7.933	5.959	5.71e-07
TcCLB.509005.60	mRNA	TcChr9-P	+	502422	502967	hypothetical protein, conserved	546	1.493	1.067e-07	5.18	-9.553	10.58	5.89e-09
TcCLB.511523.30	mRNA	TcChr32-P	-	767094	770444	hypothetical protein	3351	1.492	7.053e-08	6.501	-9.99	10.97	3.502e-09
TcCLB.506577.150	mRNA	TcChr37-P	+	882313	886377	hypothetical protein, conserved	4065	1.491	8.363e-09	7.593	-11.49	13.6	2.446e-10
TcCLB.511133.4	mRNA	TcChr10-S	-	294693	296273	DNA repair and recombination helicase protein PIF6, putative (fragment)	1581	1.491	1.559e-06	4.452	-7.81	7.423	1.522e-07
TcCLB.509741.40	mRNA	TcChr40-P	+	1100299	1100928	hypothetical protein, conserved	630	1.49	1.829e-06	4.172	-7.707	7.274	1.865e-07
TcCLB.506181.59	mRNA	TcChr14-S	-	78693	79118	40S ribosomal protein S12, putative	426	1.489	6.165e-10	6.856	-13.81	17.05	8.699e-12
TcCLB.506945.240	mRNA	TcChr32-S	+	930036	930587	ATP synthase, epsilon chain, putative	552	1.489	1.077e-08	6.135	-11.26	13.33	3.469e-10
TcCLB.508163.360	mRNA	TcChr40-S	+	1431102	1441553	dispersed gene family protein 1 (DGF-1), putative	10452	1.489	0.001457	3.095	-4.161	-0.2958	0.000472
TcCLB.507927.60	mRNA	TcChr32-S	+	286050	286646	hypothetical protein, conserved	597	1.488	2.906e-08	6.838	-10.59	12.02	1.192e-09
TcCLB.508045.100	mRNA	TcChr22-P	-	379066	380937	mitochondrial DNA primase, putative (PRI1)	1872	1.488	1.973e-08	6.114	-10.78	12.61	7.402e-10
TcCLB.504055.40	mRNA	TcChr34-S	+	885260	888901	dihydroxyacetone phosphate acyltransferase, putative (DAT)	3642	1.487	1.889e-09	6.854	-12.75	15.55	3.755e-11
TcCLB.507521.10	mRNA	TcChr30-S	-	59014	60015	hypothetical protein, conserved	1002	1.487	4.151e-07	4.949	-8.641	8.942	3.077e-08
TcCLB.507603.250	mRNA	TcChr6-S	-	288232	289869	hypothetical protein, conserved	1638	1.487	1.789e-08	6.026	-10.86	12.72	6.557e-10
TcCLB.508387.120	mRNA	TcChr28-S	+	184704	186683	glutaminyl cyclase, putative	1980	1.487	1.71e-07	5.784	-9.232	9.916	1.042e-08
TcCLB.509509.50	mRNA	TcChr29-P	+	811677	812273	hypothetical protein, conserved	597	1.487	4.521e-07	4.679	-8.585	8.897	3.415e-08
TcCLB.510609.34	mRNA	TcChr28-S	+	46036	46470	hypothetical protein, conserved	435	1.487	9.232e-07	5.029	-8.131	7.936	8.109e-08
TcCLB.503893.100	mRNA	TcChr39-S	+	341580	341909	hypothetical protein, conserved	330	1.486	0.0001215	3.458	-5.403	2.52	2.608e-05
TcCLB.508169.90	mRNA	TcChr20-S	-	55227	56696	eukaryotic translation initiation factor 3 subunit L, putative	1470	1.486	1.344e-09	6.72	-13.07	16.02	2.397e-11
TcCLB.508897.30	mRNA	TcChr40-P	-	254175	255959	ABC transport system ATP-binding protein, putative	1785	1.486	3.444e-10	7.137	-14.34	17.75	4.333e-12
TcCLB.510089.210	mRNA	TcChr40-S	-	1776353	1776787	hypothetical protein, conserved	435	1.486	8.729e-07	5.554	-8.3	7.953	7.585e-08
TcCLB.511467.60	mRNA	TcChr38-S	-	59962	60984	hypothetical protein, conserved	1023	1.485	5.29e-06	5.681	-7.528	5.798	6.752e-07
TcCLB.511803.15	mRNA	TcChr30-S	+	516232	516507	dynein light chain lc6, flagellar outer arm (pseudogene), putative	276	1.485	0.0003674	3.358	-4.844	1.238	9.461e-05
TcCLB.504257.70	mRNA	TcChr32-P	-	839669	840883	valyl-tRNA synthetase, putative	1215	1.484	2.644e-09	6.515	-12.46	15.15	5.714e-11
TcCLB.509473.10	mRNA	TcChr12-S	+	202781	219544	hypothetical protein (pseudogene)	16764	1.484	4.378e-09	7.672	-12.02	14.42	1.09e-10
TcCLB.509671.120	mRNA	TcChr39-P	+	1774251	1774985	rRNA processing protein, putative	735	1.484	2.842e-07	4.889	-8.883	9.417	1.963e-08
TcCLB.511351.9	mRNA	TcChr40-S	-	78151	78755	inosine-5'-monophosphate dehydrogenase, putative	605	1.484	1.545e-07	5.293	-9.305	10.1	9.144e-09
TcCLB.509471.30	mRNA	TcChr30-P	-	78805	79461	hypothetical protein, conserved	657	1.483	2.182e-06	4.29	-7.602	7.062	2.304e-07
TcCLB.503847.80	mRNA	TcChr37-P	+	600441	601769	hypothetical protein, conserved	1329	1.482	3.757e-06	4.863	-7.28	6.262	4.428e-07
TcCLB.508541.220	mRNA	TcChr38-S	+	336492	337430	casein kinase, putative	939	1.482	0.0004475	3.277	-4.744	0.9978	0.0001195
TcCLB.511367.20	mRNA	TcChr5-P	+	32670	34259	hypothetical protein	1590	1.482	0.02862	1.278	-2.667	-3.14	0.0147
TcCLB.510105.322	mRNA	TcChr4-S	-	156270	156881	elongation factor 1-gamma (EF-1-gamma, pseudogene), putative	612	1.481	0.02999	1.427	-2.642	-3.191	0.0155
TcCLB.511277.210	mRNA	TcChr40-P	+	769436	770377	peroxisomal enoyl-coa hydratase, putative	942	1.481	8.437e-09	6.045	-11.48	13.71	2.479e-10
TcCLB.510355.269	mRNA	TcChr41-P	-	2305675	2305948	cytochrome b5, putative	274	1.48	0.0003374	3.356	-4.887	1.318	8.565e-05
TcCLB.508461.40	mRNA	TcChr39-P	-	1177123	1177917	hypothetical protein, conserved	795	1.479	6.887e-07	5.017	-8.315	8.294	5.697e-08
TcCLB.510395.20	mRNA	TcChr28-P	+	46204	46638	hypothetical protein, conserved	435	1.479	1.334e-05	4.947	-6.717	4.766	1.997e-06
TcCLB.510741.229	mRNA	TcChr39-S	+	1460449	1461682	ubiquitin-activating enzyme E1, putative	1234	1.479	1.276e-08	5.805	-11.14	13.18	4.23e-10
TcCLB.506327.30	mRNA	TcChr37-P	-	1097860	1101312	hypothetical protein, conserved	3453	1.478	7.142e-10	7.122	-13.66	16.83	1.069e-11
TcCLB.504181.30	mRNA	TcChr10-S	+	223677	224108	40S ribosomal protein S23, putative	432	1.477	0.0003161	3.314	-4.919	1.399	7.945e-05
TcCLB.508479.180	mRNA	TcChr40-P	+	1964849	1966921	hypothetical protein, conserved	2073	1.476	1.136e-09	7.576	-13.23	16.21	1.929e-11
TcCLB.506925.14	mRNA	TcChr39-S	-	125678	125953	hypothetical protein, conserved	276	1.474	6.736e-09	5.997	-11.66	14	1.861e-10
TcCLB.508169.20	mRNA	TcChr20-S	-	44750	47290	elongation factor 2, putative	2541	1.474	1.569e-10	9.725	-15.15	18.75	1.558e-12
TcCLB.509023.70	mRNA	TcChr41-P	+	115700	115981	hypothetical protein, conserved	282	1.474	0.0008272	3.224	-4.441	0.3966	0.000243
TcCLB.509319.40	mRNA	TcChr23-P	-	377575	378297	hypothetical protein, conserved	723	1.473	2.266e-07	5.352	-9.039	9.625	1.476e-08
TcCLB.509587.10	mRNA	TcChr14-P	-	548838	553661	mitochondrial DNA polymerase I protein D, putative	4824	1.473	1.304e-08	7.867	-11.21	13.01	4.348e-10
TcCLB.504181.20	mRNA	TcChr10-S	+	222882	223313	40S ribosomal protein S23, putative	432	1.472	1.495e-09	7.21	-12.97	15.85	2.768e-11
TcCLB.506979.40	mRNA	TcChr23-S	-	407178	408176	hypothetical protein, conserved	999	1.472	6.798e-07	4.594	-8.324	8.382	5.602e-08
TcCLB.507951.170	mRNA	TcChr36-P	-	233845	234381	ADP-ribosylation factor-like protein 3, putative (arl3)	537	1.472	2.345e-07	5.386	-9.016	9.591	1.54e-08
TcCLB.508231.170	mRNA	TcChr37-P	+	219982	221571	hypothetical protein, conserved	1590	1.471	1.288e-08	6.777	-11.13	13.07	4.279e-10
TcCLB.508881.30	mRNA	TcChr29-P	-	496423	497841	hypothetical protein, conserved	1419	1.47	8.976e-07	5.022	-8.148	7.967	7.857e-08
TcCLB.507717.20	mRNA	TcChr23-P	-	268655	269872	hypothetical protein	1218	1.469	5.79e-09	6.148	-11.79	14.17	1.542e-10
TcCLB.508153.164	mRNA	TcChr36-P	-	619316	619876	hypothetical protein, conserved	561	1.469	3.534e-07	5.087	-8.745	9.119	2.533e-08
TcCLB.505807.20	mRNA	TcChr32-S	-	101828	102517	hypothetical protein, conserved	690	1.468	2.724e-07	4.852	-8.913	9.478	1.858e-08
TcCLB.507619.10	mRNA	TcChr12-P	+	215322	219074	hypothetical protein, conserved (fragment)	3753	1.468	1.165e-07	5.977	-9.494	10.35	6.533e-09
TcCLB.507875.10	mRNA	TcChr34-S	-	58716	63998	hypothetical protein, conserved	5283	1.468	2.238e-05	6.876	-7.381	4.114	3.678e-06
TcCLB.482319.10	mRNA	TcChr40-P	+	888204	889013	hypothetical protein, conserved	810	1.467	2.217e-06	5.517	-7.85	6.823	2.353e-07
TcCLB.508089.30	mRNA	TcChr11-S	+	235248	236162	hypothetical protein, conserved	915	1.467	4.965e-08	6.091	-10.11	11.52	2.256e-09
TcCLB.510329.340	mRNA	TcChr36-P	-	477651	478910	hypothetical protein, conserved	1260	1.467	5.471e-07	5.136	-8.462	8.575	4.304e-08
TcCLB.510963.90	mRNA	TcChr20-S	-	40850	43390	elongation factor 2, putative	2541	1.467	4.076e-10	10.07	-14.2	17.51	5.231e-12
TcCLB.506195.170	mRNA	TcChr36-P	-	1107435	1108025	hypothetical protein, conserved	591	1.466	1.052e-08	5.743	-11.29	13.43	3.339e-10
TcCLB.508821.50	mRNA	TcChr30-P	-	147136	147735	vacuolar type h ATPase subunit, putative	600	1.466	1.208e-06	4.547	-7.968	7.711	1.114e-07
TcCLB.509167.110	mRNA	TcChr32-S	-	836296	837276	S-adenosylmethionine decarboxylase proenzyme, putative	981	1.466	1.463e-06	4.907	-7.851	7.426	1.404e-07
TcCLB.511071.50	mRNA	TcChr26-S	+	113671	115170	3-hydroxy-3-methylglutaryl-CoA synthase, putative	1500	1.466	9.188e-09	7.107	-11.4	13.48	2.797e-10
TcCLB.504163.30	mRNA	TcChr20-S	+	278064	278636	40S ribosomal protein S9, putative	573	1.465	3.69e-09	7.153	-12.16	14.66	8.854e-11
TcCLB.506817.10	mRNA	TcChr35-P	+	463835	465076	hypothetical protein, conserved	1242	1.465	7.676e-09	6.803	-11.55	13.75	2.204e-10
TcCLB.509029.100	mRNA	TcChr41-P	+	227007	227636	hypothetical protein, conserved	630	1.465	1.976e-06	4.804	-7.662	7.112	2.042e-07
TcCLB.510839.20	mRNA	TcChr31-S	+	816254	818113	hypothetical protein	1860	1.465	1.628e-06	6.649	-8.523	7.181	1.606e-07
TcCLB.503671.10	mRNA	TcChr36-S	-	593476	594204	metallo-peptidase, Clan MA(E) Family M1	729	1.464	6.899e-08	5.616	-9.869	11.09	3.405e-09
TcCLB.503721.39	mRNA	TcChr29-P	-	566510	567179	heat shock 70 kDa protein, putative	670	1.464	2.852e-08	5.866	-10.51	12.15	1.153e-09
TcCLB.508539.30	mRNA	TcChr38-S	+	236195	236908	hypothetical protein, conserved	714	1.464	6.095e-06	4.738	-6.995	5.687	7.985e-07
TcCLB.425785.18	mRNA	TcChr37-P	-	873790	874083	hypothetical protein, conserved	294	1.462	0.001058	2.617	-4.318	0.1951	0.0003245
TcCLB.503773.50	mRNA	TcChr12-P	+	145599	146231	Nucleolar protein 56, putative (fragment) (NOP56)	633	1.462	8.26e-08	5.172	-9.733	10.9	4.305e-09
TcCLB.508373.29	mRNA	TcChr21-S	-	196501	197300	orotidine-5-phosphate decarboxylase/orotate phosphoribosyltransferase, putative	800	1.462	8.279e-07	4.981	-8.199	8.079	7.116e-08
TcCLB.510889.340	mRNA	TcChr6-P	+	199888	200376	hypothetical protein, conserved	489	1.462	0.03086	1.982	-2.629	-3.308	0.01603
TcCLB.511277.160	mRNA	TcChr40-P	+	783520	784164	60S ribosomal protein L10a, putative	645	1.462	5.355e-10	8.984	-13.93	17.16	7.387e-12
TcCLB.510247.10	mRNA	TcChr5-S	-	19183	23976	R27-2 protein, putative	4794	1.461	2.428e-06	6.371	-8.24	6.698	2.631e-07
TcCLB.511239.140	mRNA	TcChr11-P	-	202264	202821	60S ribosomal protein, putative	558	1.461	1.132e-05	4.304	-6.651	5.048	1.651e-06
TcCLB.509505.10	mRNA	TcChr29-P	+	736228	737019	protein disulfide isomerase, putative	792	1.46	0.0001741	7.055	-6.285	1.754	3.965e-05
TcCLB.509761.10	mRNA	TcChr36-S	-	23753	26464	hypothetical protein, conserved	2712	1.46	6.165e-10	7.127	-13.81	17.03	8.712e-12
TcCLB.510665.30	mRNA	TcChr39-P	+	1364617	1365000	hypothetical protein, conserved	384	1.46	1.025e-05	4.527	-6.704	5.111	1.472e-06
TcCLB.510187.290	mRNA	TcChr37-P	+	1209154	1210941	ATP-dependent DEAD/H RNA helicase, putative (HEL64)	1788	1.459	5.027e-10	7.108	-13.99	17.28	6.844e-12
TcCLB.511711.30	mRNA	TcChr35-S	+	689516	690334	eRF1 methyltransferase catalytic subunit, putative	819	1.459	3.934e-07	4.996	-8.676	9	2.882e-08
TcCLB.503999.30	mRNA	TcChr14-P	-	537044	541186	hypothetical protein, conserved	4143	1.458	1.24e-09	6.92	-13.15	16.13	2.14e-11
TcCLB.509793.40	mRNA	TcChr37-P	+	382622	383008	kinetoplast-associated protein (TcKAP4)	387	1.458	3.354e-07	5.355	-8.778	9.136	2.381e-08
TcCLB.511753.60	mRNA	TcChr32-S	+	432744	434429	ESAG8-associated protein, putative (PIE8)	1686	1.458	1.918e-05	3.861	-6.364	4.518	3.058e-06
TcCLB.506435.370	mRNA	TcChr34-P	-	904101	905897	surface protease GP63, putative	1797	1.457	5.739e-06	5.12	-7.173	5.708	7.45e-07
TcCLB.510419.30	mRNA	TcChr40-P	+	1732204	1732611	hypothetical protein	408	1.457	0.02115	0.6964	-2.824	-2.776	0.01038
TcCLB.503599.30	mRNA	TcChr38-S	+	352869	354737	hypothetical protein, conserved	1869	1.456	1.742e-05	4.142	-6.416	4.583	2.735e-06
TcCLB.506739.80	mRNA	TcChr3-S	-	41525	42502	mitochondrial carrier protein, putative	978	1.456	1.9e-08	6.098	-10.82	12.6	7.044e-10
TcCLB.511865.54	mRNA	TcChr15-P	+	81646	81855	protein transport protein Sec61 gamma subunit, putative	210	1.456	5.172e-06	5.292	-7.237	5.831	6.561e-07
TcCLB.506789.240	mRNA	TcChr28-P	+	165840	166562	hypothetical protein, conserved	723	1.455	6.104e-06	3.967	-6.994	5.836	8.003e-07
TcCLB.511421.10	mRNA	TcChr9-S	-	104962	108057	hypothetical protein, conserved	3096	1.455	8.126e-08	5.873	-9.745	10.81	4.213e-09
TcCLB.503415.10	mRNA	TcChr23-P	-	138131	141454	hypothetical protein (pseudogene)	3324	1.454	3.894e-06	5.065	-7.362	6.183	4.624e-07
TcCLB.508543.100	mRNA	TcChr19-P	-	338919	339923	hypothetical protein, conserved	1005	1.454	4.492e-09	6.305	-12	14.47	1.126e-10
TcCLB.511185.150	mRNA	Tcruzi_8618	+	37483	44223	hypothetical protein, conserved (pseudogene)	6741	1.454	2.525e-06	4.786	-7.512	6.727	2.76e-07
TcCLB.510149.130	mRNA	TcChr36-S	-	162416	162829	hypothetical protein, conserved	414	1.453	7.681e-06	4.412	-6.863	5.466	1.053e-06
TcCLB.510577.50	mRNA	TcChr8-P	-	254386	255366	rhomboid-like protein, putative	981	1.453	2.242e-09	6.616	-12.6	15.35	4.689e-11
TcCLB.507509.10	mRNA	TcChr35-S	-	927525	928424	hypothetical protein, conserved (pseudogene)	900	1.451	2.977e-05	3.923	-6.126	3.987	5.15e-06
TcCLB.504089.79	mRNA	TcChr14-S	+	121053	122795	retrotransposon hot spot protein (RHS, pseudogene), putative	1743	1.45	0.01239	1.348	-3.097	-2.32	0.005611
TcCLB.506393.143	mRNA	TcChr14-P	+	591971	592999	ATP-dependent DEAD/H RNA helicase (pseudogene), putative	1029	1.45	0.0008858	2.674	-4.407	0.3276	0.000263
TcCLB.504159.80	mRNA	TcChr35-S	+	582345	583904	histone deacetylase, putative	1560	1.449	1.565e-06	5.335	-7.889	7.254	1.533e-07
TcCLB.506147.50	mRNA	TcChr39-S	-	1177224	1178018	hypothetical protein, conserved	795	1.449	7.995e-06	4.609	-6.841	5.37	1.103e-06
TcCLB.506553.20	mRNA	TcChr4-S	-	77502	78197	bromodomain factor 2 protein	696	1.449	6.511e-08	6.083	-9.914	11.11	3.151e-09
TcCLB.506743.100	mRNA	TcChr25-S	+	636054	636497	hypothetical protein, conserved	444	1.449	0.0002828	3.679	-4.975	1.475	6.984e-05
TcCLB.508647.200	mRNA	TcChr26-S	-	552122	552877	triosephosphate isomerase, putative (TIM)	756	1.449	9.492e-10	7.331	-13.39	16.45	1.531e-11
TcCLB.510359.310	mRNA	TcChr41-P	-	2214080	2215513	eukaryotic translation initiation factor 2 subunit, putative	1434	1.449	1.34e-08	6.541	-11.1	13.04	4.486e-10
TcCLB.503415.40	mRNA	TcChr23-P	-	149869	150606	hypothetical protein	738	1.448	0.0002247	4.056	-5.136	1.659	5.336e-05
TcCLB.509353.50	mRNA	TcChr7-P	+	276946	279942	hypothetical protein, conserved	2997	1.448	2.873e-08	6.054	-10.5	12.1	1.171e-09
TcCLB.509845.9	mRNA	TcChr23-S	-	556752	563694	dispersed gene family protein 1 (DGF-1), putative	6943	1.448	0.0047	2.653	-3.581	-1.499	0.001835
TcCLB.506689.20	mRNA	TcChr11-S	-	86798	89728	hypothetical protein, conserved (pseudogene)	2931	1.447	0.01045	2.677	-3.183	-2.279	0.004614
TcCLB.506831.70	mRNA	TcChr32-P	+	861261	863063	glutamyl-tRNA synthetase, putative	1803	1.447	6.511e-08	6.747	-10.01	11.05	3.149e-09
TcCLB.419043.10	mRNA	TcChr12-S	-	461179	461907	hypothetical protein, conserved	729	1.446	5.744e-05	4.122	-5.783	3.191	1.104e-05
TcCLB.506599.130	mRNA	TcChr41-S	-	742947	743660	mucin TcMUCII (pseudogene), putative	714	1.446	0.005624	2.405	-3.495	-1.703	0.002259
TcCLB.509471.86	mRNA	TcChr30-P	-	71904	72500	histone H3, putative	597	1.446	2.592e-07	9.416	-9.764	9.34	1.743e-08
TcCLB.510357.70	mRNA	TcChr41-P	-	2295652	2296410	ubiquinone biosynthesis protein-like protein, putative	759	1.446	6.152e-06	4.767	-6.988	5.678	8.094e-07
TcCLB.506519.130	mRNA	TcChr17-S	+	404032	405507	guanosine monophosphate reductase, putative	1476	1.445	8.437e-09	6.292	-11.48	13.66	2.477e-10
TcCLB.507927.100	mRNA	TcChr32-S	+	279464	282016	hypothetical protein	2553	1.445	2.244e-08	6.964	-10.69	12.35	8.602e-10
TcCLB.511517.95	mRNA	TcChr32-P	-	722400	722723	hypothetical protein, conserved	324	1.445	5.219e-05	3.357	-5.832	3.414	9.895e-06
TcCLB.507765.20	mRNA	TcChr27-P	-	186641	188161	PUF nine target 1	1521	1.444	4.406e-10	7.612	-14.12	17.44	5.8e-12
TcCLB.508273.30	mRNA	TcChr35-P	+	532986	535385	hypothetical protein, conserved	2400	1.444	5.347e-07	5.199	-8.477	8.599	4.183e-08
TcCLB.504029.60	mRNA	TcChr36-S	+	316641	317861	hypothetical protein, conserved	1221	1.443	7.611e-07	5.027	-8.251	8.17	6.439e-08
TcCLB.506777.80	mRNA	TcChr27-S	-	362249	363682	seryl-tRNA synthetase, putative	1434	1.443	2.785e-09	8.012	-12.39	14.98	6.268e-11
TcCLB.507517.80	mRNA	TcChr29-P	+	780716	781474	hypothetical protein, conserved	759	1.443	1.415e-05	3.989	-6.529	4.839	2.141e-06
TcCLB.507053.40	mRNA	TcChr34-P	-	187922	188239	hypothetical protein, conserved	318	1.442	5.282e-09	5.961	-11.86	14.31	1.379e-10
TcCLB.510571.30	mRNA	TcChr8-P	-	334568	335698	actin 1, putative	1131	1.442	2.835e-09	6.973	-12.38	15	6.432e-11
TcCLB.507107.50	mRNA	TcChr31-S	+	409131	409304	aminopeptidase, putative	174	1.44	0.03778	0.8844	-2.519	-3.365	0.02025
TcCLB.509611.30	mRNA	TcChr19-P	-	151537	153171	hypothetical protein	1635	1.44	8.241e-08	5.661	-9.735	10.85	4.288e-09
TcCLB.510339.74	mRNA	TcChr8-P	-	191792	192658	mitochondrial carrier protein, putative	867	1.44	0.0001413	5.5	-5.876	2.069	3.116e-05
TcCLB.506547.10	mRNA	Tcruzi_6992	+	3	6896	dispersed gene family protein 1 (DGF-1, pseudogene), putative	6894	1.439	0.02142	2.468	-2.853	-3.079	0.01055
TcCLB.506865.50	mRNA	TcChr12-S	-	382779	383093	Present in the outer mitochondrial membrane proteome 40 (ATOM12)	315	1.439	3.422e-05	3.962	-6.053	3.835	6.046e-06
TcCLB.508181.40	mRNA	TcChr36-S	+	775760	777595	choline/ethanolamine phosphotransferase, putative	1836	1.439	2.324e-08	5.876	-10.66	12.39	8.993e-10
TcCLB.509429.150	mRNA	TcChr6-P	-	329933	331297	hypothetical protein, conserved	1365	1.439	0.001419	3.729	-4.172	-0.195	0.0004573
TcCLB.510295.30	mRNA	TcChr20-S	+	141628	142113	RNA editing complex protein MP18, putative	486	1.439	2.327e-07	4.959	-9.02	9.636	1.527e-08
TcCLB.511303.34	mRNA	TcChr17-S	-	203477	204370	Macro domain containing protein, putative	894	1.439	6.562e-05	3.374	-5.714	3.169	1.288e-05
TcCLB.503903.60	mRNA	TcChr36-S	+	734262	734576	hypothetical protein, conserved	315	1.438	1.601e-07	5.25	-9.279	10.09	9.572e-09
TcCLB.506561.10	mRNA	TcChr5-P	+	179516	182029	helicase-like protein, putative	2514	1.438	2.085e-08	5.387	-10.75	12.61	7.875e-10
TcCLB.507777.20	mRNA	TcChr21-P	+	636069	636374	hypothetical protein, conserved	306	1.438	0.0001371	4.281	-5.404	2.181	3.005e-05
TcCLB.507963.79	mRNA	TcChr40-S	-	368167	369255	nucleosome assembly protein, putative	1089	1.438	1.717e-07	6.194	-9.34	9.862	1.051e-08
TcCLB.511801.10	mRNA	TcChr30-S	-	482114	484561	hypothetical protein, conserved	2448	1.438	6.965e-09	6.464	-11.63	13.9	1.956e-10
TcCLB.508625.130	mRNA	TcChr20-P	-	20832	21605	stress-inducible protein STI1-like, putative	774	1.437	0.001672	4.279	-4.342	-0.5988	0.0005529
TcCLB.510855.10	mRNA	TcChr19-S	-	123435	123968	peptide methionine sulfoxide reductase, putative	534	1.437	1.764e-05	4.605	-6.423	4.465	2.778e-06
TcCLB.506775.90	mRNA	TcChr27-S	-	303805	306606	PIF1 helicase-like protein, putative	2802	1.436	2.666e-09	6.134	-12.44	15.17	5.834e-11
TcCLB.508421.20	mRNA	TcChr22-P	+	176953	177267	dispersed gene family protein 1 (DGF-1, pseudogene), putative	315	1.436	0.04096	0.7831	-2.475	-3.471	0.02224
TcCLB.509229.80	mRNA	TcChr14-P	-	285842	287377	mitochondrial processing peptidase alpha subunit, putative	1536	1.436	6.61e-09	6.657	-11.68	13.96	1.818e-10
TcCLB.503555.30	mRNA	TcChr37-P	-	713055	714533	trypanothione reductase, putative	1479	1.435	1.444e-08	7.513	-11.04	12.88	4.905e-10
TcCLB.509795.80	mRNA	TcChr37-P	+	404876	406672	hypothetical protein, conserved	1797	1.435	1.601e-08	5.759	-10.96	12.91	5.604e-10
TcCLB.511717.90	mRNA	TcChr35-P	+	840687	841913	phosphomannose isomerase, putative	1227	1.435	3.862e-07	6.12	-8.87	8.886	2.82e-08
TcCLB.509395.100	mRNA	TcChr1-P	+	36299	37162	cytochrome b-domain protein, putative	864	1.434	3.432e-05	3.881	-6.052	3.833	6.068e-06
TcCLB.507031.90	mRNA	TcChr40-P	-	349561	350487	arginase, putative	927	1.433	6.262e-07	4.536	-8.376	8.498	5.073e-08
TcCLB.511893.10	mRNA	TcChr31-P	+	643720	646419	ribonuclease inhibitor, putative	2700	1.433	6.863e-08	5.534	-9.874	11.12	3.371e-09
TcCLB.511907.100	mRNA	TcChr26-P	+	201521	201943	hypothetical protein, conserved	423	1.433	2.27e-07	5.085	-9.037	9.652	1.481e-08
TcCLB.458759.10	mRNA	TcChr35-P	-	1108277	1108729	profilin, putative	453	1.432	1.292e-06	5.697	-8.098	7.462	1.206e-07
TcCLB.504051.49	mRNA	TcChr35-S	+	876185	876622	hypothetical protein, conserved	438	1.432	4.63e-05	3.869	-5.893	3.467	8.618e-06
TcCLB.508469.4	mRNA	TcChr39-S	-	1623004	1623762	hypothetical protein, conserved (fragment)	759	1.432	1.535e-07	5.105	-9.311	10.14	9.048e-09
TcCLB.511311.80	mRNA	TcChr17-S	-	339061	341181	hypothetical protein, conserved	2121	1.432	3.501e-09	6.681	-12.21	14.75	8.264e-11
TcCLB.511353.34	mRNA	TcChr40-S	-	94056	94409	hypothetical protein, conserved	354	1.432	1.569e-07	5.109	-9.294	10.13	9.317e-09
TcCLB.511419.50	mRNA	TcChr9-S	-	88766	90277	3-phosphoglycerate kinase, glycosomal (PGKA)	1512	1.432	1.336e-05	4.101	-6.561	4.896	2.001e-06
TcCLB.510307.330	mRNA	TcChr11-S	-	71676	82139	dispersed gene family protein 1 (DGF-1), putative	10464	1.431	0.02839	5.741	-3.008	-3.823	0.01455
TcCLB.511029.20	mRNA	TcChr35-P	-	152083	152706	kinetoplast-associated protein 3 (KAP3)	624	1.431	6.964e-07	4.713	-8.308	8.388	5.77e-08
TcCLB.503893.40	mRNA	TcChr39-S	+	331547	332587	hypothetical protein, conserved	1041	1.43	2.975e-05	4.278	-6.127	3.904	5.142e-06
TcCLB.506163.35	mRNA	TcChr30-S	-	146838	147125	hypothetical protein, conserved	288	1.43	0.0003128	3.61	-4.925	1.34	7.839e-05
TcCLB.507077.50	mRNA	TcChr30-S	-	465727	466068	hypothetical protein, conserved	342	1.43	4.523e-06	3.944	-7.169	6.194	5.564e-07
TcCLB.503967.19	mRNA	TcChr17-S	+	450471	451588	hypothetical protein	1118	1.429	0.001305	3.087	-4.214	-0.1853	0.0004149
TcCLB.508257.150	mRNA	TcChr34-P	-	236856	237203	small nuclear ribonucleoprotein SmD3, putative	348	1.429	1.408e-07	4.803	-9.368	10.3	8.168e-09
TcCLB.510431.40	mRNA	TcChr39-S	-	883251	884537	metallo- peptidase, Clan M- Family M48 (FACE1)	1287	1.429	1.76e-07	6.132	-9.282	9.826	1.087e-08
TcCLB.507963.30	mRNA	TcChr40-S	-	355829	359425	hypothetical protein, conserved	3597	1.428	2.388e-09	6.389	-12.54	15.29	5.065e-11
TcCLB.508647.270	mRNA	TcChr26-S	-	566918	568639	malic enzyme, putative	1722	1.427	3.466e-09	6.434	-12.22	14.79	8.149e-11
TcCLB.504045.114	mRNA	TcChr40-P	-	1860430	1860987	hypothetical protein, conserved	558	1.426	0.01783	1.765	-2.912	-2.734	0.00853
TcCLB.506513.14	mRNA	TcChr17-S	+	608281	608949	hypothetical protein, conserved	669	1.426	0.0002283	3.335	-5.083	1.767	5.433e-05
TcCLB.508577.100	mRNA	TcChr30-P	-	43747	45003	pumilio/PUF RNA binding protein 5, putative (PUF5)	1257	1.426	4.23e-06	5.871	-7.716	6.036	5.099e-07
TcCLB.510293.30	mRNA	TcChr20-S	+	128227	128829	Eukaryotic translation initiation factor 4E type 5, putative (eif4e5)	603	1.426	2.379e-08	5.495	-10.65	12.42	9.276e-10
TcCLB.506147.60	mRNA	TcChr39-S	-	1174879	1175697	3-demethylubiquinone-9 3-methyltransferase, putative	819	1.425	5.137e-06	4.774	-7.094	5.885	6.495e-07
TcCLB.506511.30	mRNA	TcChr7-P	+	346439	347827	hypothetical protein, conserved	1389	1.425	6.356e-09	5.894	-11.71	14.08	1.731e-10
TcCLB.511803.40	mRNA	TcChr30-S	+	519899	521755	Present in the outer mitochondrial membrane proteome 9 (ATOM69)	1857	1.425	1.603e-09	7.557	-12.9	15.73	3.054e-11
TcCLB.509825.14	mRNA	TcChr16-S	+	413948	414685	40S ribosomal protein SA, putative	738	1.424	5.325e-05	3.85	-5.821	3.311	1.012e-05
TcCLB.510533.100	mRNA	TcChr13-S	+	347453	347944	hypothetical protein, conserved	492	1.424	3.361e-06	4.251	-7.344	6.508	3.878e-07
TcCLB.510859.10	mRNA	TcChr19-S	-	171536	172612	nucleolar RNA-binding protein, putative	1077	1.424	1.052e-08	7.126	-11.28	13.29	3.346e-10
TcCLB.506605.100	mRNA	TcChr11-S	+	166772	169381	hypothetical protein	2610	1.422	0.001062	3.438	-4.316	0.1276	0.0003261
TcCLB.503991.39	mRNA	TcChr40-S	-	1882972	1883566	2,4-dihydroxyhept-2-ene-1,7-dioic acid aldolase, putative	595	1.421	2.669e-05	3.793	-6.185	4.117	4.524e-06
TcCLB.506529.324	mRNA	TcChr6-S	-	103663	104154	hypothetical protein, conserved	492	1.421	1.116e-05	4.55	-6.658	5.015	1.626e-06
TcCLB.503897.120	mRNA	TcChr12-S	-	295923	296843	hypothetical protein, conserved	921	1.419	1.079e-07	5.66	-9.544	10.48	5.982e-09
TcCLB.504079.3	mRNA	TcChr37-P	+	493851	494932	mitochondrial chaperone BCS1, putative (fragment)	1082	1.419	8.702e-06	4.757	-6.794	5.251	1.218e-06
TcCLB.507529.10	mRNA	TcChr36-S	+	357849	358604	hypothetical Zinc-finger containing protein	756	1.419	1.633e-05	5.51	-6.918	4.482	2.534e-06
TcCLB.510817.60	mRNA	TcChr3-P	-	16694	17686	hypothetical protein, conserved	993	1.419	1.517e-09	7.239	-12.95	15.82	2.825e-11
TcCLB.506425.50	mRNA	TcChr35-P	+	674646	675041	hypothetical protein, conserved	396	1.418	1.141e-06	4.999	-8.001	7.691	1.044e-07
TcCLB.507611.310	mRNA	TcChr37-S	+	88677	90827	eukaryotic translation initiation factor 3 subunit 8, putative	2151	1.418	9.281e-10	7.811	-13.41	16.46	1.489e-11
TcCLB.508865.20	mRNA	TcChr11-P	-	340671	345554	mitochondrial DNA polymerase I protein C, putative	4884	1.418	4.076e-10	7.532	-14.2	17.54	5.238e-12
TcCLB.509047.10	mRNA	TcChr32-P	+	280988	282289	hypothetical protein	1302	1.418	6.276e-05	5.561	-6.308	2.955	1.223e-05
TcCLB.510297.60	mRNA	TcChr20-S	+	167059	168309	zinc transporter, putative	1251	1.418	7.156e-07	5.454	-8.301	8.166	5.965e-08
TcCLB.511291.90	mRNA	TcChr40-P	-	376416	376871	40S ribosomal protein S13, putative	456	1.418	3.948e-09	6.736	-12.1	14.6	9.615e-11
TcCLB.508817.10	mRNA	TcChr30-P	-	208090	208395	hypothetical protein, conserved	306	1.417	7.567e-05	3.849	-5.641	2.925	1.519e-05
TcCLB.508839.70	mRNA	TcChr25-S	+	164583	164963	hypothetical protein, conserved	381	1.417	4.185e-06	4.717	-7.217	6.177	5.037e-07
TcCLB.510685.30	mRNA	TcChr31-P	+	351755	353113	RNA polymerase IIA largest subunit, putative	1359	1.417	1.847e-07	5.434	-9.175	9.874	1.155e-08
TcCLB.506321.290	mRNA	TcChr21-P	+	600087	601757	stress-induced protein sti1, putative	1671	1.416	2.039e-09	8.416	-12.68	15.4	4.142e-11
TcCLB.506605.200	mRNA	TcChr11-S	+	144701	145528	hypothetical protein, conserved	828	1.416	0.01184	1.998	-3.12	-2.326	0.005323
TcCLB.510769.49	mRNA	TcChr39-S	+	1803522	1804274	40S ribosomal protein S6, putative	753	1.415	2.948e-09	7.64	-12.34	14.91	6.756e-11
TcCLB.507023.40	mRNA	TcChr32-P	+	464590	467730	protein kinase, putative	3141	1.414	6.965e-09	6.049	-11.63	13.95	1.956e-10
TcCLB.509563.60	mRNA	TcChr12-P	-	326034	326504	hypothetical protein	471	1.414	0.0005789	3.566	-4.631	0.6381	0.0001604
TcCLB.504431.118	mRNA	TcChr36-S	-	232212	232760	hypothetical protein, conserved	549	1.413	1.13e-06	4.745	-8.008	7.757	1.03e-07
TcCLB.506925.400	mRNA	TcChr39-S	+	220334	221743	hypothetical protein, conserved	1410	1.413	1.601e-08	5.557	-10.96	12.92	5.601e-10
TcCLB.506983.39	mRNA	TcChr11-P	-	324922	325266	calpain-like cysteine peptidase, putative	345	1.413	1.112e-07	7.484	-9.81	10.35	6.193e-09
TcCLB.506391.30	mRNA	TcChr41-P	-	546706	547332	ef-hand protein 5, putative	627	1.412	3.249e-06	5.25	-7.366	6.399	3.707e-07
TcCLB.506529.516	mRNA	TcChr6-S	-	155935	156336	ATP synthase subunit, putative	402	1.412	0.0004852	3.678	-4.705	0.8859	0.0001309
TcCLB.504427.200	mRNA	TcChr22-S	+	316973	318745	poly(A)-specific ribonuclease PARN, putative	1773	1.411	3.3e-05	4.725	-6.072	3.888	5.795e-06
TcCLB.510421.250	mRNA	TcChr40-P	-	1779041	1780174	hypothetical protein, conserved	1134	1.411	5.992e-09	6.037	-11.76	14.13	1.615e-10
TcCLB.511545.40	mRNA	TcChr35-S	+	492447	492848	ribosomal protein L27, putative	402	1.411	0.0004241	3.016	-4.771	1.133	0.0001123
TcCLB.506489.59	mRNA	TcChr31-P	+	711683	712010	divalent cation tolerance protein, putative	328	1.41	0.004915	2.594	-3.559	-1.555	0.001932
TcCLB.511285.100	mRNA	TcChr40-P	+	509402	510022	hypothetical protein	621	1.41	0.0005004	5.699	-5.381	0.6046	0.0001356
TcCLB.511229.30	mRNA	TcChr18-P	-	123534	124436	hypothetical protein, conserved	903	1.409	5.813e-07	4.904	-8.425	8.533	4.62e-08
TcCLB.504155.30	mRNA	TcChr18-P	-	447631	449679	retrotransposon hot spot protein (RHS, pseudogene), putative	2049	1.408	0.04564	2.545	-2.475	-3.843	0.02514
TcCLB.507019.40	mRNA	TcChr32-P	-	248750	250186	histidyl-tRNA synthetase	1437	1.408	1.611e-08	6.519	-10.95	12.8	5.644e-10
TcCLB.511417.90	mRNA	TcChr9-S	-	72947	74512	phosphate-repressible phosphate permease, putative	1566	1.408	0.0001125	3.447	-5.441	2.54	2.389e-05
TcCLB.506375.110	mRNA	TcChr22-S	+	202298	202633	(H )-ATPase G subunit, putative	336	1.406	0.0008885	3.966	-4.406	0.1956	0.000264
TcCLB.508909.310	mRNA	TcChr17-P	+	480588	481511	hypothetical protein	924	1.406	0.0009276	3.215	-4.384	0.2338	0.0002777
TcCLB.510357.60	mRNA	TcChr41-P	-	2296852	2297241	hypothetical protein, conserved	390	1.406	0.0005964	3.165	-4.603	0.7344	0.0001662
TcCLB.504251.9	mRNA	TcChr21-P	-	110423	113041	peroxisome assembly protein, putative (fragment)	2619	1.405	1.205e-07	5.52	-9.469	10.37	6.83e-09
TcCLB.507565.10	mRNA	Tcruzi_7386	+	3	5690	dispersed gene family protein 1 (DGF-1, pseudogene), putative	5688	1.405	0.005879	2.116	-3.469	-1.622	0.002383
TcCLB.503463.10	mRNA	TcChr29-P	+	644721	645503	protein kinase C substrate protein, heavy chain, putative	783	1.404	1.937e-06	5.531	-7.69	6.983	1.996e-07
TcCLB.507017.10	mRNA	TcChr32-P	-	123745	124794	hypothetical protein, conserved	1050	1.404	1.3e-08	5.925	-11.12	13.15	4.327e-10
TcCLB.506657.50	mRNA	TcChr11-S	-	362059	363021	ADP/ATP mitochondrial carrier protein (pseudogene), putative	963	1.403	2.438e-05	4.193	-6.234	4.17	4.061e-06
TcCLB.506925.319	mRNA	TcChr39-S	+	205178	206419	isocitrate dehydrogenase, putative	1242	1.403	0.0001802	7.925	-6.262	1.66	4.125e-05
TcCLB.506795.29	mRNA	TcChr11-S	+	419164	419760	hypothetical protein, conserved	597	1.402	0.0001378	3.817	-5.338	2.295	3.025e-05
TcCLB.508163.181	mRNA	TcChr40-S	-	1376159	1379419	hypothetical protein, conserved (pseudogene)	3261	1.402	0.02134	1.752	-2.819	-2.952	0.0105
TcCLB.508221.20	mRNA	TcChr41-P	+	1998842	2001346	trans-sialidase (pseudogene), putative	2505	1.402	0.0002662	3.178	-5.005	1.632	6.507e-05
TcCLB.511469.70	mRNA	TcChr38-S	-	49531	50451	prohibitin, putative	921	1.402	1.594e-07	5.181	-9.283	10.09	9.505e-09
TcCLB.507507.49	mRNA	TcChr35-S	-	929606	930239	hypothetical protein, conserved	634	1.401	0.005421	2.301	-3.51	-1.602	0.002164
TcCLB.510187.480	mRNA	TcChr37-P	-	1158561	1159298	phosphomannomutase, putative	738	1.4	2.856e-08	6.275	-10.51	12.1	1.156e-09
TcCLB.505807.209	mRNA	TcChr32-S	-	134008	134343	hypothetical protein, conserved	336	1.399	0.0001275	3.645	-5.377	2.382	2.764e-05
TcCLB.508851.200	mRNA	TcChr18-P	-	117739	119376	hypothetical protein, conserved	1638	1.399	6.269e-05	4.561	-5.831	2.996	1.22e-05
TcCLB.509065.60	mRNA	TcChr32-P	-	791043	792122	glyceraldehyde 3-phosphate dehydrogenase, putative	1080	1.399	4.411e-10	8.211	-14.11	17.42	5.827e-12
TcCLB.511517.5	mRNA	TcChr32-P	-	702097	702315	70 kDa heat shock protein, putative (fragment)	219	1.399	0.0003629	3.57	-4.85	1.169	9.332e-05
TcCLB.509937.210	mRNA	TcChr11-P	+	459545	460174	hypothetical protein, conserved	630	1.398	9.345e-08	5.895	-9.645	10.67	5.018e-09
TcCLB.511871.40	mRNA	TcChr15-S	+	82578	83696	hypothetical protein, conserved	1119	1.398	7.668e-06	4.413	-6.864	5.454	1.051e-06
TcCLB.511913.9	mRNA	TcChr10-P	+	75404	76658	ribonuclease L inhibitor (pseudogene), putative	1255	1.398	2.765e-05	5.359	-6.577	3.874	4.72e-06
TcCLB.508569.70	mRNA	TcChr19-S	-	257683	264237	hypothetical protein, conserved	6555	1.397	2.476e-07	5.82	-8.979	9.438	1.647e-08
TcCLB.508871.30	mRNA	TcChr41-P	-	743320	744621	surface protease GP63 (pseudogene), putative	1302	1.397	0.0006399	2.921	-4.568	0.7088	0.0001803
TcCLB.509913.20	mRNA	TcChr31-P	+	103794	104942	hypothetical protein, conserved	1149	1.397	1.237e-07	5.496	-9.45	10.36	7.062e-09
TcCLB.511249.44	mRNA	TcChr11-P	-	373443	373985	vacuolar transporter chaperone, putative	543	1.397	1.518e-06	6.406	-8.28	7.234	1.465e-07
TcCLB.511653.40	mRNA	TcChr21-P	+	329250	330035	hypothetical protein, conserved	786	1.397	6.942e-06	4.304	-6.92	5.633	9.343e-07
TcCLB.508891.130	mRNA	TcChr40-P	+	841892	843673	hypothetical protein, conserved	1782	1.396	1.587e-08	5.866	-10.97	12.9	5.533e-10
TcCLB.509185.10	mRNA	Tcruzi_8027	+	211	2400	retrotransposon hot spot protein (RHS, pseudogene), putative	2190	1.396	0.04939	0.8802	-2.373	-3.615	0.02759
TcCLB.510105.170	mRNA	TcChr4-S	-	117642	119057	dihydrolipoamide acetyltransferase precursor, putative	1416	1.396	2.298e-08	6.744	-10.67	12.32	8.849e-10
TcCLB.510635.40	mRNA	TcChr16-P	-	488882	489706	hypothetical protein, conserved	825	1.396	5.346e-07	5.006	-8.478	8.626	4.18e-08
TcCLB.511419.70	mRNA	TcChr9-S	-	93018	94511	hypothetical protein	1494	1.396	5.581e-06	4.119	-7.045	5.909	7.195e-07
TcCLB.508153.270	mRNA	TcChr36-P	+	641797	642225	heat shock protein 20, putative	429	1.395	5.319e-07	5.388	-8.482	8.572	4.147e-08
TcCLB.509607.40	mRNA	TcChr19-P	-	239135	239692	hypothetical protein	558	1.395	0.0001303	4.813	-5.621	2.17	2.833e-05
TcCLB.510029.40	mRNA	TcChr40-S	-	375197	375565	DNA-directed RNA polymerase III subunit C11, putative (RPC11)	369	1.395	1.728e-05	4.058	-6.42	4.593	2.708e-06
TcCLB.511277.260	mRNA	TcChr40-P	-	760620	761930	hypothetical protein, conserved	1311	1.395	4.325e-05	5.534	-6.411	3.36	7.97e-06
TcCLB.508799.80	mRNA	TcChr27-P	-	264413	267598	mRNA cap guanine-N7 methyltransferase, putative	3186	1.394	5.963e-06	6.608	-7.589	5.606	7.785e-07
TcCLB.510889.231	mRNA	TcChr6-P	-	158801	159202	ATP synthase subunit, putative	402	1.394	0.03169	1.432	-2.613	-3.257	0.01651
TcCLB.506537.250	mRNA	TcChr23-P	+	642029	642334	hypothetical protein, conserved	306	1.393	0.0006968	3.452	-4.526	0.483	0.0001991
TcCLB.506677.39	mRNA	TcChr20-S	+	122615	124925	Elongation factor G1, mitochondrial, putative (EF-G1)	2311	1.393	3.268e-08	6.333	-10.41	11.92	1.367e-09
TcCLB.506945.230	mRNA	TcChr32-S	+	929365	929799	40S ribosomal protein S14, putative	435	1.393	2.502e-08	7.01	-10.61	12.19	9.871e-10
TcCLB.507033.10	mRNA	TcChr40-P	-	312448	314343	hypothetical protein, conserved	1896	1.393	2.242e-09	6.439	-12.59	15.36	4.701e-11
TcCLB.507039.10	mRNA	TcChr35-S	+	418965	419306	iron superoxide dismutase, putative	342	1.392	5.678e-08	6.45	-10.01	11.22	2.654e-09
TcCLB.508355.420	mRNA	TcChr39-P	-	478859	480685	cation transporter protein, putative	1827	1.392	1.277e-06	6.203	-8.192	7.444	1.188e-07
TcCLB.510073.40	mRNA	TcChr6-S	-	222575	223231	hypothetical protein, conserved	657	1.391	0.001105	3.365	-4.296	-0.0244	0.0003419
TcCLB.510437.79	mRNA	TcChr30-P	-	697804	698551	heat shock protein 70, putative	748	1.391	2.623e-05	4.085	-6.194	4.117	4.431e-06
TcCLB.511867.130	mRNA	TcChr15-S	-	51601	54150	hypothetical protein, conserved	2550	1.391	7.592e-07	5.323	-8.253	8.123	6.416e-08
TcCLB.506357.130	mRNA	TcChr40-S	+	835845	843674	hypothetical protein, conserved	7830	1.39	1.251e-09	8.008	-13.14	16.07	2.17e-11
TcCLB.504949.30	mRNA	TcChr7-P	+	265530	266090	succinate dehydrogenase iron-sulfur subunit (SDH2C)	561	1.389	2.512e-05	5.311	-6.516	3.982	4.214e-06
TcCLB.507927.20	mRNA	TcChr32-S	+	293117	295786	mitochondrial oligo_U binding protein TBRGG1, putative	2670	1.389	8.103e-07	6.523	-8.642	7.961	6.932e-08
TcCLB.509029.140	mRNA	TcChr41-P	+	234078	236513	hypothetical protein, conserved	2436	1.389	1.201e-05	5.632	-6.933	4.814	1.772e-06
TcCLB.411059.18	mRNA	TcChr37-P	-	1108190	1108717	clathrin heavy chain, putative	528	1.388	3.282e-06	4.446	-7.36	6.505	3.759e-07
TcCLB.503903.50	mRNA	TcChr36-S	+	735229	737124	hypothetical protein, conserved	1896	1.388	7.01e-07	5.43	-8.304	8.19	5.815e-08
TcCLB.505999.100	mRNA	TcChr9-P	-	88083	89594	3-phosphoglycerate kinase, glycosomal (PGKA)	1512	1.388	1.058e-08	6.224	-11.28	13.39	3.379e-10
TcCLB.507047.80	mRNA	TcChr17-S	-	168204	169601	zinc-finger protein ZPR1, putative	1398	1.388	5.22e-07	5.431	-8.495	8.577	4.049e-08
TcCLB.419417.19	mRNA	TcChr2-S	-	85193	86695	hypothetical protein, conserved	1503	1.387	0.02908	5.474	-3.025	-3.948	0.01496
TcCLB.506859.70	mRNA	TcChr13-S	-	191103	192518	guide RNA associated protein, GAP2, putative	1416	1.387	9.764e-09	6.759	-11.35	13.42	3.027e-10
TcCLB.508823.50	mRNA	TcChr30-P	-	132277	132711	40S ribosomal protein S14, putative	435	1.387	1.612e-09	6.845	-12.89	15.76	3.085e-11
TcCLB.510407.60	mRNA	TcChr11-S	+	454102	456174	tyrosyl-tRNA synthetase (pseudogene), putative	2073	1.387	1.635e-06	5.183	-7.779	7.339	1.617e-07
TcCLB.504427.60	mRNA	TcChr22-S	+	287963	288907	hypothetical protein, conserved	945	1.386	0.004321	3.677	-3.646	-1.501	0.001661
TcCLB.509443.20	mRNA	TcChr32-S	-	148011	149627	mitochondrial RNA binding protein 1, putative	1617	1.386	2.324e-08	5.708	-10.66	12.41	9e-10
TcCLB.508479.320	mRNA	TcChr40-P	-	1939909	1940793	hypothetical protein, conserved	885	1.385	0.0009751	3.486	-4.359	0.09841	0.0002946
TcCLB.506559.200	mRNA	TcChr34-P	+	640146	641471	thioredoxin, putative	1326	1.384	1.56e-08	6.709	-10.98	12.84	5.419e-10
TcCLB.508277.370	mRNA	TcChr7-S	+	209029	212724	mitochondrial DNA topoisomerase II, putative	3696	1.384	7.047e-09	7.792	-11.62	13.81	1.993e-10
TcCLB.504153.160	mRNA	TcChr39-S	-	695770	697281	carboxypeptidase, putative	1512	1.383	6.165e-10	7.614	-13.81	17.01	8.753e-12
TcCLB.506417.70	mRNA	Tcruzi_6935	+	9613	10440	hypothetical protein	828	1.383	0.01551	2.251	-2.984	-2.631	0.007255
TcCLB.506855.280	mRNA	TcChr10-P	-	294693	297044	DNA repair and recombination helicase protein PIF6, putative	2352	1.383	5.995e-08	5.838	-9.971	11.23	2.858e-09
TcCLB.508247.140	mRNA	TcChr18-P	+	318475	319095	hypothetical protein	621	1.383	0.00443	2.029	-3.611	-1.336	0.001709
TcCLB.509395.10	mRNA	TcChr1-P	+	3012	3752	hypothetical protein, conserved	741	1.383	1.739e-07	5.562	-9.218	9.933	1.068e-08
TcCLB.505037.40	mRNA	TcChr1-P	+	45825	46142	hypothetical protein, conserved	318	1.382	4.095e-07	4.936	-8.649	8.967	3.029e-08
TcCLB.506679.140	mRNA	TcChr20-P	+	228897	229382	40S ribosomal protein S10, putative	486	1.382	0.0004057	7.36	-5.763	0.7278	0.0001064
TcCLB.506737.70	mRNA	TcChr14-S	-	247108	248976	ubiquitin-like protein, putative	1869	1.382	2.059e-09	6.973	-12.67	15.42	4.229e-11
TcCLB.508391.10	mRNA	TcChr28-S	-	245186	252973	dispersed gene family protein 1 (DGF-1), putative	7788	1.382	0.02828	2.778	-2.736	-3.415	0.01448
TcCLB.510355.10	mRNA	TcChr41-P	+	2360422	2370774	dispersed gene family protein 1 (DGF-1), putative	10353	1.382	3.625e-05	4.017	-6.022	3.764	6.477e-06
TcCLB.510359.300	mRNA	TcChr41-P	-	2215961	2216899	hypothetical protein, conserved	939	1.382	6.843e-07	5.305	-8.319	8.288	5.652e-08
TcCLB.510443.9	mRNA	TcChr32-P	-	840984	842223	valyl-tRNA synthetase, putative	1240	1.382	6.995e-09	6.35	-11.63	13.9	1.972e-10
TcCLB.511735.70	mRNA	TcChr32-S	-	748972	749598	hypothetical protein, conserved	627	1.382	3.172e-07	5.194	-8.814	9.22	2.231e-08
TcCLB.503395.40	mRNA	TcChr14-P	-	79701	80672	60S ribosomal protein L18, putative	972	1.381	3.194e-09	7.694	-12.28	14.82	7.404e-11
TcCLB.506495.3	mRNA	TcChr5-S	-	173880	174321	hypothetical protein, conserved	442	1.381	0.0007523	2.814	-4.488	0.5218	0.0002177
TcCLB.506727.100	mRNA	TcChr35-P	-	164547	165536	enoyl-CoA hydratase/isomerase family protein, putative	990	1.381	7.004e-08	5.633	-9.857	11.06	3.471e-09
TcCLB.507609.10	mRNA	TcChr37-P	+	1310085	1312190	nucleoporin interacting component (NUP93), putative	2106	1.381	5.743e-06	5.67	-7.372	5.648	7.458e-07
TcCLB.508907.10	mRNA	TcChr17-P	-	379959	380480	hypothetical protein, conserved	522	1.381	1.532e-06	4.942	-7.823	7.373	1.482e-07
TcCLB.510003.20	mRNA	TcChr36-P	+	371705	375442	hypothetical protein, conserved	3738	1.381	1.263e-09	6.556	-13.13	16.12	2.202e-11
TcCLB.503995.50	mRNA	TcChr41-P	-	503244	505388	serine peptidase, clan SC, family S9A-like protein (OPB)	2145	1.38	1.128e-07	6.713	-9.582	10.34	6.294e-09
TcCLB.504949.14	mRNA	TcChr7-P	+	264124	264705	60S ribosomal protein L6, putative	582	1.38	1.056e-08	7.447	-11.28	13.28	3.363e-10
TcCLB.506363.90	mRNA	TcChr16-S	-	536403	537608	amidohydrolase, putative	1206	1.38	1.947e-07	5.403	-9.14	9.791	1.229e-08
TcCLB.508153.1040	mRNA	TcChr36-P	+	811311	813725	hypothetical protein, conserved	2415	1.38	1.303e-06	6.241	-8.219	7.411	1.221e-07
TcCLB.503431.109	mRNA	TcChr37-P	+	1309214	1309596	nucleoporin interacting component (NUP93), putative	383	1.379	0.003532	3.125	-3.742	-1.288	0.001315
TcCLB.506583.60	mRNA	TcChr20-P	+	122831	125071	Elongation factor G1, mitochondrial, putative (EF-G1)	2241	1.379	1.654e-08	6.634	-10.93	12.76	5.873e-10
TcCLB.511365.80	mRNA	TcChr40-S	-	201897	203009	mitochondrial carrier protein, putative	1113	1.379	6.767e-07	5.064	-8.327	8.323	5.564e-08
TcCLB.506963.14	mRNA	TcChr18-S	-	152874	153134	40S ribosomal protein S27, putative	261	1.378	2.581e-09	6.539	-12.48	15.18	5.544e-11
TcCLB.447255.4	mRNA	TcChr34-S	+	671003	671239	ubiquitin, putative	237	1.377	2.109e-05	4.333	-6.313	4.31	3.42e-06
TcCLB.511671.110	mRNA	TcChr30-P	-	742066	742575	hypothetical protein, conserved	510	1.377	3.096e-05	3.711	-6.105	3.995	5.391e-06
TcCLB.507037.80	mRNA	TcChr35-S	+	402680	404644	hypothetical protein, conserved	1965	1.376	1.357e-07	5.323	-9.39	10.28	7.851e-09
TcCLB.507677.80	mRNA	TcChr37-S	+	951908	952699	hypothetical protein, conserved	792	1.376	0.01235	2.662	-3.107	-2.521	0.005591
TcCLB.505965.30	mRNA	TcChr30-S	-	381120	382592	prenyltransferase, putative	1473	1.375	2.207e-06	5.043	-7.594	6.882	2.338e-07
TcCLB.507969.30	mRNA	TcChr35-P	+	617394	618806	sphingosine-1-phosphate phosphatase, putative	1413	1.375	7.84e-08	5.366	-9.771	10.95	4.027e-09
TcCLB.509099.89	mRNA	TcChr23-S	-	378730	379452	hypothetical protein, conserved	723	1.375	9.118e-07	5.042	-8.138	7.972	8.001e-08
TcCLB.507211.30	mRNA	TcChr8-S	+	366196	367320	hypothetical protein, conserved	1125	1.374	4.517e-06	4.319	-7.17	6.133	5.553e-07
TcCLB.511303.64	mRNA	TcChr17-S	-	212711	212932	hypothetical protein, conserved	222	1.374	2.067e-06	4.707	-7.634	7.016	2.159e-07
TcCLB.511589.50	mRNA	TcChr18-S	-	99604	100401	cyclophilin-like protein, putative	798	1.374	1.945e-06	4.528	-7.671	7.113	2.006e-07
TcCLB.504089.60	mRNA	TcChr14-S	+	126957	127325	hypothetical protein, conserved	369	1.373	9.03e-08	6.038	-9.669	10.67	4.807e-09
TcCLB.510609.20	mRNA	TcChr28-S	+	41553	42131	hypothetical protein, conserved	579	1.373	6.888e-07	5.82	-8.375	8.177	5.703e-08
TcCLB.511459.50	mRNA	TcChr38-P	+	236170	236883	hypothetical protein, conserved	714	1.373	2.021e-05	4.835	-6.401	4.265	3.258e-06
TcCLB.511667.20	mRNA	TcChr30-P	+	810235	811998	retrotransposon hot spot (RHS) protein, putative	1764	1.373	0.0003084	3.584	-4.932	1.372	7.708e-05
TcCLB.503939.114	mRNA	TcChr40-P	+	968259	968558	hypothetical protein, conserved	300	1.372	7.088e-06	4.207	-6.908	5.631	9.567e-07
TcCLB.507515.4	mRNA	TcChr29-P	+	693802	694146	trypanothione/tryparedoxin dependent peroxidase 2, putative	345	1.372	7.314e-07	4.945	-8.276	8.248	6.132e-08
TcCLB.507379.9	mRNA	TcChr26-P	+	396354	400877	dispersed gene family protein 1 (DGF-1), putative (fragment)	4524	1.371	0.004844	2.7	-3.622	-1.665	0.0019
TcCLB.508815.10	mRNA	TcChr30-P	+	249664	250629	hypothetical protein, conserved	966	1.371	3.551e-05	4.674	-6.088	3.632	6.324e-06
TcCLB.509023.209	mRNA	TcChr41-P	+	148304	150845	hypothetical protein, conserved	2542	1.37	3.221e-08	6.567	-10.42	11.93	1.346e-09
TcCLB.510313.20	mRNA	TcChr36-S	+	819448	820491	hypothetical protein, conserved	1044	1.37	9.948e-08	5.392	-9.6	10.62	5.422e-09
TcCLB.506181.50	mRNA	TcChr14-S	-	79710	80606	60S ribosomal protein L18, putative	897	1.369	8.908e-09	7.146	-11.43	13.53	2.661e-10
TcCLB.506975.70	mRNA	TcChr16-P	-	550224	550832	hypothetical protein	609	1.369	0.001652	3.678	-4.126	-0.5183	0.0005451
TcCLB.507625.183	mRNA	TcChr40-S	+	1100331	1100960	SNARE domain-containing protein, putative (SNARE2.1)	630	1.369	4.915e-06	4.466	-7.12	6	6.152e-07
TcCLB.509949.9	mRNA	Tcruzi_5814	+	3	5929	dispersed gene family protein 1 (DGF-1), putative	5927	1.369	0.00175	3.328	-4.069	-0.541	0.0005834
TcCLB.511737.10	mRNA	TcChr32-S	-	743759	745003	small glutamine-rich tetratricopeptide repeat protein, putative (SGT)	1245	1.369	4.319e-08	7.529	-10.28	11.5	1.904e-09
TcCLB.505229.5	mRNA	TcChr3-S	+	92491	92979	hypothetical protein, conserved (fragment)	489	1.368	4.94e-05	4.308	-5.888	3.272	9.279e-06
TcCLB.510701.50	mRNA	TcChr38-P	+	828511	829209	mucin TcMUC (pseudogene), putative	699	1.368	0.01529	1.515	-2.991	-2.607	0.007138
TcCLB.511717.130	mRNA	TcChr35-P	+	848356	849444	hypothetical protein, conserved	1089	1.368	7.683e-06	4.785	-6.862	5.41	1.054e-06
TcCLB.506171.60	mRNA	Tcruzi_5340	+	12933	14957	trans-sialidase, Group II, putative	2025	1.367	0.004082	2.878	-3.652	-1.355	0.001555
TcCLB.506195.210	mRNA	TcChr36-P	-	1096061	1097203	hypothetical protein, conserved	1143	1.367	6.957e-08	5.78	-9.862	11.05	3.442e-09
TcCLB.508737.210	mRNA	TcChr24-P	+	288630	289448	Mitochondrial outer membrane protein porin, putative (VDAC)	819	1.367	8.157e-08	6.053	-9.742	10.79	4.233e-09
TcCLB.503617.40	mRNA	TcChr28-P	+	47917	48564	ATP synthase F1, alpha subunit, putative (fragment) (ATPF1A)	648	1.366	4.774e-09	7.363	-11.94	14.32	1.223e-10
TcCLB.503749.30	mRNA	TcChr35-S	-	299415	302006	hypothetical protein, conserved	2592	1.366	6.897e-08	5.392	-9.87	11.1	3.398e-09
TcCLB.506247.10	mRNA	TcChr37-P	+	99436	100065	bloodstream- specific protein 2 precursor (fragment) (PDI2)	630	1.366	1.923e-07	6.603	-9.204	9.688	1.211e-08
TcCLB.508461.60	mRNA	TcChr39-P	-	1181445	1183613	synaptojanin (N-terminal domain), putative	2169	1.366	1.004e-06	5.252	-8.079	7.826	8.971e-08
TcCLB.508823.100	mRNA	TcChr30-P	-	125492	126394	hypothetical protein, conserved	903	1.366	5.312e-06	5.095	-7.115	5.773	6.793e-07
TcCLB.511025.70	mRNA	TcChr35-P	-	252660	254303	chaperonin alpha subunit, putative	1644	1.366	8.418e-09	7.576	-11.48	13.59	2.466e-10
TcCLB.484299.10	mRNA	TcChr37-S	-	712063	712632	trypanothione reductase, putative	570	1.365	1.232e-07	5.856	-9.453	10.3	7.026e-09
TcCLB.503861.10	mRNA	TcChr12-P	+	528650	531490	retrotransposon hot spot (RHS) protein, putative	2841	1.365	3.44e-08	7.09	-10.37	11.81	1.45e-09
TcCLB.504225.10	mRNA	TcChr24-S	+	396845	397681	hypothetical protein, conserved	837	1.365	3.11e-07	5.166	-8.828	9.245	2.175e-08
TcCLB.506219.40	mRNA	TcChr22-P	+	633399	634331	hypothetical protein, conserved	933	1.365	2.906e-08	7.462	-10.5	12.01	1.187e-09
TcCLB.508357.100	mRNA	TcChr39-S	-	475350	476330	hypothetical protein, conserved	981	1.365	7.422e-08	6.782	-9.827	10.84	3.748e-09
TcCLB.509053.70	mRNA	TcChr32-P	+	334926	335603	p22 protein precursor, putative	678	1.365	4.731e-08	6.257	-10.14	11.47	2.134e-09
TcCLB.509747.110	mRNA	TcChr16-P	+	183186	183857	hypothetical protein, conserved	672	1.365	9.807e-08	5.274	-9.61	10.67	5.327e-09
TcCLB.507997.50	mRNA	TcChr6-S	-	12882	14246	hypothetical protein, conserved	1365	1.363	2.598e-07	5.183	-8.946	9.486	1.75e-08
TcCLB.442383.19	mRNA	TcChr16-S	+	374617	375261	hypothetical protein	645	1.362	2.879e-05	4.976	-6.314	3.83	4.943e-06
TcCLB.507107.40	mRNA	TcChr31-S	+	409677	410735	3,2-trans-enoyl-CoA isomerase, mitochondrial precursor, putative	1059	1.362	1.735e-07	6.839	-9.433	9.796	1.063e-08
TcCLB.507677.160	mRNA	TcChr37-S	+	924148	925965	hypothetical protein, conserved	1818	1.361	4.638e-08	5.94	-10.16	11.53	2.086e-09
TcCLB.509369.40	mRNA	Tcruzi_8081	-	4479	14711	dispersed gene family protein 1 (DGF-1, pseudogene), putative	10233	1.361	0.0009219	2.808	-4.387	0.2834	0.0002758
TcCLB.507785.10	mRNA	TcChr37-P	-	1105197	1106438	clathrin heavy chain, putative	1242	1.36	2.873e-08	6.184	-10.5	12.1	1.17e-09
TcCLB.508177.70	mRNA	TcChr27-P	+	490641	493247	hypothetical protein	2607	1.36	1.077e-06	5.43	-8.037	7.712	9.74e-08
TcCLB.508657.10	mRNA	TcChr20-P	-	98257	99351	hypothetical protein, conserved	1095	1.36	3.13e-06	5.067	-7.388	6.454	3.545e-07
TcCLB.503529.20	mRNA	TcChr21-S	-	273522	275105	hypothetical protein, conserved	1584	1.359	5.995e-07	5.949	-8.454	8.335	4.81e-08
TcCLB.506469.10	mRNA	TcChr33-P	+	960275	961093	hypothetical protein, conserved	819	1.359	4.221e-05	3.883	-5.942	3.581	7.734e-06
TcCLB.506943.60	mRNA	TcChr32-S	-	792640	793719	glyceraldehyde 3-phosphate dehydrogenase, putative	1080	1.359	2.968e-05	4.804	-6.209	3.816	5.125e-06
TcCLB.509045.29	mRNA	TcChr32-P	+	279566	280709	kinesin, putative	1144	1.359	0.0002017	4.984	-5.468	1.658	4.692e-05
TcCLB.510241.50	mRNA	TcChr8-S	-	238781	239422	60S ribosomal protein L10, putative	642	1.359	2.053e-09	8.032	-12.67	15.39	4.197e-11
TcCLB.470521.10	mRNA	TcChr7-P	+	237831	238892	protein kinase, putative (fragment)	1062	1.358	7.368e-05	4.002	-5.654	2.927	1.473e-05
TcCLB.511621.50	mRNA	TcChr23-S	-	420012	421253	RNA-binding protein, putative	1242	1.358	9.47e-05	7.193	-6.551	2.408	1.969e-05
TcCLB.504011.70	mRNA	TcChr14-S	-	433700	434242	hypothetical protein, conserved	543	1.357	0.003034	2.756	-3.797	-1.04	0.001107
TcCLB.508535.30	mRNA	TcChr38-S	+	222467	224128	hypothetical protein, conserved	1662	1.357	1.353e-06	4.693	-7.897	7.546	1.282e-07
TcCLB.508457.20	mRNA	TcChr39-P	-	1024988	1027156	hypothetical protein, conserved	2169	1.356	5.721e-08	7.414	-10.04	11.16	2.697e-09
TcCLB.509199.24	mRNA	TcChr30-S	-	475724	476203	ribose 5-phosphate isomerase type B	480	1.355	8.108e-06	4.986	-6.833	5.321	1.121e-06
TcCLB.511247.27	mRNA	TcChr11-P	-	358321	359094	RNA editing 3' terminal uridylyl transferase 1, putative	774	1.355	1.73e-06	4.8	-7.742	7.227	1.739e-07
TcCLB.510149.90	mRNA	TcChr36-S	-	156143	156508	Golgi vesicular membrane trafficking protein, putative	366	1.354	0.0001155	3.7	-5.428	2.477	2.464e-05
TcCLB.506195.110	mRNA	TcChr36-P	-	1123196	1124152	malate dehydrogenase, putative	957	1.353	2.475e-08	7.357	-10.62	12.19	9.741e-10
TcCLB.508307.150	mRNA	TcChr37-S	+	632884	633198	hypothetical protein, conserved	315	1.353	7.505e-07	5.44	-8.26	8.128	6.326e-08
TcCLB.509695.184	mRNA	TcChr10-P	+	223687	224118	40S ribosomal protein S23, putative	432	1.353	1.583e-08	7.115	-10.97	12.78	5.511e-10
TcCLB.511183.130	mRNA	Tcruzi_8617	-	23172	26933	hypothetical protein, conserved (pseudogene)	3762	1.353	0.01974	1.63	-2.859	-2.829	0.009602
TcCLB.510797.4	mRNA	TcChr39-P	+	381172	383046	phosphatidylinositol (3,5) kinase, putative (fragment)	1875	1.352	7.804e-05	4.271	-5.628	2.776	1.572e-05
TcCLB.503527.20	mRNA	TcChr20-S	+	265705	266532	hypothetical protein, conserved	828	1.351	4.309e-07	5.015	-8.616	8.893	3.223e-08
TcCLB.503781.30	mRNA	TcChr37-P	-	1128374	1129708	hypothetical protein, conserved	1335	1.351	0.001356	2.87	-4.194	-0.1546	0.0004343
TcCLB.509539.40	mRNA	TcChr2-P	-	85249	88029	hypothetical protein, conserved	2781	1.351	0.02058	6.045	-3.286	-3.671	0.01006
TcCLB.511277.10	mRNA	TcChr40-P	+	829757	830605	DNA-directed RNA polymerase I subunit RPB5z, putative (RPB5z)	849	1.351	2.639e-06	4.545	-7.486	6.744	2.909e-07
TcCLB.503865.20	mRNA	TcChr34-S	-	303833	310033	hypothetical protein, conserved	6201	1.35	2.483e-06	7.354	-8.254	6.604	2.703e-07
TcCLB.507875.140	mRNA	TcChr34-S	-	20007	20561	retrotransposon hot spot protein (RHS, pseudogene), putative	555	1.35	0.001036	2.832	-4.329	0.1465	0.0003165
TcCLB.508543.30	mRNA	TcChr19-P	-	323507	324079	40S ribosomal protein S9, putative	573	1.35	4.481e-09	7.538	-12	14.4	1.12e-10
TcCLB.509979.90	mRNA	TcChr33-S	+	843095	843478	60S ribosomal protein L35, putative	384	1.35	8.37e-08	5.944	-9.723	10.76	4.382e-09
TcCLB.510091.80	mRNA	TcChr40-S	-	1794571	1795614	pyruvate dehydrogenase E1 beta subunit, putative	1044	1.35	4.419e-08	5.763	-10.19	11.61	1.968e-09
TcCLB.510729.210	mRNA	TcChr39-P	-	965238	966185	hypothetical protein, conserved	948	1.35	8.702e-06	6.744	-7.535	5.134	1.218e-06
TcCLB.511589.130	mRNA	TcChr18-S	-	114896	115684	14-3-3 protein 1, putative (14-3-3-I)	789	1.35	2.21e-08	7.452	-10.7	12.33	8.44e-10
TcCLB.506957.46	mRNA	TcChr38-P	+	170089	170778	hypothetical protein, conserved	690	1.349	7.932e-07	4.706	-8.226	8.194	6.754e-08
TcCLB.507211.40	mRNA	TcChr8-S	+	367800	369338	inosine-5'-monophosphate dehydrogenase, putative	1539	1.349	7.862e-09	7.009	-11.54	13.7	2.264e-10
TcCLB.509649.50	mRNA	TcChr40-S	+	513719	515188	hypothetical protein, conserved	1470	1.349	6.995e-09	6.217	-11.63	13.91	1.974e-10
TcCLB.511463.20	mRNA	TcChr38-P	+	202378	202971	AMPK subunit gamma (AMPKG)	594	1.349	3.545e-06	4.455	-7.314	6.413	4.125e-07
TcCLB.510339.20	mRNA	TcChr8-P	-	179909	181606	hypothetical protein	1698	1.348	4.482e-07	5.56	-8.59	8.745	3.381e-08
TcCLB.510965.5	mRNA	TcChr20-P	-	46773	47291	elongation factor 2, putative (fragment)	519	1.348	7.286e-09	6.983	-11.59	13.8	2.08e-10
TcCLB.511559.50	mRNA	TcChr41-S	-	532654	534075	hypothetical protein, conserved	1422	1.348	1.973e-08	6.166	-10.78	12.57	7.398e-10
TcCLB.506265.20	mRNA	TcChr34-S	+	830982	839171	hypothetical protein, conserved	8190	1.347	6.123e-08	7.317	-10.03	11.07	2.93e-09
TcCLB.508143.65	mRNA	TcChr16-S	-	35085	35411	elongation factor 1-gamma (EF-1-gamma, pseudogene), putative	327	1.347	0.01834	1.362	-2.897	-2.731	0.008814
TcCLB.508409.210	mRNA	TcChr36-P	-	88081	89217	Hsc70-interacting protein, putative (HIP)	1137	1.347	3.008e-09	6.87	-12.32	14.93	6.947e-11
TcCLB.506135.40	mRNA	TcChr29-S	-	576102	577835	hypothetical protein, conserved	1734	1.346	1.079e-07	5.714	-9.545	10.48	5.977e-09
TcCLB.447255.20	mRNA	TcChr34-S	+	668130	668855	Sir2-related protein 3, putative (SIR2rp3)	726	1.345	3.731e-06	4.334	-7.284	6.362	4.389e-07
TcCLB.505171.10	mRNA	TcChr41-P	-	535830	539900	phospholipid transporting ATPase-like protein, putative	4071	1.344	3.705e-06	5.169	-7.289	6.269	4.344e-07
TcCLB.510743.10	mRNA	TcChr39-S	+	1461785	1462525	ubiquitin-activating enzyme E1, putative	741	1.344	1.476e-07	6.794	-9.418	10	8.613e-09
TcCLB.511021.90	mRNA	TcChr35-P	-	297396	298442	hypothetical protein	1047	1.344	5.398e-07	5.315	-8.471	8.568	4.235e-08
TcCLB.506247.210	mRNA	TcChr37-P	+	137028	137795	hypothetical protein, conserved	768	1.342	2.095e-09	7.163	-12.65	15.4	4.329e-11
TcCLB.509589.40	mRNA	TcChr14-S	-	537820	541974	hypothetical protein, conserved	4155	1.342	3.466e-09	6.973	-12.21	14.75	8.161e-11
TcCLB.506447.10	mRNA	TcChr7-P	+	229444	230664	hypothetical protein	1221	1.341	4.333e-05	4.72	-5.992	3.387	7.99e-06
TcCLB.510001.20	mRNA	TcChr36-P	+	359367	361832	hypothetical protein, conserved	2466	1.341	1.499e-06	5.925	-7.941	7.248	1.445e-07
TcCLB.508857.50	mRNA	TcChr11-P	-	126687	127601	hypothetical protein, conserved	915	1.34	5.605e-08	7.378	-10.04	11.18	2.606e-09
TcCLB.506349.10	mRNA	Tcruzi_6908	+	1950	2969	protein kinase, putative	1020	1.339	0.04166	1.309	-2.466	-3.52	0.02269
TcCLB.508269.73	mRNA	TcChr16-P	+	449592	450329	ATP-dependent DEAD/H RNA helicase (pseudogene), putative	738	1.339	0.001569	3.395	-4.141	-0.4703	0.000514
TcCLB.510197.95	mRNA	TcChr15-P	+	577246	581064	hypothetical protein, conserved (pseudogene)	3819	1.338	0.0002122	3.73	-5.12	1.749	4.988e-05
TcCLB.511661.50	mRNA	TcChr21-P	+	449829	450152	small ubiquitin protein, putative	324	1.338	0.0003071	3.917	-4.934	1.326	7.669e-05
TcCLB.504431.64	mRNA	TcChr36-S	-	222736	223548	high mobility group protein, putative	813	1.337	2.86e-08	7.351	-10.51	12.01	1.162e-09
TcCLB.509157.279	mRNA	TcChr35-S	+	767636	768259	Chaperonin HSP60, mitochondrial (HSP60)	624	1.337	0.0002549	3.499	-5.026	1.604	6.196e-05
TcCLB.511001.150	mRNA	TcChr38-S	+	170211	170900	hypothetical protein, conserved	690	1.337	6.45e-06	4.882	-6.961	5.572	8.573e-07
TcCLB.511293.69	mRNA	TcChr40-P	-	282464	283435	glycosomal malate dehydrogenase, putative	972	1.337	2.764e-09	7.503	-12.4	15.02	6.197e-11
TcCLB.511471.60	mRNA	TcChr38-S	-	19674	20693	protein kinase, putative	1020	1.337	0.01025	2.436	-3.193	-2.285	0.004509
TcCLB.511589.180	mRNA	TcChr18-S	-	123542	124444	hypothetical protein, conserved	903	1.337	9.593e-07	4.732	-8.108	7.954	8.483e-08
TcCLB.510733.10	mRNA	TcChr39-P	-	1133992	1135641	p21-activated kinase 3, putative	1650	1.336	2.089e-09	6.847	-12.65	15.42	4.308e-11
TcCLB.511529.50	mRNA	TcChr35-S	-	147653	148279	hypothetical protein, conserved	627	1.336	0.0004523	3.28	-4.739	0.9763	0.000121
TcCLB.504081.344	mRNA	TcChr41-P	-	1692397	1692801	elongation factor 1-gamma (EF-1-gamma, pseudogene), putative	405	1.335	0.02858	0.8963	-2.667	-3.132	0.01467
TcCLB.509733.60	mRNA	TcChr37-P	-	1061632	1063410	hypothetical protein	1779	1.335	1.904e-05	5.206	-6.547	4.282	3.031e-06
TcCLB.511301.100	mRNA	TcChr40-P	-	80146	81270	hypothetical protein, conserved	1125	1.335	2.522e-07	5.582	-8.966	9.447	1.686e-08
TcCLB.504181.50	mRNA	TcChr10-S	+	226715	227329	T-complex protein 1, delta subunit, putative	615	1.334	3.738e-06	5.646	-7.44	6.14	4.402e-07
TcCLB.508625.10	mRNA	TcChr20-P	-	40718	41182	elongation factor 2, putative	465	1.334	0.000256	6.32	-5.819	1.298	6.226e-05
TcCLB.509029.130	mRNA	TcChr41-P	+	232556	233605	cyclin 1 (CYC1)	1050	1.334	1.349e-06	5.171	-7.899	7.515	1.276e-07
TcCLB.503413.19	mRNA	TcChr23-P	-	136045	137544	hypothetical protein	1500	1.333	0.0003882	4.346	-4.919	0.9687	0.0001011
TcCLB.506945.290	mRNA	TcChr32-S	+	937239	937853	ribosomal protein L15, putative	615	1.333	4.95e-09	6.926	-11.91	14.3	1.277e-10
TcCLB.508625.140	mRNA	TcChr20-P	-	19747	20571	hypothetical protein, conserved	825	1.333	3.927e-05	4.049	-5.982	3.642	7.084e-06
TcCLB.506211.130	mRNA	TcChr40-S	-	437420	439432	hypothetical protein, conserved	2013	1.332	2.789e-07	6.501	-8.972	9.216	1.911e-08
TcCLB.506407.60	mRNA	TcChr36-S	-	1107777	1108367	hypothetical protein, conserved	591	1.332	1.1e-05	5.552	-6.893	4.89	1.599e-06
TcCLB.504689.60	mRNA	TcChr31-P	+	881293	891588	dispersed gene family protein 1 (DGF-1), putative	10296	1.331	0.004344	3.525	-3.702	-1.597	0.001672
TcCLB.508027.40	mRNA	TcChr34-P	+	712573	714438	folate/pteridine transporter, putative	1866	1.331	1.636e-08	6.58	-10.94	12.77	5.77e-10
TcCLB.509099.10	mRNA	TcChr23-S	-	354975	356081	GTP-binding protein, putative	1107	1.331	9.725e-07	4.754	-8.099	7.914	8.626e-08
TcCLB.509965.380	mRNA	TcChr32-S	+	316112	317089	dTDP-glucose 4,6-dehydratase, putative	978	1.331	1.764e-07	5.693	-9.206	9.877	1.09e-08
TcCLB.510431.110	mRNA	TcChr39-S	-	866771	868189	hypothetical protein	1419	1.331	2.704e-08	6.783	-10.55	12.12	1.084e-09
TcCLB.506221.120	mRNA	TcChr35-S	+	831195	831992	hypothetical protein, conserved	798	1.33	2.082e-05	4.156	-6.319	4.355	3.372e-06
TcCLB.506445.60	mRNA	TcChr7-P	+	209535	213227	mitochondrial DNA topoisomerase II, putative	3693	1.33	2.646e-08	7.171	-10.57	12.12	1.055e-09
TcCLB.508183.10	mRNA	TcChr36-S	-	619705	620322	ubiquinone biosynthesis protein COQ7 homolog, putative	618	1.33	9.688e-06	4.788	-6.736	5.114	1.378e-06
TcCLB.511211.120	mRNA	TcChr30-S	-	677186	678142	receptor for activated C kinase 1, putative	957	1.33	2.242e-09	8.234	-12.59	15.27	4.714e-11
TcCLB.508209.140	mRNA	TcChr29-S	+	736228	737358	protein disulfide isomerase, putative	1131	1.329	3.639e-08	8.159	-10.35	11.68	1.556e-09
TcCLB.509951.40	mRNA	TcChr31-S	+	869437	870213	hypothetical protein	777	1.329	0.004809	5.039	-3.958	-1.932	0.001884
TcCLB.511439.70	mRNA	TcChr31-S	+	394947	396323	hypothetical protein, conserved	1377	1.329	7.311e-08	5.49	-9.825	11	3.669e-09
TcCLB.503815.10	mRNA	TcChr32-P	-	116885	118726	alkyl-dihydroxyacetone phosphate synthase, putative	1842	1.327	5.963e-09	6.797	-11.76	14.08	1.602e-10
TcCLB.507641.60	mRNA	TcChr37-S	-	1151278	1152792	aldehyde dehydrogenase, putative	1515	1.327	6.244e-09	6.615	-11.73	14.04	1.695e-10
TcCLB.509551.64	mRNA	TcChr39-S	-	1118397	1118621	small nuclear ribonucleoprotein Sm-F, putative	225	1.327	0.00145	3.232	-4.161	-0.3364	0.0004694
TcCLB.510743.100	mRNA	TcChr39-S	+	1475669	1477015	chaperone DNAJ protein, putative	1347	1.327	9.578e-09	6.248	-11.36	13.5	2.953e-10
TcCLB.511303.60	mRNA	TcChr17-S	-	209783	211873	translation initiation factor, putative	2091	1.327	2.053e-09	7.493	-12.67	15.41	4.187e-11
TcCLB.427355.10	mRNA	TcChr38-S	+	363473	363931	oligosaccharyl transferase subunit, putative (fragment)	459	1.326	2.585e-06	4.57	-7.498	6.783	2.837e-07
TcCLB.506537.260	mRNA	TcChr23-P	+	642588	643472	protein kinase, putative	885	1.326	0.009758	2.21	-3.217	-2.198	0.004265
TcCLB.509321.19	mRNA	TcChr23-P	-	354975	356187	GTP-binding protein, putative	1213	1.326	8.345e-07	4.858	-8.194	8.099	7.184e-08
TcCLB.510201.45	mRNA	TcChr15-P	+	511714	515535	hypothetical protein, conserved (pseudogene)	3822	1.326	0.0003154	3.669	-4.92	1.308	7.921e-05
TcCLB.503653.60	mRNA	TcChr1-S	+	36214	37158	cytochrome b-domain protein, putative	945	1.325	0.0001744	3.546	-5.219	2.015	3.972e-05
TcCLB.508149.40	mRNA	TcChr20-S	+	504439	507690	hypothetical protein, conserved (pseudogene)	3252	1.325	0.0006237	2.488	-4.581	0.6981	0.000175
TcCLB.506495.20	mRNA	TcChr5-S	+	179516	182377	helicase-like protein, putative	2862	1.324	1.002e-07	5.745	-9.595	10.58	5.474e-09
TcCLB.506693.4	mRNA	TcChr36-S	+	728214	728814	elongation initiation factor 2 alpha subunit, putative	601	1.324	8.589e-07	5.088	-8.177	8.021	7.429e-08
TcCLB.506925.370	mRNA	TcChr39-S	+	216515	216985	MP44 (pseudogene), putative	471	1.324	0.001239	2.749	-4.24	-0.03676	0.0003904
TcCLB.507867.70	mRNA	TcChr28-S	+	638588	639004	prefoldin subunit, putative	417	1.324	6.889e-05	3.775	-5.689	3.023	1.363e-05
TcCLB.506773.90	mRNA	TcChr27-S	-	258255	259766	amino acid permease/transporter, putative	1512	1.323	3.94e-07	6.525	-8.809	8.804	2.889e-08
TcCLB.506839.70	mRNA	TcChr37-P	+	498269	499807	NADH dehydrogenase, putative	1539	1.323	1.556e-08	7.081	-10.98	12.81	5.398e-10
TcCLB.503999.90	mRNA	TcChr14-P	-	522103	522915	RNA-binding protein 34, putative (RBP34)	813	1.322	9.241e-07	4.821	-8.13	7.985	8.126e-08
TcCLB.510001.10	mRNA	TcChr36-P	+	357849	358721	hypothetical Zinc-finger containing protein	873	1.322	0.000729	5.338	-5.028	0.1616	0.0002098
TcCLB.510187.160	mRNA	TcChr37-P	+	1238474	1239580	developmentally regulated GTP-binding protein, putative	1107	1.322	2.056e-09	7.267	-12.67	15.42	4.213e-11
TcCLB.511071.190	mRNA	TcChr26-S	+	90946	91461	hypothetical protein, conserved	516	1.322	2.995e-06	6.46	-7.813	6.38	3.361e-07
TcCLB.511233.14	mRNA	TcChr18-P	-	152507	152767	40S ribosomal protein S27, putative	261	1.322	8.181e-09	6.556	-11.51	13.69	2.367e-10
TcCLB.503461.30	mRNA	TcChr31-P	+	341354	344545	hypothetical protein, conserved	3192	1.321	5.224e-06	5.239	-7.083	5.806	6.645e-07
TcCLB.507873.50	mRNA	TcChr34-S	-	95063	96283	hypothetical protein, conserved	1221	1.321	0.0003296	4.026	-4.899	1.212	8.328e-05
TcCLB.508461.480	mRNA	TcChr39-P	+	1288706	1289125	60S ribosomal protein L23, putative	420	1.321	2.977e-09	8.296	-12.33	14.88	6.862e-11
TcCLB.510535.100	mRNA	TcChr13-S	+	473174	474175	cysteine peptidase C (CPC), putative (TCCB)	1002	1.321	4.226e-07	5.457	-8.628	8.813	3.148e-08
TcCLB.503653.104	mRNA	TcChr1-S	+	33373	33594	hypothetical protein, conserved	222	1.319	0.0118	1.731	-3.122	-2.343	0.005308
TcCLB.504195.9	mRNA	Tcruzi_4956	-	3	2807	dispersed gene family protein 1 (DGF-1, pseudogene), putative	2805	1.319	0.01969	2.434	-2.866	-2.994	0.009574
TcCLB.504203.4	mRNA	TcChr20-S	-	96881	97490	hypothetical protein, conserved	610	1.319	2.424e-06	4.707	-7.537	6.815	2.624e-07
TcCLB.505773.10	mRNA	TcChr26-P	+	408474	411506	retrotransposon hot spot protein (RHS, pseudogene), putative	3033	1.319	0.0001153	3.434	-5.429	2.417	2.456e-05
TcCLB.506201.80	mRNA	TcChr34-P	-	994871	995755	serine/threonine-protein phosphatase PP1, putative	885	1.319	0.006394	2.078	-3.427	-1.763	0.002626
TcCLB.506247.360	mRNA	TcChr37-P	+	164746	165909	hypothetical protein, conserved	1164	1.319	1.02e-06	5.26	-8.07	7.775	9.135e-08
TcCLB.507491.70	mRNA	TcChr25-P	-	269161	271560	hypothetical protein, conserved (pseudogene)	2400	1.319	7.876e-06	4.537	-6.849	5.489	1.085e-06
TcCLB.510255.29	mRNA	TcChr20-S	+	418663	419337	hypothetical protein, conserved (fragment)	675	1.319	4.83e-06	4.406	-7.129	6.024	6.035e-07
TcCLB.507583.40	mRNA	TcChr31-P	+	862085	863458	hypothetical protein, conserved	1374	1.318	8.806e-09	6.065	-11.44	13.65	2.607e-10
TcCLB.508153.760	mRNA	TcChr36-P	+	734259	734573	hypothetical protein, conserved	315	1.318	4.865e-07	5.341	-8.539	8.683	3.727e-08
TcCLB.508641.10	mRNA	TcChr26-P	+	418893	424985	dispersed gene family protein 1 (DGF-1), putative	6093	1.318	0.01647	1.941	-2.957	-2.824	0.007793
TcCLB.511285.80	mRNA	TcChr40-P	+	511868	512611	hypothetical protein	744	1.318	8.281e-08	5.92	-9.73	10.8	4.324e-09
TcCLB.511907.10	mRNA	TcChr26-P	+	187259	188995	hypothetical protein, conserved	1737	1.318	3.05e-06	4.659	-7.404	6.582	3.434e-07
TcCLB.506321.280	mRNA	TcChr21-P	+	598553	599665	hypothetical protein, conserved	1113	1.317	7.09e-09	7.766	-11.61	13.79	2.02e-10
TcCLB.509687.19	mRNA	Tcruzi_8169	+	1726	7785	dispersed gene family protein 1 (DGF-1), putative (fragment)	6060	1.317	0.01824	2.678	-2.914	-2.949	0.008751
TcCLB.504013.100	mRNA	TcChr34-P	-	478981	479484	ribosomal protein S19, putative	504	1.316	1.224e-08	7.593	-11.17	13.09	4.005e-10
TcCLB.507849.70	mRNA	TcChr22-P	-	468580	470718	hypothetical protein	2139	1.316	2.046e-07	7.325	-9.223	9.578	1.305e-08
TcCLB.511393.49	mRNA	TcChr19-S	-	514687	515160	hypothetical protein, conserved	474	1.316	0.0001908	4.929	-5.446	1.702	4.4e-05
TcCLB.409117.20	mRNA	TcChr30-S	-	132277	132711	40S ribosomal protein S14, putative	435	1.315	1.026e-08	6.628	-11.31	13.37	3.213e-10
TcCLB.503829.89	mRNA	TcChr22-S	-	375886	376359	spliceosomal U5 snRNP-specific protein, putative	474	1.315	0.02627	1.938	-2.711	-3.159	0.01332
TcCLB.510111.30	mRNA	Tcruzi_5841	-	8811	11747	hypothetical protein, conserved (pseudogene)	2937	1.315	3.818e-06	4.722	-7.27	6.243	4.512e-07
TcCLB.507129.40	mRNA	TcChr35-S	+	609237	609854	hypothetical protein, conserved	618	1.314	0.0002078	3.916	-5.131	1.732	4.869e-05
TcCLB.507513.30	mRNA	TcChr29-P	+	667537	668037	hypothetical protein, conserved	501	1.314	0.0008839	3.282	-4.409	0.2444	0.0002624
TcCLB.509179.180	mRNA	TcChr17-P	-	168225	169622	zinc-finger protein ZPR1, putative	1398	1.314	1.973e-07	5.614	-9.131	9.757	1.248e-08
TcCLB.506439.9	mRNA	TcChr11-P	+	397483	398676	myosin heavy chain, putative	1194	1.313	0.01562	6.608	-3.485	-3.402	0.007311
TcCLB.507859.101	mRNA	TcChr28-S	-	583996	587652	hypothetical protein, conserved (pseudogene)	3657	1.313	0.035	0.9372	-2.56	-3.471	0.01852
TcCLB.511003.170	mRNA	TcChr34-P	-	364811	365350	hypothetical protein, conserved	540	1.313	1.028e-05	4.203	-6.703	5.149	1.477e-06
TcCLB.511249.10	mRNA	TcChr11-P	-	362060	363025	ADP/ATP mitochondrial carrier protein, putative	966	1.313	2.2e-07	5.886	-9.06	9.585	1.42e-08
TcCLB.511389.40	mRNA	TcChr31-P	+	542023	545217	hypothetical protein, conserved	3195	1.313	8.838e-09	6.833	-11.44	13.57	2.621e-10
TcCLB.511599.40	mRNA	TcChr18-S	+	242332	252780	dispersed gene family protein 1 (DGF-1), putative	10449	1.313	0.000383	4.377	-4.955	0.9612	9.927e-05
TcCLB.511619.5	mRNA	TcChr23-S	-	399960	400592	FtsJ cell division protein, putative (fragment)	633	1.312	2.284e-06	4.74	-7.573	6.881	2.438e-07
TcCLB.506561.20	mRNA	TcChr5-P	+	183259	184206	retrotransposon hot spot protein (RHS, pseudogene), putative	948	1.311	3.442e-05	4.291	-6.049	3.729	6.098e-06
TcCLB.509167.100	mRNA	TcChr32-S	-	837819	840746	valyl-tRNA synthetase, putative	2928	1.311	9.159e-10	7.994	-13.43	16.48	1.461e-11
TcCLB.511377.25	mRNA	Tcruzi_6106	+	3776	4090	elongation factor 1-gamma (EF-1-gamma, pseudogene), putative	315	1.311	0.02992	0.9788	-2.644	-3.191	0.01546
TcCLB.504839.50	mRNA	TcChr7-P	+	247633	248985	nucleosome assembly protein-like protein, putative	1353	1.31	1.644e-06	7.023	-8.255	7.074	1.63e-07
TcCLB.508169.30	mRNA	TcChr20-S	-	47503	48633	hypothetical protein, conserved	1131	1.31	9.932e-07	4.803	-8.087	7.887	8.841e-08
TcCLB.506825.200	mRNA	TcChr27-S	+	625573	627318	hypothetical protein	1746	1.309	4.399e-08	6.445	-10.2	11.54	1.955e-09
TcCLB.506975.20	mRNA	TcChr16-P	-	533878	535002	hypothetical protein, conserved	1125	1.309	5.29e-06	5.216	-7.078	5.752	6.758e-07
TcCLB.509951.30	mRNA	TcChr31-S	+	867690	869144	hypothetical protein, conserved	1455	1.309	3.648e-07	5.878	-8.724	8.971	2.632e-08
TcCLB.503997.19	mRNA	TcChr16-P	+	431147	431711	hypothetical protein, conserved	565	1.308	1.298e-05	4.322	-6.577	4.895	1.934e-06
TcCLB.508207.64	mRNA	TcChr29-S	+	841294	841998	hypothetical protein, conserved	705	1.308	1.808e-06	4.56	-7.714	7.18	1.841e-07
TcCLB.511477.25	mRNA	TcChr41-P	-	62704	66045	hypothetical protein, conserved (pseudogene)	3342	1.308	0.0005816	3.569	-4.616	0.676	0.0001613
TcCLB.506817.50	mRNA	TcChr35-P	+	478709	479110	ribosomal protein L27, putative	402	1.307	1.882e-08	6.667	-10.82	12.58	6.968e-10
TcCLB.503721.10	mRNA	TcChr29-P	-	576037	577107	hypothetical protein, conserved	1071	1.306	1.293e-06	4.731	-7.927	7.605	1.207e-07
TcCLB.506167.20	mRNA	TcChr37-S	-	1097217	1100669	hypothetical protein, conserved	3453	1.306	8.908e-09	7.382	-11.43	13.52	2.67e-10
TcCLB.509037.50	mRNA	TcChr32-P	-	204318	205103	aspartyl-tRNA synthetase, putative	786	1.306	1.174e-06	5.206	-7.985	7.632	1.078e-07
TcCLB.510187.394	mRNA	TcChr37-P	+	1187998	1188690	hypothetical protein, conserved	693	1.306	8.62e-08	5.426	-9.702	10.82	4.543e-09
TcCLB.503893.30	mRNA	TcChr39-S	+	330117	330626	hypothetical protein, conserved	510	1.304	3.072e-06	5.02	-7.399	6.479	3.466e-07
TcCLB.505183.130	mRNA	TcChr26-P	-	592369	593829	sugar transporter, putative	1461	1.304	0.0005845	6.007	-5.29	0.3618	0.0001622
TcCLB.506257.80	mRNA	TcChr14-P	-	433386	433928	hypothetical protein, conserved	543	1.304	8.12e-06	4.468	-6.832	5.41	1.123e-06
TcCLB.508881.54	mRNA	TcChr29-P	-	488388	489104	hypothetical protein, conserved	717	1.304	3.346e-06	4.36	-7.347	6.504	3.857e-07
TcCLB.510339.54	mRNA	TcChr8-P	-	186800	187579	hypothetical protein, conserved	780	1.304	1.539e-07	6.135	-9.308	10.01	9.086e-09
TcCLB.510977.20	mRNA	TcChr23-P	-	117484	118548	hypothetical protein, conserved (pseudogene)	1065	1.304	0.0003276	3.409	-4.902	1.332	8.275e-05
TcCLB.506147.100	mRNA	TcChr39-S	-	1168921	1171146	hypothetical protein, conserved	2226	1.303	3.691e-07	5.579	-8.716	8.98	2.673e-08
TcCLB.506239.60	mRNA	TcChr14-S	-	54559	55176	hypothetical protein, conserved	618	1.303	2.049e-06	4.687	-7.639	7.036	2.137e-07
TcCLB.506621.60	mRNA	TcChr41-P	-	487550	489805	acyl-CoA binding protein, putative	2256	1.302	5.95e-08	6.314	-9.976	11.18	2.834e-09
TcCLB.507031.29	mRNA	TcChr40-P	-	363126	364214	nucleosome assembly protein, putative	1089	1.302	2.816e-07	6.616	-8.965	9.185	1.937e-08
TcCLB.509437.70	mRNA	TcChr15-P	-	269181	270491	hypothetical protein, conserved	1311	1.302	2.69e-09	6.83	-12.43	15.1	5.935e-11
TcCLB.503881.20	mRNA	TcChr33-S	+	733545	734681	GDP-mannose 4,6 dehydratase, putative	1137	1.301	2.447e-06	5.102	-7.531	6.734	2.655e-07
TcCLB.510421.320	mRNA	TcChr40-P	-	1794493	1795536	pyruvate dehydrogenase E1 beta subunit, putative	1044	1.301	1.75e-07	5.692	-9.212	9.883	1.079e-08
TcCLB.510823.70	mRNA	TcChr3-P	+	98868	99197	60S acidic ribosomal protein, putative	330	1.301	7.24e-07	6.084	-8.367	8.072	6.054e-08
TcCLB.511275.10	mRNA	TcChr40-P	+	885190	888102	hypothetical protein, conserved (pseudogene)	2913	1.301	4.618e-09	7.229	-11.97	14.37	1.17e-10
TcCLB.511531.40	mRNA	TcChr35-S	-	252630	254273	chaperonin alpha subunit, putative	1644	1.301	1.969e-07	7.178	-9.305	9.611	1.245e-08
TcCLB.507019.50	mRNA	TcChr32-P	-	251240	251851	hypothetical protein, conserved	612	1.3	2.413e-06	4.603	-7.54	6.847	2.606e-07
TcCLB.509671.64	mRNA	TcChr39-P	+	1784283	1784627	ribosomal protein L36, putative	345	1.3	4.381e-08	6.187	-10.2	11.57	1.941e-09
TcCLB.509569.120	mRNA	TcChr12-P	-	395723	396934	RNA-binding protein, putative	1212	1.299	9.965e-07	5.929	-8.131	7.704	8.875e-08
TcCLB.510187.10	mRNA	TcChr37-P	+	1269292	1271205	hypothetical protein, conserved	1914	1.299	0.003952	2.556	-3.668	-1.291	0.001496
TcCLB.510659.140	mRNA	TcChr39-P	+	1484252	1487371	hypothetical protein, conserved (pseudogene)	3120	1.299	1.293e-07	6.224	-9.422	10.2	7.421e-09
TcCLB.505077.9	mRNA	Tcruzi_6498	+	2831	9826	dispersed gene family protein 1 (DGF-1), putative (fragment)	6996	1.298	0.01582	2.769	-2.985	-2.814	0.007423
TcCLB.511761.50	mRNA	TcChr17-P	-	240216	242246	sodium/hydrogen exchanger, putative (FTP)	2031	1.298	4.223e-07	5.013	-8.63	8.92	3.14e-08
TcCLB.506407.100	mRNA	TcChr36-S	-	1096338	1097480	hypothetical protein, conserved	1143	1.297	2.515e-07	5.707	-8.969	9.439	1.678e-08
TcCLB.508409.110	mRNA	TcChr36-P	-	71875	72663	hypothetical protein, conserved	789	1.297	1.833e-06	5.855	-7.811	6.969	1.87e-07
TcCLB.510357.140	mRNA	TcChr41-P	-	2282280	2282906	hypothetical protein, conserved	627	1.297	0.0004026	3.344	-4.797	1.132	0.0001055
TcCLB.510667.100	mRNA	TcChr39-P	+	1316701	1320357	hypothetical protein, conserved	3657	1.297	4.43e-08	6.393	-10.19	11.54	1.974e-09
TcCLB.506629.100	mRNA	TcChr39-P	-	417278	418651	hypothetical protein	1374	1.296	7.082e-08	5.783	-9.849	11.01	3.522e-09
TcCLB.508693.150	mRNA	TcChr34-P	-	305124	311324	hypothetical protein, conserved	6201	1.295	0.0003367	7.294	-5.765	0.9297	8.537e-05
TcCLB.510105.40	mRNA	TcChr4-S	-	87595	89724	cullin-like protein, putative	2130	1.295	2.055e-07	6.918	-9.164	9.565	1.312e-08
TcCLB.485683.10	mRNA	TcChr32-P	-	827545	828789	RNA-binding protein 42 (RNA-binding motif protein 42), putative	1245	1.294	1.918e-07	8.039	-9.389	9.626	1.206e-08
TcCLB.503881.39	mRNA	TcChr33-S	+	729394	729642	ribosomal protein L38, putative	249	1.294	8.218e-07	5.734	-8.204	7.937	7.053e-08
TcCLB.506211.250	mRNA	TcChr40-S	+	467415	468293	fibrillarin, putative	879	1.294	2.586e-07	5.436	-8.949	9.436	1.739e-08
TcCLB.507517.50	mRNA	TcChr29-P	+	775975	777333	hypothetical protein	1359	1.294	0.0001192	6.384	-6.169	2.141	2.555e-05
TcCLB.507709.90	mRNA	TcChr37-S	+	890445	891911	sterol C-24 reductase, putative	1467	1.294	1.991e-05	4.759	-6.343	4.305	3.201e-06
TcCLB.507711.190	mRNA	TcChr37-S	-	836385	839009	hypothetical protein, conserved	2625	1.294	1.477e-08	6.796	-11.02	12.9	5.037e-10
TcCLB.508153.454	mRNA	TcChr36-P	+	678449	678799	hypothetical protein, conserved	351	1.294	7.117e-07	5.506	-8.294	8.183	5.925e-08
TcCLB.508717.33	mRNA	TcChr37-S	+	493782	495395	mitochondrial chaperone BCS1, putative	1614	1.294	1.685e-07	5.647	-9.242	9.956	1.023e-08
TcCLB.510301.20	mRNA	TcChr20-P	+	280617	281735	fructose-bisphosphate aldolase, glycosomal, putative	1119	1.294	2.718e-07	6.395	-8.915	9.264	1.851e-08
TcCLB.511001.40	mRNA	TcChr38-S	+	132723	134372	hypothetical protein	1650	1.293	8.008e-07	4.916	-8.219	8.153	6.843e-08
TcCLB.505419.20	mRNA	TcChr6-P	+	367493	368350	retrotransposon hot spot protein (RHS, pseudogene), putative	858	1.292	5.1e-05	4.349	-5.844	3.279	9.629e-06
TcCLB.507093.44	mRNA	TcChr39-S	-	41335	41604	dynein light chain, putative	270	1.292	0.0001475	3.74	-5.303	2.205	3.273e-05
TcCLB.507773.34	mRNA	TcChr39-P	-	838177	838431	60S ribosomal protein L37, putative	255	1.292	1.579e-06	6.214	-7.948	7.139	1.549e-07
TcCLB.508837.180	mRNA	TcChr25-S	-	105572	109579	DNA polymerase I alpha catalytic subunit, putative	4008	1.291	5.646e-08	7.567	-10.02	11.16	2.633e-09
TcCLB.510719.240	mRNA	TcChr16-S	+	226569	226889	hypothetical protein, conserved	321	1.291	1.486e-06	4.518	-7.841	7.449	1.431e-07
TcCLB.503681.9	mRNA	TcChr40-P	+	835190	839298	hypothetical protein, conserved	4109	1.29	1.654e-08	6.867	-10.93	12.74	5.862e-10
TcCLB.506443.60	mRNA	TcChr11-P	+	486016	488424	hypothetical protein	2409	1.29	0.0004179	5.453	-5.245	0.775	0.0001104
TcCLB.510359.180	mRNA	TcChr41-P	-	2236749	2239715	hypothetical protein, conserved	2967	1.29	1.987e-05	5.228	-6.421	4.229	3.193e-06
TcCLB.511287.120	mRNA	TcChr40-P	+	473358	474149	40S ribosomal protein S2, putative	792	1.29	1.221e-06	8.067	-8.531	7.417	1.13e-07
TcCLB.506871.100	mRNA	TcChr35-P	-	918699	919481	polypeptide deformylase-like protein, putative	783	1.288	2.822e-06	5.167	-7.448	6.555	3.144e-07
TcCLB.507513.10	mRNA	TcChr29-P	+	662961	664151	hypothetical protein, conserved	1191	1.288	3.228e-06	5.266	-7.37	6.358	3.679e-07
TcCLB.510243.119	mRNA	TcChr8-S	-	286497	287171	hypothetical protein, conserved	675	1.288	5.02e-05	4.156	-5.852	3.329	9.456e-06
TcCLB.510595.20	mRNA	TcChr31-S	+	182872	183726	hypothetical protein, conserved	855	1.288	5.399e-06	5.153	-7.063	5.729	6.921e-07
TcCLB.510755.50	mRNA	TcChr39-S	-	1647503	1648051	ADP-ribosylation factor 1, putative (ARF1)	549	1.288	3.599e-08	6.537	-10.34	11.79	1.536e-09
TcCLB.511183.460	mRNA	Tcruzi_8617	+	125031	135503	dispersed gene family protein 1 (DGF-1), putative	10473	1.288	0.003855	2.95	-3.68	-1.358	0.001454
TcCLB.436083.9	mRNA	TcChr33-P	+	1000523	1001255	hypothetical protein, conserved	733	1.287	3.287e-06	4.41	-7.358	6.514	3.769e-07
TcCLB.506857.20	mRNA	TcChr13-S	-	159151	159960	pyrroline-5-carboxylate reductase, putative (P5CR)	810	1.287	2.377e-05	5.644	-6.547	3.982	3.943e-06
TcCLB.507105.40	mRNA	TcChr35-S	+	462209	462529	60S ribosomal protein L44 (RPL44)	321	1.287	8.38e-06	4.689	-6.815	5.304	1.166e-06
TcCLB.503823.130	mRNA	TcChr16-P	+	278487	281402	hypothetical protein, conserved	2916	1.286	1.973e-08	6.495	-10.79	12.54	7.381e-10
TcCLB.508593.110	mRNA	TcChr6-P	-	28096	29118	arginine N-methyltransferase, putative	1023	1.286	0.001252	3.919	-4.234	-0.1919	0.0003954
TcCLB.511855.20	mRNA	TcChr14-P	-	247108	248982	ubiquitin-like protein, putative	1875	1.286	2.525e-08	6.744	-10.6	12.2	9.982e-10
TcCLB.506445.110	mRNA	TcChr7-P	+	224217	225539	nucleobase transporter, putative	1323	1.285	1.052e-08	7.437	-11.29	13.29	3.335e-10
TcCLB.507817.9	mRNA	TcChr30-S	-	73952	74521	histone H3, putative	570	1.285	0.0007205	3.623	-4.51	0.3678	0.0002068
TcCLB.508321.40	mRNA	TcChr13-S	-	147480	150938	hypothetical protein, conserved	3459	1.285	6.919e-09	8.239	-11.64	13.82	1.931e-10
TcCLB.510719.140	mRNA	TcChr16-S	+	203732	204538	hypothetical protein, conserved	807	1.285	3.886e-06	4.853	-7.26	6.221	4.611e-07
TcCLB.511055.60	mRNA	TcChr3-S	-	20444	20893	hypothetical protein, conserved	450	1.285	0.007035	2.508	-3.379	-1.991	0.002935
TcCLB.504147.60	mRNA	TcChr37-S	+	587217	588017	chaperone DNAJ protein, putative	801	1.284	1.033e-08	6.433	-11.3	13.39	3.245e-10
TcCLB.504257.9	mRNA	TcChr32-P	-	830057	830494	RNA-binding protein 42 (RNA-binding motif protein 42), putative (fragment)	438	1.284	5.404e-06	4.809	-7.063	5.817	6.932e-07
TcCLB.504445.10	mRNA	Tcruzi_6296	+	1460	11755	dispersed gene family protein 1 (DGF-1), putative	10296	1.284	0.004459	2.917	-3.608	-1.489	0.001723
TcCLB.506559.70	mRNA	TcChr34-P	+	669299	669772	hypothetical protein, conserved	474	1.284	4.613e-06	6.358	-7.493	5.847	5.711e-07
TcCLB.507603.10	mRNA	TcChr6-S	-	342385	343968	hypothetical protein, conserved (pseudogene)	1584	1.284	8.548e-06	4.968	-6.803	5.282	1.193e-06
TcCLB.508221.990	mRNA	TcChr41-P	+	1774058	1775362	surface protease GP63 (pseudogene), putative	1305	1.284	0.03077	1.662	-2.629	-3.315	0.01597
TcCLB.510299.50	mRNA	TcChr20-P	+	268696	270450	GPI alpha-mannosyltransferase III (GPI10)	1755	1.284	1.931e-07	6.26	-9.145	9.704	1.217e-08
TcCLB.510645.40	mRNA	TcChr36-P	-	23761	26817	hypothetical protein, conserved (pseudogene)	3057	1.284	3.843e-09	7.419	-12.13	14.6	9.273e-11
TcCLB.447255.10	mRNA	TcChr34-S	+	669324	669797	hypothetical protein, conserved	474	1.283	3.001e-05	6.065	-6.618	3.697	5.2e-06
TcCLB.506211.170	mRNA	TcChr40-S	+	449847	450347	Multiprotein-bridging factor 1, putative (mbf1)	501	1.283	9.667e-08	5.828	-9.62	10.6	5.238e-09
TcCLB.507003.60	mRNA	TcChr39-P	+	1378101	1381085	hypothetical protein, conserved	2985	1.283	9.029e-07	6.861	-8.389	7.773	7.911e-08
TcCLB.510943.26	mRNA	TcChr36-P	-	935526	935774	ribosomal protein L38, putative	249	1.283	1.965e-07	6.647	-9.134	9.62	1.242e-08
TcCLB.507663.60	mRNA	TcChr14-P	-	98706	99899	hypothetical protein, conserved	1194	1.282	5.402e-06	4.747	-7.063	5.841	6.928e-07
TcCLB.509631.45	mRNA	TcChr34-S	+	1051832	1054897	hypothetical protein, conserved (pseudogene)	3066	1.282	0.001852	2.633	-4.041	-0.53	0.000623
TcCLB.510719.180	mRNA	TcChr16-S	+	211211	212992	hypothetical protein, conserved	1782	1.282	2.931e-07	5.512	-8.865	9.276	2.029e-08
TcCLB.509033.40	mRNA	TcChr32-P	-	101811	102500	hypothetical protein, conserved	690	1.281	4.698e-07	5.111	-8.56	8.782	3.576e-08
TcCLB.504163.80	mRNA	TcChr20-S	+	284827	285537	hypothetical protein, conserved	711	1.28	1.785e-06	5.223	-7.722	7.091	1.813e-07
TcCLB.506305.5	mRNA	TcChr39-P	-	788466	790438	hypothetical protein, conserved	1973	1.28	0.0001157	3.642	-5.427	2.486	2.469e-05
TcCLB.511145.46	mRNA	TcChr10-S	-	454976	455248	60S ribosomal protein L37a, putative	273	1.28	4.136e-08	5.756	-10.24	11.7	1.81e-09
TcCLB.506437.10	mRNA	TcChr34-P	-	928705	929229	amastin, putative	525	1.279	2.976e-05	4.692	-6.126	3.867	5.145e-06
TcCLB.507159.60	mRNA	TcChr34-P	-	972695	973324	hypothetical protein, conserved	630	1.279	9.94e-09	6.669	-11.33	13.42	3.099e-10
TcCLB.508811.40	mRNA	TcChr23-S	-	149860	150597	hypothetical protein	738	1.279	0.006097	4.017	-3.606	-2.037	0.002486
TcCLB.507007.74	mRNA	TcChr39-P	-	1118552	1118776	small nuclear ribonucleoprotein Sm-F, putative	225	1.278	0.002419	3.468	-3.915	-0.9511	0.0008528
TcCLB.511317.50	mRNA	TcChr17-P	+	394852	395901	hypothetical protein, conserved	1050	1.278	1.316e-05	5.665	-6.789	4.659	1.964e-06
TcCLB.511725.130	mRNA	TcChr35-P	-	962087	964873	hypothetical protein, conserved	2787	1.278	9.844e-09	6.984	-11.34	13.4	3.056e-10
TcCLB.507007.99	mRNA	TcChr39-P	-	1131010	1131960	mitochondrial carrier protein (pseudogene), putative	951	1.277	6.454e-07	7.155	-8.622	8.166	5.261e-08
TcCLB.507963.44	mRNA	TcChr40-S	-	361164	361736	hypothetical protein, conserved	573	1.276	4.513e-06	4.568	-7.17	6.084	5.546e-07
TcCLB.511719.10	mRNA	TcChr35-P	+	865823	872371	phosphatidylinositol 3-related kinase, putative	6549	1.276	5.699e-08	6.726	-10.01	11.19	2.673e-09
TcCLB.508153.1120	mRNA	TcChr36-P	-	836427	839540	DNA repair helicase, putative	3114	1.275	7.959e-07	6.454	-8.36	7.938	6.787e-08
TcCLB.511801.70	mRNA	TcChr30-S	-	498173	500182	hypothetical protein, conserved	2010	1.275	5.728e-06	5.381	-7.048	5.636	7.422e-07
TcCLB.505183.40	mRNA	TcChr26-P	-	571602	574745	DNA repair and recombination protein RAD54, putative	3144	1.274	7.34e-09	7.267	-11.59	13.77	2.101e-10
TcCLB.506337.50	mRNA	TcChr16-P	+	167202	167798	hypothetical protein, conserved	597	1.274	2.159e-06	5.672	-7.639	6.777	2.275e-07
TcCLB.507895.150	mRNA	TcChr31-P	+	183095	183949	hypothetical protein, conserved	855	1.274	1.024e-05	5.004	-6.705	5.029	1.47e-06
TcCLB.511733.10	mRNA	TcChr32-S	-	780474	781133	aldehyde dehydrogenase, putative	660	1.274	9.55e-07	5.352	-8.111	7.84	8.432e-08
TcCLB.511261.160	mRNA	TcChr40-P	+	1048259	1048831	pyruvate dehydrogenase E1 component alpha subunit, putative	573	1.273	3.1e-06	5.943	-7.525	6.336	3.503e-07
TcCLB.507723.130	mRNA	TcChr37-P	+	88668	90818	eukaryotic translation initiation factor 3 subunit 8, putative	2151	1.272	9.892e-09	7.244	-11.34	13.38	3.076e-10
TcCLB.510911.14	mRNA	TcChr35-S	-	1109272	1110405	hypothetical protein, conserved	1134	1.272	7.899e-05	5.362	-5.83	2.643	1.595e-05
TcCLB.505945.69	mRNA	TcChr12-S	+	185736	186044	hypothetical protein, conserved	309	1.271	0.006223	2.552	-3.441	-1.802	0.002544
TcCLB.506301.60	mRNA	TcChr39-P	-	743518	745680	hypothetical protein	2163	1.271	2.27e-07	6.183	-9.037	9.511	1.481e-08
TcCLB.506943.4	mRNA	TcChr32-S	-	781235	782262	aldehyde dehydrogenase, putative	1028	1.271	7.727e-08	5.839	-9.782	10.88	3.951e-09
TcCLB.510007.70	mRNA	TcChr31-P	+	739066	741741	ATP-dependent zinc metallopeptidase, putative	2676	1.271	7.082e-08	5.631	-9.849	11.06	3.52e-09
TcCLB.511287.110	mRNA	TcChr40-P	+	474416	475429	hypothetical protein, conserved	1014	1.271	2.944e-09	7.212	-12.35	14.94	6.72e-11
TcCLB.506685.40	mRNA	TcChr12-S	+	108305	109267	hypothetical protein, conserved	963	1.27	1.614e-06	5.196	-7.787	7.232	1.591e-07
TcCLB.510763.109	mRNA	TcChr39-S	+	1774246	1774910	rRNA processing protein, putative	665	1.27	4.644e-06	4.429	-7.152	6.069	5.76e-07
TcCLB.511051.39	mRNA	TcChr14-S	-	412307	413128	40S ribosomal protein S4, putative	822	1.27	5.503e-09	7.692	-11.83	14.13	1.449e-10
TcCLB.421057.10	mRNA	Tcruzi_1349	+	42	533	adrenodoxin precursor, putative	492	1.269	0.003387	2.864	-3.744	-1.185	0.001254
TcCLB.510519.40	mRNA	TcChr10-P	-	431538	433118	protein kinase, putative	1581	1.269	1.368e-06	4.782	-7.89	7.529	1.298e-07
TcCLB.511867.90	mRNA	TcChr15-S	-	44998	46005	hypothetical protein, conserved	1008	1.269	4.243e-06	4.63	-7.209	6.143	5.119e-07
TcCLB.504021.74	mRNA	TcChr37-P	+	951632	952423	hypothetical protein, conserved	792	1.268	0.0001446	3.737	-5.314	2.222	3.194e-05
TcCLB.506739.170	mRNA	TcChr3-S	+	60515	60994	hypothetical protein, conserved	480	1.268	3.33e-07	5.246	-8.784	9.131	2.358e-08
TcCLB.508065.40	mRNA	TcChr31-P	+	328934	329350	hypothetical protein, conserved	417	1.268	2.74e-06	5.393	-7.465	6.557	3.033e-07
TcCLB.509179.120	mRNA	TcChr17-P	-	181915	182298	hypothetical protein, conserved	384	1.268	0.0003747	3.446	-4.834	1.161	9.683e-05
TcCLB.504741.4	mRNA	TcChr23-P	-	485097	485895	hypothetical protein, conserved	799	1.267	3.832e-05	4.81	-5.994	3.531	6.892e-06
TcCLB.509029.110	mRNA	TcChr41-P	+	228313	229071	hypothetical protein, conserved	759	1.267	7.695e-08	5.698	-9.787	10.95	3.921e-09
TcCLB.509809.10	mRNA	TcChr40-S	+	1081783	1082676	NADH-ubiquinone oxidoreductase complex I subunit, putative (NDUFS1)	894	1.267	3.884e-06	5.658	-7.306	6.086	4.607e-07
TcCLB.511367.340	mRNA	TcChr5-P	-	91846	93279	mitochondrial processing peptidase alpha subunit, putative	1434	1.267	6.723e-09	6.734	-11.67	13.93	1.855e-10
TcCLB.504147.120	mRNA	TcChr37-S	+	576376	576768	60S ribosomal protein L22, putative	393	1.266	4.345e-09	7.201	-12.03	14.46	1.076e-10
TcCLB.506289.30	mRNA	TcChr29-S	-	488383	489099	hypothetical protein, conserved	717	1.266	9.661e-05	4.127	-5.516	2.549	2.017e-05
TcCLB.506413.30	mRNA	TcChr24-S	+	693301	693639	40S ribosomal protein S33, putative	339	1.266	0.0008866	4.564	-4.66	-0.01899	0.0002633
TcCLB.506637.10	mRNA	TcChr34-S	+	754666	756954	hypothetical protein, conserved	2289	1.266	4.772e-05	5.252	-6.063	3.201	8.924e-06
TcCLB.504105.150	mRNA	TcChr36-P	-	1031772	1034366	importin beta-1 subunit, putative	2595	1.265	3.872e-09	7.787	-12.12	14.58	9.361e-11
TcCLB.506693.10	mRNA	TcChr36-S	+	726008	727033	hypothetical protein	1026	1.265	3.191e-06	4.773	-7.377	6.481	3.629e-07
TcCLB.509011.50	mRNA	TcChr31-S	+	362095	364527	hypothetical protein, conserved	2433	1.265	1.654e-08	6.42	-10.93	12.78	5.855e-10
TcCLB.509047.80	mRNA	TcChr32-P	+	293410	295836	mitochondrial oligo_U binding protein TBRGG1 (pseudogene), putative	2427	1.265	6.657e-08	7.057	-9.897	10.96	3.242e-09
TcCLB.510355.200	mRNA	TcChr41-P	-	2318295	2318861	hypothetical protein, conserved	567	1.265	4.166e-05	4.369	-5.949	3.544	7.61e-06
TcCLB.506739.150	mRNA	TcChr3-S	+	58146	58814	60S ribosomal protein L13a, putative	669	1.264	5.819e-09	8.498	-11.78	14.03	1.556e-10
TcCLB.506885.170	mRNA	TcChr39-S	-	955932	956927	hypothetical protein, conserved	996	1.264	6.825e-06	4.509	-6.929	5.591	9.169e-07
TcCLB.508461.500	mRNA	TcChr39-P	+	1289967	1290404	60S ribosomal protein L27A/L29, putative	438	1.264	0.03676	7.283	-2.942	-4.464	0.01962
TcCLB.509693.200	mRNA	TcChr10-P	+	176553	177080	hypothetical protein, conserved	528	1.264	0.0001205	4.333	-5.406	2.276	2.586e-05
TcCLB.506351.70	mRNA	TcChr30-S	-	99971	103420	hypothetical protein, conserved	3450	1.263	3.73e-07	6.315	-8.71	8.865	2.705e-08
TcCLB.507485.110	mRNA	TcChr34-S	-	955445	957103	hypothetical protein, conserved	1659	1.263	4.113e-08	6.101	-10.25	11.66	1.796e-09
TcCLB.507997.80	mRNA	TcChr6-S	-	23086	23520	hypothetical protein, conserved	435	1.263	0.001216	3.282	-4.249	-0.1119	0.000382
TcCLB.511135.40	mRNA	TcChr10-S	-	378537	378944	hypothetical protein, conserved	408	1.263	2.968e-05	4.044	-6.128	3.961	5.121e-06
TcCLB.511327.20	mRNA	TcChr31-S	+	697603	698331	hypothetical protein (fragment)	729	1.263	0.0004128	4.449	-4.848	0.864	0.0001087
TcCLB.506241.170	mRNA	TcChr39-P	+	1803519	1804271	40S ribosomal protein S6, putative	753	1.262	5.398e-09	7.662	-11.85	14.16	1.412e-10
TcCLB.511183.480	mRNA	Tcruzi_8617	+	138758	142018	hypothetical protein, conserved (pseudogene)	3261	1.262	0.01248	1.811	-3.093	-2.421	0.005658
TcCLB.510363.250	mRNA	TcChr41-P	+	1594209	1596686	trans-sialidase, Group V, putative	2478	1.261	0.01616	1.978	-2.962	-2.707	0.007615
TcCLB.510311.10	mRNA	TcChr36-S	-	872044	873909	hypothetical protein, conserved	1866	1.26	1.601e-07	5.499	-9.28	10.04	9.565e-09
TcCLB.511579.9	mRNA	TcChr33-S	-	131975	132728	fatty acyl CoA syntetase 1, putative	754	1.26	0.001378	3.074	-4.187	-0.2057	0.0004423
TcCLB.506683.30	mRNA	TcChr12-S	-	6288	7022	hypothetical protein, conserved	735	1.259	0.02244	3.921	-2.985	-3.463	0.01111
TcCLB.507049.66	mRNA	TcChr20-P	+	349995	350666	hypothetical protein	672	1.259	3.375e-05	4.069	-6.061	3.828	5.945e-06
TcCLB.507603.50	mRNA	TcChr6-S	-	337279	338781	Mitochondrial Ribosomal Protein of Small Subunit 29, putative (MRPS29)	1503	1.259	2.751e-07	5.57	-8.907	9.361	1.879e-08
TcCLB.503971.40	mRNA	TcChr16-S	+	436195	437313	translation initiation factor 2 subunit, putative	1119	1.258	1.735e-05	4.635	-6.418	4.469	2.721e-06
TcCLB.506739.200	mRNA	TcChr3-S	+	67950	69197	protein phosphatase 2C, putative	1248	1.258	1.858e-08	6.734	-10.83	12.57	6.846e-10
TcCLB.510395.10	mRNA	TcChr28-P	+	46957	47697	ATP synthase F1, alpha subunit, putative (ATPF1A)	741	1.258	1.718e-08	6.409	-10.89	12.73	6.212e-10
TcCLB.507081.50	mRNA	TcChr40-P	-	1901434	1902525	hypothetical protein, conserved	1092	1.257	1.771e-06	5.368	-7.727	7.076	1.795e-07
TcCLB.509945.30	mRNA	TcChr7-P	+	176963	178636	hypothetical protein	1674	1.257	8.57e-08	5.638	-9.706	10.79	4.509e-09
TcCLB.510413.10	mRNA	TcChr40-P	-	1705583	1708705	hypothetical protein, conserved (pseudogene)	3123	1.257	0.0005586	4.127	-4.689	0.545	0.0001541
TcCLB.511725.250	mRNA	TcChr35-P	-	991002	992618	chaperonin containing t-complex protein, putative	1617	1.257	6.587e-09	8.678	-11.68	13.88	1.808e-10
TcCLB.511731.35	mRNA	TcChr32-S	+	868110	868556	hypothetical protein, conserved	447	1.257	1.65e-05	4.419	-6.445	4.602	2.566e-06
TcCLB.509643.80	mRNA	TcChr37-P	-	803518	806487	DNA mismatch repair protein MSH2, putative (MSH2)	2970	1.256	1.262e-08	6.563	-11.15	13.12	4.156e-10
TcCLB.509951.10	mRNA	TcChr31-S	+	865727	866713	nucleolar protein, putative	987	1.256	0.0001253	4.094	-5.387	2.292	2.705e-05
TcCLB.511687.10	mRNA	TcChr24-S	+	393297	394115	Mitochondrial outer membrane protein porin, putative (VDAC)	819	1.256	0.0001498	4.626	-5.401	1.957	3.333e-05
TcCLB.506885.400	mRNA	TcChr39-S	-	1016625	1017689	40 kDa cyclophilin, putative (CYP40)	1065	1.255	2.329e-07	6.42	-9.02	9.441	1.529e-08
TcCLB.508355.431	mRNA	TcChr39-P	-	478304	478468	chaperonin containing t-complex protein, putative (fragment)	165	1.255	0.02057	1.73	-2.839	-2.871	0.01005
TcCLB.511001.9	mRNA	TcChr38-S	+	127975	128760	40S ribosomal protein S3A, putative	786	1.255	3.228e-05	5.501	-6.334	3.617	5.655e-06
TcCLB.506457.40	mRNA	TcChr10-S	+	148710	149405	hypoxanthine-guanine phosphoribosyltransferase, putative	696	1.254	2.121e-06	5.177	-7.618	6.868	2.228e-07
TcCLB.509641.70	mRNA	TcChr37-P	-	836385	839009	hypothetical protein, conserved	2625	1.254	1.068e-07	6.761	-9.552	10.38	5.902e-09
TcCLB.509643.70	mRNA	TcChr37-P	-	806995	807573	Archaic translocase of outer membrane 11 kDa subunit, putative (ATOM11)	579	1.254	3.644e-06	4.86	-7.299	6.287	4.254e-07
TcCLB.506831.40	mRNA	TcChr32-P	-	851847	853154	3-hydroxy-3-methylglutaryl-CoA reductase (HMGR)	1308	1.253	1.121e-07	6.31	-9.52	10.36	6.248e-09
TcCLB.508153.130	mRNA	TcChr36-P	-	612805	613608	enoyl-CoA hydratase, mitochondrial precursor, putative	804	1.253	2.29e-06	5.285	-7.571	6.785	2.451e-07
TcCLB.511051.20	mRNA	TcChr14-S	-	408735	409292	hypothetical protein, conserved	558	1.253	1.619e-05	4.82	-6.456	4.507	2.508e-06
TcCLB.507735.50	mRNA	TcChr34-S	+	805689	811841	hypothetical protein, conserved (pseudogene)	6153	1.252	5.632e-08	7.435	-10.02	11.16	2.624e-09
TcCLB.508371.10	mRNA	TcChr21-S	-	204157	206052	glutamine-dependent carbamoyl-phosphate synthetase (pseudogene), putative (PYR1A-B)	1896	1.252	4.434e-06	5.144	-7.181	5.984	5.42e-07
TcCLB.503589.19	mRNA	TcChr22-S	+	127497	127913	hypothetical protein, conserved	417	1.251	0.04111	1.654	-2.473	-3.607	0.02234
TcCLB.503613.40	mRNA	TcChr27-S	-	340170	340643	pterin-4-alpha-carbinolamine dehydratase, putative	474	1.251	2.746e-05	4.404	-6.169	4.017	4.681e-06
TcCLB.503899.119	mRNA	TcChr29-S	+	693563	694096	trypanothione/tryparedoxin dependent peroxidase 2, putative	534	1.251	2.507e-07	5.928	-8.971	9.407	1.671e-08
TcCLB.508785.4	mRNA	TcChr10-S	-	397926	398582	hypothetical protein, conserved (fragment)	657	1.251	3.859e-07	5.473	-8.688	8.938	2.816e-08
TcCLB.509429.50	mRNA	TcChr6-P	+	348939	351197	retrotransposon hot spot protein (RHS, pseudogene), putative	2259	1.251	0.03905	3.217	-2.518	-3.705	0.02106
TcCLB.509683.117	mRNA	TcChr14-P	-	412233	413054	40S ribosomal protein S4, putative	822	1.251	1.889e-09	8.675	-12.76	15.5	3.728e-11
TcCLB.509967.189	mRNA	TcChr10-S	+	214709	215329	kinesin, putative (fragment)	621	1.251	0.0006121	3.274	-4.591	0.6363	0.000171
TcCLB.510733.50	mRNA	TcChr39-P	-	1139907	1141364	hypothetical protein, conserved	1458	1.251	1.19e-07	7.44	-9.48	10.2	6.698e-09
TcCLB.510735.100	mRNA	TcChr39-P	-	1168818	1169624	hypothetical protein, conserved	807	1.251	2.735e-05	4.438	-6.172	3.961	4.654e-06
TcCLB.511573.58	mRNA	TcChr12-S	+	145599	146760	Nucleolar protein 56, putative (fragment) (NOP56)	1162	1.251	3.347e-08	7.099	-10.39	11.82	1.406e-09
TcCLB.511819.14	mRNA	TcChr13-P	+	304338	304634	small nuclear ribonucleoprotein, putative	297	1.251	3.302e-06	4.71	-7.355	6.437	3.792e-07
TcCLB.511821.70	mRNA	TcChr13-P	+	343349	343972	hypothetical protein, conserved	624	1.251	1.838e-06	5.019	-7.704	7.079	1.876e-07
TcCLB.503847.40	mRNA	TcChr37-P	+	608730	609929	hypothetical protein, conserved	1200	1.25	5.177e-07	5.618	-8.501	8.569	4.002e-08
TcCLB.509655.20	mRNA	TcChr15-P	+	429539	430849	hypothetical protein, conserved (pseudogene)	1311	1.25	0.0035	3.259	-3.73	-1.335	0.001301
TcCLB.509695.170	mRNA	TcChr10-P	+	221997	222566	60S ribosomal protein L9, putative	570	1.25	1.653e-09	8.291	-12.86	15.67	3.201e-11
TcCLB.503527.50	mRNA	TcChr20-S	+	270619	271302	hypothetical protein, conserved	684	1.249	1.757e-05	4.171	-6.411	4.543	2.763e-06
TcCLB.507649.70	mRNA	TcChr19-P	-	171536	172606	nucleolar RNA-binding protein, putative	1071	1.249	3.688e-08	7.334	-10.32	11.69	1.584e-09
TcCLB.509829.20	mRNA	TcChr39-S	-	393750	394466	isovaleryl-coA dehydrogenase, putative	717	1.249	5.511e-05	4.244	-5.804	3.188	1.053e-05
TcCLB.510575.200	mRNA	TcChr8-P	-	270695	272092	chaperone DNAJ protein, putative	1398	1.249	1.591e-07	6.3	-9.285	9.938	9.479e-09
TcCLB.511287.40	mRNA	TcChr40-P	+	488990	489781	40S ribosomal protein S2, putative	792	1.248	4.515e-07	8.145	-8.872	8.57	3.408e-08
TcCLB.503843.10	mRNA	TcChr29-P	+	652993	654600	hypothetical protein, conserved	1608	1.247	6.42e-07	6.052	-8.36	8.231	5.227e-08
TcCLB.509911.100	mRNA	TcChr31-P	+	118516	119145	chaperone DNAJ protein, putative	630	1.247	1.235e-05	4.506	-6.603	4.916	1.828e-06
TcCLB.504427.10	mRNA	TcChr22-S	+	277414	278124	trypanothione synthetase, putative	711	1.246	0.04518	2.153	-2.423	-3.716	0.02485
TcCLB.506529.669	mRNA	TcChr6-S	+	199957	200445	hypothetical protein, conserved	489	1.246	5.824e-05	4.107	-5.775	3.216	1.122e-05
TcCLB.508909.230	mRNA	TcChr17-P	+	460757	461800	calcium-transporting ATPase (pseudogene), putative	1044	1.246	2.064e-06	4.839	-7.635	6.991	2.155e-07
TcCLB.509395.20	mRNA	TcChr1-P	+	4424	17128	phosphatidylinositol kinase related protein, putative	12705	1.246	1.077e-08	8.643	-11.26	13.21	3.471e-10
TcCLB.507251.20	mRNA	TcChr34-P	+	275830	276309	ribosomal protein L21E (60S), putative	480	1.245	8.993e-09	8.362	-11.42	13.47	2.707e-10
TcCLB.511051.50	mRNA	TcChr14-S	-	413401	414222	40S ribosomal protein S4, putative	822	1.245	2.783e-09	7.618	-12.4	14.99	6.252e-11
TcCLB.511261.140	mRNA	TcChr40-P	+	1051196	1051711	60S ribosomal protein L34, putative	516	1.245	2.115e-08	6.958	-10.74	12.42	8.016e-10
TcCLB.504069.90	mRNA	TcChr10-P	-	459381	460667	centromere/microtubule binding protein cbf5, putative	1287	1.244	6.097e-07	6.237	-8.393	8.265	4.908e-08
TcCLB.508153.920	mRNA	TcChr36-P	+	775645	777480	choline/ethanolamine phosphotransferase, putative	1836	1.244	1.564e-07	5.931	-9.296	10.01	9.279e-09
TcCLB.508919.140	mRNA	TcChr17-P	+	613050	615338	hypothetical protein, conserved	2289	1.244	5.494e-09	7.323	-11.83	14.15	1.444e-10
TcCLB.510265.100	mRNA	TcChr36-P	-	872133	873998	hypothetical protein, conserved	1866	1.244	1.264e-06	5.535	-7.942	7.479	1.174e-07
TcCLB.510299.10	mRNA	TcChr20-P	+	261551	262498	hypothetical protein, conserved	948	1.243	2.241e-06	5.25	-7.584	6.82	2.386e-07
TcCLB.503749.5	mRNA	TcChr35-S	-	293618	293944	pyrroline-5-carboxylate synthetase-like protein, putative (fragment)	327	1.242	6.916e-05	4.563	-5.687	2.859	1.37e-05
TcCLB.507907.55	mRNA	TcChr7-S	-	65892	66905	ATP-dependent DEAD/H RNA helicase (pseudogene), putative	1014	1.242	0.0002738	3.82	-4.991	1.478	6.728e-05
TcCLB.511281.40	mRNA	TcChr40-P	-	647893	649035	mevalonate-diphosphate decarboxylase, putative	1143	1.242	2.471e-07	6.321	-8.98	9.377	1.642e-08
TcCLB.511649.80	mRNA	TcChr21-P	+	293542	297096	myosin heavy chain, putative	3555	1.242	1.069e-06	5.863	-8.042	7.634	9.649e-08
TcCLB.503733.50	mRNA	TcChr19-P	-	269077	269997	hypothetical protein, conserved (pseudogene)	921	1.241	5.095e-06	4.644	-7.099	5.925	6.423e-07
TcCLB.508411.60	mRNA	TcChr36-P	-	135549	136733	hypothetical protein, conserved	1185	1.24	1.257e-05	5	-6.593	4.754	1.867e-06
TcCLB.510091.100	mRNA	TcChr40-S	-	1801075	1801941	hypothetical protein, conserved	867	1.24	6.254e-06	4.92	-6.979	5.613	8.25e-07
TcCLB.510225.30	mRNA	TcChr39-P	-	450893	451516	hypothetical protein, conserved	624	1.24	7.997e-07	5.255	-8.22	8.079	6.83e-08
TcCLB.511145.50	mRNA	TcChr10-S	-	457152	457742	vacuolar ATP synthase, putative	591	1.24	7.311e-08	6.164	-9.824	10.93	3.674e-09
TcCLB.481435.9	mRNA	TcChr37-P	-	1106539	1108087	clathrin heavy chain, putative	1549	1.239	1.601e-07	6.332	-9.278	9.931	9.588e-09
TcCLB.482471.10	mRNA	TcChr10-S	-	397393	397749	hypothetical protein, conserved	357	1.239	2.566e-06	4.773	-7.503	6.719	2.811e-07
TcCLB.508637.140	mRNA	TcChr10-P	+	67790	69043	hypothetical protein, conserved	1254	1.239	8.79e-07	5.386	-8.161	7.983	7.658e-08
TcCLB.509437.40	mRNA	TcChr15-P	-	279068	280243	heat shock protein DNAJ, putative	1176	1.239	9.014e-08	6.75	-9.672	10.59	4.787e-09
TcCLB.511469.100	mRNA	TcChr38-S	-	44538	45644	2-oxoisovalerate dehydrogenase beta subunit, mitochondrial precursor, putative	1107	1.239	8.104e-06	5.445	-6.905	5.206	1.12e-06
TcCLB.506177.50	mRNA	TcChr14-P	-	54566	58237	hypothetical protein, conserved	3672	1.238	1.092e-08	7.597	-11.25	13.22	3.528e-10
TcCLB.510359.260	mRNA	TcChr41-P	-	2222113	2222571	mitochondrial import inner membrane translocase subunit TIM17, putative	459	1.238	6.537e-06	4.526	-6.953	5.659	8.718e-07
TcCLB.511211.220	mRNA	TcChr30-S	-	696464	698506	heat shock protein 70, putative	2043	1.238	3.954e-08	6.16	-10.27	11.7	1.713e-09
TcCLB.511725.80	mRNA	TcChr35-P	-	947041	953823	hypothetical protein	6783	1.237	5.721e-08	8.395	-10	11.11	2.7e-09
TcCLB.508579.20	mRNA	TcChr30-P	-	55746	56129	hypothetical protein, conserved	384	1.236	0.001048	3.85	-4.356	-0.124	0.0003208
TcCLB.510355.150	mRNA	TcChr41-P	+	2324351	2327020	retrotransposon hot spot protein (RHS, pseudogene), putative	2670	1.236	2.2e-05	4.84	-6.289	4.165	3.602e-06
TcCLB.509567.40	mRNA	TcChr12-P	-	350451	350825	nuclear transport factor 2, putative	375	1.235	0.0001507	5.952	-5.821	1.864	3.358e-05
TcCLB.510667.90	mRNA	TcChr39-P	+	1320635	1323283	hypothetical protein, conserved	2649	1.235	4.293e-06	5.758	-7.31	5.934	5.202e-07
TcCLB.511303.90	mRNA	TcChr17-S	-	216597	219728	hypothetical protein, conserved	3132	1.235	1.714e-06	5.493	-7.747	7.083	1.722e-07
TcCLB.508545.20	mRNA	TcChr19-P	-	394730	395194	hypothetical protein, conserved	465	1.234	0.001428	3.196	-4.169	-0.2947	0.0004612
TcCLB.509719.60	mRNA	TcChr15-P	-	26439	26939	hypothetical protein	501	1.234	0.00103	3.879	-4.332	-0.07151	0.0003144
TcCLB.511589.260	mRNA	TcChr18-S	-	135480	135869	glycyl-tRNA synthetase, putative	390	1.234	0.0007463	3.634	-4.492	0.3408	0.0002157
TcCLB.506041.50	mRNA	TcChr40-P	-	1828299	1829147	cytochrome c oxidase assembly protein, putative	849	1.233	0.005582	2.953	-3.496	-1.72	0.002239
TcCLB.507967.30	mRNA	TcChr35-P	+	640186	640731	hypothetical protein, conserved (fragment)	546	1.233	1.533e-05	4.974	-6.486	4.532	2.352e-06
TcCLB.509011.90	mRNA	TcChr31-S	+	374781	375824	lipase, putative	1044	1.233	8.987e-05	4.461	-5.552	2.626	1.855e-05
TcCLB.510759.100	mRNA	TcChr39-S	-	1690456	1691964	hypothetical protein, conserved	1509	1.233	1.351e-07	5.784	-9.394	10.19	7.805e-09
TcCLB.505931.40	mRNA	TcChr30-S	-	70951	71520	histone H3, putative	570	1.232	0.0007258	3.724	-4.506	0.315	0.0002086
TcCLB.506883.30	mRNA	TcChr39-P	-	892900	894024	ribosome-interacting GTPase 2, putative	1125	1.232	1.611e-07	6.252	-9.273	9.931	9.679e-09
TcCLB.506983.48	mRNA	TcChr11-P	-	324076	324420	calpain-like cysteine peptidase, putative	345	1.232	1.847e-07	7.66	-9.207	9.652	1.155e-08
TcCLB.507389.60	mRNA	TcChr31-S	+	118664	119293	chaperone DNAJ protein, putative	630	1.232	5.408e-05	4.23	-5.813	3.213	1.031e-05
TcCLB.507547.30	mRNA	TcChr23-S	-	331600	332994	Mitochondrial-processing peptidase subunit alpha (MPPA)	1395	1.232	1.504e-07	6.056	-9.324	10.04	8.83e-09
TcCLB.510877.30	mRNA	TcChr34-S	-	531764	532456	hypothetical protein, conserved	693	1.232	1.07e-08	7.601	-11.27	13.25	3.435e-10
TcCLB.511277.486	mRNA	TcChr40-P	-	716048	716383	hypothetical protein, conserved	336	1.232	9.785e-05	3.819	-5.509	2.623	2.046e-05
TcCLB.511847.80	mRNA	TcChr14-P	+	185040	185729	hypothetical protein, conserved	690	1.232	4.264e-05	4.771	-5.936	3.391	7.832e-06
TcCLB.506559.480	mRNA	TcChr34-P	+	570420	570803	hypothetical protein, conserved	384	1.231	3.908e-05	3.976	-5.984	3.642	7.047e-06
TcCLB.510439.10	mRNA	TcChr30-P	-	696411	697286	heat shock protein 70, putative	876	1.231	4.967e-06	4.715	-7.114	5.952	6.224e-07
TcCLB.510819.60	mRNA	TcChr3-P	-	34327	35751	ATP-dependent protease ATPase subunit HslU1, putative (HslU1)	1425	1.231	1.7e-08	6.189	-10.9	12.75	6.112e-10
TcCLB.506813.170	mRNA	Tcruzi_5397	+	50219	53929	hypothetical protein, conserved (pseudogene)	3711	1.23	0.0009345	3.304	-4.381	0.1236	0.0002802
TcCLB.509859.40	mRNA	TcChr22-P	+	521328	523082	cytosolic leucyl aminopeptidase, putative	1755	1.23	1.545e-07	6.714	-9.304	9.955	9.158e-09
TcCLB.511339.20	mRNA	TcChr31-S	+	682407	683246	C-5 sterol desaturase, putative	840	1.23	1.414e-06	4.922	-7.87	7.466	1.351e-07
TcCLB.458015.4	mRNA	TcChr16-S	+	372933	373763	hypothetical protein, conserved	831	1.229	6.235e-05	5.041	-5.831	2.902	1.214e-05
TcCLB.506007.20	mRNA	TcChr20-P	+	141653	142138	RNA editing complex protein MP18, putative	486	1.229	1.158e-05	4.794	-6.638	4.918	1.697e-06
TcCLB.506605.174	mRNA	TcChr11-S	+	152771	154510	hypothetical protein, conserved	1740	1.229	0.04658	1.565	-2.406	-3.695	0.02576
TcCLB.507993.220	mRNA	TcChr40-S	-	672640	673023	ARF-like 2-binding protein, putative	384	1.229	0.001425	3.652	-4.17	-0.4045	0.0004596
TcCLB.508319.70	mRNA	TcChr10-P	-	389529	390050	40S ribosomal protein S11, putative	522	1.229	1.776e-08	7.794	-10.87	12.59	6.473e-10
TcCLB.510533.80	mRNA	TcChr13-S	+	343301	343933	hypothetical protein, conserved	633	1.229	4.561e-06	5.022	-7.163	5.983	5.626e-07
TcCLB.509161.135	mRNA	TcChr35-P	-	1104294	1104632	hypothetical protein, conserved	339	1.228	4.763e-06	4.727	-7.137	5.997	5.941e-07
TcCLB.509261.30	mRNA	TcChr31-P	+	408924	410120	3,2-trans-enoyl-CoA isomerase, mitochondrial precursor, putative	1197	1.228	1.391e-06	5.821	-7.88	7.312	1.325e-07
TcCLB.407335.18	mRNA	TcChr39-P	-	1099248	1099913	hypothetical protein, conserved	666	1.227	0.0002182	4.479	-5.145	1.564	5.152e-05
TcCLB.504835.20	mRNA	TcChr31-S	-	101453	103492	3-methylcrotonyl-CoA carboxylase, putative	2040	1.227	6.571e-08	5.935	-9.907	11.1	3.186e-09
TcCLB.509109.145	mRNA	TcChr21-P	-	161131	162003	hypothetical protein, conserved (pseudogene)	873	1.227	0.0004144	3.362	-4.783	1.084	0.0001092
TcCLB.510897.10	mRNA	TcChr30-P	+	514037	516469	cullin 2, putative	2433	1.227	0.0001388	6.287	-5.949	1.943	3.051e-05
TcCLB.509955.50	mRNA	TcChr31-S	+	881595	881918	hypothetical protein, conserved	324	1.226	0.0388	1.214	-2.504	-3.476	0.02089
TcCLB.507993.150	mRNA	TcChr40-S	-	690417	691415	hypothetical protein, conserved	999	1.225	5.242e-08	6.335	-10.07	11.35	2.407e-09
TcCLB.508547.50	mRNA	TcChr19-P	+	421498	422097	maoC-like dehydratase, putative	600	1.225	3.741e-05	5.178	-6.086	3.472	6.716e-06
TcCLB.510729.70	mRNA	TcChr39-P	-	993207	993959	proteasome alpha 1 subunit, putative	753	1.225	1.538e-07	6.197	-9.309	9.995	9.076e-09
TcCLB.505957.20	mRNA	Tcruzi_6751	-	1581	11957	dispersed gene family protein 1 (DGF-1, pseudogene), putative	10377	1.224	0.01839	3.981	-3.055	-3.227	0.008838
TcCLB.509997.30	mRNA	TcChr36-P	+	305953	306387	tryparedoxin 1, putative (TXN1)	435	1.224	5.579e-05	8.045	-6.679	2.926	1.068e-05
TcCLB.510689.30	mRNA	TcChr34-P	-	110156	110812	proteasome beta 7 subunit, putative	657	1.224	9.442e-08	6.119	-9.638	10.62	5.074e-09
TcCLB.510743.80	mRNA	TcChr39-S	+	1472622	1473800	hypothetical protein, conserved	1179	1.224	3.561e-06	4.617	-7.312	6.363	4.145e-07
TcCLB.511289.100	mRNA	TcChr40-P	-	435615	437627	hypothetical protein, conserved	2013	1.224	5.721e-08	6.684	-10.01	11.2	2.687e-09
TcCLB.504443.10	mRNA	Tcruzi_6295	-	4598	5992	cysteine peptidase, Clan CA, family C19, putative	1395	1.223	5.285e-07	5.714	-8.486	8.521	4.114e-08
TcCLB.506491.20	mRNA	TcChr5-P	-	19173	29804	myosin heavy chain, putative	10632	1.223	2.64e-07	8.207	-9.112	9.202	1.787e-08
TcCLB.508197.10	mRNA	TcChr8-P	-	151616	152194	60S ribosomal protein L11, putative	579	1.222	1.394e-08	9.101	-11.07	12.89	4.698e-10
TcCLB.509023.180	mRNA	TcChr41-P	+	139905	142973	kinesin, putative	3069	1.222	3.164e-08	6.553	-10.43	11.97	1.316e-09
TcCLB.509965.250	mRNA	TcChr32-S	+	342062	345100	ubiquitin fusion degradation protein 2, putative	3039	1.222	2.732e-08	6.535	-10.54	12.13	1.097e-09
TcCLB.509965.420	mRNA	TcChr32-S	+	307014	307418	hypothetical protein, conserved	405	1.222	2.757e-05	4.908	-6.167	3.853	4.702e-06
TcCLB.506211.240	mRNA	TcChr40-S	+	466358	467005	hypothetical protein, conserved	648	1.221	2.286e-06	6.309	-7.73	6.646	2.443e-07
TcCLB.506817.30	mRNA	TcChr35-P	+	474677	475078	ribosomal protein L27, putative	402	1.221	1.199e-07	6.35	-9.473	10.27	6.787e-09
TcCLB.467287.30	mRNA	TcChr15-P	-	312347	312928	ATPase beta subunit, putative	582	1.22	1.831e-07	6.291	-9.18	9.748	1.143e-08
TcCLB.507623.140	mRNA	TcChr12-P	-	276229	277596	endonuclease G, putative	1368	1.22	3.391e-06	4.928	-7.339	6.369	3.918e-07
TcCLB.507851.70	mRNA	TcChr22-P	+	564620	565111	hypothetical protein	492	1.22	3.304e-07	5.758	-8.789	9.133	2.335e-08
TcCLB.511145.43	mRNA	TcChr10-S	-	453987	454724	proteasome subunit alpha type-5, putative	738	1.22	2.124e-06	5.918	-7.621	6.764	2.233e-07
TcCLB.511211.80	mRNA	TcChr30-S	+	667896	668852	hypothetical protein, conserved	957	1.22	5.348e-07	5.472	-8.477	8.549	4.186e-08
TcCLB.511469.20	mRNA	TcChr38-S	-	56976	57338	hypothetical protein, conserved	363	1.22	4.712e-07	5.361	-8.558	8.715	3.591e-08
TcCLB.505317.9	mRNA	Tcruzi_6575	-	2	1669	trans-sialidase, putative (fragment)	1668	1.219	1.675e-05	4.877	-6.437	4.489	2.611e-06
TcCLB.510055.30	mRNA	TcChr17-S	+	523920	526091	hypothetical protein, conserved	2172	1.219	0.01079	2.899	-3.172	-2.488	0.004795
TcCLB.504147.260	mRNA	TcChr37-S	+	539011	540384	hypothetical protein, conserved	1374	1.218	4.27e-07	5.749	-8.622	8.775	3.185e-08
TcCLB.511665.15	mRNA	TcChr30-P	+	849694	852630	dispersed gene family protein 1 (DGF-1), putative (fragment)	2937	1.218	0.02974	2.154	-2.647	-3.361	0.01535
TcCLB.506559.380	mRNA	TcChr34-P	+	597128	597673	centrin, putative	546	1.217	7.315e-07	5.761	-8.276	8.114	6.137e-08
TcCLB.508441.80	mRNA	TcChr23-P	-	331600	332994	Mitochondrial-processing peptidase subunit alpha (MPPA)	1395	1.217	1.073e-07	6.227	-9.548	10.44	5.941e-09
TcCLB.508641.240	mRNA	TcChr26-P	-	468680	469477	hypothetical protein, conserved	798	1.217	2.09e-05	4.249	-6.317	4.372	3.386e-06
TcCLB.511475.50	mRNA	TcChr41-P	-	50520	60872	dispersed gene family protein 1 (DGF-1), putative	10353	1.217	0.001412	3.864	-4.175	-0.4007	0.0004544
TcCLB.506435.270	mRNA	TcChr34-P	+	884893	888534	dihydroxyacetone phosphate acyltransferase, putative (DAT)	3642	1.216	3.44e-08	7.072	-10.37	11.8	1.449e-09
TcCLB.507053.10	mRNA	TcChr34-P	-	192043	192489	50S ribosomal protein L7Ae, putative	447	1.216	1.011e-06	6.144	-8.075	7.649	9.042e-08
TcCLB.508375.89	mRNA	TcChr21-S	-	178401	178832	fucose kinase, putative (fragment)	432	1.216	0.02704	1.544	-2.696	-3.175	0.01378
TcCLB.510311.190	mRNA	TcChr36-S	-	823562	825049	hypothetical protein, conserved	1488	1.216	3.632e-06	4.804	-7.301	6.305	4.237e-07
TcCLB.511825.40	mRNA	TcChr13-P	-	396565	397014	centrin-4, putative (Centrin4)	450	1.216	6.337e-08	5.773	-9.932	11.16	3.055e-09
TcCLB.503869.40	mRNA	TcChr9-P	+	484922	486511	pumilio/PUF RNA binding protein 9, putative (PUF9)	1590	1.215	2.937e-05	5.411	-6.24	3.717	5.053e-06
TcCLB.504069.70	mRNA	TcChr10-P	-	457098	457688	vacuolar ATP synthase, putative	591	1.215	5.786e-08	6.181	-9.996	11.23	2.738e-09
TcCLB.506807.30	mRNA	TcChr16-P	+	424215	425192	hypothetical protein, conserved	978	1.215	0.0002466	4.156	-5.044	1.51	5.953e-05
TcCLB.506989.150	mRNA	TcChr36-P	-	173751	175127	hypothetical protein, conserved	1377	1.215	1.112e-06	5.271	-8.018	7.676	1.011e-07
TcCLB.508461.380	mRNA	TcChr39-P	+	1273548	1274015	calmodulin, putative	468	1.215	3.058e-06	7.242	-7.811	6.282	3.446e-07
TcCLB.508949.20	mRNA	TcChr5-S	-	105414	106040	hypothetical protein, conserved	627	1.215	0.008067	3.002	-3.311	-2.177	0.003435
TcCLB.506529.120	mRNA	TcChr6-S	-	49245	51047	hypothetical protein	1803	1.214	4.955e-07	5.827	-8.527	8.592	3.809e-08
TcCLB.508153.1140	mRNA	TcChr36-P	-	842157	842711	hypothetical protein, conserved	555	1.214	6.286e-06	4.974	-6.976	5.6	8.304e-07
TcCLB.503847.20	mRNA	TcChr37-P	+	611932	615435	myosin heavy chain, putative	3504	1.213	2.255e-07	6.02	-9.044	9.547	1.462e-08
TcCLB.511531.30	mRNA	TcChr35-S	-	249958	251652	hypothetical protein, conserved	1695	1.213	0.01234	2.369	-3.099	-2.496	0.005585
TcCLB.511805.29	mRNA	TcChr30-S	+	539369	540177	2,3-bisphosphoglycerate-independent phosphoglycerate mutase, putative	809	1.213	0.001568	3.566	-4.123	-0.5098	0.0005134
TcCLB.506605.160	mRNA	TcChr11-S	+	158201	159649	histone acetyltransferase, putative	1449	1.212	0.004067	2.997	-3.654	-1.323	0.001547
TcCLB.511577.140	mRNA	TcChr33-S	-	174337	175026	hypothetical protein, conserved	690	1.212	0.0001649	4.683	-5.269	1.862	3.729e-05
TcCLB.511631.9	mRNA	TcChr37-P	+	678353	680050	hypothetical protein, conserved (fragment)	1698	1.212	0.0001138	4.215	-5.436	2.357	2.42e-05
TcCLB.470687.9	mRNA	TcChr25-P	+	316068	317022	hypothetical protein, conserved	955	1.211	0.01356	3.19	-3.068	-2.741	0.006221
TcCLB.509317.60	mRNA	TcChr23-P	-	419902	421161	RNA-binding protein, putative	1260	1.211	1.651e-05	7.085	-7.05	4.323	2.569e-06
TcCLB.511621.220	mRNA	TcChr23-S	-	457119	457862	esterase, putative	744	1.211	0.008887	3.074	-3.276	-2.316	0.003835
TcCLB.504233.10	mRNA	TcChr29-P	+	106338	108059	surface protease GP63, putative	1722	1.21	0.001389	4.361	-4.229	-0.4653	0.0004466
TcCLB.508827.70	mRNA	TcChr30-P	+	643340	643930	40S ribosomal protein S17, putative	591	1.21	5.434e-06	7.44	-7.63	5.591	6.979e-07
TcCLB.409101.9	mRNA	TcChr34-S	-	240512	241579	hypothetical protein, conserved (fragment)	1068	1.209	0.0005112	3.193	-4.678	0.8271	0.0001393
TcCLB.503821.5	mRNA	TcChr14-S	-	394534	394776	hypothetical protein, conserved	243	1.209	0.0008501	3.543	-4.428	0.2174	0.0002509
TcCLB.504827.60	mRNA	TcChr16-P	+	319157	321883	hypothetical protein, conserved	2727	1.209	3.651e-07	5.273	-8.723	9.036	2.64e-08
TcCLB.509267.40	mRNA	TcChr35-S	+	640186	640797	hypothetical protein, conserved	612	1.209	4.812e-07	5.418	-8.547	8.688	3.671e-08
TcCLB.509979.95	mRNA	TcChr33-S	+	842409	842792	60S ribosomal protein L35, putative	384	1.209	7.83e-08	6.513	-9.773	10.79	4.018e-09
TcCLB.511245.150	mRNA	TcChr11-P	-	292106	293008	fatty acid elongase, putative	903	1.209	2.727e-06	5.778	-7.468	6.485	3.014e-07
TcCLB.508909.140	mRNA	TcChr17-P	+	439265	440278	hypothetical protein, conserved	1014	1.208	3.782e-06	5.312	-7.276	6.162	4.461e-07
TcCLB.511003.30	mRNA	TcChr34-P	-	389600	396142	mitochondrial RNA binding complex 1 subunit, putative (REH2)	6543	1.208	8.838e-09	8.497	-11.44	13.5	2.625e-10
TcCLB.503395.50	mRNA	TcChr14-P	-	78693	79118	40S ribosomal protein S12, putative	426	1.207	5.721e-08	6.905	-10	11.17	2.702e-09
TcCLB.503453.64	mRNA	TcChr38-S	+	95115	95354	hypothetical protein, conserved	240	1.207	1.533e-05	4.565	-6.486	4.638	2.351e-06
TcCLB.510699.100	mRNA	TcChr38-P	+	625002	625727	hypothetical protein	726	1.207	0.007764	2.066	-3.33	-1.944	0.003286
TcCLB.503897.10	mRNA	TcChr12-S	-	326033	328042	hypothetical protein	2010	1.206	1.696e-07	5.887	-9.238	9.901	1.031e-08
TcCLB.506517.149	mRNA	TcChr17-S	+	459641	459934	hypothetical protein, conserved	294	1.206	1.153e-05	5.303	-6.677	4.795	1.689e-06
TcCLB.511809.10	mRNA	TcChr13-P	-	104634	106124	hypothetical protein	1491	1.206	4.226e-05	4.384	-5.941	3.472	7.749e-06
TcCLB.470169.9	mRNA	TcChr5-S	-	162278	162799	hypothetical protein, conserved	522	1.205	0.0002431	3.868	-5.051	1.591	5.851e-05
TcCLB.506127.20	mRNA	TcChr39-S	+	629435	631171	Nuclear RNA export factor (MEX67)	1737	1.205	2.275e-06	5.278	-7.576	6.791	2.426e-07
TcCLB.508461.30	mRNA	TcChr39-P	-	1174861	1175679	3-demethylubiquinone-9 3-methyltransferase, putative	819	1.205	4.285e-06	5.019	-7.202	6.086	5.189e-07
TcCLB.508693.160	mRNA	TcChr34-P	-	303770	304384	hypothetical protein, conserved	615	1.205	7.943e-07	5.302	-8.225	8.104	6.766e-08
TcCLB.508815.20	mRNA	TcChr30-P	-	246940	248586	hypothetical protein, conserved	1647	1.205	2.535e-05	4.858	-6.212	4.01	4.263e-06
TcCLB.510359.160	mRNA	TcChr41-P	-	2244410	2245333	hypothetical protein, conserved	924	1.205	8.168e-05	4.085	-5.603	2.825	1.656e-05
TcCLB.510629.430	mRNA	TcChr28-P	+	638334	638867	prefoldin subunit, putative	534	1.205	0.0001605	4.108	-5.261	2.027	3.61e-05
TcCLB.504741.180	mRNA	TcChr23-P	-	451990	452727	hypothetical protein, conserved	738	1.204	5.071e-06	5.309	-7.102	5.789	6.387e-07
TcCLB.506191.39	mRNA	TcChr36-P	+	1158920	1169344	dispersed gene family protein 1 (DGF-1), putative	10425	1.204	0.0002464	4.415	-5.083	1.411	5.948e-05
TcCLB.506823.20	mRNA	Tcruzi_5398	-	1	2706	retrotransposon hot spot protein (RHS, pseudogene), putative	2706	1.204	0.04753	0.849	-2.395	-3.631	0.02637
TcCLB.509129.10	mRNA	TcChr24-S	+	288827	289645	Mitochondrial outer membrane protein porin, putative (VDAC)	819	1.204	7.061e-07	6.015	-8.299	8.093	5.868e-08
TcCLB.509613.10	mRNA	TcChr19-P	-	116913	117614	hypothetical protein, conserved	702	1.204	0.0001199	4.384	-5.409	2.293	2.572e-05
TcCLB.504109.140	mRNA	TcChr39-P	-	15937	16329	DNA-directed RNA polymerase I subunit, putative	393	1.203	3.314e-06	4.784	-7.353	6.43	3.812e-07
TcCLB.510729.80	mRNA	TcChr39-P	-	991639	992691	Mitochondrial import receptor subunit ATOM40, putative (ATOM40)	1053	1.203	2.035e-07	6.143	-9.111	9.643	1.295e-08
TcCLB.510759.120	mRNA	TcChr39-S	-	1696515	1697408	rieske iron-sulfur protein, mitochondrial precursor, putative (RISP)	894	1.203	2.008e-07	6.619	-9.12	9.598	1.275e-08
TcCLB.503657.70	mRNA	TcChr41-P	+	181797	184346	tyrosine phosphatase, putative	2550	1.202	7.067e-05	5.937	-6.034	2.701	1.404e-05
TcCLB.503973.40	mRNA	TcChr41-P	-	791817	802151	dispersed gene family protein 1 (DGF-1), putative	10335	1.202	0.02297	3.486	-2.895	-3.404	0.01141
TcCLB.504103.30	mRNA	TcChr37-S	+	612660	616163	myosin heavy chain, putative	3504	1.202	3.482e-06	5.387	-7.324	6.257	4.042e-07
TcCLB.506265.120	mRNA	TcChr34-S	+	863982	865697	hypothetical protein, conserved	1716	1.202	1.652e-06	5.441	-7.772	7.168	1.641e-07
TcCLB.506629.90	mRNA	TcChr39-P	-	419131	419538	hypothetical protein, conserved	408	1.202	0.003099	3.391	-3.786	-1.23	0.001135
TcCLB.507513.60	mRNA	TcChr29-P	+	673186	673635	40S ribosomal protein S16, putative	450	1.201	6.599e-08	6.992	-9.903	10.98	3.208e-09
TcCLB.508257.180	mRNA	TcChr34-P	-	218443	219342	hypothetical protein, conserved	900	1.201	4.132e-06	5.534	-7.224	6.007	4.959e-07
TcCLB.509261.20	mRNA	TcChr31-P	+	406839	408680	aminopeptidase, putative	1842	1.201	2.076e-07	5.569	-9.097	9.699	1.329e-08
TcCLB.510055.140	mRNA	TcChr17-S	+	498763	499605	hypothetical protein, conserved	843	1.201	2.011e-05	4.259	-6.338	4.388	3.236e-06
TcCLB.511001.18	mRNA	TcChr38-S	+	129067	129852	40S ribosomal protein S3A, putative	786	1.201	5.005e-05	5.027	-5.92	3.139	9.417e-06
TcCLB.485889.4	mRNA	TcChr24-S	+	378081	378425	hypothetical protein, conserved	345	1.2	0.0004876	3.212	-4.703	0.9108	0.0001317
TcCLB.506403.9	mRNA	TcChr26-P	-	671008	672620	hypothetical protein, conserved (fragment)	1613	1.2	3.373e-07	5.833	-8.775	9.043	2.397e-08
TcCLB.508307.200	mRNA	TcChr37-S	+	623763	624425	hypothetical protein, conserved	663	1.2	5.312e-06	4.522	-7.072	5.887	6.791e-07
TcCLB.508601.100	mRNA	TcChr30-P	-	482114	484222	hypothetical protein, conserved	2109	1.2	2.61e-07	6.334	-8.942	9.301	1.761e-08
TcCLB.464879.9	mRNA	TcChr10-P	+	76759	77775	ribonuclease L inhibitor, putative (fragment)	1017	1.199	0.0002027	4.382	-5.144	1.665	4.72e-05
TcCLB.510187.199	mRNA	TcChr37-P	+	1229345	1230079	hypothetical protein, conserved	735	1.199	6.433e-05	4.33	-5.725	3.022	1.257e-05
TcCLB.510719.200	mRNA	TcChr16-S	+	214250	217873	telomerase reverse transcriptase, putative (TERT)	3624	1.199	3.803e-07	5.686	-8.698	8.92	2.765e-08
TcCLB.511115.10	mRNA	TcChr23-S	-	250489	253574	hypothetical protein, conserved	3086	1.199	9.84e-07	5.782	-8.092	7.741	8.746e-08
TcCLB.511545.20	mRNA	TcChr35-S	+	488344	488799	ribosomal protein L27, putative	456	1.199	2.324e-08	7.48	-10.66	12.26	9.024e-10
TcCLB.506241.124	mRNA	TcChr39-P	+	1808447	1817617	ankyrin repeat protein, putative	9171	1.198	1.44e-07	7.156	-9.353	9.982	8.388e-09
TcCLB.507089.260	mRNA	TcChr35-S	-	240192	241325	CYC2-like cyclin, putative	1134	1.198	1.039e-05	4.647	-6.698	5.051	1.494e-06
TcCLB.507093.69	mRNA	TcChr39-S	-	52192	52500	hypothetical protein, conserved	309	1.198	0.002257	3.459	-3.943	-0.8623	0.000784
TcCLB.508153.170	mRNA	TcChr36-P	-	620081	620698	ubiquinone biosynthesis protein COQ7 homolog, putative	618	1.198	0.002959	4.312	-3.946	-1.318	0.001074
TcCLB.503671.30	mRNA	TcChr36-S	-	590169	591317	Protein tilB homolog, putative (LRTP)	1149	1.197	2.324e-05	4.811	-6.261	4.089	3.833e-06
TcCLB.505071.80	mRNA	TcChr19-P	-	497654	499384	hypothetical protein	1731	1.197	2.175e-06	5.446	-7.603	6.799	2.296e-07
TcCLB.508319.20	mRNA	TcChr10-P	-	399125	400171	Present in the outer mitochondrial membrane proteome 19 (POMP19)	1047	1.197	6.364e-06	4.74	-6.968	5.642	8.438e-07
TcCLB.508355.250	mRNA	TcChr39-P	+	510565	511536	60S acidic ribosomal protein P0, putative (P0)	972	1.197	7.286e-09	8.759	-11.59	13.73	2.082e-10
TcCLB.508461.470	mRNA	TcChr39-P	+	1287956	1288402	hypothetical protein, conserved	447	1.197	9.643e-07	5.408	-8.104	7.833	8.544e-08
TcCLB.510257.139	mRNA	TcChr20-S	-	444892	445608	transcription activator, putative	717	1.197	2.063e-05	4.735	-6.325	4.245	3.334e-06
TcCLB.510885.60	mRNA	TcChr6-P	-	58463	61918	hypothetical protein, conserved	3456	1.197	0.001224	4.623	-4.245	-0.1338	0.0003853
TcCLB.506357.90	mRNA	TcChr40-S	+	830663	831322	DNA-directed RNA polymerase II/III subunit, putative	660	1.196	1.584e-06	4.953	-7.799	7.31	1.555e-07
TcCLB.506529.130	mRNA	TcChr6-S	-	51613	55575	WD repeat and HMG-box DNA-binding protein, putative	3963	1.196	1.495e-08	6.737	-11.01	12.89	5.133e-10
TcCLB.506925.190	mRNA	TcChr39-S	+	175728	176102	hypothetical protein, conserved	375	1.196	3.895e-05	6.076	-6.411	3.355	7.02e-06
TcCLB.507093.80	mRNA	TcChr39-S	-	56476	59634	hypothetical protein, conserved	3159	1.196	5.016e-05	6.25	-6.343	3.061	9.442e-06
TcCLB.507897.40	mRNA	TcChr31-P	+	154498	155460	acetyl-CoA carboxylase, putative	963	1.196	6.408e-07	5.162	-8.362	8.363	5.211e-08
TcCLB.508219.140	mRNA	TcChr41-P	+	2068987	2071578	retrotransposon hot spot protein (RHS, pseudogene), putative	2592	1.196	0.02554	2.243	-2.726	-3.222	0.0129
TcCLB.509895.80	mRNA	TcChr31-S	+	745649	748615	ATP-dependent zinc metallopeptidase (pseudogene), putative	2967	1.196	6.592e-08	6.111	-9.905	11.07	3.199e-09
TcCLB.506533.34	mRNA	TcChr1-S	+	4441	16726	phosphatidylinositol kinase related protein, putative	12286	1.195	1.037e-07	7.062	-9.573	10.39	5.687e-09
TcCLB.506859.80	mRNA	TcChr13-S	-	193825	195870	hypothetical protein, conserved	2046	1.195	5.474e-07	5.681	-8.462	8.471	4.309e-08
TcCLB.510323.30	mRNA	TcChr36-S	+	641053	641709	60S ribosomal protein L13, putative	657	1.195	2.607e-08	8.249	-10.58	12.09	1.035e-09
TcCLB.511183.300	mRNA	Tcruzi_8617	-	69252	70436	trans-sialidase (pseudogene), putative	1185	1.195	0.04949	1.334	-2.372	-3.782	0.02766
TcCLB.508323.9	mRNA	TcChr13-S	-	388131	389169	farnesyl pyrophosphate synthase, putative	1039	1.194	1.59e-06	5.729	-7.796	7.148	1.563e-07
TcCLB.509231.10	mRNA	TcChr15-S	-	18705	20426	cytochrome P450, putative	1722	1.194	1.136e-06	5.528	-8.004	7.613	1.038e-07
TcCLB.503451.9	mRNA	TcChr38-P	+	70047	74987	hypothetical protein, conserved (fragment)	4941	1.193	2.314e-08	7.064	-10.67	12.29	8.922e-10
TcCLB.507775.20	mRNA	TcChr15-P	-	34244	35248	hypothetical protein, conserved	1005	1.193	1.949e-05	4.601	-6.356	4.339	3.115e-06
TcCLB.511127.320	mRNA	TcChr41-S	+	173090	174538	kinetoplastid kinetochore protein 10, putative (kkt10)	1449	1.193	3.112e-05	4.858	-6.103	3.749	5.421e-06
TcCLB.504041.20	mRNA	TcChr30-S	-	245674	247320	hypothetical protein, conserved	1647	1.192	6.146e-05	4.686	-5.747	3.027	1.195e-05
TcCLB.510357.80	mRNA	TcChr41-P	-	2294963	2295352	hypothetical protein, conserved	390	1.192	4.61e-06	4.956	-7.157	6.005	5.696e-07
TcCLB.510879.150	mRNA	TcChr34-S	-	457430	458107	hypothetical protein, conserved	678	1.192	7.842e-07	5.196	-8.233	8.118	6.67e-08
TcCLB.507711.320	mRNA	TcChr37-S	-	803533	806415	DNA mismatch repair protein MSH2, putative (MSH2)	2883	1.191	6.767e-08	6.717	-9.885	10.98	3.308e-09
TcCLB.508999.260	mRNA	TcChr9-P	+	457347	457739	calpain-like cysteine peptidase (pseudogene), putative	393	1.191	1.972e-05	4.232	-6.349	4.423	3.163e-06
TcCLB.509287.140	mRNA	TcChr24-P	-	130814	141214	dispersed gene family protein 1 (DGF-1), putative	10401	1.191	0.004489	5.326	-4.003	-1.948	0.001738
TcCLB.510307.94	mRNA	TcChr11-S	-	17723	18751	ATP-dependent DEAD/H RNA helicase (pseudogene), putative	1029	1.191	0.007562	2.809	-3.344	-2.059	0.003185
TcCLB.509789.20	mRNA	TcChr37-P	+	320689	322575	hypothetical protein	1887	1.19	4.696e-07	5.78	-8.561	8.659	3.573e-08
TcCLB.511395.70	mRNA	TcChr19-S	-	492072	492926	hypothetical protein, conserved	855	1.19	0.0001142	4.087	-5.433	2.373	2.431e-05
TcCLB.504213.80	mRNA	TcChr11-S	+	209060	211051	threonine synthase, putative	1992	1.189	0.004542	3.046	-3.598	-1.487	0.001763
TcCLB.507179.14	mRNA	TcChr16-S	-	18393	19088	hypothetical protein	696	1.189	0.01206	2.545	-3.111	-2.51	0.005442
TcCLB.507951.160	mRNA	TcChr36-P	-	232146	233606	succinate dehydrogenase flavoprotein subunit	1461	1.189	3.738e-08	6.992	-10.31	11.7	1.609e-09
TcCLB.509607.50	mRNA	TcChr19-P	-	233265	236798	protein kinase, putative	3534	1.189	0.007171	3.402	-3.394	-2.151	0.002998
TcCLB.503453.30	mRNA	TcChr38-S	+	89406	89723	60S ribosomal protein L30, putative	318	1.188	9.03e-08	7.433	-9.67	10.54	4.802e-09
TcCLB.504181.10	mRNA	TcChr10-S	+	221978	222547	60S ribosomal protein L9, putative	570	1.188	4.752e-09	7.926	-11.95	14.31	1.209e-10
TcCLB.506529.530	mRNA	TcChr6-S	-	157127	157693	Present in the outer mitochondrial membrane proteome 18 (POMP18)	567	1.188	0.0003086	4.021	-4.932	1.284	7.716e-05
TcCLB.506739.120	mRNA	TcChr3-S	+	52005	52790	hypothetical protein, conserved	786	1.188	5.199e-07	5.367	-8.497	8.579	4.027e-08
TcCLB.507019.86	mRNA	TcChr32-P	-	257105	257305	40S ribosomal protein S30, putative	201	1.188	8.21e-08	6.54	-9.738	10.73	4.268e-09
TcCLB.507295.61	mRNA	Tcruzi_7288	-	8280	8594	elongation factor 1-gamma (EF-1-gamma, pseudogene), putative	315	1.188	0.03664	1.506	-2.535	-3.489	0.01956
TcCLB.507839.18	mRNA	TcChr16-S	-	488882	489502	hypothetical protein, conserved	621	1.188	4.369e-06	5.057	-7.19	6.023	5.321e-07
TcCLB.509537.40	mRNA	TcChr4-S	-	21214	23139	hypothetical protein, conserved	1926	1.188	6.668e-07	5.693	-8.335	8.235	5.476e-08
TcCLB.510719.160	mRNA	TcChr16-S	+	209287	209679	60S ribosomal protein L22, putative	393	1.188	1.423e-08	8.046	-11.05	12.89	4.801e-10
TcCLB.511051.10	mRNA	TcChr14-S	-	407344	408231	hypothetical protein	888	1.188	0.01876	1.981	-2.885	-2.858	0.009054
TcCLB.507603.230	mRNA	TcChr6-S	-	293566	294465	hydroxyacylglutathione hydrolase, putative	900	1.187	8.591e-05	4.881	-5.587	2.559	1.759e-05
TcCLB.510725.40	mRNA	TcChr35-P	+	757413	757721	hypothetical protein, conserved	309	1.187	6.424e-05	4.499	-5.726	3.002	1.255e-05
TcCLB.506559.80	mRNA	TcChr34-P	+	668130	668855	Sir2-related protein 3, putative (SIR2rp3)	726	1.186	3.397e-05	4.289	-6.057	3.747	5.993e-06
TcCLB.509171.47	mRNA	TcChr32-S	+	527895	528440	hypothetical protein, conserved	546	1.186	4.066e-06	4.868	-7.234	6.148	4.86e-07
TcCLB.511483.60	mRNA	TcChr41-P	+	254771	255775	hypothetical protein, conserved	1005	1.186	0.0003635	3.482	-4.849	1.231	9.349e-05
TcCLB.506109.29	mRNA	Tcruzi_6816	+	4539	13465	dispersed gene family protein 1 (DGF-1), putative	8927	1.185	0.03551	2.81	-2.553	-3.575	0.01883
TcCLB.506739.90	mRNA	TcChr3-S	-	42891	45176	ATP-dependent RNA helicase, putative	2286	1.184	1.207e-07	6.715	-9.467	10.21	6.851e-09
TcCLB.507975.80	mRNA	TcChr17-S	+	613052	614632	hypothetical protein, conserved	1581	1.184	2.86e-08	6.573	-10.51	12.06	1.161e-09
TcCLB.508351.60	mRNA	TcChr8-P	-	307374	308906	hypothetical protein, conserved	1533	1.184	4.243e-07	6.437	-8.626	8.697	3.163e-08
TcCLB.508909.20	mRNA	TcChr17-P	+	406371	407846	guanosine monophosphate reductase, putative	1476	1.184	1.611e-07	6.475	-9.273	9.897	9.673e-09
TcCLB.509753.126	mRNA	TcChr16-P	+	61985	63853	hypothetical protein, conserved (pseudogene)	1869	1.184	0.02333	1.97	-2.773	-3.093	0.01162
TcCLB.510435.30	mRNA	TcChr35-P	+	522354	524237	hypothetical protein, conserved	1884	1.184	8.276e-08	6.364	-9.731	10.74	4.317e-09
TcCLB.510669.20	mRNA	TcChr39-P	+	1308501	1309235	Gim5A protein, putative	735	1.184	1.66e-06	6.81	-7.945	7	1.65e-07
TcCLB.510745.49	mRNA	TcChr39-S	+	1507731	1508141	hypothetical protein, conserved (fragment)	411	1.184	0.0006046	3.376	-4.596	0.631	0.0001688
TcCLB.507723.70	mRNA	TcChr37-P	-	72760	81642	hypothetical protein, conserved (pseudogene)	8883	1.183	2.906e-08	7.695	-10.49	11.96	1.192e-09
TcCLB.508859.80	mRNA	TcChr11-P	-	228334	229047	hypothetical protein, conserved	714	1.183	6.122e-05	4.952	-5.749	2.956	1.189e-05
TcCLB.509179.70	mRNA	TcChr17-P	-	189763	190476	hypothetical protein, conserved	714	1.183	0.001951	3.196	-4.015	-0.622	0.0006617
TcCLB.510659.80	mRNA	TcChr39-P	+	1502746	1504425	hypothetical protein, conserved	1680	1.183	3.268e-06	4.986	-7.362	6.412	3.74e-07
TcCLB.511459.60	mRNA	TcChr38-P	+	235419	235919	hypothetical protein, conserved	501	1.183	0.0006168	3.785	-4.587	0.5477	0.0001726
TcCLB.511529.160	mRNA	TcChr35-S	-	164569	165657	enoyl-CoA hydratase/isomerase family protein, putative	1089	1.183	3.799e-07	6.401	-8.699	8.831	2.76e-08
TcCLB.503757.10	mRNA	TcChr16-S	+	375974	376390	40S ribosomal protein SA, putative	417	1.182	0.04767	6.145	-2.692	-4.64	0.02646
TcCLB.505171.44	mRNA	TcChr41-P	-	529112	529396	hypothetical protein, conserved	285	1.182	0.001581	3.292	-4.119	-0.4036	0.0005184
TcCLB.506679.230	mRNA	TcChr20-P	+	252640	253017	ribosomal protein L24, putative	378	1.182	0.00744	6.048	-3.8	-2.57	0.003127
TcCLB.508541.170	mRNA	TcChr38-S	+	325044	325709	hypothetical protein, conserved	666	1.182	0.001416	3.329	-4.173	-0.3372	0.0004562
TcCLB.510329.90	mRNA	TcChr36-P	-	549461	550117	C-8 sterol isomerase, putative	657	1.182	6.529e-07	6.312	-8.349	8.163	5.342e-08
TcCLB.510355.260	mRNA	TcChr41-P	-	2306118	2306486	hypothetical protein, conserved	369	1.182	0.00217	3.366	-3.963	-0.7867	0.0007495
TcCLB.511351.20	mRNA	TcChr40-S	-	79248	80372	hypothetical protein, conserved	1125	1.182	4.293e-06	5.056	-7.201	6.05	5.203e-07
TcCLB.407477.30	mRNA	TcChr31-S	+	520900	521709	diphthine synthase, putative	810	1.181	6.451e-06	4.832	-6.96	5.609	8.577e-07
TcCLB.503557.30	mRNA	TcChr39-S	+	1547875	1549170	hypothetical protein, conserved	1296	1.181	8.377e-06	4.929	-6.815	5.255	1.165e-06
TcCLB.510055.70	mRNA	TcChr17-S	+	511900	514317	hypothetical protein, conserved	2418	1.181	6.411e-06	4.955	-6.964	5.568	8.512e-07
TcCLB.511747.30	mRNA	TcChr32-S	+	538289	538894	hypothetical protein, conserved	606	1.181	0.0004201	4.041	-4.775	0.8642	0.000111
TcCLB.506025.14	mRNA	TcChr30-S	+	621394	621567	ribosomal protein S29, putative	174	1.18	2.77e-06	4.918	-7.459	6.605	3.071e-07
TcCLB.506363.100	mRNA	TcChr16-S	-	534590	535714	hypothetical protein, conserved	1125	1.18	2.111e-06	5.293	-7.621	6.867	2.215e-07
TcCLB.508199.20	mRNA	TcChr8-P	-	157190	158005	hypothetical protein, conserved	816	1.18	4.055e-07	5.677	-8.656	8.862	2.988e-08
TcCLB.509733.110	mRNA	TcChr37-P	-	1037651	1039267	hypothetical protein, conserved	1617	1.18	2.085e-08	6.959	-10.75	12.43	7.889e-10
TcCLB.509805.230	mRNA	TcChr40-S	+	1008260	1009990	hypothetical protein, conserved	1731	1.18	0.0005579	3.671	-4.636	0.6846	0.0001538
TcCLB.511111.20	mRNA	TcChr23-S	-	268760	269977	hypothetical protein	1218	1.18	2.264e-05	5.241	-6.293	4.024	3.729e-06
TcCLB.511751.191	mRNA	TcChr32-S	+	460906	462927	hypothetical protein (pseudogene)	2022	1.18	0.0001274	4.709	-5.396	2.124	2.761e-05
TcCLB.511417.30	mRNA	TcChr9-S	-	59923	60729	hypothetical protein, conserved	807	1.179	3e-05	4.432	-6.122	3.847	5.196e-06
TcCLB.415789.9	mRNA	TcChr41-P	-	17262	22907	dispersed gene family protein 1 (DGF-1), putative (fragment)	5646	1.178	0.0004547	4.54	-4.793	0.7028	0.0001217
TcCLB.445011.10	mRNA	TcChr20-S	+	234700	235536	hypothetical protein, conserved	837	1.178	1.834e-05	4.433	-6.388	4.459	2.903e-06
TcCLB.505939.30	mRNA	TcChr30-P	-	99867	103196	hypothetical protein, conserved	3330	1.178	1.588e-07	6.685	-9.286	9.907	9.451e-09
TcCLB.506235.20	mRNA	TcChr23-P	-	275610	277064	guide RNA associated protein 1, putative (GAP1)	1455	1.178	1.918e-07	6.978	-9.15	9.625	1.207e-08
TcCLB.506605.150	mRNA	TcChr11-S	+	160120	160674	60S ribosomal protein, putative	555	1.178	0.04747	1.853	-2.396	-3.758	0.02633
TcCLB.506885.350	mRNA	TcChr39-S	-	1000694	1001446	proteasome alpha 1 subunit, putative	753	1.178	2.585e-06	6.071	-7.537	6.494	2.84e-07
TcCLB.508271.10	mRNA	TcChr39-S	+	644974	646851	phenylalanyl-tRNA synthetase, putative	1878	1.178	8.462e-08	6.664	-9.714	10.68	4.445e-09
TcCLB.510359.130	mRNA	TcChr41-P	-	2252875	2255346	hypothetical protein, conserved	2472	1.178	2.066e-05	5.616	-6.413	4.105	3.34e-06
TcCLB.510575.190	mRNA	TcChr8-P	-	272377	273018	60S ribosomal protein L10, putative	642	1.178	3.509e-08	7.832	-10.36	11.73	1.485e-09
TcCLB.510359.320	mRNA	TcChr41-P	-	2212237	2213034	DNA-directed RNA polymerase III subunit, putative	798	1.177	0.001845	3.336	-4.043	-0.5789	0.0006204
TcCLB.508911.70	mRNA	TcChr17-P	+	510360	511751	hypothetical protein	1392	1.176	5.148e-06	4.851	-7.092	5.862	6.518e-07
TcCLB.511309.7	mRNA	TcChr17-S	-	278607	279673	hypothetical protein	1067	1.176	0.001493	3.56	-4.147	-0.4436	0.0004852
TcCLB.503575.60	mRNA	TcChr36-S	-	941313	942431	protein kinase, putative	1119	1.175	1.124e-06	5.042	-8.012	7.704	1.023e-07
TcCLB.507093.60	mRNA	TcChr39-S	-	45369	47456	hypothetical protein, conserved	2088	1.175	2.672e-07	5.692	-8.926	9.351	1.813e-08
TcCLB.507687.20	mRNA	TcChr41-P	+	337195	347622	dispersed gene family protein 1 (DGF-1), putative	10428	1.175	0.006421	2.569	-3.424	-1.802	0.002642
TcCLB.508211.30	mRNA	TcChr29-S	+	723334	725607	sphingosine kinase A, B, putative	2274	1.175	7.858e-07	5.23	-8.231	8.106	6.688e-08
TcCLB.509053.110	mRNA	TcChr32-P	+	342024	345062	ubiquitin fusion degradation protein 2, putative	3039	1.175	2.696e-08	6.965	-10.55	12.11	1.079e-09
TcCLB.511469.90	mRNA	TcChr38-S	-	45940	46914	hypothetical protein	975	1.175	0.0002078	3.866	-5.131	1.754	4.871e-05
TcCLB.506739.50	mRNA	TcChr3-S	-	33962	35386	ATP-dependent protease ATPase subunit HslU1, putative (HslU1)	1425	1.174	1.094e-07	6.47	-9.536	10.37	6.074e-09
TcCLB.508479.370	mRNA	TcChr40-P	-	1931071	1931928	hypothetical protein, conserved	858	1.174	2.213e-05	5.034	-6.286	4.11	3.627e-06
TcCLB.509569.80	mRNA	TcChr12-P	-	388437	389393	hypothetical protein	957	1.174	8.364e-06	4.858	-6.816	5.274	1.162e-06
TcCLB.504215.59	mRNA	TcChr40-S	+	885180	886903	hypothetical protein, conserved	1724	1.173	6.337e-07	5.874	-8.368	8.259	5.148e-08
TcCLB.506359.50	mRNA	TcChr40-S	+	897434	897979	hypothetical protein, conserved	546	1.173	6.857e-05	4.409	-5.691	2.905	1.355e-05
TcCLB.506963.20	mRNA	TcChr18-S	-	153464	153979	60S ribosomal protein L34, putative	516	1.173	8.825e-08	7.421	-9.686	10.57	4.667e-09
TcCLB.507583.70	mRNA	TcChr31-P	+	857559	860171	ribonuclease inhibitor, putative	2613	1.173	9.763e-06	5.707	-6.802	4.951	1.391e-06
TcCLB.508909.214	mRNA	TcChr17-P	+	459641	459934	hypothetical protein, conserved	294	1.173	5.075e-05	5.147	-5.922	3.097	9.576e-06
TcCLB.509023.10	mRNA	TcChr41-P	+	103022	104770	calcium binding protein EF hand, putative	1749	1.173	1.753e-07	6.311	-9.211	9.828	1.082e-08
TcCLB.509127.10	mRNA	TcChr24-S	-	266075	267253	ATP-dependent Clp protease subunit, heat shock protein 78 (pseudogene), putative (HSP78)	1179	1.173	1.216e-06	5.927	-7.964	7.454	1.123e-07
TcCLB.509683.100	mRNA	TcChr14-P	-	408678	409235	hypothetical protein, conserved	558	1.173	4.037e-06	4.895	-7.238	6.171	4.818e-07
TcCLB.511479.30	mRNA	TcChr41-P	+	82924	84024	hypothetical protein, conserved	1101	1.173	1.516e-05	5.497	-6.492	4.513	2.321e-06
TcCLB.511671.149	mRNA	TcChr30-P	-	735518	736365	phosphate transporter, putative (PHO91)	848	1.173	1.048e-05	4.617	-6.693	5.079	1.509e-06
TcCLB.511723.10	mRNA	TcChr35-P	-	895167	896798	surface protease GP63, putative	1632	1.173	6.77e-05	5	-5.733	2.799	1.335e-05
TcCLB.504021.100	mRNA	TcChr37-P	+	957919	958221	hypothetical protein, conserved	303	1.172	1.012e-05	5.538	-6.746	4.919	1.449e-06
TcCLB.507837.50	mRNA	TcChr16-S	-	518599	519129	40S ribosomal protein S11, putative	531	1.172	0.02379	1.949	-2.763	-3.137	0.01188
TcCLB.508181.4	mRNA	TcChr36-S	+	790717	791915	AGC/RSK family serine/threonine kinase, putative (fragment)	1199	1.172	0.01474	2.162	-3.01	-2.644	0.006844
TcCLB.503579.90	mRNA	TcChr29-S	+	780796	781554	hypothetical protein, conserved	759	1.171	1.008e-05	4.605	-6.714	5.098	1.442e-06
TcCLB.506469.70	mRNA	TcChr33-P	+	971707	972255	hypothetical protein	549	1.171	0.00164	3.028	-4.101	-0.4373	0.0005407
TcCLB.506773.44	mRNA	TcChr27-S	-	247082	247483	cytochrome b5, putative	402	1.171	0.0001204	4.651	-5.407	2.195	2.585e-05
TcCLB.509823.10	mRNA	TcChr16-S	+	424215	425192	hypothetical protein, conserved	978	1.171	0.0002	3.964	-5.152	1.801	4.639e-05
TcCLB.510997.50	mRNA	TcChr38-S	+	114287	115510	ATP-dependent DEAD/H RNA helicase (pseudogene), putative	1224	1.171	1.049e-05	5.41	-6.693	4.928	1.51e-06
TcCLB.503749.20	mRNA	TcChr35-S	-	297398	298444	hypothetical protein	1047	1.17	4.761e-06	5.004	-7.137	5.926	5.936e-07
TcCLB.505101.50	mRNA	TcChr21-P	-	16146	17081	GMP synthetase (pseudogene), putative	936	1.17	0.002053	3.325	-3.99	-0.7688	0.0007025
TcCLB.432067.10	mRNA	TcChr32-P	+	865137	866270	ATP-dependent RNA helicase, putative	1134	1.169	0.0002435	4.449	-5.075	1.408	5.864e-05
TcCLB.503653.9	mRNA	TcChr1-S	+	45959	46268	hypothetical protein, conserved	310	1.169	0.0009132	3.499	-4.392	0.1551	0.0002726
TcCLB.509163.80	mRNA	TcChr35-P	+	1123025	1125934	glycine dehydrogenase [decarboxylating], putative	2910	1.169	0.006287	2.843	-3.436	-1.856	0.002573
TcCLB.510879.20	mRNA	TcChr34-S	-	479023	479526	ribosomal protein S19, putative	504	1.169	2.788e-08	7.44	-10.53	12.04	1.122e-09
TcCLB.511421.50	mRNA	TcChr9-S	-	118666	119502	transmembrane protein, putative	837	1.169	4.467e-06	6.619	-7.357	5.816	5.475e-07
TcCLB.511481.30	mRNA	TcChr41-P	+	88744	89646	hypothetical protein, conserved	903	1.169	4.076e-05	5.212	-5.963	3.368	7.414e-06
TcCLB.504017.79	mRNA	TcChr18-S	-	137037	138019	glycyl-tRNA synthetase, putative	983	1.168	1.734e-05	5.411	-6.433	4.318	2.719e-06
TcCLB.506661.60	mRNA	TcChr11-S	-	280719	281876	hypothetical protein, conserved	1158	1.168	0.004233	3.142	-3.634	-1.415	0.001621
TcCLB.508613.30	mRNA	TcChr33-P	+	871909	872571	peroxisomal membrane protein 4, putative	663	1.168	5.594e-05	3.997	-5.796	3.218	1.072e-05
TcCLB.503431.70	mRNA	TcChr37-P	+	1300071	1300871	hypothetical protein, conserved	801	1.167	1.341e-05	4.94	-6.558	4.721	2.012e-06
TcCLB.507105.20	mRNA	TcChr35-S	+	459185	460003	mitochondrial RNA binding complex 1 subunit, putative	819	1.167	7.322e-06	4.491	-6.89	5.513	9.954e-07
TcCLB.509289.30	mRNA	TcChr34-P	-	955445	957106	hypothetical protein, conserved	1662	1.167	4.813e-08	6.23	-10.13	11.46	2.176e-09
TcCLB.509911.74	mRNA	TcChr31-P	+	124073	124660	hypothetical protein, conserved	588	1.167	7.645e-06	4.962	-6.865	5.384	1.047e-06
TcCLB.509137.30	mRNA	TcChr24-S	+	370581	371873	imidazolonepropionase, putative	1293	1.166	1.483e-06	5.166	-7.842	7.332	1.428e-07
TcCLB.509969.20	mRNA	TcChr41-P	+	702091	703062	surface protease GP63 (pseudogene), putative	972	1.166	0.02012	2.361	-2.85	-2.988	0.009808
TcCLB.510737.70	mRNA	TcChr39-S	+	1401531	1402097	60S ribosomal subunit protein L31, putative	567	1.166	0.0002689	8.044	-5.819	1.111	6.584e-05
TcCLB.510879.140	mRNA	TcChr34-S	-	458203	458769	hypothetical protein, conserved	567	1.166	2.512e-06	5.064	-7.515	6.695	2.74e-07
TcCLB.510889.221	mRNA	TcChr6-P	-	156645	158471	glucose-6-phosphate isomerase, glycosomal, putative	1827	1.166	1.55e-05	6.956	-6.558	4.424	2.386e-06
TcCLB.506247.50	mRNA	TcChr37-P	+	105230	106843	CCT-theta, putative	1614	1.165	6.889e-09	8.743	-11.65	13.82	1.916e-10
TcCLB.506295.150	mRNA	TcChr38-P	-	45904	47094	hypothetical protein	1191	1.165	5.914e-05	4.061	-5.767	3.176	1.143e-05
TcCLB.506625.70	mRNA	TcChr8-S	+	39942	40385	RNA-binding protein, putative	444	1.164	7.497e-08	6.356	-9.806	10.87	3.793e-09
TcCLB.508707.280	mRNA	TcChr35-P	-	332932	333255	hypothetical protein, conserved	324	1.164	0.0005987	4.131	-4.601	0.51	0.000167
TcCLB.509561.70	mRNA	TcChr12-P	-	295568	296488	hypothetical protein, conserved	921	1.164	2.104e-07	5.949	-9.089	9.632	1.348e-08
TcCLB.511133.20	mRNA	TcChr10-S	-	298185	299432	thymidine kinase, putative	1248	1.164	0.0005978	4.27	-4.625	0.4382	0.0001667
TcCLB.503763.10	mRNA	TcChr38-P	-	17345	17833	retrotransposon hot spot (RHS) protein, putative	489	1.163	0.009899	3.416	-3.231	-2.48	0.004335
TcCLB.503903.79	mRNA	TcChr36-S	+	729987	732359	hypothetical protein	2373	1.163	0.0004374	5.046	-5.019	0.6716	0.0001163
TcCLB.508501.165	mRNA	TcChr33-P	+	502939	503178	U6 snRNA-associated Sm-like protein LSm6p	240	1.163	0.008211	2.501	-3.302	-2.138	0.003508
TcCLB.510309.40	mRNA	TcChr36-S	-	886297	886644	60S acidic ribosomal protein P2, putative	348	1.163	0.01002	3.222	-3.209	-2.45	0.004395
TcCLB.511417.80	mRNA	TcChr9-S	-	70085	71650	phosphate-repressible phosphate permease, putative	1566	1.163	1.663e-06	5.768	-7.767	7.09	1.656e-07
TcCLB.511483.20	mRNA	TcChr41-P	+	247841	250357	hypothetical protein, conserved	2517	1.163	2.275e-06	5.793	-7.576	6.716	2.428e-07
TcCLB.511491.70	mRNA	TcChr32-P	-	170358	172538	endosomal integral membrane protein, putative	2181	1.163	2.988e-07	7.396	-8.852	9.043	2.077e-08
TcCLB.511623.20	mRNA	TcChr23-S	-	469773	470987	hypothetical protein, conserved	1215	1.163	0.002937	5.092	-4.149	-1.442	0.001064
TcCLB.506959.30	mRNA	TcChr38-P	+	113522	114742	ATP-dependent DEAD/H RNA helicase, putative	1221	1.162	8.916e-06	6.104	-6.901	5.027	1.251e-06
TcCLB.510989.50	mRNA	TcChr11-S	-	303578	308509	hypothetical protein, conserved	4932	1.162	4.411e-05	5.154	-5.919	3.474	8.149e-06
TcCLB.511303.160	mRNA	TcChr17-S	-	240247	242277	sodium/hydrogen exchanger, putative (FTP)	2031	1.162	4.36e-06	4.812	-7.192	6.08	5.304e-07
TcCLB.504255.4	mRNA	TcChr8-S	-	254386	254693	rhomboid-like protein	308	1.161	0.01631	2.04	-2.958	-2.724	0.007695
TcCLB.506203.120	mRNA	TcChr26-S	-	477992	483844	hypothetical protein, conserved	5853	1.161	3.215e-08	6.55	-10.42	11.9	1.342e-09
TcCLB.506303.111	mRNA	TcChr39-P	-	772879	774312	hypothetical protein, conserved	1434	1.161	1.614e-06	5.858	-7.787	7.126	1.591e-07
TcCLB.508269.30	mRNA	TcChr16-P	+	436137	437255	translation initiation factor 2 subunit, putative	1119	1.161	3.93e-05	4.872	-5.981	3.459	7.092e-06
TcCLB.511815.150	mRNA	TcChr13-P	-	203680	208077	hypothetical protein	4398	1.161	1.583e-07	6.586	-9.289	9.908	9.412e-09
TcCLB.503431.100	mRNA	TcChr37-P	+	1306768	1308609	chromatin assembly factor 1 subunit B, putative	1842	1.16	7.754e-07	5.612	-8.24	8.064	6.574e-08
TcCLB.507017.140	mRNA	TcChr32-P	-	148011	149627	mitochondrial RNA binding protein 1, putative	1617	1.16	2.286e-07	5.778	-9.032	9.54	1.495e-08
TcCLB.507275.20	mRNA	TcChr25-S	-	269241	271640	hypothetical protein, conserved	2400	1.16	1.44e-07	6.534	-9.353	10.06	8.387e-09
TcCLB.508185.10	mRNA	TcChr36-S	-	612805	613608	enoyl-CoA hydratase, mitochondrial precursor, putative	804	1.16	4.527e-06	5.177	-7.168	5.982	5.571e-07
TcCLB.511031.10	mRNA	TcChr35-P	-	147676	148296	hypothetical protein, conserved	621	1.16	0.002015	3.393	-3.999	-0.7221	0.0006883
TcCLB.506189.10	mRNA	Tcruzi_6845	+	3	854	nucleolar protein, putative	852	1.159	2.815e-05	6.206	-6.515	3.693	4.82e-06
TcCLB.506691.40	mRNA	TcChr36-S	+	804121	804828	hypothetical protein, conserved	708	1.159	5.804e-05	4.348	-5.777	3.119	1.118e-05
TcCLB.507669.200	mRNA	TcChr26-S	-	715687	716349	hypothetical protein, conserved	663	1.159	1.64e-05	4.528	-6.449	4.552	2.547e-06
TcCLB.509233.180	mRNA	TcChr15-S	-	298919	300475	ATP synthase F1, beta subunit, putative (ATPB)	1557	1.159	4.966e-08	8.554	-10.11	11.29	2.258e-09
TcCLB.511155.10	mRNA	TcChr27-P	+	406126	406803	hypothetical protein, conserved (pseudogene)	678	1.159	0.002482	3.63	-3.895	-1.023	0.0008784
TcCLB.511461.40	mRNA	TcChr38-P	+	222491	224149	hypothetical protein, conserved	1659	1.159	7.722e-06	5.201	-6.86	5.336	1.06e-06
TcCLB.503833.40	mRNA	TcChr40-S	+	473609	474400	40S ribosomal protein S2, putative	792	1.158	5.698e-07	8.492	-8.613	8.246	4.511e-08
TcCLB.503851.24	mRNA	TcChr25-P	+	631003	631533	protein tyrosine phosphatase PRL	531	1.158	0.0466	2.263	-2.408	-3.861	0.02578
TcCLB.506247.100	mRNA	TcChr37-P	+	116527	117030	hypothetical protein, conserved	504	1.158	0.0002293	4.534	-5.081	1.502	5.459e-05
TcCLB.506705.70	mRNA	TcChr34-P	-	278181	279614	beta-fructofuranosidase-like protein (fragment)	1434	1.158	1.56e-06	5.681	-7.809	7.243	1.525e-07
TcCLB.506963.10	mRNA	TcChr18-S	-	151843	152505	60S ribosomal protein L10a, putative	663	1.158	1.498e-08	8.399	-11.01	12.81	5.15e-10
TcCLB.508153.290	mRNA	TcChr36-P	+	643699	644355	60S ribosomal protein L13, putative	657	1.158	8.525e-09	7.769	-11.47	13.57	2.509e-10
TcCLB.511385.70	mRNA	TcChr31-P	+	622911	623252	hypothetical protein	342	1.158	0.01875	2.198	-2.886	-2.908	0.009051
TcCLB.505115.10	mRNA	Tcruzi_6509	-	1022	2704	hypothetical protein, conserved	1683	1.157	3.718e-06	5.459	-7.287	6.166	4.363e-07
TcCLB.509023.120	mRNA	TcChr41-P	+	124543	126828	ubiquitin carboxyl-terminal hydrolase, putative	2286	1.157	2.62e-07	6.897	-8.94	9.253	1.769e-08
TcCLB.511423.104	mRNA	TcChr9-S	+	204950	205192	DNA-directed RNA polymerase 2, RPB12 subunit, putative	243	1.157	0.000201	3.994	-5.149	1.746	4.671e-05
TcCLB.506975.69	mRNA	TcChr16-P	-	549246	549968	hypothetical protein, conserved	723	1.156	0.002524	4.025	-3.916	-1.11	0.0008949
TcCLB.509499.29	mRNA	TcChr22-S	+	117808	118758	hypothetical protein, conserved	951	1.156	0.007923	3.444	-3.338	-2.256	0.003367
TcCLB.510487.20	mRNA	TcChr38-P	-	1112740	1119042	dispersed gene family protein 1 (DGF-1, pseudogene), putative	6303	1.156	0.03794	3.475	-2.613	-3.921	0.02036
TcCLB.511389.130	mRNA	TcChr31-P	+	521394	522398	diphthine synthase, putative	1005	1.156	3.049e-05	4.263	-6.113	3.899	5.294e-06
TcCLB.508851.180	mRNA	TcChr18-P	-	114534	115322	14-3-3 protein 1, putative (14-3-3-I)	789	1.155	1.749e-06	7.093	-7.915	6.911	1.766e-07
TcCLB.509201.15	mRNA	TcChr30-S	+	532128	532301	ribosomal protein S29, putative	174	1.155	0.0001598	4.995	-5.392	1.808	3.592e-05
TcCLB.510003.30	mRNA	TcChr36-P	+	376716	383624	phosphatidylinositol 4-kinase alpha, putative	6909	1.155	1.983e-06	6.777	-7.801	6.773	2.05e-07
TcCLB.510579.80	mRNA	TcChr8-P	-	237924	238565	60S ribosomal protein L10, putative	642	1.155	1.713e-07	7.887	-9.23	9.724	1.045e-08
TcCLB.511635.30	mRNA	TcChr37-P	-	720369	720701	ARP2/3 complex 16kDa subunit, putative	333	1.155	6.63e-05	4.359	-5.709	2.983	1.304e-05
TcCLB.507933.10	mRNA	TcChr10-S	+	130758	137729	plectin, putative	6972	1.154	1.493e-07	6.706	-9.329	9.974	8.749e-09
TcCLB.508539.20	mRNA	TcChr38-S	+	235419	235919	hypothetical protein, conserved	501	1.154	0.001128	3.522	-4.286	-0.09828	0.0003504
TcCLB.510201.50	mRNA	TcChr15-P	+	497998	508446	dispersed gene family protein 1 (DGF-1), putative	10449	1.154	0.01874	4.626	-3.106	-3.415	0.009043
TcCLB.506811.120	mRNA	TcChr39-S	-	772720	774156	hypothetical protein, conserved	1437	1.153	1.975e-06	5.493	-7.662	6.923	2.04e-07
TcCLB.509951.49	mRNA	TcChr31-S	+	870585	872434	DNA-directed RNA polymerase II subunit 2, putative	1850	1.153	1.001e-06	5.994	-8.082	7.684	8.93e-08
TcCLB.510901.30	mRNA	TcChr30-P	-	453046	454281	hypothetical protein, conserved	1236	1.153	9.486e-07	5.275	-8.115	7.865	8.367e-08
TcCLB.511893.30	mRNA	TcChr31-P	+	647253	648644	hypothetical protein, conserved (pseudogene)	1392	1.153	0.0005067	3.748	-4.683	0.7434	0.0001378
TcCLB.399033.19	mRNA	TcChr24-S	-	249358	251317	mitochondrial RNA binding protein 1	1960	1.152	3.815e-07	5.37	-8.696	8.963	2.777e-08
TcCLB.504153.330	mRNA	TcChr39-S	-	735792	737249	hypothetical protein, conserved	1458	1.152	1.308e-07	6.389	-9.415	10.17	7.513e-09
TcCLB.507093.320	mRNA	TcChr39-S	-	118309	119133	hypothetical protein, conserved	825	1.152	6.257e-06	4.92	-6.978	5.618	8.26e-07
TcCLB.509161.140	mRNA	TcChr35-P	-	1105311	1106732	hypothetical protein, conserved	1422	1.152	2.752e-06	5.434	-7.463	6.536	3.049e-07
TcCLB.510431.274	mRNA	TcChr39-S	-	832934	833188	60S ribosomal protein L37, putative	255	1.152	6.967e-08	6.285	-9.861	10.98	3.45e-09
TcCLB.511537.30	mRNA	TcChr35-S	-	311586	314549	hypothetical protein, conserved	2964	1.152	5.869e-08	6.577	-9.984	11.16	2.793e-09
TcCLB.511003.180	mRNA	TcChr34-P	-	364156	364620	hypothetical protein, conserved	465	1.151	0.0003144	3.827	-4.922	1.288	7.892e-05
TcCLB.506577.54	mRNA	TcChr37-P	+	912369	912950	60S ribosomal protein L6, putative	582	1.15	6.81e-07	7.421	-8.421	8.041	5.615e-08
TcCLB.507969.70	mRNA	TcChr35-P	+	609237	609773	hypothetical protein, conserved	537	1.15	0.0001293	4.157	-5.37	2.243	2.81e-05
TcCLB.510421.210	mRNA	TcChr40-P	-	1774700	1775737	hypothetical protein, conserved	1038	1.15	1.055e-07	6.007	-9.56	10.48	5.814e-09
TcCLB.510547.30	mRNA	Tcruzi_8426	-	4073	5374	trans-sialidase (pseudogene), putative	1302	1.15	0.02004	2.064	-2.852	-2.969	0.009762
TcCLB.504411.20	mRNA	Tcruzi_6284	-	3211	3528	divalent cation tolerance protein, putative	318	1.149	0.006592	2.715	-3.411	-1.888	0.002726
TcCLB.511425.40	mRNA	TcChr9-S	+	250253	252226	hypothetical protein, conserved	1974	1.149	1.137e-05	5.879	-6.75	4.752	1.659e-06
TcCLB.511439.60	mRNA	TcChr31-S	+	393315	394574	hypothetical protein, conserved	1260	1.149	4.134e-05	4.569	-5.954	3.45	7.539e-06
TcCLB.511907.50	mRNA	TcChr26-P	+	194687	195532	lysophospholipase, putative	846	1.149	1.277e-06	5.772	-7.935	7.428	1.188e-07
TcCLB.506563.10	mRNA	TcChr9-S	+	484277	485884	pumilio/PUF RNA binding protein 9, putative (PUF9)	1608	1.148	4.653e-06	5.448	-7.15	5.883	5.777e-07
TcCLB.507023.260	mRNA	TcChr32-P	+	524136	525647	hypothetical protein, conserved	1512	1.148	1.538e-06	5.253	-7.82	7.286	1.49e-07
TcCLB.505163.80	mRNA	TcChr38-P	+	364540	366936	oligosaccharyl transferase subunit, putative	2397	1.147	1.161e-08	8.148	-11.21	13.14	3.771e-10
TcCLB.506459.190	mRNA	TcChr41-P	+	618625	619347	hypothetical protein	723	1.147	0.01577	2.597	-2.975	-2.815	0.007397
TcCLB.507531.10	mRNA	TcChr36-S	+	371705	375169	hypothetical protein, conserved (pseudogene)	3465	1.147	1.802e-07	6.371	-9.19	9.755	1.122e-08
[truncated: 780 more rows]

## Sheet: down_1limma_clbr_tryp_to_a60
Genes deemed significantly down in clbr_tryp_to_a60 with |log2fc|>1 p<0.05 according to limma
geneid_1	txtype_2	txchrom_3	txstrand_4	txstart_5	txend_6	genedescription_7	genesize_8	limma_logfc_9	limma_adjp_10	limma_ave_11	limma_t_12	limma_b_13	limma_p_14
TcCLB.509377.20	mRNA	TcChr36-S	+	462281	464635	trans-sialidase, Group VII, putative	2355	-11.73	0.001219	1.51	5.563	0.3527	0.0003833
TcCLB.475133.10	mRNA	Tcruzi_26149	+	15	1056	trans-sialidase, putative	1042	-10.64	9.486e-08	2.269	11.11	9.309	5.119e-09
TcCLB.509157.170	mRNA	TcChr35-S	+	746939	749899	trans-sialidase, Group VIII, putative	2961	-10.49	6.107e-06	2.883	8.95	5.437	8.013e-07
TcCLB.507505.10	mRNA	Tcruzi_7363	+	2	2071	trans-sialidase, putative	2070	-9.957	0.000517	3.315	6.404	1.427	0.0001411
TcCLB.506537.80	mRNA	TcChr23-P	+	602554	604953	trans-sialidase, Group II, putative	2400	-9.857	3.568e-08	3.878	12.69	11.02	1.514e-09
TcCLB.423205.10	mRNA	TcChr36-S	-	927514	927921	trans-sialidase, putative (fragment)	408	-9.782	0.001318	1.641	5.285	0.2813	0.0004198
TcCLB.511779.60	mRNA	Tcruzi_8783	+	8627	11395	trans-sialidase, Group III, putative	2769	-9.261	2.839e-08	1.475	10.81	10.52	1.147e-09
TcCLB.509629.10	mRNA	TcChr36-P	-	984786	987548	trans-sialidase, Group III, putative	2763	-9.258	2.869e-05	5.503	9.84	4.705	4.923e-06
TcCLB.507611.170	mRNA	TcChr37-S	-	49749	52112	trans-sialidase, Group II, putative	2364	-8.832	2.003e-10	3.621	14.9	16.2	2.139e-12
TcCLB.505609.10	mRNA	Tcruzi_6657	+	2336	4603	trans-sialidase, Group II, putative	2268	-8.669	1.627e-09	0.711	12.88	12.81	3.13e-11
TcCLB.508081.70	mRNA	TcChr41-S	-	974237	975187	mucin-associated surface protein (MASP), putative	951	-8.284	3.446e-06	3.567	9.451	6.555	3.99e-07
TcCLB.508737.10	mRNA	TcChr24-P	-	246045	247079	surface antigen TASV-C2, putative (TASV-C2)	1035	-8.265	6.558e-13	7.631	28.81	25.28	1.12e-15
TcCLB.510025.160	mRNA	TcChr41-S	-	1107152	1108489	mucin-associated surface protein (MASP), putative	1338	-8.145	8.317e-11	3.762	15.9	17.73	6.315e-13
TcCLB.506763.30	mRNA	TcChr41-S	-	1904309	1905082	mucin-associated surface protein (MASP), putative	774	-8.131	2.157e-08	1.139	10.72	10.57	8.209e-10
TcCLB.508081.50	mRNA	TcChr41-S	-	978543	979496	mucin-associated surface protein (MASP), putative	954	-8.033	3.047e-06	4.019	9.676	6.788	3.43e-07
TcCLB.506723.20	mRNA	TcChr35-P	-	2545	5115	trans-sialidase, Group VII, putative	2571	-7.951	2.875e-11	6.087	21.25	20.46	1.589e-13
TcCLB.506871.190	mRNA	TcChr35-P	-	899885	900358	hypothetical protein	474	-7.927	1.566e-11	5.993	19.77	20.91	7.178e-14
TcCLB.507511.50	mRNA	TcChr35-S	-	899927	900400	hypothetical protein	474	-7.923	3.712e-12	6.616	22.62	22.9	1.067e-14
TcCLB.508285.60	mRNA	TcChr19-S	+	666635	669010	trans-sialidase, Group II, putative	2376	-7.877	3.14e-10	5.448	17.71	17.37	3.865e-12
TcCLB.484097.10	mRNA	Tcruzi_4325	-	3	1073	trans-sialidase, putative (fragment)	1071	-7.856	2.692e-09	6.077	17.12	15.04	5.963e-11
TcCLB.509123.10	mRNA	TcChr24-S	-	244930	245967	surface antigen TASV, putative	1038	-7.855	1.104e-10	6.2	20.1	18.86	9.631e-13
TcCLB.508163.330	mRNA	TcChr40-S	+	1422069	1424207	surface protease GP63, putative	2139	-7.829	1.547e-06	4.869	10.25	7.58	1.507e-07
TcCLB.511675.3	mRNA	TcChr24-S	-	173058	174095	surface antigen TASV, putative	1038	-7.823	2.13e-10	5.86	18.75	17.97	2.291e-12
TcCLB.507283.10	mRNA	TcChr41-S	-	563163	565358	trans-sialidase, Group V, putative	2196	-7.785	2.813e-14	7.163	32.09	29.3	1.745e-17
TcCLB.506283.20	mRNA	Tcruzi_6884	+	5206	6138	trans-sialidase, putative	933	-7.763	3.145e-06	1.749	8.121	6.179	3.568e-07
TcCLB.509147.40	mRNA	TcChr24-S	+	442203	443240	surface antigen TASV, putative	1038	-7.745	4.71e-13	5.574	22.54	24.81	7.619e-16
TcCLB.510163.60	mRNA	TcChr41-S	-	566338	568671	trans-sialidase, Group V, putative	2334	-7.715	1.101e-15	7.419	36.29	33.32	2.329e-19
TcCLB.507359.20	mRNA	Tcruzi_7306	-	4049	5086	surface antigen TASV, putative	1038	-7.691	5.033e-08	2.111	10.1	10.31	2.295e-09
TcCLB.506615.100	mRNA	TcChr33-P	+	764891	765445	mucin-associated surface protein (MASP), putative	555	-7.667	7.291e-08	5.269	13.26	11.14	3.653e-09
TcCLB.509821.20	mRNA	TcChr16-S	+	456733	459000	trans-sialidase (pseudogene), putative	2268	-7.605	1.101e-15	7.472	34.04	33.09	2.176e-19
TcCLB.506537.200	mRNA	TcChr23-P	+	629461	632799	trans-sialidase, Group VIII, putative	3339	-7.589	7.088e-10	6.686	20.03	16.89	1.054e-11
TcCLB.510713.30	mRNA	TcChr38-P	-	972864	975350	trans-sialidase, Group VII, putative	2487	-7.565	1.677e-08	4.624	13.84	12.72	5.982e-10
TcCLB.511257.110	mRNA	TcChr29-P	-	534804	535778	mucin-like glycoprotein, putative	975	-7.556	3.111e-06	4.866	9.914	6.917	3.517e-07
TcCLB.511859.120	mRNA	TcChr14-P	-	343257	344357	mucin-like glycoprotein, putative	1101	-7.524	3.569e-09	5.496	15.99	14.68	8.484e-11
TcCLB.506757.60	mRNA	TcChr41-S	-	2198634	2201057	trans-sialidase, Group V, putative	2424	-7.507	1.018e-10	7.462	23.83	19.41	8.366e-13
TcCLB.507067.60	mRNA	TcChr38-P	+	570648	571733	mucin-associated surface protein (MASP), putative	1086	-7.505	7.86e-10	2.867	13.56	14.73	1.217e-11
TcCLB.509329.31	mRNA	TcChr22-P	+	329543	329908	trans-sialidase, putative	366	-7.495	2.954e-08	2.459	10.5	11.04	1.217e-09
TcCLB.510943.206	mRNA	TcChr36-P	-	980080	980349	trans-sialidase, putative	270	-7.484	4.984e-06	1.111	7.568	5.584	6.257e-07
TcCLB.507839.40	mRNA	TcChr16-S	+	479794	482055	trans-sialidase, Group II, putative	2262	-7.419	2.424e-15	7.068	32.22	31.93	6.536e-19
TcCLB.506499.170	mRNA	TcChr41-S	-	1514173	1516533	trans-sialidase, Group V, putative	2361	-7.41	1.27e-06	3.81	9.968	7.763	1.18e-07
TcCLB.426675.9	mRNA	Tcruzi_1676	+	3	827	trans-sialidase, putative	825	-7.379	1.011e-05	2.229	7.46	5.045	1.447e-06
TcCLB.507479.20	mRNA	TcChr21-S	+	42840	45278	trans-sialidase, Group II, putative	2439	-7.366	9.61e-05	2.314	6.537	2.924	2.005e-05
TcCLB.403481.10	mRNA	Tcruzi_10059	-	15	1268	trans-sialidase, putative (fragment)	1254	-7.361	0.0003976	1.189	5.552	1.402	0.0001039
TcCLB.505573.10	mRNA	Tcruzi_6646	-	2	2056	trans-sialidase, putative (fragment)	2055	-7.351	7.758e-07	4.081	10.13	8.254	6.581e-08
TcCLB.506471.100	mRNA	TcChr33-P	+	1024990	1027491	trans-sialidase, Group II, putative	2502	-7.346	2.075e-12	4.723	20.38	22.76	5.408e-15
TcCLB.506759.140	mRNA	TcChr41-S	-	2142210	2143382	90 kDa surface protein, putative	1173	-7.336	2.068e-06	0.7597	7.899	6.452	2.161e-07
TcCLB.505779.10	mRNA	Tcruzi_6702	-	824	3133	trans-sialidase, Group II, putative	2310	-7.327	9.422e-14	5.739	25.27	27.35	8.044e-17
TcCLB.509081.166	mRNA	TcChr41-S	+	463267	463863	trans-sialidase, putative (fragment)	597	-7.324	4.963e-08	2.81	10.44	10.78	2.252e-09
TcCLB.506973.10	mRNA	TcChr28-S	+	425663	428401	trans-sialidase, Group V, putative	2739	-7.322	1.488e-08	4.362	12.73	12.68	5.095e-10
TcCLB.506347.5	mRNA	TcChr23-P	+	551012	551749	trans-sialidase, putative (fragment)	738	-7.3	3.829e-11	3.411	16.77	18.47	2.305e-13
TcCLB.507095.30	mRNA	TcChr17-P	-	301785	302402	trans-sialidase, putative (fragment)	618	-7.276	6.215e-10	4.877	14.42	16.27	8.852e-12
TcCLB.511781.31	mRNA	Tcruzi_8784	+	8253	8843	trans-sialidase (pseudogene), putative	591	-7.271	2.109e-05	-0.7264	6.69	4.06	3.422e-06
TcCLB.507653.20	mRNA	Tcruzi_7419	+	4853	7225	trans-sialidase, Group II, putative	2373	-7.264	3.988e-08	5.102	13.64	11.9	1.731e-09
TcCLB.506289.94	mRNA	TcChr29-S	-	507559	508560	mucin-like glycoprotein, putative	1002	-7.26	3.357e-05	5.146	8.735	4.473	5.909e-06
TcCLB.504587.30	mRNA	Tcruzi_6336	-	2978	3505	mucin-associated surface protein (MASP), putative	528	-7.216	4.909e-09	5.095	14.51	14.2	1.264e-10
TcCLB.506683.110	mRNA	TcChr12-S	-	27168	30308	trans-sialidase, Group VIII, putative	3141	-7.183	5.854e-11	6.226	19.72	19.76	3.998e-13
TcCLB.399173.10	mRNA	Tcruzi_9108	-	9	1097	trans-sialidase, putative (fragment)	1089	-7.178	2.21e-07	3.949	10.98	9.687	1.432e-08
TcCLB.509281.20	mRNA	Tcruzi_8059	-	2860	5046	trans-sialidase, Group II, putative	2187	-7.178	9.57e-06	3.297	8.163	5.45	1.355e-06
TcCLB.508521.100	mRNA	TcChr35-P	-	48939	52289	trans-sialidase, Group VIII, putative	3351	-7.139	3.356e-06	4.118	9.57	6.809	3.871e-07
TcCLB.511757.100	mRNA	TcChr17-P	-	306221	307939	trans-sialidase, putative (fragment)	1719	-7.117	1.101e-15	7.787	34.24	33.48	1.942e-19
TcCLB.510359.650	mRNA	TcChr41-P	+	2141583	2142542	mucin-associated surface protein (MASP), putative	960	-7.102	7.846e-05	2.791	6.693	3.189	1.583e-05
TcCLB.511185.80	mRNA	Tcruzi_8618	-	11776	14331	trans-sialidase, Group V, putative	2556	-7.062	5.854e-11	4.101	16.29	18.8	3.988e-13
TcCLB.505853.10	mRNA	Tcruzi_6723	-	3179	4516	trans-sialidase, putative (fragment)	1338	-7.055	5.301e-07	3.193	9.361	8.41	4.13e-08
TcCLB.505779.20	mRNA	Tcruzi_6702	-	5259	7454	trans-sialidase, Group II, putative	2196	-7.041	3.516e-14	5.517	26.89	28.08	2.37e-17
TcCLB.472357.10	mRNA	Tcruzi_25507	+	1541	3982	trans-sialidase, Group V, putative	2442	-6.998	1.474e-09	7.144	19.52	16.16	2.703e-11
TcCLB.511861.120	mRNA	TcChr15-P	+	113796	114479	surface antigen TASV, putative	684	-6.972	9.066e-12	5.406	19.46	21.84	3.422e-14
TcCLB.506599.50	mRNA	TcChr41-S	+	761364	762518	mucin-associated surface protein (MASP), putative	1155	-6.954	3.509e-09	3.774	12.51	14.06	8.324e-11
TcCLB.509977.80	mRNA	TcChr33-S	+	883145	883723	mucin-associated surface protein (MASP), putative	579	-6.953	2.2e-07	4.446	11.53	9.872	1.42e-08
TcCLB.508757.10	mRNA	Tcruzi_5612	-	830	1651	trans-sialidase (pseudogene), putative	822	-6.941	5.18e-08	1.242	10.08	10.28	2.369e-09
TcCLB.507125.10	mRNA	Tcruzi_7217	-	1968	4334	trans-sialidase, Group II, putative	2367	-6.937	1.192e-06	4.235	9.944	7.903	1.096e-07
TcCLB.506341.50	mRNA	TcChr20-S	-	3197	6322	trans-sialidase, Group VIII, putative	3126	-6.905	1.39e-06	4.809	11.13	8.022	1.323e-07
TcCLB.508081.30	mRNA	TcChr41-S	-	982858	983808	mucin-associated surface protein (MASP), putative	951	-6.898	0.02434	0.3929	3.144	-2.592	0.01221
TcCLB.504039.180	mRNA	TcChr41-S	+	632190	633557	mucin-associated surface protein (MASP), putative	1368	-6.862	4.015e-11	4.347	16.7	19.3	2.489e-13
TcCLB.508743.10	mRNA	TcChr24-P	+	443254	444336	surface antigen TASV, putative	1083	-6.848	1.476e-09	7.77	22.21	16.36	2.712e-11
TcCLB.506611.70	mRNA	TcChr15-P	+	482908	483696	surface protease GP63, putative	789	-6.827	3.948e-09	2.528	12.1	13.09	9.611e-11
TcCLB.508081.90	mRNA	TcChr41-S	-	969914	970864	mucin-associated surface protein (MASP), putative	951	-6.817	3.556e-07	4.107	10.86	9.281	2.552e-08
TcCLB.506427.10	mRNA	TcChr35-P	+	713525	716461	trans-sialidase, Group VIII, putative	2937	-6.786	2.972e-05	4.928	8.843	4.619	5.134e-06
TcCLB.509979.200	mRNA	TcChr33-S	+	818431	819093	mucin-associated surface protein (MASP), putative	663	-6.77	2.012e-11	4.447	17.49	20	1.027e-13
TcCLB.506843.5	mRNA	Tcruzi_7113	-	1	330	trans-sialidase, putative (fragment)	330	-6.769	7.391e-07	0.8895	8.27	7.365	6.21e-08
TcCLB.510039.30	mRNA	TcChr33-P	+	825604	826155	mucin-associated surface protein (MASP), putative	552	-6.751	9.032e-09	3.877	12.3	13.24	2.723e-10
TcCLB.510635.10	mRNA	TcChr16-P	+	480854	483349	trans-sialidase, Group VII, putative	2496	-6.748	2.12e-08	3.322	11.31	12.1	8.047e-10
TcCLB.508117.20	mRNA	TcChr33-P	+	784179	784739	mucin-associated surface protein (MASP, pseudogene), putative	561	-6.717	5.669e-05	3.777	7.393	3.764	1.087e-05
TcCLB.507095.10	mRNA	TcChr17-P	+	303718	304005	hypothetical protein (fragment)	288	-6.701	2.284e-06	4.371	9.718	7.261	2.439e-07
TcCLB.506471.120	mRNA	TcChr33-P	+	1037046	1039862	trans-sialidase, Group II, putative	2817	-6.696	6.352e-11	7.131	22.32	20.05	4.424e-13
TcCLB.508741.440	mRNA	TcChr24-P	+	440635	441717	surface antigen TASV, putative	1083	-6.691	1.378e-09	7.964	22.77	16.5	2.47e-11
TcCLB.511173.24	mRNA	TcChr38-S	+	1087267	1089024	mucin-associated surface protein (MASP), putative	1758	-6.658	1.532e-10	2.806	15.18	16.92	1.507e-12
TcCLB.506449.10	mRNA	Tcruzi_6949	+	26	541	trans-sialidase, Group III, putative	516	-6.657	5.103e-06	0.5578	7.204	5.51	6.438e-07
TcCLB.510881.9	mRNA	Tcruzi_8532	-	1	2165	trans-sialidase, putative	2165	-6.652	1.694e-08	1.76	10.91	11.45	6.072e-10
TcCLB.504189.5	mRNA	TcChr38-P	+	633441	634208	trans-sialidase, putative (fragment)	768	-6.634	6.043e-08	2.3	9.965	10.43	2.889e-09
TcCLB.424499.10	mRNA	Tcruzi_1550	-	3023	3769	mucin-associated surface protein (MASP), putative	747	-6.625	1.984e-07	2.815	9.335	9.327	1.258e-08
TcCLB.504801.20	mRNA	Tcruzi_6402	-	4343	6256	surface protease GP63, putative	1914	-6.599	2.567e-05	1.572	6.699	4.112	4.322e-06
TcCLB.507833.10	mRNA	Tcruzi_7490	+	1015	1863	mucin-associated surface protein (MASP), putative	849	-6.592	1.671e-08	2.338	10.92	11.9	5.952e-10
TcCLB.510697.130	mRNA	TcChr38-P	-	598465	599280	mucin-associated surface protein (MASP), putative	816	-6.591	0.0001324	2.473	6.393	2.723	2.888e-05
TcCLB.506717.80	mRNA	TcChr2-S	+	113450	116617	trans-sialidase, Group VIII, putative	3168	-6.584	1.516e-13	6.998	25.42	27.27	1.567e-16
TcCLB.508165.310	mRNA	TcChr40-S	+	1630856	1633033	surface protease GP63, putative	2178	-6.582	2.456e-11	3.908	17.27	19.81	1.313e-13
TcCLB.506003.39	mRNA	Tcruzi_6772	+	3845	5683	trans-sialidase, putative (fragment)	1839	-6.577	6.107e-06	1.088	7.198	5.448	8.009e-07
TcCLB.508165.430	mRNA	TcChr40-S	-	1656320	1657468	trans-sialidase, putative	1149	-6.556	2.475e-09	4.357	13.02	14.76	5.272e-11
TcCLB.507477.5	mRNA	TcChr21-S	+	17186	17413	trans-sialidase, putative	228	-6.546	2.254e-06	0.2522	7.589	6.358	2.401e-07
TcCLB.506877.60	mRNA	Tcruzi_5406	-	8375	9178	mucin-associated surface protein (MASP), putative	804	-6.527	6.889e-09	3.377	11.64	12.86	1.919e-10
TcCLB.509419.70	mRNA	Tcruzi_8094	-	13513	16377	trans-sialidase, Group V, putative	2865	-6.503	3.4e-07	2.558	9.323	8.942	2.423e-08
TcCLB.506757.50	mRNA	TcChr41-S	-	2202343	2202990	mucin-associated surface protein (MASP), putative	648	-6.5	3.508e-09	5.007	13.36	14.52	8.307e-11
TcCLB.506879.10	mRNA	Tcruzi_7126	-	712	1677	mucin-associated surface protein (MASP), putative	966	-6.489	2.395e-07	1.415	9	8.711	1.584e-08
TcCLB.506217.40	mRNA	Tcruzi_6856	+	6585	9728	trans-sialidase, Group VIII, putative	3144	-6.487	2.255e-06	5.58	11.41	7.56	2.403e-07
TcCLB.509525.380	mRNA	TcChr24-P	-	490859	491431	mucin TcMUCII, putative	573	-6.479	4.347e-06	1.544	7.425	5.884	5.286e-07
TcCLB.406115.10	mRNA	Tcruzi_10656	+	6	1625	trans-sialidase, putative (fragment)	1620	-6.47	1.31e-07	4.557	11.31	10.43	7.528e-09
TcCLB.508163.400	mRNA	TcChr40-S	+	1453927	1454727	surface antigen TASV-B1, putative	801	-6.465	2.114e-09	3.645	12.64	14.73	4.388e-11
TcCLB.508451.60	mRNA	Tcruzi_7735	-	14774	17152	trans-sialidase, Group II, putative	2379	-6.464	1.217e-06	0.9569	7.963	7.022	1.126e-07
TcCLB.503427.9	mRNA	Tcruzi_4572	-	3	2099	trans-sialidase, putative (fragment)	2097	-6.435	6.9e-11	4.204	16.11	18.9	4.899e-13
TcCLB.508221.790	mRNA	TcChr41-P	+	1815771	1818146	trans-sialidase, Group V, putative	2376	-6.425	1.784e-06	3.889	9.052	7.367	1.811e-07
TcCLB.507981.30	mRNA	TcChr41-S	-	358383	359369	hypothetical protein	987	-6.402	0.006374	2.363	4.04	-1.269	0.002615
TcCLB.504015.30	mRNA	TcChr15-P	-	534017	536398	surface protease GP63, putative	2382	-6.397	2.279e-11	4.85	17.35	20.45	1.198e-13
TcCLB.506133.61	mRNA	Tcruzi_5333	-	15559	16755	mucin-associated surface protein (MASP), putative	1197	-6.387	1.613e-07	2.39	9.296	9.519	9.713e-09
TcCLB.421951.10	mRNA	Tcruzi_14178	+	1	1011	trans-sialidase, putative (fragment)	1011	-6.347	5.261e-07	1.491	8.489	8.011	4.091e-08
TcCLB.509977.30	mRNA	TcChr33-S	+	891645	892454	mucin-associated surface protein (MASP), putative	810	-6.334	1.679e-10	4.505	15.8	18.25	1.704e-12
TcCLB.507479.70	mRNA	TcChr21-S	+	61846	64692	trans-sialidase, Group IV, putative	2847	-6.332	1.44e-10	4.482	15.26	18.21	1.358e-12
TcCLB.440083.10	mRNA	Tcruzi_18207	+	865	2124	trans-sialidase, putative (fragment)	1260	-6.331	2.719e-10	4.548	14.94	17.5	3.217e-12
TcCLB.510933.120	mRNA	Tcruzi_8548	+	22567	24747	surface protease GP63, putative	2181	-6.328	1.524e-09	4.229	13.37	15.41	2.849e-11
TcCLB.509187.10	mRNA	Tcruzi_8028	+	509	2776	trans-sialidase, Group II, putative	2268	-6.318	1.31e-07	1.578	9.414	9.584	7.531e-09
TcCLB.432995.9	mRNA	Tcruzi_2022	+	3	1333	trans-sialidase, putative	1331	-6.308	1.608e-05	2.179	6.981	4.691	2.484e-06
TcCLB.506253.39	mRNA	TcChr10-P	-	262682	264342	trans-sialidase, putative (CRP10)	1661	-6.288	7.016e-07	6.188	12.23	8.897	5.822e-08
TcCLB.511587.90	mRNA	TcChr18-S	-	78709	81855	trans-sialidase, Group VIII, putative	3147	-6.278	1.037e-12	6.44	24.37	25.09	2.051e-15
TcCLB.508745.30	mRNA	Tcruzi_7855	-	6849	9383	trans-sialidase, Group V, putative	2535	-6.268	4.526e-09	3.972	12.26	14.02	1.137e-10
TcCLB.506909.60	mRNA	Tcruzi_7138	+	8734	9111	mucin TcMUCI, putative	378	-6.261	2.039e-06	0.6328	7.644	6.477	2.118e-07
TcCLB.509979.270	mRNA	TcChr33-S	+	807183	807851	mucin-associated surface protein (MASP), putative	669	-6.253	2.906e-10	6.304	17.89	17.95	3.499e-12
TcCLB.511877.10	mRNA	TcChr15-S	+	151849	152652	surface antigen TASV-B2 (TASV-B2)	804	-6.236	3.756e-10	5.174	15.92	17.45	4.777e-12
TcCLB.510093.20	mRNA	Tcruzi_5838	-	1644	4790	trans-sialidase, Group VIII, putative	3147	-6.23	7.756e-08	4.341	12.42	11.2	3.977e-09
TcCLB.506653.10	mRNA	TcChr41-S	+	463968	464768	trans-sialidase, putative	801	-6.228	7.294e-05	1.696	6.285	3.175	1.457e-05
TcCLB.510213.70	mRNA	TcChr38-S	+	385279	386514	mucin-associated surface protein (MASP), putative	1236	-6.228	1.002e-09	4.324	13.47	15.87	1.63e-11
TcCLB.507357.90	mRNA	Tcruzi_7305	+	17131	18090	mucin-associated surface protein (MASP), putative	960	-6.226	6.306e-07	2.816	8.541	8.105	5.114e-08
TcCLB.506763.50	mRNA	TcChr41-S	-	1897875	1898756	mucin-associated surface protein (MASP), putative	882	-6.224	4.337e-08	2.915	10.21	11	1.917e-09
TcCLB.506703.20	mRNA	Tcruzi_7060	+	591	1832	mucin-associated surface protein (MASP), putative	1242	-6.22	0.0001064	3.132	6.596	3.01	2.244e-05
TcCLB.509529.40	mRNA	Tcruzi_8125	-	8902	11508	trans-sialidase, Group VII, putative	2607	-6.219	4.374e-10	4.054	14.14	16.86	5.738e-12
TcCLB.509875.80	mRNA	TcChr26-P	+	761027	763294	trans-sialidase, Group II, putative	2268	-6.217	1.219e-09	3.787	13.17	15.33	2.093e-11
TcCLB.455171.9	mRNA	TcChr40-S	+	1724574	1725805	trans-sialidase, putative	1232	-6.211	1.267e-09	4.504	13.42	15.64	2.216e-11
TcCLB.507219.9	mRNA	TcChr22-P	+	326975	329442	trans-sialidase, putative	2468	-6.209	1.889e-09	5.862	16.72	15.76	3.737e-11
TcCLB.435051.10	mRNA	Tcruzi_17087	+	3	1289	trans-sialidase, putative (fragment)	1287	-6.198	2.857e-08	2.508	10.51	11.45	1.158e-09
TcCLB.510025.210	mRNA	TcChr41-S	-	1093786	1094415	mucin TcMUCII, putative	630	-6.197	4.134e-06	2.456	7.599	6.125	4.963e-07
TcCLB.511855.10	mRNA	TcChr14-P	+	243733	245046	trans-sialidase, putative	1314	-6.194	2.232e-12	7.069	25	24.19	6.018e-15
TcCLB.504593.10	mRNA	Tcruzi_6338	-	2990	5218	trans-sialidase, putative (CRP10)	2229	-6.19	4.34e-07	5.73	12.16	9.392	3.257e-08
TcCLB.440219.10	mRNA	Tcruzi_18236	+	2	1330	trans-sialidase, putative (fragment)	1329	-6.171	1.059e-09	5.323	16.21	16.37	1.77e-11
TcCLB.460061.20	mRNA	TcChr40-S	+	1724123	1724470	trans-sialidase, putative (fragment)	348	-6.168	6.664e-07	1.618	8.337	7.846	5.465e-08
TcCLB.425435.10	mRNA	TcChr41-S	+	1005142	1006971	trans-sialidase, putative (fragment)	1830	-6.161	1.181e-09	3.806	13.19	15.52	2.022e-11
TcCLB.504427.230	mRNA	TcChr22-S	+	323962	326955	trans-sialidase, Group VIII, putative	2994	-6.154	7.282e-06	0.5534	6.893	5.149	9.877e-07
TcCLB.511081.60	mRNA	Tcruzi_8593	+	14528	15379	mucin-associated surface protein (MASP), putative	852	-6.152	1.045e-08	2.044	11.29	12.19	3.296e-10
TcCLB.510307.240	mRNA	TcChr11-S	-	52233	55385	trans-sialidase, Group VIII, putative	3153	-6.12	2.269e-10	3.725	14.77	17.56	2.499e-12
TcCLB.510693.40	mRNA	TcChr38-P	-	420292	421476	90 kDa surface protein, putative	1185	-6.113	9.626e-05	2.362	6.208	2.939	2.009e-05
TcCLB.504039.230	mRNA	TcChr41-S	+	623000	623863	mucin-associated surface protein (MASP), putative	864	-6.107	4.273e-06	3.257	8.517	6.455	5.169e-07
TcCLB.506597.9	mRNA	TcChr41-S	+	1004691	1005041	trans-sialidase, putative (fragment)	351	-6.106	6.903e-06	-0.3312	6.923	5.18	9.283e-07
TcCLB.506961.150	mRNA	TcChr18-S	-	50976	54155	trans-sialidase, Group VIII, putative	3180	-6.093	1.697e-10	6.032	19.04	18.71	1.731e-12
TcCLB.506757.120	mRNA	TcChr41-S	-	2178147	2180588	trans-sialidase, Group V, putative	2442	-6.085	4.847e-15	7.149	30.67	31.7	1.742e-18
TcCLB.508061.154	mRNA	TcChr5-P	+	225387	227216	trans-sialidase, putative (fragment)	1830	-6.04	2.042e-06	5.942	11.65	7.701	2.123e-07
TcCLB.510213.39	mRNA	TcChr38-S	+	394714	396300	mucin-associated surface protein (MASP), putative	1587	-6.024	6.73e-11	3.907	16.14	18.92	4.746e-13
TcCLB.503655.30	mRNA	TcChr14-P	-	37995	39170	mucin-like glycoprotein, putative	1176	-6.022	3.409e-05	4.932	8.191	4.414	6.019e-06
TcCLB.511553.200	mRNA	TcChr41-S	-	432293	433774	mucin-associated surface protein (MASP), putative	1482	-6.021	1.169e-08	3.038	11.2	12.77	3.804e-10
TcCLB.504239.140	mRNA	TcChr41-S	-	2073437	2074708	mucin-associated surface protein (MASP, pseudogene), putative	1272	-6.009	2.35e-08	3.977	11.02	12.16	9.133e-10
TcCLB.402449.10	mRNA	TcChr17-P	-	304114	305306	trans-sialidase (pseudogene), putative	1193	-6.008	1.098e-10	5.976	17.29	19.07	9.523e-13
TcCLB.511081.10	mRNA	Tcruzi_8593	-	4047	5309	mucin-associated surface protein (MASP), putative	1263	-5.981	3.105e-08	2.212	10.44	11.27	1.291e-09
TcCLB.505231.20	mRNA	Tcruzi_6548	+	2638	4947	trans-sialidase, Group II, putative	2310	-5.971	1.456e-11	6.718	22.91	21.96	6.606e-14
TcCLB.506967.100	mRNA	TcChr18-S	+	478763	479869	mucin-associated surface protein (MASP), putative	1107	-5.967	4.585e-09	2.84	11.98	13.49	1.158e-10
TcCLB.503973.150	mRNA	TcChr41-P	-	825718	826530	mucin-associated surface protein (MASP), putative	813	-5.963	2.301e-07	3.118	9.231	9.382	1.505e-08
TcCLB.510025.70	mRNA	TcChr41-S	-	1122540	1123712	90 kDa surface protein, putative	1173	-5.951	2.351e-07	1.448	9.013	9.013	1.548e-08
TcCLB.506799.20	mRNA	TcChr26-S	+	208558	209691	mucin-like glycoprotein, putative	1134	-5.95	1.033e-08	3.361	11.3	12.96	3.242e-10
TcCLB.506331.130	mRNA	TcChr40-P	-	29589	31835	trans-sialidase, Group II, putative	2247	-5.942	1.509e-05	3.496	7.603	5.058	2.308e-06
TcCLB.507957.240	mRNA	TcChr41-S	-	1241022	1241990	mucin-associated surface protein (MASP), putative	969	-5.942	3.082e-06	2.384	7.627	6.434	3.482e-07
TcCLB.506763.260	mRNA	TcChr41-S	-	1861267	1862763	mucin-associated surface protein (MASP), putative	1497	-5.934	6.07e-05	4.118	7.127	3.682	1.177e-05
TcCLB.507753.10	mRNA	TcChr10-P	-	246342	249470	trans-sialidase, Group III, putative	3129	-5.91	4.423e-06	5.89	10.33	6.758	5.403e-07
TcCLB.507957.200	mRNA	TcChr41-S	-	1252076	1253659	mucin-associated surface protein (MASP), putative	1584	-5.908	0.0001316	3.321	6.471	2.811	2.865e-05
TcCLB.506923.21	mRNA	TcChr33-P	+	444747	445439	mucin TcMUCII, putative	693	-5.894	8.194e-09	2.513	11.5	12.84	2.38e-10
TcCLB.505207.10	mRNA	TcChr41-P	-	1799	4270	trans-sialidase, Group VII, putative	2472	-5.893	3.227e-06	4.961	9.944	7.059	3.675e-07
TcCLB.507357.100	mRNA	Tcruzi_7305	+	19363	21771	trans-sialidase, Group V, putative	2409	-5.89	5.524e-11	5.337	16.53	19.75	3.673e-13
TcCLB.510021.200	mRNA	TcChr41-S	-	1149983	1150552	mucin TcMUCII, putative	570	-5.886	6.63e-07	1.982	8.34	7.81	5.434e-08
TcCLB.510157.5	mRNA	TcChr41-S	+	1011834	1012175	trans-sialidase, putative (fragment)	342	-5.885	5.111e-06	-0.1349	7.097	5.477	6.458e-07
TcCLB.507255.20	mRNA	Tcruzi_7270	+	3223	5583	trans-sialidase, Group II, putative	2361	-5.876	7.142e-10	5.959	16.38	16.9	1.066e-11
TcCLB.511605.80	mRNA	TcChr18-S	-	386312	387622	mucin-associated surface protein (MASP), putative	1311	-5.875	2.381e-05	1.661	6.519	4.225	3.951e-06
TcCLB.508639.10	mRNA	TcChr36-P	-	929579	930418	trans-sialidase, putative	840	-5.866	9.164e-06	4.443	8.843	5.825	1.289e-06
TcCLB.511197.10	mRNA	TcChr23-S	+	169443	171302	trans-sialidase, putative	1860	-5.866	2.536e-07	3.72	10.05	9.611	1.697e-08
TcCLB.510483.360	mRNA	TcChr38-P	-	1124243	1126783	trans-sialidase, Group VII, putative	2541	-5.865	1.909e-09	4.147	13.56	15.39	3.809e-11
TcCLB.509225.11	mRNA	TcChr14-P	+	198051	198326	trans-sialidase, putative	276	-5.842	1.004e-05	2.983	7.402	5.364	1.437e-06
TcCLB.507637.170	mRNA	TcChr29-P	-	290445	292541	surface protease GP63, putative	2097	-5.828	1.263e-09	4.003	13.13	15.68	2.196e-11
TcCLB.510021.220	mRNA	TcChr41-S	-	1144757	1147282	trans-sialidase, Group V, putative	2526	-5.81	3.136e-11	4.892	16.98	20.4	1.818e-13
TcCLB.503861.40	mRNA	TcChr12-P	+	518232	521345	trans-sialidase, Group VIII, putative	3114	-5.795	1.972e-09	5.905	16	15.71	3.978e-11
TcCLB.507957.150	mRNA	TcChr41-S	-	1266495	1267766	mucin-associated surface protein (MASP), putative	1272	-5.79	1.199e-06	4.188	9.799	8.039	1.104e-07
TcCLB.508149.70	mRNA	TcChr20-S	+	514617	515441	mucin TcMUCII, putative	825	-5.788	6.222e-06	1.961	7.26	5.7	8.197e-07
TcCLB.447899.10	mRNA	Tcruzi_19997	+	1	1097	trans-sialidase, putative	1097	-5.783	2.186e-07	1.363	9.065	9.015	1.407e-08
TcCLB.511875.20	mRNA	TcChr15-S	+	130942	133671	trans-sialidase, Group VII, putative	2730	-5.773	3.051e-12	7.745	25.48	24.03	8.363e-15
TcCLB.508759.60	mRNA	Tcruzi_7860	+	12669	13418	mucin-associated surface protein (MASP), putative	750	-5.766	0.001548	1.086	4.663	0.1067	0.0005058
TcCLB.492827.10	mRNA	TcChr38-S	+	402058	402309	trans-sialidase, putative (fragment)	252	-5.762	8.28e-06	0.4467	6.821	5.121	1.149e-06
TcCLB.507069.180	mRNA	TcChr38-P	+	704769	705599	mucin-associated surface protein (MASP), putative	831	-5.762	4.985e-08	3.162	10.11	11.14	2.269e-09
TcCLB.506813.140	mRNA	Tcruzi_5397	+	31541	34018	trans-sialidase, Group VII, putative	2478	-5.757	1.524e-08	3.42	11.31	12.73	5.259e-10
TcCLB.508761.80	mRNA	Tcruzi_7861	+	16593	17246	mucin TcMUCII, putative	654	-5.757	2.315e-07	1.988	9.024	8.883	1.516e-08
TcCLB.507275.61	mRNA	TcChr25-S	+	258916	259890	surface antigen TASV-A1 (TASV-A1)	975	-5.746	3.042e-11	5.056	17.04	20.31	1.701e-13
TcCLB.508493.10	mRNA	TcChr33-P	+	277617	278450	mucin TcMUCII, putative	834	-5.745	1.308e-09	2.836	13.09	14.96	2.316e-11
TcCLB.507059.10	mRNA	TcChr21-P	-	231711	233123	mucin-like glycoprotein, putative	1413	-5.722	0.003438	2.786	4.518	-0.6373	0.001275
TcCLB.510021.180	mRNA	TcChr41-S	+	1158613	1161129	trans-sialidase, Group V, putative	2517	-5.72	9.228e-08	4.002	10.82	10.83	4.942e-09
TcCLB.508495.140	mRNA	TcChr33-P	+	409331	410050	mucin TcMUCII, putative	720	-5.716	5.59e-08	2.869	10.03	10.9	2.595e-09
TcCLB.506597.30	mRNA	TcChr41-S	+	1001410	1001979	mucin TcMUCII, putative	570	-5.707	4.223e-08	2.453	10.23	10.76	1.85e-09
TcCLB.510907.10	mRNA	Tcruzi_8541	-	1371	4229	trans-sialidase, Group VIII, putative	2859	-5.705	0.0002998	3.895	6.502	2.027	7.454e-05
TcCLB.509525.420	mRNA	TcChr24-P	-	482264	482818	mucin TcMUCII, putative	555	-5.692	6.256e-07	2.171	8.376	8.157	5.066e-08
TcCLB.504081.420	mRNA	TcChr41-P	+	1678407	1679690	mucin-associated surface protein (MASP), putative	1284	-5.691	3.434e-05	2.073	6.728	4.068	6.075e-06
TcCLB.509973.10	mRNA	TcChr33-S	+	913493	914020	mucin-associated surface protein (MASP), putative	528	-5.676	9.186e-08	5.569	13.5	11.22	4.916e-09
TcCLB.508139.240	mRNA	TcChr24-P	-	5182	7491	trans-sialidase, Group II, putative	2310	-5.663	1.569e-10	7.5	22.14	19.08	1.57e-12
TcCLB.510477.80	mRNA	Tcruzi_8403	+	16144	17592	mucin-associated surface protein (MASP), putative	1449	-5.66	3.436e-09	4.208	12.22	14.34	8.058e-11
TcCLB.508071.50	mRNA	Tcruzi_7589	-	9516	11816	surface protease GP63, putative	2301	-5.654	3.821e-07	1.16	8.694	8.35	2.783e-08
TcCLB.510935.20	mRNA	Tcruzi_6012	-	1750	3015	surface protease GP63, putative	1266	-5.651	2.037e-09	3.423	12.68	14.95	4.128e-11
TcCLB.505025.40	mRNA	TcChr41-S	-	392384	393856	mucin-associated surface protein (MASP), putative	1473	-5.639	8.316e-08	2.701	9.764	10.59	4.349e-09
TcCLB.507953.180	mRNA	TcChr41-S	+	1298663	1299223	mucin TcMUCII, putative	561	-5.638	1.197e-05	2.796	7.195	5.167	1.764e-06
TcCLB.509115.50	mRNA	TcChr21-P	-	225772	226926	mucin-like glycoprotein, putative	1155	-5.625	5.446e-09	3.732	11.84	13.88	1.427e-10
TcCLB.509753.194	mRNA	TcChr16-P	+	46142	46924	mucin-associated surface protein (MASP), putative	783	-5.62	4.102e-07	1.944	8.648	8.54	3.037e-08
TcCLB.508999.60	mRNA	TcChr9-P	+	392783	393310	mucin TcMUCII, putative	528	-5.619	7.36e-08	2.906	10.06	10.86	3.704e-09
TcCLB.508225.4	mRNA	TcChr41-S	+	2351474	2352753	trans-sialidase, putative	1280	-5.617	1.336e-07	2.027	9.401	9.787	7.708e-09
TcCLB.508021.10	mRNA	TcChr40-S	+	1725909	1726109	trans-sialidase, putative	201	-5.605	0.0001324	1.314	5.654	2.481	2.886e-05
TcCLB.474079.10	mRNA	Tcruzi_25905	-	2	1166	trans-sialidase, putative	1165	-5.59	7.86e-08	4.507	11.99	11.23	4.047e-09
TcCLB.506361.50	mRNA	Tcruzi_6913	-	10047	11189	mucin-associated surface protein (MASP), putative	1143	-5.588	6.007e-08	3.161	9.969	10.98	2.869e-09
TcCLB.511255.30	mRNA	TcChr41-P	+	1027973	1028818	mucin-associated surface protein (MASP), putative	846	-5.586	6.897e-08	2.983	10.04	10.91	3.399e-09
TcCLB.506737.128	mRNA	TcChr14-S	+	237674	238105	mucin TcMUCI, putative	432	-5.577	2.645e-09	4.317	12.6	14.89	5.74e-11
TcCLB.510233.39	mRNA	Tcruzi_8339	+	7177	9252	trans-sialidase, putative (fragment)	2076	-5.575	7.805e-07	0.8734	8.236	7.59	6.632e-08
TcCLB.508493.100	mRNA	TcChr33-P	+	295724	296422	mucin TcMUCII, putative	699	-5.564	1.534e-09	3.434	12.94	15.13	2.881e-11
TcCLB.506599.330	mRNA	TcChr41-S	+	704282	705562	mucin-associated surface protein (MASP), putative	1281	-5.562	3.725e-06	3.645	8.574	6.678	4.377e-07
TcCLB.508139.250	mRNA	TcChr24-P	-	921	3230	trans-sialidase, Group II, putative	2310	-5.562	1.496e-09	7.569	20.42	16.37	2.777e-11
TcCLB.457113.10	mRNA	Tcruzi_3257	-	107	1240	trans-sialidase, putative (fragment)	1134	-5.557	4.967e-06	0.9301	7.114	5.737	6.227e-07
TcCLB.510377.200	mRNA	TcChr41-S	-	1782749	1783621	mucin-associated surface protein (MASP), putative	873	-5.557	8.752e-07	2.886	8.359	7.956	7.617e-08
TcCLB.504239.410	mRNA	TcChr41-S	-	2020752	2021354	mucin TcMUCII, putative	603	-5.556	6.329e-08	2.484	9.933	10.65	3.048e-09
TcCLB.510693.190	mRNA	TcChr38-P	-	460051	461022	mucin-associated surface protein (MASP), putative	972	-5.527	1.629e-07	2.492	9.263	9.637	9.858e-09
TcCLB.508365.100	mRNA	TcChr24-P	-	612036	614345	surface protease GP63, putative	2310	-5.525	0.001005	5.061	5.917	0.663	0.0003051
TcCLB.510125.20	mRNA	TcChr20-S	+	312663	315827	trans-sialidase, Group VIII, putative	3165	-5.525	0.0004019	3.422	5.875	1.645	0.0001053
TcCLB.509493.80	mRNA	TcChr33-P	+	243556	244449	mucin TcMUCII, putative	894	-5.52	3.245e-09	3.517	12.27	14.44	7.538e-11
TcCLB.507849.10	mRNA	TcChr22-P	+	455952	458600	trans-sialidase (pseudogene), putative	2649	-5.519	3.553e-07	2.195	8.742	8.787	2.548e-08
TcCLB.509601.10	mRNA	TcChr22-P	+	669554	672058	neutral sphingomyelinase activation associated factor-like protein	2505	-5.515	1.247e-14	7.087	28.92	30.58	5.605e-18
TcCLB.509737.9	mRNA	TcChr23-S	+	579763	580782	trans-sialidase, putative (fragment)	1020	-5.491	5.983e-07	4.158	10.25	8.855	4.79e-08
TcCLB.506613.9	mRNA	TcChr15-P	+	481878	482806	surface protease GP63, putative (fragment)	929	-5.484	5.571e-08	2.49	10.03	10.82	2.583e-09
TcCLB.510979.40	mRNA	TcChr23-P	-	177890	180436	trans-sialidase, Group V, putative	2547	-5.472	2.613e-10	5.251	15.29	17.94	3.055e-12
TcCLB.510037.10	mRNA	TcChr33-P	+	815129	815680	mucin-associated surface protein (MASP), putative	552	-5.468	8.249e-07	4.754	10.56	8.574	7.083e-08
TcCLB.503759.10	mRNA	TcChr16-S	+	398004	400277	trans-sialidase, Group II, putative	2274	-5.467	7.57e-12	5.496	18.74	22.36	2.735e-14
TcCLB.509663.50	mRNA	TcChr12-P	-	92984	96112	trans-sialidase, Group VIII, putative	3129	-5.449	2.2e-08	5.622	14.04	12.86	8.393e-10
TcCLB.507041.71	mRNA	TcChr35-S	+	547909	548259	mucin TcMUCI, putative	351	-5.441	3.19e-07	3.439	8.831	9.044	2.249e-08
TcCLB.503827.30	mRNA	Tcruzi_4772	+	9289	9921	mucin TcMUCII, putative	633	-5.44	0.003376	0.6008	4.126	-0.7171	0.00125
TcCLB.506759.40	mRNA	TcChr41-S	+	2156019	2157389	mucin-associated surface protein (MASP), putative	1371	-5.44	3.827e-09	3.945	12.13	14.12	9.216e-11
TcCLB.433559.10	mRNA	TcChr16-P	+	460000	460428	trans-sialidase, putative (fragment)	429	-5.436	1.393e-06	0.7915	7.878	6.987	1.329e-07
TcCLB.510157.10	mRNA	TcChr41-S	+	1009469	1010563	mucin-associated surface protein (MASP), putative	1095	-5.432	1.654e-08	3.435	10.93	12.38	5.871e-10
TcCLB.506599.430	mRNA	TcChr41-S	+	682675	683253	mucin TcMUCII, putative	579	-5.431	3.692e-06	1.608	7.291	6.172	4.327e-07
TcCLB.507759.10	mRNA	TcChr17-S	-	40663	43791	trans-sialidase, Group VIII, putative	3129	-5.424	0.001713	3.483	4.924	0.08496	0.0005683
TcCLB.511057.30	mRNA	Tcruzi_8584	+	3321	4472	mucin-associated surface protein (MASP), putative	1152	-5.423	3.243e-05	2.163	6.322	3.966	5.685e-06
TcCLB.503601.10	mRNA	TcChr23-S	+	182293	184674	trans-sialidase, Group V, putative	2382	-5.409	3.893e-09	4.386	12.5	14.53	9.428e-11
TcCLB.507981.40	mRNA	TcChr41-S	-	357987	358292	hypothetical protein	306	-5.409	0.04283	0.949	2.724	-3.193	0.02339
TcCLB.506757.150	mRNA	TcChr41-S	+	2168422	2169297	mucin-associated surface protein (MASP), putative	876	-5.4	1.342e-09	4.017	13.07	15.64	2.389e-11
TcCLB.511833.10	mRNA	TcChr20-P	+	310344	313484	trans-sialidase, Group VIII, putative	3141	-5.399	2.573e-08	5.581	14.08	12.7	1.021e-09
TcCLB.510371.100	mRNA	TcChr41-S	+	1979472	1980611	mucin-associated surface protein (MASP), putative	1140	-5.398	1.973e-08	3.685	10.79	12.35	7.386e-10
TcCLB.476911.10	mRNA	Tcruzi_26567	-	1	1005	trans-sialidase, putative (fragment)	1005	-5.393	1.601e-07	1.86	9.28	9.7	9.56e-09
TcCLB.507051.11	mRNA	TcChr20-P	+	301802	302755	trans-sialidase, putative (fragment)	954	-5.391	8.398e-05	3.183	6.788	3.317	1.712e-05
TcCLB.510853.40	mRNA	TcChr19-S	-	91159	94005	trans-sialidase, Group IV, putative	2847	-5.368	3.105e-12	5.801	20.54	23.71	8.649e-15
TcCLB.510205.40	mRNA	TcChr38-S	+	463714	466038	trans-sialidase, Group V, putative	2325	-5.361	1.787e-08	4.557	11.74	12.79	6.52e-10
TcCLB.509217.40	mRNA	TcChr20-P	+	472298	475012	trans-sialidase, Group V, putative	2715	-5.358	0.0001183	0.4326	5.468	2.437	2.533e-05
TcCLB.509549.10	mRNA	Tcruzi_8130	+	2932	5331	trans-sialidase, Group V, putative	2400	-5.358	1.212e-10	4.554	15.43	18.48	1.108e-12
TcCLB.511401.120	mRNA	TcChr25-S	+	378301	381075	trans-sialidase, Group V, putative	2775	-5.358	2.906e-08	5.797	14.4	12.59	1.19e-09
TcCLB.504493.10	mRNA	TcChr38-P	-	394031	394684	mucin-associated surface protein (MASP), putative (fragment)	654	-5.355	2.803e-07	2.163	8.894	9.148	1.924e-08
TcCLB.503771.90	mRNA	TcChr18-P	+	348280	349644	mucin-associated surface protein (MASP), putative	1365	-5.354	2.414e-06	1.987	7.578	6.721	2.608e-07
TcCLB.511059.10	mRNA	Tcruzi_6038	+	2	424	trans-sialidase, putative	423	-5.349	5.22e-08	2.234	10.08	10.84	2.39e-09
TcCLB.508289.9	mRNA	Tcruzi_7671	-	4575	5615	mucin-associated surface protein (MASP), putative	1041	-5.338	4.985e-06	1.069	7.111	5.735	6.262e-07
TcCLB.508163.250	mRNA	TcChr40-S	-	1406588	1409461	trans-sialidase, Group VI, putative	2874	-5.336	4.585e-09	4.022	11.98	14.21	1.158e-10
TcCLB.507429.10	mRNA	TcChr33-S	+	210975	211568	mucin TcMUCII (pseudogene), putative	594	-5.333	2.999e-07	2.739	8.85	9.01	2.087e-08
TcCLB.510985.10	mRNA	Tcruzi_8562	-	2	484	trans-sialidase, putative (fragment)	483	-5.327	3.075e-05	1.054	6.216	3.958	5.349e-06
TcCLB.506971.20	mRNA	TcChr28-S	+	408871	411249	surface protease GP63, putative	2379	-5.299	2.229e-10	4.609	14.88	18.07	2.423e-12
TcCLB.503859.40	mRNA	TcChr41-S	+	1412150	1413484	mucin-associated surface protein (MASP), putative	1335	-5.298	4.931e-07	3.026	8.53	8.506	3.789e-08
TcCLB.510477.10	mRNA	Tcruzi_8403	+	16	1104	surface protease GP63, putative	1089	-5.298	2.182e-11	4.949	17.41	20.94	1.128e-13
TcCLB.506893.10	mRNA	TcChr33-S	+	496893	497483	mucin TcMUCII, putative	591	-5.297	3.23e-06	0.9637	7.37	6.106	3.684e-07
TcCLB.509763.10	mRNA	TcChr17-S	-	29548	30678	trans-sialidase, putative	1131	-5.292	2.196e-07	2.244	9.062	9.43	1.416e-08
TcCLB.507875.220	mRNA	TcChr34-S	-	2307	4679	trans-sialidase, Group II, putative	2373	-5.289	3.948e-09	5.122	14.18	14.82	9.632e-11
TcCLB.510013.260	mRNA	TcChr41-S	-	1366322	1367491	mucin-associated surface protein (MASP), putative	1170	-5.283	6.154e-07	2.953	8.387	8.247	4.966e-08
TcCLB.503429.39	mRNA	Tcruzi_4573	+	6671	7878	trans-sialidase, putative	1208	-5.279	1.971e-08	2.655	10.79	12.05	7.35e-10
TcCLB.508541.110	mRNA	TcChr38-S	+	312338	313057	mucin-associated surface protein (MASP), putative	720	-5.279	7.21e-08	2.826	9.837	10.7	3.596e-09
TcCLB.507121.11	mRNA	TcChr7-S	-	7362	9515	trans-sialidase, putative (fragment)	2154	-5.275	4.606e-07	1.901	8.573	8.475	3.491e-08
TcCLB.508273.120	mRNA	TcChr35-P	+	550740	551183	mucin TcMUCI, putative	444	-5.274	1.089e-10	5.21	15.57	18.84	9.345e-13
TcCLB.509115.60	mRNA	TcChr21-P	-	229063	230217	mucin-like glycoprotein, putative	1155	-5.27	3.376e-09	2.818	12.24	14	7.872e-11
TcCLB.506137.40	mRNA	TcChr18-P	+	495189	495761	mucin TcMUCII, putative	573	-5.265	5.358e-07	0.862	8.475	7.87	4.198e-08
TcCLB.509265.120	mRNA	TcChr7-S	-	52652	54907	trans-sialidase, putative	2256	-5.256	1.108e-05	3.52	7.718	5.451	1.612e-06
TcCLB.506501.80	mRNA	TcChr41-S	-	1478512	1480218	mucin-associated surface protein (MASP, pseudogene), putative	1707	-5.255	2.475e-08	3.705	10.62	12.08	9.739e-10
TcCLB.506615.50	mRNA	TcChr33-P	+	771963	772826	mucin TcMUCII, putative	864	-5.252	7.588e-10	4.081	13.59	16.49	1.166e-11
TcCLB.506855.220	mRNA	TcChr10-P	-	314878	316494	surface protease GP63, putative	1617	-5.25	0.0004329	5.75	6.572	1.594	0.0001149
TcCLB.510021.160	mRNA	TcChr41-S	+	1164810	1165967	90 kDa surface protein, putative	1158	-5.239	2.914e-06	2.517	7.917	6.782	3.258e-07
TcCLB.508493.40	mRNA	TcChr33-P	+	284026	285006	mucin TcMUCII, putative	981	-5.22	2.755e-09	3.573	12.41	14.7	6.153e-11
TcCLB.510701.10	mRNA	TcChr38-P	+	821287	822069	mucin-associated surface protein (MASP), putative	783	-5.22	4.585e-09	2.927	11.98	13.99	1.16e-10
TcCLB.503973.70	mRNA	TcChr41-P	-	811720	812514	serine-alanine-and proline-rich protein, putative	795	-5.217	9.861e-08	2.379	9.607	10.31	5.361e-09
TcCLB.510373.90	mRNA	TcChr41-S	+	1950669	1951553	mucin-associated surface protein (MASP), putative	885	-5.216	7.207e-08	2.84	9.838	10.67	3.591e-09
TcCLB.509493.110	mRNA	TcChr33-P	+	237338	237931	mucin TcMUCII, putative	594	-5.203	1.239e-07	2.292	9.449	10.11	7.077e-09
TcCLB.508903.110	mRNA	TcChr17-S	-	137425	140526	trans-sialidase, putative	3102	-5.202	4.612e-08	4.124	10.49	11.58	2.072e-09
TcCLB.510693.163	mRNA	TcChr38-P	-	455630	456889	mucin-associated surface protein (MASP), putative	1260	-5.202	2.269e-10	4.583	14.77	17.93	2.508e-12
TcCLB.507957.220	mRNA	TcChr41-S	-	1246854	1248251	mucin-associated surface protein (MASP), putative	1398	-5.192	1.47e-09	4.127	12.99	15.48	2.681e-11
TcCLB.508165.270	mRNA	TcChr40-S	+	1621267	1621887	mucin TcMUCII, putative	621	-5.191	3.122e-06	1.198	7.39	6.119	3.533e-07
TcCLB.505609.40	mRNA	Tcruzi_6657	+	12235	14547	trans-sialidase, Group V, putative	2313	-5.189	5.093e-06	0.754	7.1	5.715	6.419e-07
TcCLB.510583.40	mRNA	Tcruzi_8437	+	15231	15815	mucin TcMUCII, putative	585	-5.188	5.446e-07	2.01	8.465	8.143	4.28e-08
TcCLB.507167.80	mRNA	TcChr28-P	+	833647	835809	trans-sialidase, Group II, putative	2163	-5.182	1.264e-08	3.677	11.54	13.16	4.168e-10
TcCLB.508979.50	mRNA	TcChr29-P	-	79808	82609	trans-sialidase, Group VI, putative	2802	-5.176	3.285e-06	3.973	8.873	6.906	3.766e-07
TcCLB.510025.170	mRNA	TcChr41-S	-	1102635	1103282	mucin TcMUCII, putative	648	-5.161	3.391e-07	2.147	8.771	8.71	2.415e-08
TcCLB.509931.20	mRNA	TcChr8-P	-	5315	8449	trans-sialidase, Group VIII, putative	3135	-5.16	1.839e-08	3.994	11.51	12.75	6.767e-10
TcCLB.508365.190	mRNA	TcChr24-P	-	627020	629809	trans-sialidase, Group VI, putative	2790	-5.152	1.223e-09	4.418	13.86	16.14	2.104e-11
TcCLB.510377.134	mRNA	TcChr41-S	+	1796725	1798125	mucin-associated surface protein (MASP), putative	1401	-5.146	1.077e-05	3.045	7.319	5.383	1.557e-06
TcCLB.511077.100	mRNA	Tcruzi_8591	-	25455	26144	mucin TcMUCII, putative	690	-5.134	9.476e-05	0.8343	5.591	2.74	1.971e-05
TcCLB.508081.10	mRNA	TcChr41-S	-	987176	987733	mucin-associated surface protein (MASP), putative	558	-5.13	0.01448	-0.4836	3.267	-2.163	0.006705
TcCLB.506285.50	mRNA	TcChr29-S	-	22061	22696	mucin TcMUCII, putative	636	-5.124	6.007e-08	3.18	9.969	10.95	2.869e-09
TcCLB.508071.20	mRNA	Tcruzi_7589	-	246	2735	trans-sialidase (pseudogene), putative	2490	-5.12	5.818e-06	1.271	7.02	5.644	7.576e-07
TcCLB.507043.10	mRNA	TcChr35-S	+	558976	559332	mucin TcMUCI, putative	357	-5.118	8.194e-09	4.123	11.5	13.5	2.382e-10
TcCLB.506057.15	mRNA	Tcruzi_6795	+	2094	2810	hypothetical protein	717	-5.115	6.764e-05	2.475	6.173	3.348	1.333e-05
TcCLB.506331.90	mRNA	TcChr40-P	-	17801	20107	trans-sialidase, Group II, putative	2307	-5.108	3.934e-07	3.715	9.261	9.141	2.883e-08
TcCLB.506951.80	mRNA	TcChr24-S	-	201761	204433	trans-sialidase, Group V, putative	2673	-5.095	9.234e-12	5.972	20.38	22.54	3.536e-14
TcCLB.507875.70	mRNA	TcChr34-S	-	43491	46094	trans-sialidase, Group VII, putative	2604	-5.095	2.407e-06	4.701	9.853	7.37	2.599e-07
TcCLB.506269.40	mRNA	TcChr16-S	+	66546	67859	mucin-associated surface protein (MASP), putative	1314	-5.093	1.24e-08	3.694	11.16	13.06	4.061e-10
TcCLB.508109.30	mRNA	TcChr20-S	+	643769	644758	mucin-associated surface protein (MASP), putative	990	-5.088	5.418e-05	1.444	5.904	3.374	1.033e-05
TcCLB.503957.10	mRNA	TcChr24-S	+	710958	711734	trans-sialidase, putative	777	-5.085	1.034e-10	4.772	15.63	19	8.691e-13
TcCLB.504081.330	mRNA	TcChr41-P	-	1698466	1699134	mucin TcMUCII, putative	669	-5.083	2.563e-05	2.311	6.315	4.214	4.314e-06
TcCLB.510847.10	mRNA	TcChr19-S	-	34755	37772	trans-sialidase, Group VIII, putative	3018	-5.073	7.54e-12	5.222	18.79	22.6	2.671e-14
TcCLB.506885.210	mRNA	TcChr39-S	-	969407	972358	trans-sialidase, Group III, putative	2952	-5.066	3.045e-10	6.333	18.16	18.14	3.708e-12
TcCLB.511057.40	mRNA	Tcruzi_8584	+	5759	8092	trans-sialidase, Group V, putative	2334	-5.062	3.14e-10	4.402	14.43	17.43	3.864e-12
TcCLB.463279.20	mRNA	Tcruzi_23428	-	3093	5333	trans-sialidase, Group II, putative	2241	-5.059	8.107e-11	5.279	16.39	19.58	6.083e-13
TcCLB.511861.50	mRNA	TcChr15-P	+	132644	135805	trans-sialidase, Group VIII, putative	3162	-5.059	2.109e-05	3.099	7.352	4.77	3.421e-06
TcCLB.510843.19	mRNA	Tcruzi_8519	+	4710	5513	trans-sialidase, putative (fragment)	804	-5.054	4.894e-08	2.831	10.12	11.33	2.216e-09
TcCLB.506737.161	mRNA	TcChr14-S	+	230116	230424	mucin TcMUCI, putative	309	-5.043	1.562e-06	4.931	9.809	7.832	1.529e-07
TcCLB.506955.184	mRNA	TcChr38-P	+	289571	290434	mucin-associated surface protein (MASP, pseudogene), putative	864	-5.039	1.915e-06	2.122	7.68	6.959	1.97e-07
TcCLB.506459.149	mRNA	TcChr41-P	+	625132	626457	mucin-associated surface protein (MASP), putative	1326	-5.022	4.898e-11	4.92	16.47	19.99	3.213e-13
TcCLB.511175.10	mRNA	TcChr38-S	+	1193721	1194158	mucin-associated surface protein (MASP), putative	438	-5.021	0.03827	0.5735	2.76	-3.094	0.02057
TcCLB.413409.10	mRNA	Tcruzi_12275	-	1	1014	trans-sialidase, putative (fragment)	1014	-5.006	7.772e-07	4.766	10.22	8.625	6.597e-08
TcCLB.508147.140	mRNA	TcChr20-S	+	485302	485832	mucin TcMUCII, putative	531	-5.004	3.718e-06	1.186	7.287	6.057	4.364e-07
TcCLB.511873.10	mRNA	TcChr15-S	+	116878	119436	trans-sialidase, Group V, putative	2559	-5.003	1.862e-07	5.021	11.71	10.33	1.166e-08
TcCLB.508389.90	mRNA	TcChr28-S	-	219355	221328	surface protease GP63, putative	1974	-4.999	2.956e-09	3.804	12.34	14.59	6.786e-11
TcCLB.507163.50	mRNA	TcChr16-S	-	118211	118792	mucin TcMUCII, putative	582	-4.996	6.666e-07	2.739	8.336	8.227	5.469e-08
TcCLB.510275.190	mRNA	TcChr40-S	+	1220947	1221966	mucin-associated surface protein (MASP), putative	1020	-4.996	5.323e-08	3.791	10.1	11.35	2.449e-09
TcCLB.510093.10	mRNA	Tcruzi_5838	-	1158	1574	ATPase, putative	417	-4.994	1.172e-05	0.6321	6.631	4.784	1.721e-06
TcCLB.510279.320	mRNA	TcChr40-S	-	1550629	1553361	trans-sialidase, Group V, putative	2733	-4.99	5.066e-10	3.564	13.98	16.87	6.943e-12
TcCLB.398477.10	mRNA	TcChr21-P	-	2230	4593	trans-sialidase, Group II, putative	2364	-4.982	6.55e-07	2.394	8.347	8.171	5.362e-08
TcCLB.507085.140	mRNA	TcChr33-P	+	356644	357201	mucin TcMUCII, putative	558	-4.982	1.743e-06	1.243	7.737	6.764	1.757e-07
TcCLB.510569.10	mRNA	TcChr8-P	-	350539	351915	trans-sialidase, putative	1377	-4.979	2.238e-05	4.106	7.308	4.707	3.676e-06
TcCLB.509081.100	mRNA	TcChr41-S	+	451995	452612	mucin TcMUCII, putative	618	-4.971	1.67e-08	3.416	10.92	12.44	5.944e-10
TcCLB.511553.90	mRNA	TcChr41-S	+	413337	413954	mucin TcMUCII, putative	618	-4.971	8.405e-07	2.869	8.19	7.967	7.243e-08
TcCLB.506285.120	mRNA	TcChr29-S	-	35642	36247	mucin TcMUCII, putative	606	-4.966	9.189e-06	3.233	7.061	5.459	1.293e-06
TcCLB.509493.20	mRNA	TcChr33-P	+	261997	262590	mucin TcMUCII, putative	594	-4.966	7.926e-08	2.329	9.762	10.58	4.089e-09
TcCLB.510275.60	mRNA	TcChr40-S	+	1183547	1184680	mucin-associated surface protein (MASP), putative	1134	-4.966	2.669e-05	2.979	6.833	4.419	4.523e-06
TcCLB.507473.30	mRNA	Tcruzi_7352	+	3849	6110	trans-sialidase, Group II, putative	2262	-4.962	3.501e-09	4.511	12.23	14.68	8.275e-11
TcCLB.508273.100	mRNA	TcChr35-P	+	548190	548591	mucin TcMUCI, putative	402	-4.961	5.695e-08	4.195	10.26	11.36	2.666e-09
TcCLB.508589.5	mRNA	Tcruzi_7791	-	3	569	trans-sialidase, putative (fragment)	567	-4.949	7.282e-06	1.297	6.893	5.465	9.885e-07
TcCLB.511375.20	mRNA	Tcruzi_6105	+	722	1306	hypothetical protein	585	-4.948	3.185e-05	2.99	6.81	4.249	5.567e-06
TcCLB.510623.39	mRNA	TcChr28-P	-	385093	385818	mucin-associated surface protein (MASP, pseudogene), putative	726	-4.943	0.0002594	0.5191	5.105	1.741	6.315e-05
TcCLB.503501.14	mRNA	TcChr41-S	+	1942577	1943209	mucin TcMUCII, putative	633	-4.929	0.0003336	1.958	5.164	1.605	8.442e-05
TcCLB.511077.60	mRNA	Tcruzi_8591	-	15330	16073	mucin-associated surface protein (MASP), putative	744	-4.928	2.069e-05	2.27	6.534	4.534	3.347e-06
TcCLB.510469.10	mRNA	Tcruzi_8400	+	2129	3154	mucin-associated surface protein (MASP), putative	1026	-4.927	1.193e-05	0.8127	6.622	4.86	1.757e-06
TcCLB.506131.20	mRNA	Tcruzi_6826	+	6641	7249	mucin TcMUCII, putative	609	-4.926	4.214e-06	1.671	7.213	6.135	5.077e-07
TcCLB.505365.60	mRNA	TcChr24-S	+	762384	765509	trans-sialidase, Group VIII, putative	3126	-4.918	0.02239	1.925	3.136	-2.599	0.01108
TcCLB.506799.30	mRNA	TcChr26-S	+	211815	212966	mucin-like glycoprotein, putative	1152	-4.916	4.378e-09	3.657	12.02	14.18	1.09e-10
TcCLB.509259.40	mRNA	TcChr25-P	+	745645	747945	surface protease GP63, putative	2301	-4.903	0.0007207	1.829	4.947	0.8837	0.0002069
TcCLB.506173.310	mRNA	Tcruzi_6839	+	84681	85370	mucin TcMUCII, putative	690	-4.902	1.687e-08	3.014	10.91	12.26	6.041e-10
TcCLB.508121.150	mRNA	TcChr38-S	-	480707	483376	trans-sialidase, Group V, putative	2670	-4.895	1.74e-05	3.862	7.767	5.048	2.731e-06
TcCLB.509495.49	mRNA	TcChr33-P	+	222562	223254	mucin TcMUCII, putative	693	-4.891	1.315e-07	2.75	9.411	10.22	7.566e-09
TcCLB.506885.140	mRNA	TcChr39-S	-	947450	950401	trans-sialidase (pseudogene), putative	2952	-4.89	9.03e-07	5.793	11.44	8.581	7.916e-08
TcCLB.511077.7	mRNA	Tcruzi_8591	-	1	720	trans-sialidase, putative (fragment)	720	-4.889	1.678e-05	-1.294	6.436	4.239	2.617e-06
TcCLB.506021.20	mRNA	TcChr30-S	-	11819	14203	trans-sialidase, Group II, putative	2385	-4.887	2.786e-05	3.469	7.26	4.487	4.765e-06
TcCLB.507699.110	mRNA	TcChr33-S	+	267151	268242	mucin-associated surface protein (MASP, pseudogene), putative	1092	-4.883	2.613e-05	2.407	6.387	4.275	4.41e-06
TcCLB.511173.496	mRNA	TcChr38-S	+	1192936	1193619	mucin-associated surface protein (MASP), putative (fragment)	684	-4.881	0.009256	1.684	3.6	-1.723	0.004017
TcCLB.508161.20	mRNA	TcChr40-S	+	1314768	1317329	trans-sialidase, Group V, putative	2562	-4.88	2.729e-07	2.338	8.963	9.406	1.863e-08
TcCLB.504031.50	mRNA	Tcruzi_4874	-	9363	12158	trans-sialidase, Group V, putative	2796	-4.878	2.136e-09	4.087	12.63	15.24	4.443e-11
TcCLB.507233.10	mRNA	TcChr10-P	-	26498	29596	trans-sialidase, Group III, putative	3099	-4.878	1.584e-06	2.962	7.92	7.398	1.555e-07
TcCLB.508985.21	mRNA	TcChr29-P	+	150625	150795	mucin TcMUCII, putative (fragment)	171	-4.877	2.139e-05	-0.4935	6.305	4.1	3.482e-06
TcCLB.507953.200	mRNA	TcChr41-S	+	1293595	1294764	90 kDa surface protein, putative	1170	-4.876	6.328e-07	2.551	8.369	8.364	5.138e-08
TcCLB.507699.120	mRNA	TcChr33-S	+	265723	266589	mucin TcMUCII, putative	867	-4.871	0.01244	2.306	3.483	-2.017	0.005639
TcCLB.506955.212	mRNA	TcChr38-P	+	284939	285745	mucin-associated surface protein (MASP), putative	807	-4.865	2.487e-09	3.768	12.51	14.65	5.307e-11
TcCLB.506973.120	mRNA	TcChr28-S	+	469499	472189	trans-sialidase, Group V, putative	2691	-4.864	1.825e-08	3.962	11.01	12.69	6.701e-10
TcCLB.505155.4	mRNA	TcChr8-S	-	356083	356850	trans-sialidase, putative (fragment)	768	-4.861	0.0003103	2.84	5.531	1.818	7.764e-05
TcCLB.506741.80	mRNA	Tcruzi_7077	+	19295	19990	mucin TcMUCII, putative	696	-4.861	7.38e-06	1.003	6.885	5.341	1.004e-06
TcCLB.506767.130	mRNA	TcChr41-S	-	1652444	1653046	mucin TcMUCII, putative	603	-4.861	3.454e-05	0.8787	6.047	3.725	6.131e-06
TcCLB.508231.120	mRNA	TcChr37-P	-	230475	231407	trans-sialidase (pseudogene), putative	933	-4.856	4.046e-06	2.076	7.361	6.328	4.83e-07
TcCLB.506599.100	mRNA	TcChr41-S	-	748862	749602	mucin-associated surface protein (MASP), putative	741	-4.854	2.138e-06	2.965	7.753	7.063	2.251e-07
TcCLB.510049.10	mRNA	TcChr17-S	+	644707	646569	trans-sialidase, putative	1863	-4.853	8.571e-07	5.445	11.31	8.633	7.41e-08
TcCLB.506955.250	mRNA	TcChr38-P	+	275592	276224	mucin TcMUCII, putative	633	-4.845	3.818e-06	2.585	7.385	6.386	4.51e-07
TcCLB.505297.60	mRNA	TcChr24-P	-	196203	197165	mucin-associated surface protein (MASP), putative	963	-4.844	2.085e-08	4.764	11.78	12.74	7.885e-10
TcCLB.401183.10	mRNA	Tcruzi_9549	+	3	1475	trans-sialidase, putative (fragment)	1473	-4.843	0.006034	3.78	4.137	-1.302	0.002457
TcCLB.511449.10	mRNA	Tcruzi_8697	+	1	795	mucin-associated surface protein (MASP), putative	795	-4.842	4.101e-07	2.103	8.648	8.758	3.035e-08
TcCLB.510331.10	mRNA	TcChr36-P	+	463364	466315	trans-sialidase, Group III, putative	2952	-4.841	1.698e-08	5.175	12.04	13	6.095e-10
TcCLB.504341.20	mRNA	TcChr7-S	-	6725	7261	trans-sialidase, putative	537	-4.84	7.745e-05	-0.05609	5.63	2.897	1.558e-05
TcCLB.510373.10	mRNA	TcChr41-S	+	1967703	1968764	mucin-associated surface protein (MASP), putative	1062	-4.838	4.608e-08	3.508	10.16	11.49	2.069e-09
TcCLB.511603.450	mRNA	TcChr18-S	+	353552	355891	trans-sialidase, Group V, putative	2340	-4.836	2.861e-06	2.109	7.461	6.657	3.19e-07
TcCLB.510625.54	mRNA	TcChr28-P	+	425120	426250	mucin-associated surface protein (MASP), putative	1131	-4.834	0.0001328	2.524	5.79	2.654	2.898e-05
TcCLB.509975.30	mRNA	TcChr33-S	+	897645	898445	mucin-associated surface protein (MASP), putative	801	-4.817	5.622e-09	4.3	12.31	14.27	1.485e-10
TcCLB.508163.230	mRNA	TcChr40-S	-	1399859	1400938	mucin-associated surface protein (MASP), putative	1080	-4.812	4.527e-06	2.073	7.168	5.972	5.574e-07
TcCLB.507071.140	mRNA	TcChr38-P	-	749176	749937	mucin-associated surface protein (MASP), putative	762	-4.809	5.412e-07	2.317	8.469	8.567	4.248e-08
TcCLB.508125.30	mRNA	TcChr38-S	+	432955	433446	mucin TcMUCII, putative	492	-4.807	8.24e-06	0.8624	6.824	5.126	1.143e-06
TcCLB.509973.70	mRNA	TcChr33-S	+	904739	905548	mucin-associated surface protein (MASP), putative	810	-4.806	1.24e-08	3.737	11.47	13.24	4.067e-10
TcCLB.507699.149	mRNA	TcChr33-S	+	259935	260483	mucin TcMUCII, putative	549	-4.804	1.926e-06	2.063	7.677	7.005	1.982e-07
TcCLB.508305.50	mRNA	TcChr38-P	+	1048619	1049347	mucin-associated surface protein (MASP), putative	729	-4.804	7.007e-08	3.465	9.857	10.99	3.476e-09
TcCLB.435601.10	mRNA	TcChr41-S	+	2325364	2326647	trans-sialidase, putative (fragment)	1284	-4.797	3.941e-06	2.512	7.528	6.441	4.682e-07
TcCLB.507085.150	mRNA	TcChr33-P	+	357767	358657	mucin-associated surface protein (MASP), putative	891	-4.793	1.526e-06	3.33	8.43	7.64	1.474e-07
TcCLB.509905.170	mRNA	Tcruzi_8239	-	37199	40333	trans-sialidase, Group VIII, putative	3135	-4.777	1.09e-09	5.373	14.77	16.46	1.832e-11
TcCLB.506951.90	mRNA	TcChr24-S	-	197727	200477	trans-sialidase, Group IV, putative	2751	-4.776	1.052e-08	3.679	11.28	13.34	3.348e-10
TcCLB.506067.140	mRNA	Tcruzi_6799	-	25351	26139	mucin-associated surface protein (MASP), putative	789	-4.771	4.895e-05	2.305	6.284	3.708	9.185e-06
TcCLB.506471.30	mRNA	TcChr33-P	+	1006986	1009265	trans-sialidase, Group II, putative	2280	-4.771	1.033e-11	6.282	19.36	22.39	4.086e-14
TcCLB.505621.10	mRNA	Tcruzi_6661	+	260	1189	mucin-associated surface protein (MASP, pseudogene), putative	930	-4.77	1.212e-10	4.343	15.43	18.7	1.111e-12
TcCLB.511831.10	mRNA	TcChr20-P	+	304756	307836	trans-sialidase, putative (fragment)	3081	-4.77	3.97e-05	4.734	8.038	4.211	7.179e-06
TcCLB.508495.50	mRNA	TcChr33-P	+	388676	389569	mucin TcMUCII, putative	894	-4.755	7.644e-08	2.855	9.792	10.81	3.885e-09
TcCLB.511603.110	mRNA	TcChr18-S	-	296102	296809	mucin TcMUCII, putative	708	-4.744	4.71e-06	1.777	7.144	6.043	5.86e-07
TcCLB.507071.310	mRNA	TcChr38-P	-	796017	796859	mucin-associated surface protein (MASP), putative	843	-4.734	3.484e-07	2.556	8.754	9.002	2.492e-08
TcCLB.511757.70	mRNA	TcChr17-P	-	313945	316113	trans-sialidase, Group II, putative	2169	-4.731	4.516e-11	5.121	16.56	20.18	2.901e-13
TcCLB.511547.20	mRNA	Tcruzi_8718	+	3091	5829	trans-sialidase, Group IV, putative	2739	-4.726	8.999e-05	3.036	6.452	3.196	1.859e-05
TcCLB.508221.910	mRNA	TcChr41-P	-	1789544	1790185	mucin TcMUCII, putative	642	-4.724	8.678e-06	1.952	6.796	5.349	1.213e-06
TcCLB.510275.272	mRNA	TcChr40-S	+	1235511	1236176	hypothetical protein	666	-4.719	1.766e-06	2.075	7.738	7.236	1.785e-07
TcCLB.506065.21	mRNA	Tcruzi_6798	+	7594	7899	trans-sialidase, putative (fragment)	306	-4.716	0.000141	-1.824	5.326	2.15	3.107e-05
TcCLB.506785.14	mRNA	TcChr28-P	+	315237	316139	mucin-associated surface protein (MASP), putative	903	-4.714	2.341e-05	1.445	6.256	4.263	3.872e-06
TcCLB.511089.30	mRNA	Tcruzi_6044	-	10985	11743	mucin-associated surface protein (MASP), putative	759	-4.713	1.802e-07	2.965	9.19	9.713	1.123e-08
TcCLB.505993.30	mRNA	Tcruzi_6767	-	4179	7310	trans-sialidase, Group VIII, putative	3132	-4.711	1.296e-09	4.144	13.1	15.93	2.282e-11
TcCLB.510377.370	mRNA	TcChr41-S	+	1749048	1749740	mucin TcMUCII, putative	693	-4.711	4.816e-07	2.532	8.545	8.637	3.681e-08
TcCLB.508493.130	mRNA	TcChr33-P	+	302005	302673	mucin TcMUCII, putative	669	-4.708	4.397e-08	2.582	10.2	11.34	1.952e-09
TcCLB.508163.280	mRNA	TcChr40-S	-	1412725	1413348	mucin TcMUCII, putative	624	-4.705	2.351e-07	2.446	9.013	9.141	1.547e-08
TcCLB.511907.120	mRNA	TcChr26-P	+	208545	209702	mucin-like glycoprotein, putative	1158	-4.705	1.208e-06	3.709	8.668	7.939	1.115e-07
TcCLB.503705.19	mRNA	Tcruzi_4711	+	5863	6877	trans-sialidase, putative	1015	-4.703	3.865e-05	-0.1153	5.99	3.608	6.959e-06
TcCLB.506737.114	mRNA	TcChr14-S	+	239948	240301	mucin TcMUCI, putative	354	-4.7	1.74e-08	3.877	10.88	12.65	6.323e-10
TcCLB.510465.74	mRNA	Tcruzi_8399	-	27086	28060	mucin-associated surface protein (MASP), putative	975	-4.699	5.38e-05	1.206	5.909	3.462	1.025e-05
TcCLB.509869.10	mRNA	TcChr29-P	-	22609	22995	mucin TcMUCI, putative	387	-4.689	9.592e-06	2.151	6.838	5.358	1.36e-06
TcCLB.508853.10	mRNA	TcChr18-P	+	194031	195113	mucin-associated surface protein (MASP), putative	1083	-4.688	1.789e-08	4.083	10.86	12.63	6.56e-10
TcCLB.506769.50	mRNA	TcChr41-S	+	1578312	1578872	mucin TcMUCII, putative	561	-4.687	1.374e-06	1.699	7.887	7.207	1.306e-07
TcCLB.510275.355	mRNA	TcChr40-S	+	1251325	1252032	hypothetical protein	708	-4.686	4.315e-07	2.118	8.614	8.702	3.234e-08
TcCLB.508887.20	mRNA	TcChr29-P	-	301183	301818	mucin TcMUCII, putative	636	-4.68	2.313e-06	2.494	7.565	6.884	2.479e-07
TcCLB.506321.50	mRNA	TcChr21-P	+	555465	557144	mucin-associated surface protein (MASP), putative	1680	-4.674	6.543e-12	5.783	18.98	22.7	2.152e-14
TcCLB.422867.10	mRNA	Tcruzi_14377	+	38	2152	trans-sialidase, Group II, putative	2115	-4.673	2.784e-07	6.555	13.28	9.992	1.906e-08
TcCLB.471799.10	mRNA	Tcruzi_25378	+	1	1014	trans-sialidase, putative (fragment)	1014	-4.672	8.847e-07	2.894	8.291	8.121	7.716e-08
TcCLB.507163.70	mRNA	TcChr16-S	-	122370	125132	trans-sialidase, Group V, putative	2763	-4.67	4.023e-12	5.174	19.55	23.15	1.211e-14
TcCLB.511375.10	mRNA	Tcruzi_6105	+	3	569	hypothetical protein (pseudogene)	567	-4.666	2.737e-05	1.828	6.355	4.254	4.659e-06
TcCLB.506955.99	mRNA	TcChr38-P	+	304740	305564	mucin-associated surface protein (MASP), putative	825	-4.664	5.708e-07	3.063	8.436	8.569	4.524e-08
TcCLB.508539.160	mRNA	TcChr38-S	+	265438	266241	mucin-associated surface protein (MASP), putative	804	-4.657	6.054e-09	3.935	11.75	13.82	1.638e-10
TcCLB.506603.40	mRNA	TcChr41-S	+	600009	602339	trans-sialidase, Group V, putative	2331	-4.654	1.13e-06	4.144	9.311	8.13	1.03e-07
TcCLB.511645.21	mRNA	TcChr21-P	-	211887	212591	mucin TcMUCII, putative	705	-4.65	4.005e-07	3.216	8.664	8.973	2.944e-08
TcCLB.508501.70	mRNA	TcChr33-P	+	481446	482096	mucin TcMUCII, putative	651	-4.645	9.891e-06	2.531	7.001	5.422	1.412e-06
TcCLB.508119.30	mRNA	TcChr33-P	+	750414	750998	mucin TcMUCII, putative	585	-4.642	1.614e-07	3.082	9.425	10.14	9.738e-09
TcCLB.509979.320	mRNA	TcChr33-S	+	798375	800723	trans-sialidase, Group V, putative	2349	-4.641	5.445e-10	5.269	14.99	17.29	7.56e-12
TcCLB.510807.40	mRNA	Tcruzi_5993	+	8245	8892	mucin TcMUCII, putative	648	-4.64	9.739e-07	1.835	8.098	7.716	8.642e-08
TcCLB.506459.219	mRNA	TcChr41-P	+	606242	606832	mucin TcMUCII, putative	591	-4.636	1.516e-06	2.194	7.83	7.204	1.462e-07
TcCLB.510715.64	mRNA	TcChr38-P	-	1026155	1027129	mucin-associated surface protein (MASP), putative	975	-4.63	0.0001227	1.508	5.475	2.585	2.638e-05
TcCLB.510927.20	mRNA	Tcruzi_8547	-	754	3258	trans-sialidase (pseudogene), putative	2505	-4.629	6.842e-10	4.552	13.7	16.78	1.008e-11
TcCLB.508061.20	mRNA	TcChr5-P	+	192110	194620	trans-sialidase, Group II, putative	2511	-4.628	1.653e-09	3.887	12.86	15.56	3.201e-11
TcCLB.506643.10	mRNA	TcChr18-P	+	260583	261357	mucin-associated surface protein (MASP), putative	775	-4.624	3.143e-05	1.525	6.097	3.96	5.485e-06
TcCLB.507981.10	mRNA	TcChr41-S	-	362869	363942	trans-sialidase (pseudogene), putative	1074	-4.615	1.789e-08	3.063	10.86	12.59	6.548e-10
TcCLB.510201.5	mRNA	TcChr15-P	-	530982	531335	mucin-associated surface protein (MASP), putative	354	-4.615	3.25e-05	0.422	6.08	3.75	5.699e-06
TcCLB.511173.470	mRNA	TcChr38-S	+	1187140	1189938	trans-sialidase, Group V, putative	2799	-4.615	1.493e-07	3.37	9.511	10.26	8.753e-09
TcCLB.508151.20	mRNA	TcChr20-S	+	521668	522909	mucin-associated surface protein (MASP), putative	1242	-4.611	4.369e-08	3.204	10.2	11.58	1.933e-09
TcCLB.508627.40	mRNA	Tcruzi_7806	-	8184	11360	trans-sialidase, Group VIII, putative	3177	-4.61	1.889e-09	6.039	15.65	15.9	3.759e-11
TcCLB.506599.420	mRNA	TcChr41-S	+	683826	684782	mucin-associated surface protein (MASP), putative	957	-4.609	5.777e-06	2.217	7.083	5.914	7.507e-07
TcCLB.510715.40	mRNA	TcChr38-P	-	1021526	1022329	mucin-associated surface protein (MASP), putative	804	-4.609	1.615e-05	1.625	6.457	4.699	2.5e-06
TcCLB.506899.40	mRNA	Tcruzi_7133	+	9749	10321	mucin TcMUCII, putative	573	-4.608	3.162e-07	2.117	8.816	8.887	2.221e-08
TcCLB.510021.80	mRNA	TcChr41-S	-	1186053	1187141	90 kDa surface protein, putative	1089	-4.6	8.022e-06	2.166	6.911	5.553	1.107e-06
TcCLB.508109.10	mRNA	TcChr20-S	-	635537	636472	mucin-associated surface protein (MASP), putative	936	-4.597	0.0001257	1.36	5.419	2.517	2.718e-05
TcCLB.508495.170	mRNA	TcChr33-P	+	415509	416102	mucin TcMUCII, putative	594	-4.59	1.648e-05	1.85	6.564	4.795	2.562e-06
TcCLB.506759.80	mRNA	TcChr41-S	-	2150759	2151652	mucin-associated surface protein (MASP), putative	894	-4.588	7.703e-05	2.785	5.999	3.225	1.548e-05
TcCLB.507429.49	mRNA	TcChr33-S	+	223792	224418	mucin TcMUCII, putative	627	-4.585	7.31e-06	3.035	7.21	5.777	9.933e-07
TcCLB.508109.60	mRNA	TcChr20-S	+	649424	652210	trans-sialidase, Group V, putative	2787	-4.574	2.186e-07	3.626	9.704	9.928	1.407e-08
TcCLB.504155.10	mRNA	TcChr18-P	-	457881	458510	mucin-associated surface protein (MASP), putative	630	-4.573	6.038e-06	1.44	7	5.609	7.9e-07
TcCLB.510191.20	mRNA	TcChr20-S	-	601643	602338	mucin TcMUCII, putative	696	-4.573	6.419e-06	1.33	6.963	5.47	8.528e-07
TcCLB.510463.240	mRNA	Tcruzi_8398	-	66683	67993	mucin-associated surface protein (MASP), putative	1311	-4.571	2.68e-07	2.106	8.924	9.246	1.82e-08
TcCLB.511843.10	mRNA	TcChr20-P	+	522961	523872	mucin-associated surface protein (MASP), putative	912	-4.571	2.089e-06	2.44	7.628	7.027	2.187e-07
TcCLB.511173.10	mRNA	TcChr38-S	+	1078353	1079387	trans-sialidase, putative	1035	-4.568	7.025e-06	2.569	7.262	5.837	9.469e-07
TcCLB.511835.10	mRNA	TcChr20-P	+	315535	318588	trans-sialidase, Group VIII, putative	3054	-4.568	1.758e-05	5.146	8.553	5.106	2.767e-06
TcCLB.509081.20	mRNA	TcChr41-S	+	444157	445437	mucin-associated surface protein (MASP), putative	1281	-4.564	1.45e-08	4.403	11.04	13	4.939e-10
TcCLB.506067.169	mRNA	Tcruzi_6799	-	29968	30765	mucin-associated surface protein (MASP), putative	798	-4.561	4.894e-08	2.992	10.12	11.05	2.216e-09
TcCLB.509281.10	mRNA	Tcruzi_8059	-	2050	2421	hypothetical protein	372	-4.558	0.008251	1.688	3.638	-1.629	0.003527
TcCLB.509075.50	mRNA	Tcruzi_7987	+	14662	16869	trans-sialidase, Group II, putative	2208	-4.556	5.439e-10	5.295	14.43	17.24	7.527e-12
TcCLB.510713.130	mRNA	TcChr38-P	-	996476	997273	mucin-associated surface protein (MASP), putative	798	-4.553	2.346e-07	3.387	9.015	9.616	1.542e-08
TcCLB.506309.30	mRNA	Tcruzi_5356	-	6742	7956	mucin-associated surface protein (MASP), putative	1215	-4.55	8.729e-07	2.141	8.166	7.75	7.584e-08
TcCLB.506763.130	mRNA	TcChr41-S	-	1884423	1885991	mucin-associated surface protein (MASP), putative	1569	-4.543	2.316e-07	2.969	9.023	9.612	1.518e-08
TcCLB.511671.20	mRNA	TcChr30-P	+	764735	767491	trans-sialidase (pseudogene), putative	2757	-4.54	2.26e-07	3.255	9.169	9.748	1.47e-08
TcCLB.506139.110	mRNA	TcChr18-P	-	374896	375903	mucin-associated surface protein (MASP), putative	1008	-4.538	7.978e-08	3.049	9.757	10.58	4.126e-09
TcCLB.511839.20	mRNA	TcChr20-P	+	511070	512575	mucin-associated surface protein (MASP), putative	1506	-4.538	0.004056	2.953	4.288	-0.8914	0.001542
TcCLB.507555.50	mRNA	TcChr35-S	-	10473	13604	trans-sialidase, Group VIII, putative	3132	-4.533	2.358e-10	4.81	14.78	18.2	2.649e-12
TcCLB.508147.150	mRNA	TcChr20-S	+	486367	487530	mucin-associated surface protein (MASP), putative	1164	-4.529	2.245e-08	2.739	10.69	12.17	8.617e-10
TcCLB.510495.20	mRNA	Tcruzi_8410	-	3034	4257	mucin-associated surface protein (MASP), putative	1224	-4.529	2.83e-05	1.308	6.153	4.007	4.849e-06
TcCLB.506799.100	mRNA	TcChr26-S	+	223124	224374	mucin-like glycoprotein, putative	1251	-4.527	9.072e-08	3.09	9.665	10.66	4.843e-09
TcCLB.508613.74	mRNA	TcChr33-P	+	879656	880321	mucin-associated surface protein (MASP), putative	666	-4.526	0.001881	4.544	5.198	-0.1212	0.0006343
TcCLB.508539.110	mRNA	TcChr38-S	+	254511	255296	mucin-associated surface protein (MASP), putative	786	-4.522	8.763e-06	3.309	7.205	5.616	1.228e-06
TcCLB.507957.300	mRNA	TcChr41-S	-	1227118	1227756	mucin-associated surface protein (MASP), putative	639	-4.521	0.0002852	4.021	5.907	1.968	7.054e-05
TcCLB.506289.120	mRNA	TcChr29-S	-	513729	514925	mucin-associated surface protein (MASP), putative	1197	-4.514	1.282e-09	4.386	13.11	16.02	2.253e-11
TcCLB.509525.250	mRNA	TcChr24-P	-	516578	517192	mucin TcMUCII, putative	615	-4.514	6.098e-05	1.089	5.752	3.235	1.183e-05
TcCLB.505949.160	mRNA	Tcruzi_6747	+	27344	28027	mucin TcMUCII, putative	684	-4.513	1.317e-06	0.9469	7.914	7.433	1.238e-07
TcCLB.402919.10	mRNA	Tcruzi_368	+	3	599	trans-sialidase, putative	597	-4.512	3.904e-08	2.872	10.28	11.51	1.689e-09
TcCLB.509699.140	mRNA	TcChr29-S	-	62844	64367	mucin-associated surface protein (MASP, pseudogene), putative	1524	-4.5	8.846e-09	3.553	11.44	13.51	2.631e-10
TcCLB.506499.105	mRNA	TcChr41-S	+	1529110	1530591	mucin-associated surface protein (MASP, pseudogene), putative	1482	-4.489	7.424e-06	2.111	6.882	5.612	1.011e-06
TcCLB.510487.79	mRNA	TcChr38-P	-	1088787	1090385	mucin-associated surface protein (MASP), putative	1599	-4.489	2.492e-05	2.705	6.676	4.48	4.17e-06
TcCLB.508119.70	mRNA	TcChr33-P	+	741234	741926	mucin TcMUCII, putative	693	-4.485	1.369e-08	3.066	11.08	12.8	4.6e-10
TcCLB.510557.60	mRNA	TcChr33-S	+	459378	460475	mucin-associated surface protein (MASP), putative	1098	-4.482	1.015e-05	1.169	6.71	5.036	1.455e-06
TcCLB.506281.134	mRNA	TcChr29-P	-	226322	226729	mucin-associated surface protein (MASP), putative	408	-4.48	0.0006228	1.007	4.682	0.8992	0.0001747
TcCLB.505025.150	mRNA	TcChr41-S	-	364049	365860	trans-sialidase (pseudogene), putative	1812	-4.479	0.0002521	3.713	6.126	2.107	6.114e-05
TcCLB.509097.20	mRNA	TcChr18-S	-	563344	565683	trans-sialidase, Group V, putative	2340	-4.477	2.264e-07	2.306	9.04	9.493	1.474e-08
TcCLB.509957.20	mRNA	TcChr31-S	+	885307	886575	expression site-associated gene (ESAG-like) protein, putative	1269	-4.477	5.106e-06	2.216	7.097	6.001	6.447e-07
TcCLB.459793.10	mRNA	TcChr14-S	+	206151	206528	mucin TcMUCI, putative	378	-4.474	3.045e-06	2.316	7.405	6.574	3.424e-07
TcCLB.511083.30	mRNA	Tcruzi_6041	+	6509	8032	mucin-associated surface protein (MASP), putative	1524	-4.474	2.337e-05	1.871	6.345	4.406	3.865e-06
TcCLB.507237.80	mRNA	TcChr18-S	+	596959	597837	mucin-associated surface protein (MASP), putative	879	-4.473	3.895e-05	1	5.986	3.694	7.019e-06
TcCLB.507429.3	mRNA	TcChr33-S	+	207000	207419	mucin-associated surface protein (MASP), putative	420	-4.471	8.207e-05	1.877	5.722	3.065	1.665e-05
TcCLB.511401.90	mRNA	TcChr25-S	+	385492	388287	trans-sialidase, Group V, putative	2796	-4.471	2.644e-09	5.801	15.02	15.48	5.713e-11
TcCLB.510699.40	mRNA	TcChr38-P	-	608675	609796	mucin TcMUCII, putative	1122	-4.468	0.001317	2.83	4.759	0.289	0.0004194
TcCLB.506769.80	mRNA	TcChr41-S	-	1569024	1569863	mucin-associated surface protein (MASP), putative	840	-4.467	2.078e-06	2.815	7.631	7.048	2.174e-07
TcCLB.504755.10	mRNA	Tcruzi_6385	-	1541	2665	surface protease GP63, putative	1125	-4.462	5.541e-06	1.68	7.049	5.778	7.131e-07
TcCLB.509753.240	mRNA	TcChr16-P	-	34388	35038	mucin TcMUCII, putative	651	-4.46	2.327e-05	1.52	6.259	4.198	3.843e-06
TcCLB.508501.110	mRNA	TcChr33-P	+	487683	488252	mucin TcMUCII, putative	570	-4.445	0.000483	1.407	4.872	1.208	0.0001302
TcCLB.508977.80	mRNA	TcChr25-S	+	415123	417885	trans-sialidase, Group V, putative	2763	-4.445	4.816e-07	5.536	11.43	9.28	3.679e-08
TcCLB.510715.30	mRNA	TcChr38-P	-	1017216	1018268	mucin-associated surface protein (MASP), putative	1053	-4.445	3.599e-09	4.488	12.18	14.66	8.586e-11
TcCLB.511089.90	mRNA	Tcruzi_6044	-	24556	25566	mucin-associated surface protein (MASP), putative	1011	-4.444	0.0001258	1.069	5.384	2.49	2.721e-05
TcCLB.507085.170	mRNA	TcChr33-P	+	367096	367683	mucin TcMUCII, putative	588	-4.442	7.198e-07	2.634	8.336	8.373	6.012e-08
TcCLB.433061.10	mRNA	Tcruzi_2025	+	5	763	hypothetical protein	759	-4.438	0.002571	1.391	4.236	-0.4423	0.0009141
TcCLB.507949.210	mRNA	TcChr9-P	+	178343	180595	trans-sialidase, Group II, putative	2253	-4.438	6.476e-07	5.406	10.23	8.848	5.287e-08
TcCLB.508511.49	mRNA	Tcruzi_7757	+	7723	9287	trans-sialidase, putative	1565	-4.438	3.847e-06	2.443	7.397	6.469	4.548e-07
TcCLB.478463.10	mRNA	Tcruzi_4148	-	1272	1604	hypothetical protein	333	-4.436	3.723e-05	0.7523	6.008	3.674	6.683e-06
TcCLB.507957.90	mRNA	TcChr41-S	-	1273459	1274037	mucin TcMUCII, putative	579	-4.436	3.541e-05	2.042	6.214	4.004	6.303e-06
TcCLB.508495.200	mRNA	TcChr33-P	+	424565	425359	mucin TcMUCII, putative	795	-4.435	4.038e-09	4.065	12.08	14.61	9.888e-11
TcCLB.507701.4	mRNA	TcChr33-S	+	244757	245389	mucin-associated surface protein (MASP), putative (fragment)	633	-4.431	8.404e-06	1.87	6.83	5.501	1.17e-06
TcCLB.509739.10	mRNA	TcChr23-S	+	572120	574603	trans-sialidase, Group II, putative	2484	-4.43	1.403e-07	4.881	11.09	10.62	8.134e-09
TcCLB.511885.20	mRNA	TcChr32-P	-	64094	66424	trans-sialidase, Group II, putative	2331	-4.428	4.653e-06	4.884	9.178	6.589	5.777e-07
TcCLB.508903.100	mRNA	TcChr17-S	-	136718	137248	ATPase, putative	531	-4.427	0.005122	5.22	4.547	-1.299	0.002026
TcCLB.504031.11	mRNA	Tcruzi_4874	+	983	1582	hypothetical protein	600	-4.426	0.0006492	3.149	5.238	1.057	0.0001834
TcCLB.504127.20	mRNA	TcChr14-S	-	36735	37844	hypothetical protein	1110	-4.423	8.562e-07	3.834	9.066	8.396	7.398e-08
TcCLB.504787.20	mRNA	Tcruzi_6396	+	1341	2027	mucin TcMUCII, putative	687	-4.419	1.402e-05	1.354	6.572	4.953	2.117e-06
TcCLB.510489.20	mRNA	TcChr38-P	+	1069991	1070767	mucin-associated surface protein (MASP), putative	777	-4.412	6.713e-08	3.421	9.891	11.08	3.276e-09
TcCLB.511605.55	mRNA	TcChr18-S	-	381493	382431	hypothetical protein	939	-4.41	4.663e-06	1.683	7.149	5.971	5.795e-07
TcCLB.510487.50	mRNA	TcChr38-P	-	1102195	1103046	mucin-associated surface protein (MASP), putative	852	-4.405	1.245e-08	3.342	11.16	12.74	4.094e-10
TcCLB.506321.10	mRNA	TcChr21-P	+	548651	549268	mucin TcMUCII, putative	618	-4.404	8.29e-07	1.956	8.198	7.965	7.129e-08
TcCLB.511553.30	mRNA	TcChr41-S	+	405529	406809	mucin-associated surface protein (MASP), putative	1281	-4.404	3.907e-09	4.429	12.11	14.51	9.48e-11
TcCLB.508761.30	mRNA	Tcruzi_7861	+	3233	4516	mucin-associated surface protein (MASP), putative	1284	-4.403	2.764e-09	4.13	12.4	14.85	6.188e-11
TcCLB.403869.10	mRNA	Tcruzi_10145	-	1	1983	trans-sialidase, putative (fragment)	1983	-4.4	4.212e-07	3.812	9.369	9.197	3.131e-08
TcCLB.509227.10	mRNA	TcChr14-P	+	204189	204566	mucin TcMUCI, putative	378	-4.399	2.734e-06	3.849	8.205	7.03	3.023e-07
TcCLB.504239.260	mRNA	TcChr41-S	-	2048281	2050620	trans-sialidase, Group V, putative	2340	-4.398	0.001133	3.187	4.915	0.4484	0.0003524
TcCLB.508753.20	mRNA	Tcruzi_7859	+	4541	7054	trans-sialidase, Group V, putative	2514	-4.397	1.653e-09	3.642	12.86	15.39	3.2e-11
TcCLB.507997.14	mRNA	TcChr6-S	-	4618	6312	trans-sialidase, putative (fragment)	1695	-4.384	8.19e-07	4.994	10.17	8.587	7.017e-08
TcCLB.511183.210	mRNA	Tcruzi_8617	-	53294	54130	mucin TcMUCII, putative	837	-4.379	4.052e-08	3.278	10.26	11.62	1.764e-09
TcCLB.509545.79	mRNA	TcChr18-P	-	466476	467679	mucin-associated surface protein (MASP), putative	1204	-4.373	3.947e-06	2.444	7.251	6.225	4.693e-07
TcCLB.506267.70	mRNA	TcChr16-S	-	87178	88362	mucin-associated surface protein (MASP), putative	1185	-4.371	2.193e-06	2.392	7.598	7.03	2.319e-07
TcCLB.505363.19	mRNA	TcChr24-S	+	709519	710857	trans-sialidase, putative	1339	-4.369	3.241e-11	5.588	16.93	20.83	1.908e-13
TcCLB.507997.30	mRNA	TcChr6-S	-	8359	10893	trans-sialidase, Group V, putative	2535	-4.367	1.341e-05	4.613	8.367	5.383	2.012e-06
TcCLB.510373.119	mRNA	TcChr41-S	+	1944244	1944921	mucin-associated surface protein (MASP), putative	678	-4.366	3.224e-06	2.272	7.372	6.556	3.669e-07
TcCLB.508221.960	mRNA	TcChr41-P	-	1782673	1783506	mucin-associated surface protein (MASP), putative	834	-4.364	5.38e-08	4.043	10.05	11.42	2.48e-09
TcCLB.509527.50	mRNA	TcChr24-P	-	471323	472195	mucin TcMUCII (pseudogene), putative	873	-4.36	1.341e-05	1.747	6.595	5.01	2.011e-06
TcCLB.432997.10	mRNA	TcChr35-P	+	748432	750258	trans-sialidase, putative	1827	-4.357	4.281e-05	3.436	6.825	3.994	7.875e-06
TcCLB.506321.110	mRNA	TcChr21-P	+	563762	564424	mucin TcMUCII, putative	663	-4.352	8.978e-08	3.199	9.675	10.66	4.756e-09
TcCLB.506741.130	mRNA	Tcruzi_7077	+	32438	35248	trans-sialidase, Group V, putative	2811	-4.351	2.7e-07	2.993	8.92	9.452	1.835e-08
TcCLB.511859.130	mRNA	TcChr14-P	-	346040	347155	mucin-like glycoprotein, putative	1116	-4.351	1.626e-07	4.037	9.934	10.31	9.831e-09
TcCLB.506761.19	mRNA	TcChr41-S	+	1931470	1932015	mucin TcMUCII, putative	546	-4.349	8.948e-07	2.702	8.15	7.927	7.824e-08
TcCLB.510361.30	mRNA	TcChr41-P	-	2053544	2054638	mucin-associated surface protein (MASP), putative	1095	-4.349	2.079e-05	2.099	6.401	4.553	3.364e-06
TcCLB.509785.50	mRNA	Tcruzi_8202	+	7980	10424	trans-sialidase, Group V, putative	2445	-4.348	0.000361	4.048	5.934	1.708	9.264e-05
TcCLB.508501.40	mRNA	TcChr33-P	+	472107	473006	mucin TcMUCII, putative	900	-4.345	9.972e-07	3.116	8.265	8.07	8.889e-08
TcCLB.507035.11	mRNA	TcChr35-S	-	57738	59387	trans-sialidase, putative (fragment)	1650	-4.343	0.0001567	3.319	6.047	2.588	3.509e-05
TcCLB.505025.60	mRNA	TcChr41-S	-	387752	388750	90 kDa surface protein, putative	999	-4.342	0.02755	2.668	3.047	-2.898	0.01407
TcCLB.507043.21	mRNA	TcChr35-S	+	561481	561759	mucin TcMUCI, putative (fragment)	279	-4.342	1.091e-07	3.236	9.537	10.38	6.056e-09
TcCLB.511859.150	mRNA	TcChr14-P	-	348860	349975	mucin-like glycoprotein, putative	1116	-4.337	4.807e-09	4.47	12.26	14.5	1.233e-10
TcCLB.463955.20	mRNA	TcChr24-P	-	665819	666241	mucin-associated surface protein (MASP), putative (fragment)	423	-4.336	9.594e-05	0.9828	5.519	2.81	1.999e-05
TcCLB.506713.80	mRNA	TcChr15-S	-	101	1699	trans-sialidase, putative (fragment)	1599	-4.332	8.73e-08	4.937	10.99	11.13	4.609e-09
TcCLB.510791.50	mRNA	TcChr33-P	+	325122	325661	mucin TcMUCII, putative	540	-4.331	1.871e-05	1.753	6.378	4.558	2.969e-06
TcCLB.508761.160	mRNA	Tcruzi_7861	+	31979	32545	mucin TcMUCII, putative	567	-4.328	5.434e-06	2.024	7.059	5.868	6.977e-07
TcCLB.511063.140	mRNA	Tcruzi_8586	+	40269	43145	trans-sialidase (pseudogene), putative	2877	-4.328	8.922e-07	1.698	8.152	7.898	7.794e-08
TcCLB.510197.30	mRNA	TcChr15-P	-	592146	594398	trans-sialidase, Group V, putative	2253	-4.324	2.719e-10	4.608	14.58	17.91	3.209e-12
TcCLB.503501.7	mRNA	TcChr41-S	+	1943758	1944141	mucin-associated surface protein (MASP), putative (fragment)	384	-4.323	4.317e-05	-0.07135	5.93	3.397	7.951e-06
TcCLB.510557.80	mRNA	TcChr33-S	+	473496	474095	mucin TcMUCII, putative	600	-4.321	7.533e-06	2.362	6.874	5.624	1.029e-06
TcCLB.506321.120	mRNA	TcChr21-P	+	564966	566165	mucin-associated surface protein (MASP), putative	1200	-4.317	2.61e-10	5.129	14.62	17.97	3.037e-12
TcCLB.503645.40	mRNA	TcChr38-P	-	940901	941707	mucin-associated surface protein (MASP), putative	807	-4.314	1.663e-06	2.312	7.767	7.162	1.656e-07
TcCLB.510461.30	mRNA	Tcruzi_8397	+	7146	7796	mucin-associated surface protein (MASP), putative (fragment)	651	-4.313	0.0001616	-0.1382	5.257	2.125	3.641e-05
TcCLB.507953.100	mRNA	TcChr41-S	+	1322082	1324430	trans-sialidase, Group V, putative	2349	-4.311	8.739e-09	3.405	11.45	13.48	2.584e-10
TcCLB.511401.30	mRNA	TcChr25-S	+	396772	399549	trans-sialidase, Group V, putative	2778	-4.311	1.132e-06	5.303	10.31	8.248	1.034e-07
TcCLB.507523.60	mRNA	Tcruzi_7370	+	10369	11208	mucin-associated surface protein (MASP), putative	840	-4.309	3.843e-07	2.505	8.691	8.891	2.802e-08
TcCLB.508853.30	mRNA	TcChr18-P	+	202119	203123	hypothetical protein	1005	-4.301	8.842e-05	2.586	6.176	3.165	1.818e-05
TcCLB.510489.5	mRNA	TcChr38-P	-	1074937	1075092	mucin-associated surface protein (MASP), putative	156	-4.299	0.0007026	-1.03	4.526	0.7	0.0002011
TcCLB.508401.10	mRNA	TcChr16-P	+	460530	461012	trans-sialidase, putative	483	-4.295	1.334e-06	1.941	7.906	7.386	1.26e-07
TcCLB.508435.70	mRNA	TcChr38-P	+	935551	936561	mucin-associated surface protein (MASP), putative	1011	-4.295	5.202e-05	1.353	5.833	3.441	9.855e-06
TcCLB.510713.110	mRNA	TcChr38-P	-	991897	992655	mucin-associated surface protein (MASP), putative	759	-4.291	2.483e-06	2.381	7.522	6.809	2.704e-07
TcCLB.511173.280	mRNA	TcChr38-S	+	1149583	1152306	trans-sialidase, Group V, putative	2724	-4.291	4.291e-09	3.905	12.04	14.51	1.056e-10
TcCLB.508677.40	mRNA	TcChr22-P	+	222980	225838	trans-sialidase, Group VIII, putative	2859	-4.289	2.037e-07	4.549	10.52	10.15	1.298e-08
TcCLB.511233.130	mRNA	TcChr18-P	+	182630	184240	mucin-associated surface protein (MASP), putative	1611	-4.288	9.714e-05	1.115	5.513	2.763	2.029e-05
TcCLB.482369.29	mRNA	TcChr7-S	+	287808	288518	arginine kinase (fragment)	711	-4.286	3.64e-07	7.577	13.67	9.677	2.623e-08
TcCLB.504239.30	mRNA	TcChr41-S	-	2089121	2090497	mucin-associated surface protein (MASP), putative	1377	-4.285	1.547e-06	2.835	7.815	7.457	1.507e-07
TcCLB.507747.160	mRNA	TcChr29-S	+	422386	422988	mucin TcMUCII, putative	603	-4.283	1.094e-06	2.908	8.028	7.877	9.918e-08
TcCLB.507957.280	mRNA	TcChr41-S	-	1233818	1234663	mucin-associated surface protein (MASP), putative	846	-4.281	1.232e-07	3.389	9.454	10.34	7.018e-09
TcCLB.510583.100	mRNA	Tcruzi_8437	+	31012	31626	mucin TcMUCII, putative	615	-4.278	2.407e-05	0.8339	6.241	4.152	4e-06
TcCLB.504249.30	mRNA	TcChr38-P	+	262717	263994	mucin-associated surface protein (MASP), putative	1278	-4.275	6.217e-07	3.33	8.38	8.507	5.031e-08
TcCLB.506767.140	mRNA	TcChr41-S	-	1651012	1651899	mucin-associated surface protein (MASP), putative	888	-4.275	7.564e-06	2.781	6.994	5.708	1.034e-06
TcCLB.506975.90	mRNA	TcChr16-P	+	559651	562767	trans-sialidase, Group VIII, putative	3117	-4.274	2.278e-07	3.425	9.067	9.757	1.487e-08
TcCLB.508999.170	mRNA	TcChr9-P	+	423904	425499	surface protease GP63, putative	1596	-4.274	0.0004644	-2.128	4.726	1.01	0.0001246
TcCLB.507953.60	mRNA	TcChr41-S	-	1329554	1330207	hypothetical protein	654	-4.273	0.000261	1.962	5.352	1.941	6.361e-05
TcCLB.408445.10	mRNA	Tcruzi_655	-	3	521	trans-sialidase, putative (fragment)	519	-4.267	1.321e-05	1.834	6.568	4.998	1.972e-06
TcCLB.510557.50	mRNA	TcChr33-S	+	458125	458814	mucin TcMUCII, putative	690	-4.267	1.411e-07	3.114	9.367	10.04	8.189e-09
TcCLB.503417.50	mRNA	TcChr23-P	+	168765	169112	hypothetical protein	348	-4.264	0.01352	3.387	3.585	-2.231	0.006199
TcCLB.506001.14	mRNA	TcChr4-P	+	189542	190441	mucin-associated surface protein (MASP), putative	900	-4.264	2.424e-06	2.344	7.537	6.829	2.624e-07
TcCLB.510699.80	mRNA	TcChr38-P	+	616495	617253	mucin-associated surface protein (MASP), putative	759	-4.263	1.35e-06	2.171	7.898	7.341	1.278e-07
TcCLB.510375.10	mRNA	TcChr41-S	+	1832667	1833554	mucin-associated surface protein (MASP), putative	888	-4.262	3.345e-06	2.736	7.348	6.536	3.853e-07
TcCLB.510713.170	mRNA	TcChr38-P	-	1008896	1009552	mucin-associated surface protein (MASP), putative	657	-4.262	6.469e-07	2.579	8.355	8.253	5.276e-08
TcCLB.508499.10	mRNA	TcChr33-P	+	459083	459742	mucin TcMUCII, putative	660	-4.261	4.223e-07	2.814	8.67	9.034	3.144e-08
TcCLB.508295.30	mRNA	Tcruzi_7674	+	4066	4704	mucin TcMUCII, putative	639	-4.257	1.143e-05	2.677	6.914	5.309	1.67e-06
TcCLB.507699.90	mRNA	TcChr33-S	+	271798	272757	mucin TcMUCII, putative	960	-4.253	2.826e-07	2.701	8.888	9.301	1.945e-08
TcCLB.506767.240	mRNA	TcChr41-S	+	1631120	1631767	mucin-associated surface protein (MASP), putative	648	-4.251	0.0003388	3.939	5.695	1.76	8.614e-05
TcCLB.508375.20	mRNA	TcChr21-S	-	188965	191757	trans-sialidase, Group V, putative	2793	-4.25	3.047e-10	5.34	15.56	18.05	3.724e-12
TcCLB.510371.70	mRNA	TcChr41-S	-	1988282	1989097	mucin-associated surface protein (MASP), putative	816	-4.249	2.161e-06	3.196	7.781	7.181	2.279e-07
TcCLB.505949.120	mRNA	Tcruzi_6747	+	21215	21871	mucin TcMUCII, putative	657	-4.244	4.336e-06	1.407	7.195	6.201	5.266e-07
TcCLB.506599.224	mRNA	TcChr41-S	+	729363	729959	mucin TcMUCII, putative	597	-4.24	5.821e-05	0.8525	5.776	3.292	1.121e-05
TcCLB.503501.50	mRNA	TcChr41-S	+	1935421	1937904	trans-sialidase (pseudogene), putative	2484	-4.237	2.646e-08	3.361	10.57	12.23	1.056e-09
TcCLB.509993.10	mRNA	TcChr14-S	+	197168	197539	mucin TcMUCI, putative	372	-4.237	8.706e-06	2.248	6.793	5.448	1.219e-06
TcCLB.511851.50	mRNA	TcChr14-P	+	238029	238415	mucin TcMUCI, putative	387	-4.237	1.692e-06	2.927	7.756	7.369	1.694e-07
TcCLB.506053.50	mRNA	TcChr12-P	+	469673	472444	trans-sialidase, Group IV, putative	2772	-4.236	8.084e-06	2.764	6.971	5.648	1.116e-06
TcCLB.508871.40	mRNA	TcChr41-P	-	746270	747400	mucin-associated surface protein (MASP), putative	1131	-4.236	7.278e-07	3.03	8.28	8.371	6.089e-08
TcCLB.511593.20	mRNA	TcChr18-S	+	194566	195087	mucin TcMUCII, putative	522	-4.229	7.027e-06	2.072	6.913	5.571	9.475e-07
TcCLB.510377.250	mRNA	TcChr41-S	-	1772775	1773473	mucin TcMUCII (pseudogene), putative	699	-4.228	0.002053	1.018	4.204	-0.2564	0.0007028
TcCLB.504239.280	mRNA	TcChr41-S	-	2043965	2045128	90 kDa surface protein, putative	1164	-4.226	0.001109	1.732	4.584	0.4041	0.0003434
TcCLB.511853.10	mRNA	TcChr14-P	+	241141	241518	mucin TcMUCI, putative	378	-4.226	7.415e-05	1.764	5.672	3.135	1.484e-05
TcCLB.506613.24	mRNA	TcChr15-P	+	478315	478938	mucin TcMUCII, putative	624	-4.222	6.451e-05	2.263	5.968	3.405	1.262e-05
TcCLB.506281.20	mRNA	TcChr29-P	-	203195	203566	mucin TcMUCI, putative	372	-4.218	0.005671	1.028	3.731	-1.269	0.002281
TcCLB.506993.160	mRNA	TcChr29-P	+	393418	396102	trans-sialidase (pseudogene), putative	2685	-4.217	9.707e-09	3.826	11.35	13.5	3.005e-10
TcCLB.506767.40	mRNA	TcChr41-S	+	1678525	1679298	mucin-associated surface protein (MASP), putative	774	-4.214	4.438e-06	2.715	7.188	6.272	5.429e-07
TcCLB.507357.60	mRNA	Tcruzi_7305	-	10142	10738	mucin TcMUCII, putative	597	-4.213	0.0006525	1.219	4.654	0.8744	0.0001846
TcCLB.505997.70	mRNA	TcChr9-P	-	20378	20989	ATPase, putative	612	-4.212	1.954e-05	1.721	6.354	4.518	3.127e-06
TcCLB.509387.10	mRNA	TcChr17-P	+	639173	642289	trans-sialidase, Group VIII, putative	3117	-4.211	9.823e-11	5.734	16.49	19.56	7.857e-13
TcCLB.509767.140	mRNA	TcChr22-S	+	637878	638342	hypothetical protein	465	-4.21	8.752e-07	2.336	8.164	8.102	7.614e-08
TcCLB.511791.10	mRNA	TcChr28-S	-	310970	311476	mucin-associated surface protein (MASP), putative	507	-4.21	0.0024	0.7371	4.041	-0.4569	0.0008454
TcCLB.506801.20	mRNA	TcChr26-S	+	237502	239016	mucin-like glycoprotein, putative	1515	-4.208	1.629e-08	3.745	10.94	12.82	5.733e-10
TcCLB.506813.5	mRNA	Tcruzi_5397	+	2	514	hypothetical protein	513	-4.208	1.899e-06	2.743	7.814	7.314	1.95e-07
TcCLB.509525.180	mRNA	TcChr24-P	-	536468	537100	mucin TcMUCII, putative	633	-4.208	0.0001666	2.271	5.563	2.418	3.771e-05
TcCLB.506573.5	mRNA	TcChr25-P	+	253102	253626	surface antigen TASV-A8, putative (TASV-A8)	525	-4.204	9.546e-10	4.128	13.39	16.43	1.544e-11
TcCLB.508305.20	mRNA	TcChr38-P	+	1056725	1057942	mucin-associated surface protein (MASP), putative	1218	-4.204	7.326e-06	3.417	7.318	5.848	9.964e-07
TcCLB.509333.10	mRNA	TcChr22-P	+	250690	253710	trans-sialidase, Group III, putative	3021	-4.204	4.289e-13	6.439	22.71	26.37	6.587e-16
TcCLB.511373.10	mRNA	Tcruzi_8675	+	1952	2899	mucin-associated surface protein (MASP, pseudogene), putative	948	-4.203	7.068e-05	0.3554	5.675	3.044	1.405e-05
TcCLB.507699.130	mRNA	TcChr33-S	+	261046	262137	mucin-associated surface protein (MASP), putative	1092	-4.202	9.043e-07	3.319	8.143	8.106	7.932e-08
TcCLB.505997.80	mRNA	TcChr9-P	-	21059	24175	trans-sialidase, Group VIII, putative	3117	-4.199	4.006e-08	3.422	10.26	11.59	1.742e-09
TcCLB.506911.30	mRNA	Tcruzi_7139	+	7462	9867	trans-sialidase, Group V, putative	2406	-4.197	1.052e-08	3.666	11.28	13.39	3.347e-10
TcCLB.509905.200	mRNA	Tcruzi_8239	-	44773	47037	trans-sialidase, Group II, putative	2265	-4.197	9.877e-13	6.608	22.3	25.51	1.908e-15
TcCLB.511173.130	mRNA	TcChr38-S	+	1112378	1115182	trans-sialidase, Group V, putative	2805	-4.197	2.321e-08	4.247	11.02	12.59	8.968e-10
TcCLB.511233.160	mRNA	TcChr18-P	+	191218	192222	hypothetical protein	1005	-4.197	0.0001183	2.639	5.976	2.847	2.534e-05
TcCLB.504081.40	mRNA	TcChr41-P	-	1754653	1755510	mucin-associated surface protein (MASP), putative	858	-4.195	0.005649	3.12	4.115	-1.291	0.00227
TcCLB.510213.80	mRNA	TcChr38-S	+	384118	384798	mucin TcMUCII, putative	681	-4.194	8.432e-05	2.175	5.676	3.057	1.72e-05
TcCLB.511149.30	mRNA	Tcruzi_8608	+	10509	11162	mucin TcMUCII (pseudogene), putative	654	-4.194	0.002374	1.842	4.193	-0.3859	0.0008343
TcCLB.511775.21	mRNA	Tcruzi_8782	+	2143	3468	mitochondrial RNA editing ligase 1 (pseudogene), putative	1326	-4.193	0.0002443	-0.2694	5.049	1.769	5.885e-05
TcCLB.509493.39	mRNA	TcChr33-P	+	252895	253563	mucin TcMUCII, putative	669	-4.189	7.381e-08	3.262	9.817	11.01	3.721e-09
TcCLB.509993.60	mRNA	TcChr14-S	+	204224	204610	mucin TcMUCI, putative	387	-4.189	2.615e-05	2.135	6.297	4.334	4.414e-06
TcCLB.504183.20	mRNA	TcChr12-P	+	478230	480713	trans-sialidase, Group II, putative	2484	-4.186	1.925e-10	4.667	14.95	18.39	2.007e-12
TcCLB.506067.198	mRNA	Tcruzi_6799	-	34922	36283	mucin-associated surface protein (MASP, pseudogene), putative	1362	-4.184	2.17e-05	0.823	6.297	4.305	3.538e-06
TcCLB.506285.30	mRNA	TcChr29-S	-	15880	18633	trans-sialidase (pseudogene), putative	2754	-4.18	2.689e-08	3.106	10.56	12.07	1.074e-09
TcCLB.508977.40	mRNA	TcChr25-S	+	422410	425184	trans-sialidase, Group V, putative	2775	-4.18	4.657e-09	5.91	14.41	14.78	1.182e-10
TcCLB.504393.30	mRNA	Tcruzi_6276	-	2628	4883	trans-sialidase (pseudogene), putative	2256	-4.179	0.0001488	2.72	5.751	2.577	3.305e-05
TcCLB.509075.11	mRNA	Tcruzi_7987	+	1	300	trans-sialidase, putative	300	-4.177	0.0009177	-0.5201	4.403	0.4515	0.0002742
TcCLB.511669.10	mRNA	TcChr30-P	+	769737	772874	trans-sialidase, Group VIII, putative	3138	-4.173	1.761e-10	5.091	15.11	18.65	1.812e-12
TcCLB.508873.289	mRNA	TcChr41-P	-	928050	929066	90 kDa surface protein, putative	1017	-4.171	0.0004747	0.9855	4.793	1.201	0.0001277
TcCLB.510275.260	mRNA	TcChr40-S	+	1232701	1235388	trans-sialidase (pseudogene), putative	2688	-4.167	6.203e-08	3.522	9.947	11.3	2.977e-09
TcCLB.511091.9	mRNA	Tcruzi_6045	-	1157	2377	mucin-associated surface protein (MASP), putative	1221	-4.167	1.149e-05	1.714	6.643	5.095	1.68e-06
TcCLB.506499.140	mRNA	TcChr41-S	+	1522857	1524263	mucin-associated surface protein (MASP), putative	1407	-4.161	5.805e-08	3.831	9.993	11.31	2.752e-09
TcCLB.503503.30	mRNA	TcChr41-S	-	1910773	1911441	mucin TcMUCII, putative	669	-4.159	7.311e-08	3.171	9.825	10.85	3.671e-09
TcCLB.508221.170	mRNA	TcChr41-P	-	1967444	1968229	mucin-associated surface protein (MASP), putative	786	-4.152	1.153e-05	1.326	6.64	4.918	1.688e-06
TcCLB.427013.10	mRNA	Tcruzi_15295	+	1	1152	trans-sialidase, putative (fragment)	1152	-4.148	2.39e-07	3.976	9.136	9.752	1.58e-08
TcCLB.510033.14	mRNA	TcChr33-P	+	803564	804493	mucin-associated surface protein (MASP, pseudogene), putative	930	-4.14	1.404e-09	4.34	13.03	15.96	2.529e-11
TcCLB.509979.350	mRNA	TcChr33-S	+	793601	794563	mucin-associated surface protein (MASP), putative	963	-4.135	1.995e-06	4.298	8.647	7.45	2.064e-07
TcCLB.504239.100	mRNA	TcChr41-S	-	2081918	2082607	mucin TcMUCII, putative	690	-4.131	2.127e-05	2.547	6.42	4.581	3.461e-06
TcCLB.403031.10	mRNA	Tcruzi_372	+	1	1062	trans-sialidase, putative (fragment)	1062	-4.128	0.000354	-0.9928	4.862	1.392	9.071e-05
TcCLB.510281.20	mRNA	TcChr40-S	-	1561962	1564079	surface protease GP63, putative	2118	-4.126	4.776e-06	2.176	7.22	6.234	5.96e-07
TcCLB.511089.140	mRNA	Tcruzi_6044	+	35690	36547	mucin-associated surface protein (MASP), putative	858	-4.126	0.001042	2.289	4.844	0.5191	0.000319
TcCLB.510411.40	mRNA	Tcruzi_5916	-	14709	16433	trans-sialidase, putative	1725	-4.124	1.115e-05	2.548	6.885	5.336	1.624e-06
TcCLB.511849.10	mRNA	TcChr14-P	+	206657	207022	mucin TcMUCI, putative	366	-4.122	0.0002844	4.268	6.014	1.943	7.031e-05
TcCLB.448661.20	mRNA	Tcruzi_2767	-	1004	1579	mucin TcMUCII, putative	576	-4.115	8.757e-06	2.005	6.79	5.418	1.227e-06
TcCLB.507163.30	mRNA	TcChr16-S	-	114772	115788	90 kDa surface protein, putative	1017	-4.109	1.331e-05	1.482	6.563	4.966	1.992e-06
TcCLB.506623.20	mRNA	TcChr8-S	-	1753	4884	trans-sialidase (pseudogene), putative	3132	-4.107	7.322e-06	2.61	7.028	5.773	9.955e-07
TcCLB.508615.10	mRNA	Tcruzi_5599	-	532	1359	mucin-associated surface protein (MASP), putative	828	-4.105	3.428e-07	2.645	8.764	8.961	2.446e-08
TcCLB.507633.40	mRNA	TcChr29-P	-	237978	238595	mucin TcMUCII, putative	618	-4.102	6.79e-09	3.741	11.66	13.81	1.879e-10
TcCLB.463955.10	mRNA	TcChr24-P	-	666332	667099	mucin TcMUCII, putative	768	-4.1	2.798e-06	2.13	7.453	6.781	3.112e-07
TcCLB.506545.5	mRNA	TcChr35-S	+	563114	563485	mucin TcMUCI, putative	372	-4.1	2.321e-08	4.233	10.67	12.43	8.962e-10
TcCLB.508977.10	mRNA	TcChr25-S	+	429708	432191	trans-sialidase, Group V, putative	2484	-4.098	1.052e-08	5.393	13.01	13.72	3.341e-10
TcCLB.506455.30	mRNA	TcChr31-S	+	907241	909502	trans-sialidase, Group II, putative	2262	-4.097	3.276e-05	3.73	6.902	4.278	5.75e-06
TcCLB.511089.130	mRNA	Tcruzi_6044	+	31118	31870	mucin-associated surface protein (MASP), putative	753	-4.096	1.126e-05	2.539	6.653	5.194	1.641e-06
TcCLB.506763.90	mRNA	TcChr41-S	-	1892222	1893091	mucin-associated surface protein (MASP, pseudogene), putative	870	-4.095	1.951e-05	1.384	6.355	4.458	3.12e-06
TcCLB.508013.110	mRNA	Tcruzi_5531	-	14710	15525	mucin-associated surface protein (MASP), putative	816	-4.092	2.126e-05	1.797	6.308	4.407	3.456e-06
TcCLB.509765.129	mRNA	TcChr17-S	-	101	2335	trans-sialidase, putative (fragment)	2235	-4.088	5.881e-07	5.174	10.29	8.967	4.685e-08
TcCLB.510693.320	mRNA	TcChr38-P	+	499861	500961	mucin-associated surface protein (MASP), putative	1101	-4.088	1.556e-08	3.924	10.98	12.87	5.389e-10
TcCLB.439245.10	mRNA	TcChr41-S	-	439953	440408	mucin TcMUCII, putative (fragment)	456	-4.086	1.877e-05	1.444	6.376	4.464	2.982e-06
TcCLB.506761.47	mRNA	TcChr41-S	-	1920904	1921473	mucin TcMUCII, putative	570	-4.086	2.463e-05	0.9959	6.229	4.217	4.108e-06
TcCLB.509217.90	mRNA	TcChr20-P	+	485031	486170	mucin-associated surface protein (MASP), putative	1140	-4.086	1.609e-05	1.983	6.46	4.783	2.487e-06
TcCLB.508293.80	mRNA	Tcruzi_7673	+	20600	21643	mucin-associated surface protein (MASP), putative	1044	-4.085	7.739e-06	1.619	6.858	5.493	1.064e-06
TcCLB.507497.11	mRNA	Tcruzi_7359	-	1	639	trans-sialidase, putative (fragment)	639	-4.084	2.607e-07	2.46	8.943	9.449	1.757e-08
TcCLB.510025.30	mRNA	TcChr41-S	-	1130438	1131697	mucin-associated surface protein (MASP, pseudogene), putative	1260	-4.084	1.475e-05	2.435	6.506	4.855	2.25e-06
TcCLB.506967.60	mRNA	TcChr18-S	+	465485	468388	trans-sialidase, Group VI, putative	2904	-4.074	1.029e-06	3.728	8.263	8.082	9.226e-08
TcCLB.508841.10	mRNA	TcChr25-S	+	253037	254008	surface antigen TASV-A4 (TASV-A4)	972	-4.073	4.433e-11	5.25	16.59	20.17	2.828e-13
TcCLB.503783.17	mRNA	TcChr23-S	+	158113	158502	mucin TcMUCII, putative	390	-4.07	2.19e-06	2.01	7.599	7.031	2.315e-07
TcCLB.510377.100	mRNA	TcChr41-S	+	1801591	1802439	mucin-associated surface protein (MASP), putative	849	-4.069	0.0004403	1.159	4.783	1.251	0.0001173
TcCLB.404455.10	mRNA	Tcruzi_448	-	22	1026	trans-sialidase, putative (fragment)	1005	-4.065	1.637e-06	3.667	7.911	7.514	1.62e-07
TcCLB.506763.150	mRNA	TcChr41-S	-	1879185	1880588	mucin-associated surface protein (MASP), putative	1404	-4.065	2.645e-05	1.572	6.19	4.166	4.474e-06
TcCLB.506289.210	mRNA	TcChr29-S	-	535093	537294	surface protease GP63, putative	2202	-4.063	2.948e-08	3.569	10.48	12.03	1.213e-09
TcCLB.510463.200	mRNA	Tcruzi_8398	-	40412	41608	mucin-associated surface protein (MASP), putative	1197	-4.063	4.28e-05	2.266	6.008	3.789	7.87e-06
TcCLB.511149.70	mRNA	Tcruzi_8608	+	21489	22088	mucin TcMUCII, putative	600	-4.062	1.392e-05	1.937	6.538	4.903	2.1e-06
TcCLB.511609.30	mRNA	TcChr18-S	-	498617	499594	mucin-associated surface protein (MASP), putative	978	-4.059	4.986e-05	1.254	5.856	3.502	9.378e-06
TcCLB.511595.59	mRNA	TcChr18-S	+	224792	225590	trans-sialidase, putative (fragment)	799	-4.054	0.0001357	0.2927	5.346	2.377	2.97e-05
TcCLB.510555.30	mRNA	TcChr33-S	+	438233	438865	mucin TcMUCII, putative	633	-4.051	6.656e-06	2.195	6.942	5.705	8.912e-07
TcCLB.506321.20	mRNA	TcChr21-P	+	549704	550504	mucin-associated surface protein (MASP), putative	801	-4.05	4.327e-08	3.732	10.21	11.67	1.909e-09
TcCLB.510465.100	mRNA	Tcruzi_8399	-	32611	35322	trans-sialidase, Group V, putative	2712	-4.049	0.0002007	2.765	5.735	2.289	4.662e-05
TcCLB.510015.30	mRNA	TcChr41-S	-	1343381	1345315	mucin-associated surface protein (MASP), putative	1935	-4.047	2.425e-10	5.489	14.69	18.19	2.767e-12
TcCLB.506783.39	mRNA	TcChr28-P	+	339360	340298	mucin-associated surface protein (MASP), putative	939	-4.039	0.0004214	1.293	4.791	1.292	0.0001114
TcCLB.508761.20	mRNA	Tcruzi_7861	+	1954	2682	mucin TcMUCII, putative	729	-4.036	2.775e-07	2.705	8.902	9.35	1.897e-08
TcCLB.506139.40	mRNA	TcChr18-P	+	390966	392096	mucin-associated surface protein (MASP), putative	1131	-4.033	1.067e-07	3.635	9.553	10.55	5.888e-09
TcCLB.506801.60	mRNA	TcChr26-S	+	249039	250298	mucin-like glycoprotein, putative	1260	-4.033	4.771e-08	3.149	10.14	11.42	2.154e-09
TcCLB.511643.70	mRNA	TcChr21-P	-	191840	194602	trans-sialidase, Group VI, putative	2763	-4.033	0.0002717	4.898	6.71	1.99	6.673e-05
TcCLB.510371.90	mRNA	TcChr41-S	+	1981915	1984371	trans-sialidase, Group V, putative	2457	-4.027	8.689e-10	4.694	13.47	16.55	1.37e-11
TcCLB.511149.130	mRNA	Tcruzi_8608	-	31833	32219	mucin TcMUCI, putative	387	-4.026	0.001157	0.2296	4.312	0.2508	0.0003607
TcCLB.509925.10	mRNA	TcChr24-S	-	51505	52701	mucin-associated surface protein (MASP), putative	1197	-4.025	6.769e-08	3.764	9.885	11.18	3.312e-09
TcCLB.511849.20	mRNA	TcChr14-P	+	208973	209338	mucin TcMUCI, putative	366	-4.025	8.321e-05	4.313	6.704	3.295	1.693e-05
TcCLB.508165.40	mRNA	TcChr40-S	-	1575672	1578209	trans-sialidase (pseudogene), putative	2538	-4.024	3.085e-07	2.756	8.832	9.376	2.156e-08
TcCLB.509075.31	mRNA	Tcruzi_7987	+	10808	12430	hypothetical protein, conserved (pseudogene)	1623	-4.022	6.269e-05	1.01	5.738	3.314	1.221e-05
TcCLB.510939.30	mRNA	TcChr35-S	+	564760	565167	mucin TcMUCI, putative	408	-4.022	2.935e-08	4.016	10.49	12.07	1.206e-09
TcCLB.504239.420	mRNA	TcChr41-S	-	2019330	2020178	mucin-associated surface protein (MASP), putative	849	-4.019	3.158e-06	2.649	7.383	6.589	3.587e-07
TcCLB.506767.340	mRNA	TcChr41-S	+	1604628	1605950	mucin-associated surface protein (MASP), putative	1323	-4.018	5.41e-08	3.865	10.05	11.47	2.499e-09
TcCLB.509699.40	mRNA	TcChr29-S	-	48174	50888	trans-sialidase, Group V, putative	2715	-4.017	1.463e-07	2.871	9.344	10.26	8.53e-09
TcCLB.511087.19	mRNA	Tcruzi_6043	+	4113	4874	trans-sialidase, putative (fragment)	762	-4.017	0.0001888	2.55	5.631	2.326	4.346e-05
TcCLB.506767.324	mRNA	TcChr41-S	+	1609563	1610144	mucin TcMUCII, putative	582	-4.012	0.0002363	1.479	5.125	1.951	5.656e-05
TcCLB.509411.10	mRNA	Tcruzi_8093	+	1401	3932	trans-sialidase, Group II, putative	2532	-4.012	1.822e-05	1.482	6.392	4.605	2.88e-06
TcCLB.509811.9	mRNA	Tcruzi_8210	-	1	1703	surface protease GP63, putative	1703	-4.011	9.461e-08	2.761	9.636	10.64	5.09e-09
TcCLB.510013.230	mRNA	TcChr41-S	+	1371413	1372261	mucin-associated surface protein (MASP), putative	849	-4.01	2.463e-07	2.904	8.983	9.49	1.636e-08
TcCLB.507959.310	mRNA	TcChr41-S	+	1024453	1025055	mucin TcMUCII, putative	603	-4.009	1.375e-06	2.571	7.887	7.47	1.307e-07
TcCLB.510475.90	mRNA	Tcruzi_8402	+	15472	16035	mucin TcMUCII, putative	564	-4.009	2.418e-06	2.843	7.539	6.999	2.616e-07
TcCLB.510237.80	mRNA	TcChr18-P	+	219359	222070	trans-sialidase, Group V, putative	2712	-4.008	1.909e-08	3.71	10.81	12.75	7.087e-10
TcCLB.510303.10	mRNA	TcChr27-P	+	788798	790699	surface protease GP63, putative	1902	-4.008	1.129e-08	3.731	11.23	13.25	3.663e-10
TcCLB.511785.5	mRNA	TcChr28-S	-	282923	283402	hypothetical protein	480	-4.008	0.001553	0.4084	4.17	-0.04737	0.0005081
TcCLB.506597.20	mRNA	TcChr41-S	+	1002520	1003395	mucin-associated surface protein (MASP, pseudogene), putative	876	-4.005	1.347e-05	1.269	6.556	4.841	2.021e-06
TcCLB.511123.11	mRNA	TcChr41-S	-	22904	24379	trans-sialidase, putative (fragment)	1476	-4.004	0.001545	2.966	4.666	0.09362	0.0005045
TcCLB.506245.190	mRNA	Tcruzi_6868	-	51578	54199	trans-sialidase, Group V, putative	2622	-4.003	7.575e-07	2.659	8.254	8.239	6.399e-08
TcCLB.508163.20	mRNA	TcChr40-S	-	1331688	1332242	mucin TcMUCII, putative	555	-4	0.0002361	1.14	5.066	1.888	5.65e-05
TcCLB.504479.10	mRNA	Tcruzi_6306	-	535	3147	trans-sialidase, Group II, putative	2613	-3.998	2.177e-08	5.207	11.97	12.8	8.295e-10
TcCLB.509525.220	mRNA	TcChr24-P	-	528356	528985	mucin TcMUCII, putative	630	-3.996	0.001496	0.8936	4.265	0.03461	0.000487
TcCLB.510475.100	mRNA	Tcruzi_8402	+	16516	17598	mucin-associated surface protein (MASP), putative	1083	-3.994	5.319e-07	3.385	8.482	8.757	4.149e-08
TcCLB.506765.74	mRNA	TcChr41-S	+	1687044	1687805	mucin-associated surface protein (MASP), putative	762	-3.991	2.718e-07	2.904	8.915	9.339	1.853e-08
TcCLB.510483.20	mRNA	TcChr38-P	+	1206605	1207750	mucin-associated surface protein (MASP), putative	1146	-3.99	0.0001801	4.01	6.259	2.447	4.121e-05
TcCLB.506765.50	mRNA	TcChr41-S	+	1693627	1694274	mucin-associated surface protein (MASP), putative	648	-3.984	0.001584	3.591	4.687	0.05806	0.0005198
TcCLB.508165.410	mRNA	TcChr40-S	+	1647294	1648331	mucin-associated surface protein (MASP), putative	1038	-3.981	1.713e-07	3.343	9.229	10.02	1.046e-08
TcCLB.508541.130	mRNA	TcChr38-S	+	319014	320234	mucin-associated surface protein (MASP), putative	1221	-3.98	7.527e-08	4.357	9.895	11.16	3.812e-09
TcCLB.510495.30	mRNA	Tcruzi_8410	-	5813	7345	trans-sialidase (pseudogene), putative	1533	-3.98	1.812e-06	3.11	7.884	7.412	1.846e-07
TcCLB.508221.509	mRNA	TcChr41-P	+	1886823	1887968	mucin-associated surface protein (MASP, pseudogene), putative	1146	-3.979	0.0007901	1.704	4.668	0.7369	0.0002307
TcCLB.510477.30	mRNA	Tcruzi_8403	+	7151	7534	mucin TcMUCI, putative	384	-3.979	0.0001829	2.571	5.51	2.326	4.197e-05
TcCLB.508073.10	mRNA	TcChr30-P	+	344026	345366	surface protease GP63, putative	1341	-3.977	4.267e-08	5.009	11.38	12	1.877e-09
TcCLB.508121.90	mRNA	TcChr38-S	-	492404	493669	mucin-associated surface protein (MASP, pseudogene), putative	1266	-3.974	3.126e-06	3.232	7.527	6.777	3.54e-07
TcCLB.510583.70	mRNA	Tcruzi_8437	+	23259	23909	mucin TcMUCII, putative	651	-3.972	9.635e-07	2.352	8.106	7.917	8.524e-08
TcCLB.506767.50	mRNA	TcChr41-S	+	1677395	1677970	mucin TcMUCII, putative	576	-3.967	8.847e-05	2.196	5.586	2.986	1.819e-05
TcCLB.511643.50	mRNA	TcChr21-P	-	188960	190111	mucin-associated surface protein (MASP, pseudogene), putative	1152	-3.966	4.917e-06	3.002	7.12	6.181	6.157e-07
TcCLB.506067.240	mRNA	Tcruzi_6799	-	47974	48657	mucin-associated surface protein (MASP), putative	684	-3.963	6.626e-05	1.338	5.709	3.218	1.303e-05
TcCLB.506133.140	mRNA	Tcruzi_5333	+	36670	37518	mucin-associated surface protein (MASP), putative	849	-3.96	1.494e-06	2.741	7.838	7.459	1.439e-07
TcCLB.511183.560	mRNA	Tcruzi_8617	+	152606	153559	mucin-associated surface protein (MASP), putative	954	-3.958	9.053e-06	2.987	6.907	5.555	1.272e-06
TcCLB.506741.100	mRNA	Tcruzi_7077	+	22811	25495	trans-sialidase, Group V, putative	2685	-3.955	2.602e-06	3.189	7.819	7.032	2.86e-07
TcCLB.511875.80	mRNA	TcChr15-S	+	143698	145383	mucin-associated surface protein (MASP), putative	1686	-3.951	7.285e-07	3.815	8.689	8.536	6.098e-08
TcCLB.507047.40	mRNA	TcChr17-S	-	159506	161779	trans-sialidase, Group II, putative	2274	-3.95	1.547e-10	5.474	15.17	18.78	1.53e-12
TcCLB.506133.54	mRNA	Tcruzi_5333	-	6358	7284	mucin-associated surface protein (MASP), putative	927	-3.946	2.26e-07	3.344	9.041	9.684	1.47e-08
TcCLB.510465.24	mRNA	Tcruzi_8399	-	14930	15655	mucin-associated surface protein (MASP, pseudogene), putative	726	-3.946	0.0002934	0.7615	4.958	1.677	7.268e-05
TcCLB.510025.260	mRNA	TcChr41-S	-	1085297	1086604	mucin-associated surface protein (MASP), putative	1308	-3.945	1.573e-08	3.934	10.97	12.89	5.47e-10
TcCLB.510553.30	mRNA	TcChr39-S	+	1060936	1062126	mucin-associated surface protein (MASP), putative	1191	-3.945	3.373e-07	3.561	8.775	9.275	2.398e-08
TcCLB.504873.10	mRNA	Tcruzi_6423	-	1920	3053	UDP-Gal or UDP-GlcNAc-dependent glycosyltransferase, putative	1134	-3.944	2.963e-08	3.565	10.48	12.11	1.223e-09
TcCLB.506799.110	mRNA	TcChr26-S	+	226947	227636	hypothetical protein	690	-3.941	1.204e-05	1.844	6.616	5.122	1.777e-06
TcCLB.508261.60	mRNA	TcChr28-P	-	267786	268451	mucin TcMUCII, putative	666	-3.937	0.0002495	1.231	5.038	1.835	6.038e-05
TcCLB.508831.220	mRNA	TcChr30-S	+	766105	767496	trans-sialidase (pseudogene), putative	1392	-3.934	0.0002484	0.3788	5.04	1.819	6.003e-05
TcCLB.511399.24	mRNA	TcChr25-S	+	436060	438701	trans-sialidase, putative	2642	-3.924	5.176e-06	5.38	9.243	6.447	6.567e-07
TcCLB.503837.5	mRNA	TcChr14-P	+	197690	197950	mucin TcMUCI, putative (fragment)	261	-3.922	9.53e-09	4.177	11.37	13.58	2.933e-10
TcCLB.509185.30	mRNA	Tcruzi_8027	+	3683	6046	trans-sialidase, Group II, putative	2364	-3.922	0.0003388	0.3856	4.884	1.511	8.615e-05
TcCLB.504039.240	mRNA	TcChr41-S	+	621803	622513	mucin TcMUCII, putative	711	-3.921	1.121e-05	2.185	6.655	5.143	1.635e-06
TcCLB.507069.50	mRNA	TcChr38-P	-	666610	667923	mucin-associated surface protein (MASP, pseudogene), putative	1314	-3.919	1.293e-05	2.799	6.579	5.1	1.926e-06
TcCLB.506321.210	mRNA	TcChr21-P	+	581596	582243	mucin TcMUCII, putative	648	-3.917	2.489e-05	1.818	6.242	4.378	4.165e-06
TcCLB.506279.140	mRNA	TcChr29-P	-	177754	180486	trans-sialidase, Group V, putative	2733	-3.914	9.715e-08	3.758	9.907	10.89	5.273e-09
TcCLB.506187.50	mRNA	Tcruzi_6844	-	9199	10011	mucin-associated surface protein (MASP), putative	813	-3.91	5.235e-05	2.665	6.02	3.633	9.934e-06
TcCLB.507637.30	mRNA	TcChr29-P	+	260553	261062	mucin TcMUCII, putative	510	-3.906	0.001553	-0.2262	4.155	-0.05604	0.0005082
TcCLB.508221.104	mRNA	TcChr41-P	+	1976967	1977944	mucin-associated surface protein (MASP), putative	978	-3.904	0.0005803	0.1965	4.617	0.9339	0.0001609
TcCLB.510483.180	mRNA	TcChr38-P	+	1170277	1171353	mucin-associated surface protein (MASP), putative	1077	-3.901	1.295e-05	2.587	6.604	5.116	1.93e-06
TcCLB.508201.30	mRNA	TcChr33-S	+	920005	920820	mucin-associated surface protein (MASP), putative	816	-3.9	8.732e-08	3.519	9.693	10.95	4.614e-09
TcCLB.510789.10	mRNA	TcChr33-P	+	308044	308712	mucin TcMUCII, putative	669	-3.9	1.218e-06	2.566	7.962	7.773	1.127e-07
TcCLB.453767.50	mRNA	Tcruzi_3108	-	7116	8024	mucin-associated surface protein (MASP), putative	909	-3.899	4.46e-05	2.296	5.913	3.719	8.25e-06
TcCLB.508501.140	mRNA	TcChr33-P	+	496699	497547	mucin TcMUCII, putative	849	-3.894	5.957e-07	2.957	8.409	8.63	4.76e-08
TcCLB.510807.10	mRNA	Tcruzi_5993	+	5141	5761	mucin TcMUCII, putative	621	-3.893	6.6e-06	1.745	6.947	5.718	8.826e-07
TcCLB.507953.40	mRNA	TcChr41-S	-	1333217	1334059	mucin-associated surface protein (MASP), putative	843	-3.889	1.379e-05	2.214	6.543	4.958	2.077e-06
TcCLB.509387.19	mRNA	TcChr17-P	+	644494	645808	trans-sialidase, putative	1315	-3.888	1.007e-09	5.375	13.85	16.57	1.647e-11
TcCLB.399685.10	mRNA	Tcruzi_9229	-	2	1009	trans-sialidase, putative (fragment)	1008	-3.884	6.798e-07	3.821	8.763	8.628	5.602e-08
TcCLB.477471.10	mRNA	TcChr21-P	-	11790	15224	trans-sialidase (pseudogene), putative	3435	-3.883	5.808e-08	5.993	13.13	11.77	2.756e-09
TcCLB.509419.20	mRNA	Tcruzi_8094	-	2023	3291	mucin-associated surface protein (MASP), putative	1269	-3.881	8.542e-05	0.5285	5.579	2.922	1.747e-05
TcCLB.510371.130	mRNA	TcChr41-S	+	1972666	1973331	mucin TcMUCII, putative	666	-3.881	0.001927	1.756	4.222	-0.193	0.0006526
TcCLB.504081.170	mRNA	TcChr41-P	+	1731081	1731917	mucin-associated surface protein (MASP), putative	837	-3.879	3.47e-07	3.076	8.757	9.144	2.479e-08
TcCLB.508745.40	mRNA	Tcruzi_7855	-	10975	11667	mucin TcMUCII, putative	693	-3.879	0.0001138	0.1372	5.435	2.54	2.42e-05
TcCLB.507071.349	mRNA	TcChr38-P	-	804991	805911	mucin-associated surface protein (MASP), putative	921	-3.878	0.0008854	0.6956	4.435	0.5369	0.0002629
TcCLB.509905.150	mRNA	Tcruzi_8239	-	32786	35005	trans-sialidase, Group II, putative	2220	-3.878	5.204e-11	6.748	19.27	20.53	3.437e-13
TcCLB.506759.70	mRNA	TcChr41-S	-	2152117	2152710	mucin TcMUCII, putative	594	-3.877	0.0004188	1.382	4.798	1.319	0.0001106
TcCLB.508873.520	mRNA	TcChr41-P	+	989856	990749	mucin-associated surface protein (MASP, pseudogene), putative	894	-3.877	2.966e-06	2.627	7.42	6.764	3.324e-07
TcCLB.510477.100	mRNA	Tcruzi_8403	+	22262	23056	mucin-associated surface protein (MASP), putative	795	-3.876	5.219e-06	2.935	7.09	6.133	6.632e-07
TcCLB.510497.170	mRNA	Tcruzi_8411	+	36347	38881	trans-sialidase (pseudogene), putative	2535	-3.873	3.494e-05	1.496	6.041	3.978	6.21e-06
TcCLB.507699.230	mRNA	TcChr33-S	+	245551	246843	trans-sialidase, putative	1293	-3.872	2.21e-06	3.869	8.341	7.301	2.344e-07
TcCLB.503645.10	mRNA	TcChr38-P	-	945539	946792	mucin-associated surface protein (MASP), putative	1254	-3.871	3.48e-06	2.688	7.325	6.563	4.037e-07
TcCLB.509601.140	mRNA	TcChr22-P	+	639217	639759	hypothetical protein	543	-3.87	7.39e-10	5.277	13.62	16.82	1.122e-11
TcCLB.504239.220	mRNA	TcChr41-S	-	2056686	2058209	mucin-associated surface protein (MASP52)	1524	-3.868	5.378e-07	2.91	8.473	8.665	4.217e-08
TcCLB.506781.39	mRNA	TcChr28-P	-	367493	368482	mucin-associated surface protein (MASP), putative	990	-3.868	0.0002505	0.1587	5.036	1.794	6.065e-05
TcCLB.508125.149	mRNA	TcChr38-S	-	412167	413738	trans-sialidase, putative (fragment)	1572	-3.867	1.771e-06	2.919	7.759	7.405	1.795e-07
TcCLB.510483.230	mRNA	TcChr38-P	-	1155972	1156856	mucin-associated surface protein (MASP), putative	885	-3.867	2.124e-06	1.939	7.617	7.048	2.232e-07
TcCLB.508495.150	mRNA	TcChr33-P	+	410611	411951	mucin-associated surface protein (MASP, pseudogene), putative	1341	-3.866	3.249e-06	1.748	7.366	6.473	3.708e-07
TcCLB.510769.170	mRNA	TcChr39-S	+	1833030	1835456	trans-sialidase (pseudogene), putative	2427	-3.864	1.104e-10	4.937	15.54	19.13	9.674e-13
TcCLB.511153.40	mRNA	TcChr27-P	+	436749	439100	surface protease GP63, putative	2352	-3.863	3.37e-08	7.673	15.68	12.5	1.417e-09
TcCLB.509479.20	mRNA	Tcruzi_5721	-	1612	2442	mucin TcMUCII, putative	831	-3.862	0.0001235	2.008	5.581	2.716	2.658e-05
TcCLB.511553.209	mRNA	TcChr41-S	-	434327	435022	mucin TcMUC (pseudogene), putative	696	-3.862	1.651e-05	2.004	6.445	4.743	2.57e-06
TcCLB.507959.200	mRNA	TcChr41-S	-	1046480	1047061	mucin TcMUCII, putative	582	-3.861	7.147e-06	1.06	6.904	5.534	9.657e-07
TcCLB.503429.30	mRNA	Tcruzi_4573	+	4299	5414	mucin-associated surface protein (MASP), putative	1116	-3.86	1.012e-05	2.582	6.712	5.33	1.449e-06
TcCLB.507523.70	mRNA	Tcruzi_7370	+	12438	15062	trans-sialidase, Group V, putative	2625	-3.86	1.154e-05	3.024	7.091	5.369	1.691e-06
TcCLB.511063.100	mRNA	Tcruzi_8586	-	30248	32977	trans-sialidase (pseudogene), putative	2730	-3.86	3.296e-06	2.503	7.357	6.592	3.781e-07
TcCLB.510279.10	mRNA	TcChr40-S	+	1460795	1463356	trans-sialidase (pseudogene), putative	2562	-3.859	3.055e-06	2.868	7.534	6.813	3.441e-07
TcCLB.511645.10	mRNA	TcChr21-P	-	209856	211328	mucin-associated surface protein (MASP), putative	1473	-3.854	1.207e-07	3.666	9.468	10.46	6.843e-09
TcCLB.507699.180	mRNA	TcChr33-S	+	253651	254748	mucin-associated surface protein (MASP, pseudogene), putative	1098	-3.85	1.109e-05	2.866	6.7	5.3	1.614e-06
TcCLB.503907.10	mRNA	TcChr20-S	+	293633	296392	trans-sialidase, Group VIII, putative	2760	-3.849	0.0004177	5.08	6.265	1.48	0.0001103
TcCLB.508247.70	mRNA	TcChr18-P	+	303608	304189	mucin TcMUCII, putative	582	-3.846	0.002169	0.5373	3.999	-0.3846	0.0007489
TcCLB.510791.20	mRNA	TcChr33-P	+	316059	316703	mucin TcMUCII, putative	645	-3.845	2.369e-05	2.879	6.584	4.548	3.926e-06
TcCLB.509081.140	mRNA	TcChr41-S	+	459570	460277	mucin TcMUCII, putative	708	-3.842	2.121e-06	2.885	7.618	7.109	2.228e-07
TcCLB.507085.60	mRNA	TcChr33-P	+	345353	345916	mucin TcMUCII, putative	564	-3.841	5.976e-07	2.66	8.407	8.622	4.782e-08
TcCLB.508495.70	mRNA	TcChr33-P	+	398035	398667	mucin TcMUCII, putative	633	-3.841	1.789e-07	3.009	9.195	10.02	1.112e-08
TcCLB.503441.5	mRNA	TcChr10-S	+	497285	498340	trans-sialidase, putative (fragment)	1056	-3.84	4.594e-07	3.031	8.575	8.958	3.479e-08
TcCLB.504239.340	mRNA	TcChr41-S	-	2029623	2030201	mucin TcMUCII, putative	579	-3.84	3.805e-05	1.411	5.997	3.748	6.839e-06
TcCLB.509657.50	mRNA	TcChr15-P	+	402012	403184	mucin-associated surface protein (MASP), putative	1173	-3.838	1.284e-05	2.114	6.582	5.037	1.912e-06
TcCLB.511923.10	mRNA	TcChr25-P	+	563573	564958	mucin-associated surface protein (MASP, pseudogene), putative	1386	-3.837	0.003198	-1.607	3.771	-0.8299	0.001175
TcCLB.504239.434	mRNA	TcChr41-S	-	2016813	2017943	trans-sialidase, putative (fragment)	1131	-3.835	0.007869	1.693	3.608	-1.618	0.003336
TcCLB.510163.30	mRNA	TcChr41-S	-	572488	573246	mucin-associated surface protein (MASP), putative	759	-3.835	2.313e-09	6.788	16.45	15.72	4.896e-11
TcCLB.503783.80	mRNA	TcChr23-S	+	166519	168069	mucin-associated surface protein (MASP), putative	1551	-3.834	1.056e-08	4.517	11.28	13.46	3.37e-10
TcCLB.508977.120	mRNA	TcChr25-S	+	407808	410579	trans-sialidase, Group V, putative	2772	-3.834	1.7e-09	5.673	14.07	15.96	3.307e-11
TcCLB.511839.30	mRNA	TcChr20-P	+	514442	515308	mucin-associated surface protein (MASP), putative	867	-3.829	0.001095	1.399	4.449	0.3773	0.0003379
TcCLB.509525.320	mRNA	TcChr24-P	-	505327	505974	mucin TcMUCII, putative	648	-3.828	0.0003846	2.415	5.087	1.519	9.982e-05
TcCLB.506131.190	mRNA	Tcruzi_6826	-	37857	38687	mucin-associated surface protein (MASP), putative	831	-3.827	4.315e-07	2.762	8.614	8.872	3.232e-08
TcCLB.508221.820	mRNA	TcChr41-P	-	1809395	1810855	mucin-associated surface protein (MASP), putative	1461	-3.824	0.0001607	3.113	5.812	2.513	3.615e-05
TcCLB.504197.5	mRNA	TcChr29-P	-	226831	227094	mucin-associated surface protein (MASP), putative (fragment)	264	-3.823	0.0009504	0.3595	4.372	0.4362	0.0002857
TcCLB.510237.70	mRNA	TcChr18-P	+	217221	218090	mucin-associated surface protein (MASP), putative	870	-3.823	0.0001489	2.632	5.41	2.487	3.31e-05
TcCLB.507995.20	mRNA	TcChr6-S	-	3609	4517	trans-sialidase, putative	909	-3.821	3.941e-05	2.253	6.032	3.898	7.117e-06
TcCLB.506183.90	mRNA	TcChr26-S	+	760623	763388	trans-sialidase (pseudogene), putative	2766	-3.814	4.315e-07	3.549	8.614	9.051	3.234e-08
TcCLB.506289.150	mRNA	TcChr29-S	-	522144	523271	mucin-associated surface protein (MASP), putative	1128	-3.813	8.62e-08	3.664	9.702	10.89	4.541e-09
TcCLB.511183.350	mRNA	Tcruzi_8617	-	91740	94079	surface protease GP63 (pseudogene), putative	2340	-3.81	6.563e-06	2.173	6.951	5.774	8.758e-07
TcCLB.510377.350	mRNA	TcChr41-S	+	1750310	1751668	mucin-associated surface protein (MASP), putative	1359	-3.805	1.055e-07	3.941	9.562	10.68	5.803e-09
TcCLB.510693.130	mRNA	TcChr38-P	-	443996	444826	mucin-associated surface protein (MASP), putative	831	-3.805	9.917e-07	3.078	8.088	7.998	8.823e-08
TcCLB.508365.10	mRNA	TcChr24-P	-	598996	599763	mucin TcMUCII, putative	768	-3.801	4.28e-05	2.211	6.004	3.814	7.869e-06
TcCLB.430567.10	mRNA	Tcruzi_1878	-	2	1036	trans-sialidase, putative (fragment)	1035	-3.796	6.468e-09	4.013	11.7	14.07	1.767e-10
TcCLB.505025.30	mRNA	TcChr41-S	-	394403	395098	mucin TcMUCII, putative	696	-3.793	1.182e-05	2.286	6.626	5.145	1.739e-06
TcCLB.503889.10	mRNA	TcChr33-P	+	216745	217404	mucin TcMUCII, putative	660	-3.789	2.913e-06	2.836	7.504	6.854	3.255e-07
TcCLB.508165.300	mRNA	TcChr40-S	+	1628509	1629498	mucin-associated surface protein (MASP), putative	990	-3.788	1.068e-07	4.093	9.552	10.67	5.905e-09
TcCLB.510561.30	mRNA	TcChr33-S	+	485503	486594	mucin-associated surface protein (MASP), putative	1092	-3.788	0.0004083	-0.07313	4.791	1.246	0.0001072
TcCLB.509525.120	mRNA	TcChr24-P	-	550314	550961	mucin TcMUCII, putative	648	-3.786	9.581e-05	1.812	5.58	2.938	1.996e-05
TcCLB.415273.9	mRNA	Tcruzi_12697	-	2637	2936	mucin TcMUCII (pseudogene), putative	300	-3.784	0.004082	0.364	3.748	-0.9887	0.001554
TcCLB.508849.11	mRNA	TcChr18-P	-	81217	81636	trans-sialidase, putative (fragment)	420	-3.778	0.000108	0.833	5.461	2.685	2.282e-05
TcCLB.506309.70	mRNA	Tcruzi_5356	-	18321	19523	mucin-associated surface protein (MASP), putative	1203	-3.776	4.802e-05	1.578	5.875	3.488	8.986e-06
TcCLB.509527.130	mRNA	TcChr24-P	-	456446	457396	hypothetical protein	951	-3.776	0.002307	2.529	4.3	-0.3564	0.0008055
TcCLB.509875.30	mRNA	TcChr26-P	+	774085	776853	trans-sialidase (pseudogene), putative	2769	-3.775	1.734e-05	3.909	7.399	4.997	2.719e-06
TcCLB.506345.90	mRNA	TcChr22-S	+	679628	682195	trans-sialidase, Group II, putative	2568	-3.774	4.078e-06	3.136	7.499	6.52	4.877e-07
TcCLB.510047.60	mRNA	TcChr7-P	-	371496	373406	mucin-associated surface protein (MASP, pseudogene), putative	1911	-3.772	5.282e-09	4.736	11.92	14.43	1.378e-10
TcCLB.506759.160	mRNA	TcChr41-S	-	2137771	2138352	mucin TcMUCII, putative	582	-3.761	0.0004241	0.526	4.771	1.235	0.0001122
TcCLB.510377.390	mRNA	TcChr41-S	+	1744339	1745136	mucin-associated surface protein (MASP), putative	798	-3.758	4.095e-05	2.212	5.959	3.808	7.45e-06
TcCLB.511221.60	mRNA	Tcruzi_8626	+	13573	16341	trans-sialidase, Group V, putative	2769	-3.757	4.7e-08	4.089	10.36	11.78	2.118e-09
TcCLB.445783.10	mRNA	TcChr33-P	+	375718	377112	mucin-associated surface protein (MASP, pseudogene), putative	1395	-3.756	2.014e-05	1.901	6.337	4.53	3.242e-06
TcCLB.506611.20	mRNA	TcChr15-P	+	492500	493015	mucin TcMUCII, putative	516	-3.756	8.077e-05	1.631	5.608	3.06	1.637e-05
TcCLB.510693.240	mRNA	TcChr38-P	+	470631	473501	trans-sialidase, Group VI, putative	2871	-3.754	2.814e-06	3.487	7.773	6.957	3.132e-07
TcCLB.511599.80	mRNA	TcChr18-S	+	259847	262330	trans-sialidase, Group V, putative	2484	-3.754	4.248e-08	4.457	10.43	11.9	1.865e-09
TcCLB.503827.20	mRNA	Tcruzi_4772	+	4142	5008	mucin-associated surface protein (MASP), putative	867	-3.752	8.752e-07	3.342	8.164	8.16	7.61e-08
TcCLB.506671.90	mRNA	TcChr40-S	-	1687962	1689293	mucin-associated surface protein (MASP), putative	1332	-3.752	1.358e-06	2.324	7.894	7.595	1.288e-07
TcCLB.507723.50	mRNA	TcChr37-P	-	67336	70050	trans-sialidase, Group IV, putative	2715	-3.752	0.005092	3.165	4.048	-1.219	0.002012
TcCLB.506599.350	mRNA	TcChr41-S	-	698387	698962	mucin TcMUCII, putative	576	-3.75	0.005579	-0.2279	3.565	-1.314	0.002238
TcCLB.507959.280	mRNA	TcChr41-S	-	1030524	1031567	mucin-associated surface protein (MASP), putative	1044	-3.749	5.917e-07	3.127	8.588	8.752	4.719e-08
TcCLB.508873.580	mRNA	TcChr41-P	+	1001194	1002291	mucin-associated surface protein (MASP), putative	1098	-3.748	2.353e-05	2.333	6.332	4.487	3.896e-06
TcCLB.510191.70	mRNA	TcChr20-S	-	611786	612715	mucin-associated surface protein (MASP), putative	930	-3.748	1.219e-05	2.755	6.61	5.168	1.801e-06
TcCLB.511377.30	mRNA	Tcruzi_6106	+	4359	5681	mucin-associated surface protein (MASP), putative	1323	-3.746	6.111e-06	1.93	6.993	5.853	8.02e-07
TcCLB.506245.200	mRNA	Tcruzi_6868	-	55425	56906	mucin-associated surface protein (MASP), putative	1482	-3.744	3.747e-08	3.82	10.31	11.91	1.614e-09
TcCLB.508099.50	mRNA	TcChr20-S	-	578298	578735	trans-sialidase, putative	438	-3.743	9.165e-05	0.7707	5.543	2.844	1.897e-05
TcCLB.511061.40	mRNA	Tcruzi_8585	-	6039	8573	trans-sialidase, Group V, putative	2535	-3.742	4.594e-07	3.817	8.778	9.054	3.48e-08
TcCLB.508005.10	mRNA	TcChr23-P	+	558315	558701	hypothetical protein	387	-3.738	0.0002623	1.256	5.012	1.81	6.399e-05
TcCLB.511183.230	mRNA	Tcruzi_8617	-	57859	60414	trans-sialidase, Group V, putative	2556	-3.738	7.178e-05	2.785	6.117	3.358	1.429e-05
TcCLB.508261.50	mRNA	TcChr28-P	-	271751	272650	mucin-associated surface protein (MASP), putative	900	-3.736	1.279e-05	2.226	6.584	5.105	1.902e-06
TcCLB.511173.180	mRNA	TcChr38-S	+	1126485	1127672	mucin-associated surface protein (MASP), putative	1188	-3.734	0.0001626	2.096	5.327	2.383	3.667e-05
TcCLB.508165.210	mRNA	TcChr40-S	-	1613256	1614503	mucin-associated surface protein (MASP), putative	1248	-3.733	1.068e-06	3.207	8.043	7.872	9.635e-08
TcCLB.511487.150	mRNA	TcChr41-P	+	312729	313721	serine-alanine-and proline-rich protein, putative	993	-3.727	5.483e-06	2.182	7.054	6.01	7.051e-07
TcCLB.421173.14	mRNA	TcChr17-S	-	35156	35758	trans-sialidase, putative	603	-3.726	4.298e-05	1.246	5.932	3.727	7.91e-06
TcCLB.506251.70	mRNA	TcChr37-S	-	230436	233375	trans-sialidase (pseudogene), putative	2940	-3.726	0.0001316	1.469	5.361	2.569	2.867e-05
TcCLB.506245.220	mRNA	Tcruzi_6868	+	62859	63431	mucin TcMUCII, putative	573	-3.724	9.112e-05	1.547	5.545	2.894	1.885e-05
TcCLB.508999.120	mRNA	TcChr9-P	-	406415	408724	trans-sialidase (pseudogene), putative	2310	-3.723	7.526e-07	3.012	8.258	8.326	6.347e-08
TcCLB.421231.10	mRNA	TcChr33-P	-	377390	378307	hypothetical protein, conserved	918	-3.722	4.615e-11	5.348	16.53	20.44	3.007e-13
TcCLB.507699.200	mRNA	TcChr33-S	+	252442	253089	mucin TcMUCII, putative	648	-3.72	1.759e-05	2.32	6.41	4.773	2.769e-06
TcCLB.507953.70	mRNA	TcChr41-S	+	1327977	1329137	90 kDa surface protein, putative	1161	-3.716	2.369e-05	1.818	6.25	4.442	3.926e-06
TcCLB.504239.240	mRNA	TcChr41-S	-	2051877	2053277	mucin-associated surface protein (MASP, pseudogene), putative	1401	-3.713	0.0006788	0.5503	4.539	0.7846	0.0001933
TcCLB.511151.110	mRNA	TcChr27-P	+	441760	442770	surface protease GP63, putative (fragment)	1011	-3.709	4.868e-09	6.572	14.99	14.77	1.251e-10
TcCLB.511599.90	mRNA	TcChr18-S	+	264103	265338	mucin-associated surface protein (MASP), putative	1236	-3.708	1.132e-06	2.978	8.007	7.816	1.033e-07
TcCLB.510583.200	mRNA	Tcruzi_8437	+	48349	48963	mucin TcMUCII, putative	615	-3.705	2.665e-05	1.002	6.186	4.119	4.514e-06
TcCLB.506939.110	mRNA	Tcruzi_5416	+	19996	20829	mucin-associated surface protein (MASP), putative	834	-3.704	1.62e-05	2.486	6.455	4.805	2.512e-06
TcCLB.506451.20	mRNA	Tcruzi_6950	+	9187	11601	trans-sialidase, Group V, putative	2415	-3.703	2.732e-08	4.037	10.54	12.38	1.096e-09
TcCLB.511173.400	mRNA	TcChr38-S	+	1172566	1173402	mucin-associated surface protein (MASP), putative	837	-3.703	0.000392	1.378	4.853	1.421	0.0001022
TcCLB.510623.20	mRNA	TcChr28-P	-	380344	381435	mucin-associated surface protein (MASP), putative	1092	-3.702	7.881e-06	2.633	6.848	5.634	1.086e-06
TcCLB.506501.70	mRNA	TcChr41-S	-	1480762	1481322	mucin TcMUCII, putative	561	-3.698	4.123e-06	2.25	7.226	6.276	4.943e-07
TcCLB.508359.80	mRNA	Tcruzi_7697	+	11468	12388	mucin-associated surface protein (MASP), putative	921	-3.698	4.116e-05	1.779	5.956	3.735	7.498e-06
TcCLB.503741.40	mRNA	Tcruzi_4729	+	8095	8700	mucin TcMUCII, putative	606	-3.697	4.903e-05	1.302	5.864	3.586	9.207e-06
TcCLB.508495.80	mRNA	TcChr33-P	+	399232	400752	mucin-associated surface protein (MASP, pseudogene), putative	1521	-3.693	0.005935	0.08199	3.538	-1.374	0.00241
TcCLB.511255.50	mRNA	TcChr41-P	-	1032938	1034038	mucin-associated surface protein (MASP), putative	1101	-3.693	2.78e-07	3.759	8.9	9.494	1.903e-08
TcCLB.507957.179	mRNA	TcChr41-S	+	1256520	1257866	mucin-associated surface protein (MASP), putative	1347	-3.691	3.3e-05	2.802	6.166	4.122	5.8e-06
TcCLB.510377.330	mRNA	TcChr41-S	-	1755496	1757922	trans-sialidase, Group V, putative	2427	-3.691	0.0006157	5.128	5.681	1.039	0.0001721
TcCLB.503977.40	mRNA	TcChr41-S	-	2114982	2115566	mucin TcMUCII, putative	585	-3.69	8.526e-06	2.715	6.805	5.541	1.189e-06
TcCLB.511153.19	mRNA	TcChr27-P	+	440784	441657	surface protease GP63, putative	874	-3.689	6.684e-05	6.006	7.996	3.512	1.315e-05
TcCLB.509905.60	mRNA	Tcruzi_8239	-	13717	16197	trans-sialidase (pseudogene), putative	2481	-3.687	4.299e-07	3.423	8.75	9.12	3.214e-08
TcCLB.510483.70	mRNA	TcChr38-P	+	1195286	1196143	mucin-associated surface protein (MASP), putative	858	-3.686	4.467e-07	3.154	8.592	8.937	3.368e-08
TcCLB.510025.180	mRNA	TcChr41-S	-	1100917	1102062	mucin-associated surface protein (MASP), putative	1146	-3.683	8.79e-07	3.271	8.161	8.171	7.658e-08
TcCLB.509993.40	mRNA	TcChr14-S	+	201959	202336	mucin TcMUCI, putative	378	-3.679	9.43e-07	3.149	8.119	8.144	8.309e-08
TcCLB.507907.10	mRNA	TcChr7-S	-	81607	82701	trans-sialidase, putative	1095	-3.678	0.0001467	1.451	5.329	2.473	3.25e-05
TcCLB.506139.80	mRNA	TcChr18-P	+	382086	382637	mucin TcMUCII, putative	552	-3.676	2.126e-05	1.708	6.308	4.436	3.458e-06
TcCLB.511077.90	mRNA	Tcruzi_8591	-	21200	22303	mucin TcMUCII, putative	1104	-3.675	3.145e-05	2.147	6.097	4.13	5.492e-06
TcCLB.510693.150	mRNA	TcChr38-P	-	448657	449664	mucin-associated surface protein (MASP), putative	1008	-3.673	0.002991	1.571	3.94	-0.6642	0.001087
TcCLB.421173.4	mRNA	TcChr17-S	-	30782	33235	trans-sialidase, putative (fragment)	2454	-3.671	0.0002134	4.174	6.128	2.211	5.023e-05
TcCLB.505949.20	mRNA	Tcruzi_6747	+	2434	3669	mucin-associated surface protein (MASP), putative	1236	-3.671	3.587e-07	2.668	8.736	9.259	2.577e-08
TcCLB.510915.10	mRNA	TcChr33-P	+	885190	886182	mucin-associated surface protein (MASP), putative	993	-3.67	4.774e-09	5.282	12.76	14.65	1.221e-10
TcCLB.509699.220	mRNA	TcChr29-S	+	80989	83787	trans-sialidase (pseudogene), putative	2799	-3.667	7.412e-08	3.158	9.814	11.04	3.74e-09
TcCLB.509753.110	mRNA	TcChr16-P	+	65685	66227	mucin TcMUCII, putative	543	-3.667	0.0001646	1.41	5.247	2.311	3.722e-05
TcCLB.506615.29	mRNA	TcChr33-P	+	773385	774311	mucin-associated surface protein (MASP, pseudogene), putative	927	-3.666	2.679e-09	4.296	12.44	15.21	5.886e-11
TcCLB.508243.10	mRNA	TcChr18-P	-	267962	269269	mucin-associated surface protein (MASP), putative	1308	-3.666	2.099e-06	2.636	7.624	7.154	2.201e-07
TcCLB.508143.80	mRNA	TcChr16-S	-	33586	34848	mucin-associated surface protein (MASP), putative	1263	-3.665	2.059e-05	2.228	6.326	4.578	3.324e-06
TcCLB.511255.630	mRNA	TcChr41-P	-	1140580	1141722	mucin-associated surface protein (MASP), putative	1143	-3.663	0.0003962	2.703	5.068	1.484	0.0001035
TcCLB.506887.10	mRNA	TcChr39-S	+	1074878	1075462	trans-sialidase, putative	585	-3.66	1.011e-06	3.201	8.075	8.033	9.051e-08
TcCLB.508309.5	mRNA	Tcruzi_7679	-	1	777	trans-sialidase, putative (fragment)	777	-3.657	0.0002803	1.982	5.19	1.843	6.912e-05
TcCLB.508247.110	mRNA	TcChr18-P	+	312721	313725	serine-alanine-and proline-rich protein, putative	1005	-3.654	1.462e-05	2.342	6.634	5.044	2.222e-06
TcCLB.510503.160	mRNA	Tcruzi_8413	-	39399	40043	mucin TcMUCII, putative	645	-3.654	6.843e-08	3.438	9.877	11.15	3.354e-09
TcCLB.511183.430	mRNA	Tcruzi_8617	+	115640	118201	trans-sialidase, Group V, putative	2562	-3.654	1.683e-06	3.125	7.759	7.481	1.684e-07
TcCLB.506499.149	mRNA	TcChr41-S	+	1521722	1522297	mucin TcMUCII, putative	576	-3.653	0.007339	1.824	3.549	-1.56	0.003079
TcCLB.509325.4	mRNA	Tcruzi_8071	-	2	598	surface protease GP63, putative (fragment)	597	-3.653	0.001256	-0.07931	4.233	0.1432	0.0003966
TcCLB.508229.30	mRNA	TcChr41-S	-	2011711	2012553	mucin-associated surface protein (MASP), putative	843	-3.651	3.285e-06	2.753	7.359	6.596	3.764e-07
TcCLB.510643.40	mRNA	TcChr16-P	+	600101	603262	trans-sialidase, Group VIII, putative	3162	-3.65	1.085e-05	2.435	6.674	5.288	1.57e-06
TcCLB.508055.30	mRNA	Tcruzi_7582	-	9286	11646	trans-sialidase, Group II, putative	2361	-3.647	0.005721	3.721	3.977	-1.361	0.002306
TcCLB.401961.10	mRNA	Tcruzi_315	-	1	1383	trans-sialidase, putative (fragment)	1383	-3.643	0.0003975	-0.5628	4.804	1.281	0.0001038
TcCLB.506409.140	mRNA	TcChr24-S	-	640880	641578	mucin TcMUCII, putative	699	-3.636	0.004991	1.263	3.789	-1.168	0.001965
TcCLB.507487.10	mRNA	Tcruzi_7357	-	512	1348	mucin TcMUCII, putative	837	-3.632	3.188e-05	1.617	6.09	4.051	5.573e-06
TcCLB.506973.90	mRNA	TcChr28-S	-	462872	464293	mucin-associated surface protein (MASP, pseudogene), putative	1422	-3.63	1.609e-06	2.923	7.789	7.511	1.584e-07
TcCLB.508687.66	mRNA	TcChr41-S	-	262903	263382	hypothetical protein	480	-3.63	0.000234	0.0552	5.071	1.809	5.592e-05
TcCLB.503717.31	mRNA	TcChr40-S	-	1698457	1699080	mucin TcMUCII, putative	624	-3.627	2.441e-05	1.96	6.233	4.367	4.07e-06
TcCLB.504127.30	mRNA	TcChr14-S	-	34738	36638	trans-sialidase (pseudogene), putative	1901	-3.622	0.001272	7.241	6.031	-0.04203	0.0004027
TcCLB.510583.114	mRNA	Tcruzi_8437	+	32098	33369	mucin-associated surface protein (MASP, pseudogene), putative	1272	-3.622	0.01684	-0.06187	3.036	-2.375	0.00799
TcCLB.508427.20	mRNA	TcChr38-P	-	402068	402910	mucin-associated surface protein (MASP), putative	843	-3.615	3.665e-08	3.845	10.33	11.88	1.569e-09
TcCLB.506157.40	mRNA	TcChr31-P	+	914149	915393	trans-sialidase, putative	1245	-3.613	0.000316	3.069	5.388	1.761	7.938e-05
TcCLB.506499.220	mRNA	TcChr41-S	+	1501187	1502362	90 kDa surface protein, putative	1176	-3.61	2.695e-05	2.164	6.18	4.309	4.577e-06
TcCLB.507803.10	mRNA	TcChr21-S	+	542131	543252	mucin-associated surface protein (MASP), putative	1122	-3.608	2.37e-07	3.461	9.008	9.679	1.562e-08
TcCLB.511105.60	mRNA	Tcruzi_8598	-	9091	11460	trans-sialidase, putative	2370	-3.601	2.242e-09	4.487	12.59	15.48	4.705e-11
TcCLB.508221.210	mRNA	TcChr41-P	-	1958708	1959583	mucin-associated surface protein (MASP), putative	876	-3.596	0.001494	1.547	4.255	0.04066	0.0004858
TcCLB.507091.60	mRNA	TcChr25-S	+	460986	463778	trans-sialidase, Group V, putative	2793	-3.595	4.54e-08	4.816	10.94	11.9	2.035e-09
TcCLB.508157.40	mRNA	TcChr40-S	+	1280484	1280903	hypothetical protein	420	-3.589	3.376e-05	1.715	6.06	4.044	5.952e-06
TcCLB.506973.5	mRNA	TcChr28-S	+	423518	424351	mucin-associated surface protein (MASP), putative	834	-3.588	0.0002653	1.696	5.007	1.808	6.483e-05
TcCLB.510459.20	mRNA	Tcruzi_8396	+	2898	4346	mucin-associated surface protein (MASP), putative	1449	-3.588	7.432e-07	2.975	8.266	8.349	6.258e-08
TcCLB.510155.220	mRNA	TcChr33-P	-	49949	53098	trans-sialidase (pseudogene), putative	3150	-3.587	5.995e-07	5.296	10.55	8.938	4.809e-08
TcCLB.506787.19	mRNA	TcChr28-P	+	281721	282539	mucin-associated surface protein (MASP, pseudogene), putative	819	-3.586	0.0001567	0.9661	5.273	2.343	3.511e-05
TcCLB.509867.20	mRNA	TcChr29-P	+	2902	4314	mucin-associated surface protein (MASP), putative	1413	-3.584	0.03884	2.193	2.779	-3.32	0.02092
TcCLB.509699.30	mRNA	TcChr29-S	-	43754	44362	mucin TcMUCII (pseudogene), putative	609	-3.582	0.0004241	1.209	4.771	1.311	0.0001123
TcCLB.508099.20	mRNA	TcChr20-S	-	573597	574586	serine-alanine-and proline-rich protein, putative	990	-3.58	3.42e-06	2.451	7.335	6.63	3.953e-07
TcCLB.507747.180	mRNA	TcChr29-S	+	425755	428427	trans-sialidase, Group VI, putative	2673	-3.578	1.267e-09	4.763	13.12	16.23	2.221e-11
TcCLB.506443.100	mRNA	TcChr11-P	+	495628	498396	trans-sialidase, Group IV, putative	2769	-3.577	1.3e-06	4.912	9.392	8	1.217e-07
TcCLB.506067.280	mRNA	Tcruzi_6799	+	58891	59685	mucin TcMUCII, putative	795	-3.576	2.287e-06	2.804	7.572	7.054	2.445e-07
TcCLB.510279.250	mRNA	TcChr40-S	-	1521903	1522877	mucin-associated surface protein (MASP), putative	975	-3.576	2.727e-05	0.4367	6.174	4.128	4.638e-06
TcCLB.511405.40	mRNA	TcChr29-P	+	135930	136301	mucin TcMUCII (pseudogene), putative	372	-3.574	0.0001527	2.019	5.289	2.425	3.411e-05
TcCLB.506245.140	mRNA	Tcruzi_6868	-	38379	40751	trans-sialidase (pseudogene), putative	2373	-3.573	0.0008345	1.011	4.486	0.6347	0.0002454
TcCLB.508055.40	mRNA	Tcruzi_7582	-	14755	15756	surface protease GP63 (pseudogene), putative	1002	-3.573	0.002743	0.04223	3.863	-0.6264	0.0009836
TcCLB.508789.150	mRNA	Tcruzi_7872	-	26910	27971	mucin-associated surface protein (MASP), putative	1062	-3.573	2.838e-07	3.555	8.885	9.536	1.958e-08
TcCLB.510361.130	mRNA	TcChr41-P	+	2033445	2034176	serine-alanine-and proline-rich protein, putative	732	-3.573	9.413e-05	0.6914	5.529	2.827	1.954e-05
TcCLB.508219.170	mRNA	TcChr41-P	+	2062416	2065088	trans-sialidase (pseudogene), putative	2673	-3.571	5.358e-07	3.054	8.475	8.77	4.198e-08
[truncated: 2,603 more rows]

## Sheet: up_2limma_clbr_a60_to_a96
Genes deemed significantly up in clbr_a60_to_a96 with |log2fc|>1 p<0.05 according to limma
[truncated: 2,744 more rows]

[truncated: 9 more sheets: down_2limma_clbr_a60_to_a96, up_3limma_clbr_a96_to_tryp, down_3limma_clbr_a96_to_tryp, up_4limma_cl14_tryp_to_a60, down_4limma_cl14_tryp_to_a60, up_5limma_cl14_a60_to_a96, down_5limma_cl14_a60_to_a96, up_6limma_cl14_a96_to_tryp, down_6limma_cl14_a96_to_tryp]
