# Supplementary material for: Comparative transcriptome profiling of virulent and non-virulent Trypanosoma cruzi underlines the role of surface proteins during infection
Source: PLoS Pathog. 2017 Dec 14;13(12):e1006767. doi: 10.1371/journal.ppat.1006767 (PMC5746284; doi:10.1371/journal.ppat.1006767)
Supplement: S4 Table — The metric of ‘expression’ was collected from limma following the application of voom for each experimental condition. It is comprised of the normalized, batch-adjusted, expression value on the log2 scale. Errors were calculated by taking the logFC from the limma identity tables and dividing by the t-statistic for each gene. The table contains annotations (columns A-E), followed by the metric of expression for each condition (columns F-K), followed by the standard error (columns L-Q) for each condition. (XLSX) [file ppat.1006767.s008.xlsx]

## Sheet: expression_values
Table S4. Expression values making up the contrast logFCs (with sandard error valuesobtained by dividing the expression value/t-statistic)
gene_id	chrom	strand	gene_description	gene_size	cl14.a60	cl14.a96	cl14.tryp	clbr.a60	clbr.a96	clbr.tryp	cl14.a60_SE	cl14.a96_SE	cl14.tryp_SE	clbr.a60_SE	clbr.a96_SE	clbr.tryp_SE
TcCLB.397923.10	Tcruzi_56	+	mucin-associated surface protein (MASP), putative	585	1.081	1.987	4.63	1.265	4.184	4.307	0.565226	0.511969	0.507675	0.598221	0.137328	0.233837
TcCLB.397937.10	TcChr20-S	-	pumilio/PUF RNA binding protein 1, putative (PUF1)	639	4.704	4.165	4.726	4.634	4.117	4.143	0.121096	0.125588	0.123781	0.126533	0.0609841	0.0823079
TcCLB.397937.5	TcChr20-S	-	N-acetylglucosamine-6-phosphate deacetylase-like protein, putative (fragment)	396	4.585	4.456	4.293	4.589	4.044	3.757	0.148001	0.152479	0.154053	0.154587	0.0767073	0.102371
TcCLB.398009.10	Tcruzi_8859	+	retrotransposon hot spot protein (RHS, pseudogene), putative	2439	4.81	4.966	4.623	4.873	4.62	4.573	0.158199	0.158941	0.165828	0.16386	0.0774674	0.107461
TcCLB.398009.20	Tcruzi_8859	+	trans-sialidase (pseudogene), putative	2004	4.94	5.451	5.179	5.158	5.048	5.139	0.0831936	0.0802655	0.0859319	0.0842731	0.0400333	0.0565342
TcCLB.398235.10	TcChr37-P	+	protein kinase, putative (fragment)	435	3.594	3.432	3.002	3.385	3.387	2.71	0.166522	0.176178	0.175492	0.180733	0.0768397	0.109414
TcCLB.398235.20	TcChr37-P	+	ubiquitin fusion degardation protein, putative	213	1.961	2.027	1.659	1.824	1.86	1.128	0.456654	0.451822	0.466052	0.483365	0.212225	0.298963
TcCLB.398265.9	Tcruzi_81	+	trans-sialidase, putative	1454	1.239	0.716	3.747	0.06276	2.147	3.597	0.53273	0.592398	0.56657	0.659414	0.223139	0.275136
TcCLB.398345.10	TcChr40-S	+	hypothetical protein, conserved	1242	4.978	4.867	5.264	5.585	5.063	5.306	0.115859	0.115563	0.113036	0.108125	0.0542281	0.0776835
TcCLB.398477.10	TcChr21-P	-	trans-sialidase, Group II, putative	2364	1.804	-0.03067	6.112	0.3875	1.849	5.369	0.480623	0.558405	0.49055	0.554686	0.187889	0.204878
TcCLB.398751.10	TcChr35-S	-	hypothetical protein, conserved	489	1.735	1.588	0.8581	1.16	1.517	0.8517	0.280827	0.276084	0.285868	0.287807	0.123777	0.169903
TcCLB.398915.5	TcChr24-P	-	trans-sialidase, putative (fragment)	1851	4.893	5.445	6.802	5.608	6.37	7.19	0.140466	0.127918	0.133979	0.128696	0.0611642	0.0933834
TcCLB.399033.10	TcChr24-S	-	hypothetical protein	585	3.767	3.795	3.573	4.317	3.863	3.944	0.356618	0.395526	0.361951	0.350163	0.16084	0.20859
TcCLB.399033.19	TcChr24-S	-	mitochondrial RNA binding protein 1	1960	5.745	5.549	4.859	5.877	5.257	4.724	0.0545001	0.0536993	0.0569858	0.0530562	0.0293812	0.0427122
TcCLB.399173.10	Tcruzi_9108	-	trans-sialidase, putative (fragment)	1089	1.762	1.264	7.551	1.744	3.909	8.923	0.666434	0.77619	0.644814	0.731164	0.204828	0.307368
TcCLB.399373.20	Tcruzi_9155	-	dispersed gene family protein 1 (DGF-1), putative	1749	3.368	2.72	2.524	3.083	2.781	2.697	0.341065	0.34976	0.36307	0.347545	0.169761	0.234794
TcCLB.399373.9	Tcruzi_9155	-	retrotransposon hot spot (RHS) protein, putative (fragment)	1971	5.553	5.256	6.29	5.587	5.592	6.114	0.119772	0.114986	0.120707	0.118639	0.0579608	0.0860631
TcCLB.399389.10	Tcruzi_9158	-	hypothetical protein, conserved	8211	9.077	7.692	8.287	8.109	7.601	7.365	0.0880941	0.0810483	0.0902445	0.0786299	0.0553334	0.080181
TcCLB.399685.10	Tcruzi_9229	-	trans-sialidase, putative (fragment)	1008	2.586	2.425	5.872	2.478	3.939	6.363	0.427247	0.499368	0.441242	0.489187	0.157019	0.21639
TcCLB.399997.10	TcChr37-P	-	retrotransposon hot spot (RHS) protein, putative	1053	5.389	5.656	5.391	5.248	5.408	4.919	0.185096	0.175667	0.193704	0.193368	0.0922243	0.137872
TcCLB.400945.10	TcChr31-S	-	trans-sialidase (pseudogene), putative	987	-2.476	2.247	-2.687	1.935	1.812	1.846	0.803279	0.557391	0.716593	0.535729	0.22723	0.396211
TcCLB.401041.10	TcChr14-S	+	retrotransposon hot spot protein (RHS, pseudogene), putative	1140	5.73	5.512	5.578	5.424	5.737	5.751	0.117667	0.118392	0.126033	0.126556	0.0596693	0.0892038
TcCLB.401183.10	Tcruzi_9549	+	trans-sialidase, putative (fragment)	1473	2.806	3.397	5.169	0.748	5.358	5.591	0.787713	0.804612	0.881663	1.1852	0.221167	0.408114
TcCLB.401469.10	TcChr35-P	+	zinc finger protein 2, putative	543	4.821	5.862	5.723	5.832	5.443	6.183	0.178842	0.154468	0.169154	0.156989	0.0806627	0.11577
TcCLB.401469.20	TcChr35-P	+	pumilio/PUF RNA binding protein 7, putative (PUF7)	807	4.591	4.373	4.06	4.653	3.861	3.707	0.11815	0.119343	0.121732	0.120426	0.0628538	0.0819947
TcCLB.401473.9	TcChr25-S	+	DNA-directed rna polymerase I largest subunit, putative	1300	5.944	4.228	5.482	4.765	4.18	4.001	0.147459	0.196451	0.176976	0.18243	0.09683	0.123617
TcCLB.401569.10	TcChr33-S	+	trans-sialidase, putative	1173	2.29	2.724	1.793	1.533	4.138	2.179	0.53387	0.520844	0.551251	0.651034	0.152484	0.299182
TcCLB.401661.10	TcChr35-S	+	trans-sialidase (pseudogene), putative	1597	3.538	4.686	3.535	4.713	4.697	5.082	0.134996	0.108055	0.12033	0.112794	0.0474767	0.0742344
TcCLB.401961.10	Tcruzi_315	-	trans-sialidase, putative (fragment)	1383	-1.293	-1.952	1.468	-1.944	-0.5869	1.699	0.53633	0.574871	0.488224	0.554117	0.290914	0.257882
TcCLB.402255.10	Tcruzi_330	-	retrotransposon hot spot protein (RHS, pseudogene), putative	1686	5.226	4.045	5.252	3.477	3.705	4.301	0.112803	0.148621	0.146335	0.175889	0.075945	0.0897577
TcCLB.402375.10	TcChr22-P	+	retrotransposon hot spot protein (RHS, pseudogene), putative	1407	7.043	6.381	6.795	5.343	6.487	5.899	0.101531	0.10638	0.119267	0.123796	0.0588709	0.0881379
TcCLB.402449.10	TcChr17-P	-	trans-sialidase (pseudogene), putative	1193	3.729	4.332	9.371	3.367	6.807	9.375	0.33769	0.319509	0.336527	0.380069	0.105441	0.176766
TcCLB.402647.9	TcChr26-P	-	hypothetical protein, conserved	1241	4.613	4.307	4.306	4.233	4.186	4.136	0.204853	0.206887	0.214967	0.222053	0.0978288	0.136841
TcCLB.402857.10	TcChr4-P	-	hypothetical protein, conserved (fragment)	963	5.135	4.653	4.979	4.929	4.199	4.573	0.0732708	0.0812855	0.0796369	0.0782738	0.0412942	0.0515139
TcCLB.402857.20	TcChr4-P	-	hypothetical protein	3159	7.317	6.538	6.896	6.729	6.516	6.307	0.0893626	0.0858994	0.0935864	0.0854303	0.0530771	0.0768329
TcCLB.402863.9	Tcruzi_9921	-	dynein heavy chain, putative (fragment)	5454	8.027	8.392	8.191	7.787	8.717	8.012	0.108277	0.0968694	0.11025	0.096842	0.0655886	0.0964562
TcCLB.402919.10	Tcruzi_368	+	trans-sialidase, putative	597	0.8762	2.585	3.997	1.136	3.811	5.648	0.283841	0.261486	0.268433	0.304081	0.0797966	0.116536
TcCLB.403031.10	Tcruzi_372	+	trans-sialidase, putative (fragment)	1062	-0.8286	-2.5	2.038	-1.911	-3.885	2.217	0.841701	0.840859	0.721089	0.797714	0.612265	0.333347
TcCLB.403153.10	TcChr36-S	-	receptor-type adenylate cyclase (pseudogene), putative	798	1.896	2.958	2.998	2.676	3.263	3.996	0.246597	0.223381	0.226911	0.232574	0.0860105	0.115828
TcCLB.403481.10	Tcruzi_10059	-	trans-sialidase, putative (fragment)	1254	-2.343	0.3875	4.222	-1.398	2.237	5.963	1.5314	1.41305	1.33617	1.50255	0.418434	0.481826
TcCLB.403789.9	TcChr25-S	+	DNA-directed rna polymerase I largest subunit, putative	1016	5.775	3.348	5.142	3.937	3.576	3.368	0.0988	0.150341	0.128572	0.143661	0.0707863	0.0871652
TcCLB.403869.10	Tcruzi_10145	-	trans-sialidase, putative (fragment)	1983	2.383	2.484	6.241	2.25	3.767	6.65	0.47095	0.496712	0.472643	0.521924	0.172317	0.231882
TcCLB.403875.10	TcChr23-P	-	cysteine peptidase, Clan CA, family C51, putative	1119	6.168	6.42	7.592	6.336	6.456	7.562	0.0987316	0.0890473	0.0993771	0.0933439	0.0508353	0.0754088
TcCLB.403875.19	TcChr23-P	-	hypothetical protein, conserved (fragment)	411	2.505	2.855	2.259	2.143	2.27	2.157	0.179817	0.176666	0.190151	0.194293	0.0866347	0.110468
TcCLB.403985.10	TcChr40-P	+	retrotransposon hot spot (RHS) protein, putative, (fragment)	855	4.48	4.642	4.328	4.393	5.041	4.98	0.182658	0.182832	0.19263	0.203151	0.0766791	0.119544
TcCLB.404001.10	TcChr3-S	+	hypothetical protein, conserved	1653	5.742	4.328	6.059	5.797	5.005	5.668	0.120056	0.152154	0.125659	0.119611	0.0675243	0.0912965
TcCLB.404001.20	TcChr3-S	+	hypothetical protein, conserved	6990	7.679	6.782	7.672	8.004	6.799	7.447	0.121572	0.112378	0.121716	0.106514	0.0736752	0.105564
TcCLB.404001.4	TcChr3-S	+	metalloprotease, putative (fragment)	1842	6.95	5.533	6.832	6.727	5.976	6.36	0.0588878	0.0625453	0.0607492	0.0555104	0.0346007	0.0491051
TcCLB.404073.10	TcChr7-P	+	hypothetical protein, conserved	369	2.742	3.146	3.985	2.295	3.892	3.786	0.347366	0.356868	0.367703	0.404431	0.122995	0.189743
TcCLB.404073.20	TcChr7-P	+	actin, putative (fragment)	534	3.11	3.014	3.212	3.15	3.391	3.087	0.242217	0.248541	0.244471	0.249313	0.0996544	0.142979
TcCLB.404431.10	TcChr18-P	-	trans-sialidase, putative	1077	2.718	2.69	4.403	2.033	3.343	4.934	0.357254	0.368828	0.36527	0.417243	0.129564	0.1735
TcCLB.404455.10	Tcruzi_448	-	trans-sialidase, putative (fragment)	1005	3.138	3.041	5.127	1.46	4.405	5.526	0.388738	0.434834	0.439126	0.568513	0.125028	0.20558
TcCLB.404711.10	TcChr21-S	-	trans-sialidase (pseudogene), putative	2793	5.521	5.786	6.158	5.746	5.782	6.898	0.129964	0.122761	0.132666	0.124917	0.0626688	0.0918038
TcCLB.404843.10	TcChr21-S	-	hypothetical protein, conserved	1227	4.547	4.218	4.989	4.295	4.802	5.017	0.15095	0.157868	0.15833	0.167064	0.0655928	0.0985563
TcCLB.404843.20	TcChr21-S	-	hypothetical protein, conserved	837	5.316	6.155	6.421	6.354	6.45	7.158	0.212883	0.178868	0.198455	0.183397	0.0971386	0.147069
TcCLB.404845.10	TcChr15-P	+	trans-sialidase (pseudogene), putative	2019	4.573	4.774	5.667	4.526	4.629	5.845	0.11461	0.115222	0.118766	0.12456	0.0546337	0.0734009
TcCLB.404975.30	TcChr31-S	-	trans-sialidase (pseudogene), putative	1458	-0.9826	2.963	-2.134	3.118	2.839	2.712	0.782333	0.483777	0.678288	0.509781	0.187461	0.386154
TcCLB.405165.10	TcChr11-S	+	hypothetical protein, conserved	600	0.7438	3.723	0.6115	4.018	3.972	3.728	0.308354	0.181085	0.25047	0.196375	0.0700186	0.151622
TcCLB.405165.19	TcChr11-S	+	hypothetical protein, conserved (fragment)	810	3.407	4.379	3.959	4.222	5.127	5.218	0.326605	0.26263	0.288625	0.294774	0.104419	0.179197
TcCLB.405179.10	TcChr30-S	-	dynein heavy chain, putative (fragment)	1059	4.388	4.241	4.792	4.325	4.693	5.046	0.169498	0.177383	0.175999	0.180165	0.0750152	0.108484
TcCLB.405453.9	TcChr24-S	-	dispersed gene family protein 1 (DGF-1), putative	3373	3.496	2.509	2.403	3.026	2.699	2.66	0.365614	0.406093	0.396711	0.40499	0.200176	0.270525
TcCLB.405737.14	TcChr16-P	+	hypothetical protein	321	4.931	4.754	4.438	4.715	4.149	4.038	0.112207	0.121907	0.124006	0.122794	0.0620915	0.0799632
TcCLB.405737.4	TcChr16-P	+	RNA polymerase-associated protein CDC73, putative (fragment)	255	2.49	1.86	1.44	2.237	1.611	0.6828	0.254074	0.269305	0.266718	0.261867	0.137544	0.187803
TcCLB.406115.10	Tcruzi_10656	+	trans-sialidase, putative (fragment)	1620	2.306	3.341	6.666	1.385	6.719	7.855	0.500246	0.482427	0.512613	0.655792	0.136436	0.241889
TcCLB.406377.10	TcChr39-P	-	hypothetical protein, conserved (pseudogene)	435	2.754	2.936	4.202	2.184	3.782	3.798	0.269561	0.270959	0.274915	0.310956	0.0957831	0.144375
TcCLB.406725.10	Tcruzi_551	+	trans-sialidase (pseudogene), putative	1188	1.05	1.969	3.172	0.7106	2.195	3.13	0.48402	0.470313	0.47662	0.554316	0.204075	0.249729
TcCLB.406933.10	TcChr22-P	-	retrotransposon hot spot (RHS) protein, putative	1062	3.648	4.012	3.234	3.932	3.82	3.548	0.146317	0.148132	0.149415	0.148588	0.066099	0.0912827
TcCLB.406999.10	TcChr28-S	-	dispersed gene family protein 1 (DGF-1), putative (fragment)	1746	1.475	0.6614	0.6451	-0.08917	1.172	0.1991	0.900714	0.876145	1.0116	1.0958	0.463585	0.945695
TcCLB.407335.18	TcChr39-P	-	hypothetical protein, conserved	666	4.615	4.898	3.996	5.05	4.344	3.823	0.234743	0.218282	0.231626	0.223026	0.110315	0.155142
TcCLB.407335.9	TcChr39-P	-	phosphatidylserine decarboxylase, putative	635	4.224	4.212	3.431	3.816	3.664	3.041	0.145915	0.153681	0.160318	0.170437	0.0762716	0.105917
TcCLB.407477.10	TcChr31-S	+	thiolase protein-like protein, putative	657	5.994	5.226	6.427	5.421	5.39	5.325	0.105858	0.112913	0.115464	0.118731	0.0571885	0.0832154
TcCLB.407477.20	TcChr31-S	+	hypothetical protein, conserved	543	4.789	3.949	4.641	4.076	4.356	3.754	0.179822	0.213854	0.205769	0.218806	0.0887048	0.132217
TcCLB.407477.30	TcChr31-S	+	diphthine synthase, putative	810	5.789	4.529	4.893	4.992	4.625	3.812	0.0850476	0.107335	0.0997274	0.101371	0.0499624	0.0708656
TcCLB.407477.40	TcChr31-S	+	hypothetical protein, conserved	618	5.503	3.998	4.787	4.614	4.188	3.586	0.106031	0.142428	0.125934	0.131413	0.0645	0.0878308
TcCLB.407477.44	TcChr31-S	+	hypothetical protein, conserved	366	4.555	3.108	4.059	3.374	3.569	2.556	0.139099	0.186413	0.169226	0.188741	0.0764143	0.113953
TcCLB.407477.50	TcChr31-S	+	cytochrome c oxidase VIII (COX VIII), putative	474	7.042	6.607	7.687	6.429	7.25	6.726	0.0770323	0.0750766	0.0822262	0.0773638	0.0443781	0.0658342
TcCLB.407477.60	TcChr31-S	+	hypothetical protein, conserved	933	5.848	4.527	5.565	4.661	4.781	4.591	0.0743153	0.090924	0.0883164	0.0920544	0.0420083	0.0592592
TcCLB.407477.69	TcChr31-S	+	hypothetical protein, conserved (fragment)	666	5.342	4.562	5.168	4.879	4.79	4.354	0.12167	0.145747	0.138582	0.139849	0.0653339	0.0932734
TcCLB.408345.10	TcChr39-S	+	hypothetical protein, conserved	408	3.478	3.124	2.959	3.476	3.677	2.694	0.243577	0.266085	0.25331	0.251313	0.101015	0.155754
TcCLB.408345.20	TcChr39-S	+	2-oxoglutarate dehydrogenase subunit, putative (fragment)	822	5.241	4.803	5.185	5.259	5.117	4.589	0.231398	0.220556	0.2293	0.226242	0.10856	0.166609
TcCLB.408437.10	TcChr24-S	+	hypothetical protein, conserved	1272	5.861	5.44	5.398	6.03	5.559	5.159	0.0906907	0.0946475	0.094962	0.08772	0.0486816	0.0707957
TcCLB.408437.20	TcChr24-S	+	hypothetical protein, conserved	363	4.202	4.942	5.463	4.712	5.955	5.185	0.224064	0.212486	0.219933	0.225577	0.0835272	0.135004
TcCLB.408437.29	TcChr24-S	+	hypothetical protein (fragment)	2028	5.602	5.352	4.852	5.394	5.151	4.744	0.0715536	0.0728675	0.0774596	0.0752175	0.0375685	0.0547729
TcCLB.408445.10	Tcruzi_655	-	trans-sialidase, putative (fragment)	519	0.4762	0.319	4.252	0.3022	2.01	4.569	0.679972	0.631949	0.589873	0.658543	0.221147	0.260812
TcCLB.408485.20	Tcruzi_11180	+	retrotransposon hot spot protein (RHS, pseudogene), putative	2856	3.06	3.499	2.167	3.38	2.937	2.896	0.314213	0.311186	0.317181	0.314828	0.152236	0.194008
TcCLB.408547.10	TcChr16-S	-	mucin-associated surface protein (MASP), putative	1110	1.111	2.672	3.491	1.858	4.423	4.106	0.284463	0.260518	0.262423	0.279263	0.0709861	0.119568
TcCLB.408547.5	TcChr16-S	-	mucin TcMUCII, putative	402	0.2211	0.6471	2.681	0.9075	2.931	3.057	0.58235	0.587968	0.521132	0.558769	0.17115	0.256889
TcCLB.408573.5	TcChr24-S	+	hypothetical protein	261	1.498	1.427	1.671	1.855	0.9206	0.993	0.360201	0.352109	0.333042	0.345352	0.198746	0.224752
TcCLB.408573.9	TcChr24-S	+	hypothetical protein, conserved	1588	4.304	3.577	4.123	4.177	3.892	4.113	0.112632	0.11964	0.115192	0.117028	0.0545824	0.0752566
TcCLB.408799.10	TcChr39-S	-	hypothetical protein, conserved	825	3.217	3.627	3.838	3.807	3.751	3.776	0.137659	0.130705	0.131058	0.130679	0.0547037	0.0763154
TcCLB.408799.19	TcChr39-S	-	isopentenyl-diphosphate delta-isomerase (fragment) (idi1)	538	3.959	3.634	3.663	4.341	3.739	3.29	0.161877	0.16185	0.156368	0.155617	0.0721381	0.101519
TcCLB.408825.5	TcChr18-P	+	mucin-associated surface protein (MASP), putative (fragment)	369	-1.278	0.6108	2.709	1.066	3.3	3.591	0.70579	0.590294	0.546782	0.53039	0.15187	0.233855
TcCLB.409101.9	TcChr34-S	-	hypothetical protein, conserved (fragment)	1068	3.661	3.112	2.692	3.972	2.904	2.764	0.156273	0.170658	0.159267	0.15132	0.0831671	0.10059
TcCLB.409117.10	TcChr30-S	-	hypothetical protein, conserved	378	3.709	3.764	4.208	3.296	4.718	3.948	0.191464	0.197653	0.202641	0.221128	0.0706613	0.119244
TcCLB.409117.20	TcChr30-S	-	40S ribosomal protein S14, putative	435	7.193	6.864	5.869	7.096	6.686	5.781	0.0722564	0.0672284	0.0750095	0.0662718	0.0425903	0.0627886
TcCLB.409139.9	TcChr24-S	-	trans-sialidase, putative	1071	1.543	0.49	0.9498	1.056	0.6857	0.03661	0.390078	0.408784	0.393162	0.400534	0.218198	0.306631
TcCLB.409407.10	TcChr23-P	+	trans-sialidase (pseudogene), putative	531	1.339	1.606	2.138	1.816	1.773	2.211	0.357349	0.347202	0.340421	0.332589	0.152211	0.183604
TcCLB.409625.10	Tcruzi_11431	+	trans-sialidase, putative (fragment)	1122	1.731	1.586	4.733	1.32	2.687	4.77	0.43879	0.501252	0.460084	0.520173	0.175991	0.21105
TcCLB.410049.10	TcChr29-P	-	hypothetical protein, conserved	516	1.535	-0.5041	0.4806	0.9053	0.4775	0.1864	0.465171	0.498284	0.49352	0.480271	0.230644	0.307284
TcCLB.410049.20	TcChr29-P	-	hypothetical protein, conserved	591	3.105	2.96	4.402	2.915	2.831	4.251	0.294469	0.315777	0.299704	0.329882	0.151826	0.162377
TcCLB.410199.10	TcChr31-P	-	hypothetical protein	462	4.278	4.03	3.164	4.132	3.904	3.185	0.159288	0.16098	0.170075	0.167934	0.0750525	0.113122
TcCLB.410199.20	TcChr31-P	+	hypothetical protein	531	3.644	3.175	2.246	3.543	2.943	2.05	0.234782	0.267591	0.257254	0.251599	0.129815	0.186205
TcCLB.410199.30	TcChr31-P	-	trans-sialidase, Group VI, putative	456	3.948	3.697	3.65	4.049	3.891	3.634	0.268154	0.280313	0.271955	0.273128	0.11886	0.166999
TcCLB.410199.4	TcChr31-P	+	kinase, putative (fragment)	606	4.497	4.273	4.114	4.194	4.25	3.961	0.210638	0.223211	0.226337	0.231464	0.0959572	0.136217
TcCLB.410199.40	TcChr31-P	-	hypothetical protein	333	2.965	2.275	2.352	2.702	2.561	2.295	0.234817	0.265179	0.249081	0.247926	0.113378	0.14696
TcCLB.410199.50	TcChr31-P	-	hypothetical protein	318	0.6289	0.9209	0.2105	1.013	0.8991	0.1856	0.379241	0.376168	0.357401	0.368904	0.174101	0.226567
TcCLB.410199.7	TcChr31-P	+	hypothetical protein	597	1.566	1.925	2.223	1.559	2.291	2.404	0.36472	0.369762	0.366049	0.374246	0.147258	0.193498
TcCLB.410241.10	Tcruzi_763	+	retrotransposon hot spot protein (RHS, pseudogene), putative	213	1.635	-0.156	0.7278	-0.6378	1.041	0.3515	0.534938	0.805107	0.71953	0.868266	0.323304	0.470257
TcCLB.410243.10	TcChr34-S	+	hypothetical protein, conserved (fragment)	516	3.314	3.263	2.539	3.513	3.032	2.478	0.212683	0.210229	0.218671	0.208422	0.0969793	0.135773
TcCLB.410269.10	Tcruzi_767	+	trans-sialidase, putative (fragment)	1137	2.014	1.384	4.571	1.652	2.307	4.591	0.184503	0.203447	0.180351	0.207293	0.0868519	0.0913312
TcCLB.410275.18	Tcruzi_768	+	trans-sialidase (pseudogene), putative	729	-0.8577	1.754	-0.8315	2.223	0.5873	-0.1534	0.992448	0.793046	0.784693	0.642652	0.392316	0.481806
TcCLB.410275.9	Tcruzi_768	+	mucin-associated surface protein (MASP), putative	555	-1.678	-0.6266	-1.256	-0.1318	1.754	-0.4622	0.633779	0.589397	0.518765	0.55304	0.18234	0.324493
TcCLB.410337.10	TcChr30-P	-	trans-sialidase (pseudogene), putative	399	-0.158	0.4996	1.49	0.597	1.203	1.253	0.678805	0.641786	0.615235	0.623674	0.282352	0.389887
TcCLB.410589.10	TcChr35-S	+	AMP deaminase, putative	750	4.181	4.032	4.522	4.056	4.742	4.272	0.322363	0.326722	0.337362	0.337689	0.123012	0.196866
TcCLB.410589.19	TcChr35-S	+	hypothetical protein, conserved	844	2.81	2.983	4.153	2.922	3.662	4.054	0.208094	0.214864	0.208813	0.221975	0.0814706	0.115928
TcCLB.410797.10	TcChr37-P	+	surface protease GP63, putative	1632	4.455	4.528	4.627	4.509	4.575	4.677	0.0994448	0.100694	0.102669	0.105296	0.0457315	0.0649793
TcCLB.410923.20	TcChr30-P	-	retrotransposon hot spot (RHS) protein, putative	2817	4.455	5.557	4.654	4.466	4.619	4.974	0.162878	0.149503	0.169105	0.174807	0.0755063	0.102674
TcCLB.410923.30	TcChr30-P	-	hypothetical protein	720	2.532	2.837	1.859	2.972	2.965	2.272	0.254752	0.263586	0.259863	0.245873	0.106733	0.155076
TcCLB.410923.40	TcChr30-P	-	trans-sialidase (pseudogene), putative	1512	3.885	4.189	3.862	4.15	4.101	3.84	0.21064	0.204148	0.210542	0.209965	0.0917716	0.131829
TcCLB.410943.10	TcChr37-S	-	hypothetical protein, conserved	504	2.332	1.664	3.269	2.039	1.929	2.37	0.205056	0.22738	0.205598	0.222735	0.108056	0.122729
TcCLB.410961.10	TcChr1-S	+	phosphatidylinositol kinase related protein, putative	390	1.922	2.052	1.79	2.47	1.648	1.446	0.396139	0.373783	0.391987	0.362515	0.191972	0.246052
TcCLB.411059.18	TcChr37-P	-	clathrin heavy chain, putative	528	4.838	5.187	3.558	5.028	4.233	3.64	0.120707	0.114336	0.126359	0.120567	0.0616414	0.0856014
TcCLB.411235.9	Tcruzi_11788	+	alpha tubulin, putative	1356	11.99	11.79	9.818	11.65	12.18	8.928	0.163972	0.145916	0.165997	0.141598	0.104104	0.151085
TcCLB.411337.10	TcChr23-S	+	retrotransposon hot spot protein (RHS, pseudogene), putative	1197	2.696	2.848	3.813	3.209	3.233	3.578	0.277689	0.267765	0.259455	0.263465	0.111114	0.147234
TcCLB.411383.10	Tcruzi_828	+	surface protease GP63 (pseudogene), putative	1146	1.194	1.628	0.3667	1.07	0.4103	0.4282	0.527925	0.489793	0.530225	0.511322	0.297738	0.361075
TcCLB.411427.10	TcChr1-S	+	hypothetical protein, conserved	684	2.53	2.187	3.313	3.062	2.608	3.416	0.440162	0.457573	0.398972	0.418865	0.19497	0.225464
TcCLB.411427.30	TcChr1-S	+	hypothetical protein, conserved	1191	6.267	5.892	5.706	6.267	6.1	5.449	0.0856735	0.0864294	0.0905439	0.0839341	0.046847	0.0695264
TcCLB.411427.40	TcChr1-S	+	hypothetical protein, conserved	837	3.643	3.347	3.847	3.641	3.392	3.9	0.281503	0.338459	0.305666	0.314901	0.146418	0.173932
TcCLB.411427.49	TcChr1-S	+	hypothetical protein, conserved (fragment)	696	3.127	3.347	2.988	3.291	3.211	3.13	0.114049	0.11729	0.116849	0.117267	0.0509258	0.066362
TcCLB.411915.10	TcChr3-P	-	glycine dehydrogenase [decarboxylating] (pseudogene), putative	1026	2.46	1.374	2.595	1.561	1.897	2.01	0.203525	0.220036	0.213503	0.22689	0.100153	0.130349
TcCLB.412093.10	TcChr34-S	-	antigenic protein (pseudogene), putative	1173	2.678	3.061	3.475	2.981	3.354	3.703	0.23446	0.235367	0.228652	0.236199	0.0984249	0.131761
TcCLB.412393.10	TcChr8-P	-	trans-sialidase, putative (pseudogene)	699	-0.4568	-0.4124	1.523	-0.4523	0.6628	2.673	0.544687	0.555892	0.507609	0.540073	0.228896	0.246719
TcCLB.412419.10	Tcruzi_884	-	mucin-associated surface protein (MASP, pseudogene), putative	654	1.442	1.759	4.593	1.254	2.309	3.668	0.449895	0.42193	0.418212	0.484984	0.184621	0.216127
TcCLB.412435.10	TcChr12-P	-	hypothetical protein, conserved	609	5.265	6.224	6.277	5.931	5.995	6.066	0.156583	0.13873	0.153455	0.145415	0.0753932	0.111122
TcCLB.412509.10	Tcruzi_889	+	retrotransposon hot spot (RHS) protein, putative	966	2.904	3.063	2.776	3.264	2.842	2.844	0.289938	0.29546	0.288407	0.285037	0.133567	0.165031
TcCLB.412723.9	Tcruzi_12118	+	dispersed gene family protein 1 (DGF-1), putative (fragment)	7350	0.07374	5.107	-3.047	5.036	5.441	3.445	1.27128	0.480695	1.4146	0.670425	0.201396	0.72046
TcCLB.412943.9	TcChr36-S	-	hypothetical protein, conserved	637	4.115	3.474	4.223	4.001	3.937	3.702	0.327366	0.345034	0.331125	0.343524	0.140509	0.20259
TcCLB.413133.10	Tcruzi_919	+	mucin TcMUCII (pseudogene), putative	672	1.721	1.743	2.698	1.779	2.119	2.783	0.279964	0.303522	0.273807	0.293606	0.124894	0.140141
TcCLB.413293.20	Tcruzi_12248	-	hypothetical protein	411	0.1314	0.7907	1.249	0.5296	1.155	1.579	0.862953	0.760544	0.744689	0.854632	0.354975	0.445995
TcCLB.413293.30	Tcruzi_12248	-	retrotransposon hot spot protein (RHS, pseudogene), putative	1950	5.251	6.104	5.208	6.408	5.935	5.91	0.204365	0.169765	0.192659	0.173543	0.0935751	0.142011
TcCLB.413293.9	Tcruzi_12248	-	trans-sialidase, putative (fragment)	927	0.09782	1.274	0.6811	1.348	1.635	1.705	0.474604	0.388458	0.408656	0.397336	0.16662	0.237126
TcCLB.413409.10	Tcruzi_12275	-	trans-sialidase, putative (fragment)	1014	3.194	3.358	7.3	2.834	5.17	7.84	0.468624	0.47456	0.472047	0.535098	0.150423	0.243562
TcCLB.413489.10	Tcruzi_937	+	retrotransposon hot spot protein (RHS, pseudogene), putative	1632	2.896	2.852	3.523	2.241	2.173	2.943	0.170631	0.192656	0.187272	0.212607	0.103648	0.106327
TcCLB.413605.10	TcChr13-S	+	kinesin, putative	2748	5.556	5.241	5.223	5.768	5.378	5.349	0.0988277	0.0974984	0.100299	0.0951286	0.0486954	0.0717477
TcCLB.413893.10	TcChr38-P	+	trans-sialidase (pseudogene), putative	885	0.93	1.949	1.807	1.583	1.938	2.337	0.428368	0.396176	0.394923	0.399399	0.172448	0.209308
TcCLB.413977.10	TcChr23-S	-	guide RNA associated protein, GAP1, putative	801	5.52	5.993	5.074	6.129	5.486	5.131	0.194755	0.184217	0.197535	0.1815	0.102031	0.14673
TcCLB.414145.9	TcChr16-S	+	hypothetical protein, conserved (fragment)	837	4.891	4.597	4.148	4.122	4.11	3.824	0.150208	0.159385	0.171361	0.180722	0.0787406	0.108519
TcCLB.414243.10	TcChr11-P	-	hypothetical protein, conserved	816	4.843	4.294	4.022	3.881	3.918	3.056	0.152769	0.186715	0.18722	0.205626	0.0900915	0.128946
TcCLB.414243.20	TcChr11-P	-	hypothetical protein, conserved	1671	5.563	4.595	5.444	4.657	4.473	4.969	0.0867812	0.104555	0.102121	0.108606	0.0502807	0.0659198
TcCLB.414243.29	TcChr11-P	-	inosine-guanine nucleoside hydrolase, putative (fragment) (IG-NH)	210	2.873	1.87	2.851	2.496	1.89	1.776	0.272488	0.315921	0.282906	0.309458	0.16006	0.18879
TcCLB.414517.9	TcChr21-S	-	hypothetical protein, conserved	1117	4.039	3.778	3.386	4.209	3.841	3.794	0.184983	0.202104	0.194968	0.18968	0.0860379	0.115685
TcCLB.415187.10	Tcruzi_1016	+	hypothetical protein, conserved	492	2.92	2.347	3.109	2.289	2.608	2.172	0.122066	0.13871	0.129971	0.146576	0.0599917	0.0799621
TcCLB.415187.19	Tcruzi_1016	+	hypothetical protein, conserved (fragment)	534	3.289	2.99	2.102	2.648	3.039	1.857	0.214768	0.250156	0.245596	0.259866	0.103564	0.158894
TcCLB.415273.9	Tcruzi_12697	-	mucin TcMUCII (pseudogene), putative	300	-1.509	-0.3731	1.761	-0.6234	0.6388	3.16	1.17078	1.20673	1.03951	1.14526	0.481044	0.455345
TcCLB.415331.10	TcChr19-S	+	trans-sialidase (pseudogene), putative	1460	4.04	4.876	4.558	4.604	5.19	5.128	0.236031	0.203612	0.226833	0.219211	0.0893858	0.143334
TcCLB.415789.9	TcChr41-P	-	dispersed gene family protein 1 (DGF-1), putative (fragment)	5646	5.271	4.997	3.469	4.851	4.664	3.672	0.205074	0.19708	0.230061	0.218134	0.108595	0.187358
TcCLB.415803.10	TcChr36-P	-	hypothetical protein, conserved	690	2.025	3.516	2.394	2.978	2.818	3.094	0.298972	0.259742	0.274594	0.263537	0.112266	0.137114
TcCLB.416041.14	TcChr21-P	-	trans-sialidase, putative (fragment)	1776	7.464	7.216	4.288	7.29	6.627	4.025	0.147387	0.136555	0.163831	0.137073	0.0878069	0.139179
TcCLB.416041.24	TcChr21-P	-	retrotransposon hot spot protein (RHS, pseudogene), putative	1098	4.116	3.984	3.27	4.144	4.088	3.369	0.163828	0.169527	0.174742	0.169776	0.0734048	0.112954
TcCLB.416143.10	TcChr33-P	+	Lys-63-specific deubiquitinase BRCC36, putative	822	5.724	5.466	5.653	5.711	5.697	5.656	0.0857828	0.0873648	0.0906646	0.0864958	0.0435033	0.0643185
TcCLB.416503.10	TcChr11-S	-	trans-sialidase (pseudogene), putative	2680	1.488	5.255	0.5392	5.596	5.115	4.59	0.266958	0.128706	0.210577	0.147211	0.0552737	0.134682
TcCLB.416511.9	TcChr7-P	+	mismatch repair protein MSH3, putative	1714	5.341	5.163	4.623	4.953	4.697	4.28	0.164036	0.15985	0.174974	0.175724	0.0828062	0.119317
TcCLB.416605.10	Tcruzi_1095	+	mucin-associated surface protein (MASP), putative	789	0.2151	1.91	1.216	0.1184	4.155	1.578	0.478186	0.406244	0.439496	0.499638	0.112018	0.28024
TcCLB.416605.20	Tcruzi_1095	+	mucin TcMUCII (pseudogene), putative	639	0.9064	-0.0169	2.235	0.1611	1.23	2.124	0.804988	0.84872	0.763485	0.847198	0.349372	0.409281
TcCLB.416619.10	Tcruzi_12995	-	trans-sialidase, putative (fragment)	1002	0.1233	0.5798	0.09425	-0.09538	1.58	0.8333	0.702008	0.694469	0.692844	0.727262	0.243379	0.370449
TcCLB.416761.10	TcChr34-S	-	surface protease GP63, putative	432	1.325	1.917	1.46	2.303	2.183	1.378	0.497606	0.4653	0.458185	0.434864	0.202143	0.300455
TcCLB.416809.10	Tcruzi_13037	-	dispersed gene family protein 1 (DGF-1), putative	6585	4.483	4.507	4.194	4.623	4.806	4.931	0.328446	0.304302	0.332457	0.325397	0.14317	0.224476
TcCLB.416883.18	TcChr10-S	-	proteasome alpha 2 subunit, putative	540	5.177	5.299	4.686	5.512	5.25	4.661	0.154752	0.159566	0.162131	0.153159	0.0761465	0.111854
TcCLB.416883.9	TcChr10-S	-	hypothetical protein, conserved (fragment)	657	4.728	4.266	4.546	4.558	4.579	4.36	0.0991701	0.112895	0.107873	0.107562	0.0460986	0.0661231
TcCLB.416891.19	TcChr5-P	-	hypothetical protein	489	3.438	3.006	3.213	2.827	2.883	2.87	0.186035	0.199629	0.202806	0.214412	0.0946701	0.122243
TcCLB.416891.9	TcChr5-P	-	protein kinase, putative	656	3.816	4.015	3.953	3.901	4.023	4.032	0.154013	0.153238	0.158533	0.159838	0.0669062	0.0950231
TcCLB.417091.10	TcChr8-S	+	RNA pseudouridylate synthase, putative	807	4.228	3.676	3.151	4.048	3.631	2.981	0.178748	0.195763	0.19427	0.189272	0.0873394	0.124487
TcCLB.417203.9	TcChr25-S	+	dispersed gene family protein 1 (DGF-1), putative	2072	4.337	2.688	3.048	2.969	2.619	2.335	0.258751	0.360052	0.32811	0.357776	0.203797	0.269323
TcCLB.417797.9	TcChr10-S	-	hypothetical protein, conserved	867	4.116	4.184	4.22	4.521	4.198	4.254	0.105125	0.105843	0.104932	0.102312	0.0469694	0.0646678
TcCLB.417939.9	TcChr24-S	-	dispersed gene family protein 1 (DGF-1), putative	1708	1.017	1.755	0.8789	1.659	1.678	1.534	0.485747	0.440124	0.48457	0.429628	0.216173	0.334362
TcCLB.417993.10	TcChr28-S	-	dispersed gene family protein 1 (DGF-1, pseudogene), putative	1218	-0.9996	0.3869	-2.928	0.1214	0.6062	-1.065	1.18903	0.943941	1.2337	0.970826	0.467434	0.972029
TcCLB.418069.10	TcChr30-S	+	heat shock protein 70 (hsp70), putative (fragment)	420	6.906	7.104	5.216	7.11	6.964	5.061	0.103348	0.0951632	0.10832	0.0945049	0.0592576	0.0903963
TcCLB.418113.9	Tcruzi_1189	+	dispersed gene family protein 1 (DGF-1), putative	1297	-0.6702	1.901	-2.903	1.498	0.1587	-0.04423	0.602462	0.480054	0.65509	0.463308	0.287714	0.416678
TcCLB.418185.21	Tcruzi_13339	+	retrotransposon hot spot protein (RHS, pseudogene), putative	792	2.935	2.323	2.443	2.217	2.208	1.55	0.165351	0.183254	0.177597	0.192379	0.0915054	0.127139
TcCLB.418185.40	Tcruzi_13339	+	hypothetical protein, conserved (pseudogene)	2853	4.96	4.35	4.444	4.095	4.64	3.991	0.103105	0.123452	0.122282	0.133411	0.0530285	0.0794457
TcCLB.418185.43	Tcruzi_13339	+	ATP-dependent DEAD/H RNA helicase (pseudogene), putative	1023	3.801	3.03	2.946	2.903	3.204	2.457	0.140505	0.167368	0.163042	0.179561	0.076894	0.118252
TcCLB.418185.46	Tcruzi_13339	+	N-acetyltransferase complex ARD1 subunit (pseudogene), putative	498	2.557	2.308	2.291	2.343	2.539	2.151	0.200954	0.225295	0.211734	0.228185	0.101539	0.142807
TcCLB.418185.50	Tcruzi_13339	+	retrotransposon hot spot protein (RHS, pseudogene), putative	1779	5.081	4.771	5.153	4.508	4.927	4.667	0.183782	0.202764	0.207394	0.221359	0.0956445	0.139521
TcCLB.418185.70	Tcruzi_13339	+	trans-sialidase, Group II, putative	618	2.023	2.492	4.2	1.937	3.197	3.399	0.346928	0.331998	0.33513	0.36555	0.123932	0.173894
TcCLB.418221.10	Tcruzi_13347	-	hypothetical protein, conserved	729	0.9047	5.316	0.145	5.443	5.685	5.382	0.333518	0.13977	0.277224	0.184464	0.0608484	0.181112
TcCLB.418221.20	Tcruzi_13347	-	hypothetical protein, conserved	1509	7.469	7.505	6.736	6.885	7.963	7.076	0.0992856	0.0915414	0.10406	0.0931235	0.058167	0.0864769
TcCLB.418221.30	Tcruzi_13347	-	hypothetical protein, conserved	1299	7.593	7.855	6.816	6.838	8.474	7.171	0.128389	0.116744	0.134488	0.120633	0.0749968	0.112104
TcCLB.418221.4	Tcruzi_13347	-	hypothetical protein, conserved (fragment)	624	1.014	4.187	0.4038	4.546	4.496	4.533	0.335686	0.182566	0.283855	0.213931	0.0737571	0.187745
TcCLB.418405.30	TcChr40-S	-	trans-sialidase, putative	768	-0.9634	0.6789	-0.7488	0.5881	-0.2914	2.385	0.578499	0.504703	0.515624	0.511171	0.296299	0.267847
TcCLB.418613.20	TcChr33-S	+	mucin-associated surface protein (MASP), putative (fragment)	795	-0.9359	0.5902	2.698	-0.08174	1.866	2.999	0.55627	0.520841	0.497594	0.540112	0.188849	0.238907
TcCLB.419043.10	TcChr12-S	-	hypothetical protein, conserved	729	4.643	4.23	3.539	4.463	4.518	3.017	0.202696	0.210165	0.218627	0.212293	0.0913638	0.157174
TcCLB.419417.10	TcChr2-S	-	hypothetical protein, conserved	420	3.69	2.252	3.322	2.672	3.502	2.225	0.221252	0.299714	0.257626	0.28526	0.0993216	0.162018
TcCLB.419417.19	TcChr2-S	-	hypothetical protein, conserved	1503	5.845	5.405	4.837	5.885	6.035	4.498	0.366584	0.384937	0.39232	0.372609	0.181709	0.286049
TcCLB.419417.4	TcChr2-S	-	ADP-ribosylation factor, putative (fragment)	492	6.044	5.394	6.295	5.617	6.654	5.459	0.0871198	0.097625	0.0974033	0.0946083	0.0452607	0.0702498
TcCLB.419469.14	TcChr39-S	-	kinesin, putative	518	2.728	1.917	2.305	2.154	2.426	2.295	0.249485	0.271721	0.263861	0.277975	0.117706	0.159902
TcCLB.419469.30	TcChr39-S	-	hypothetical protein, conserved	1797	4.771	4.664	4.777	4.995	4.67	5.115	0.126027	0.12787	0.12875	0.124188	0.0567332	0.0802082
TcCLB.419637.9	TcChr23-S	-	dispersed gene family protein 1 (DGF-1), putative	1441	0.6148	0.7604	0.5817	0.04441	1.155	-0.3941	0.795312	0.758594	0.792326	0.885306	0.360395	0.663586
TcCLB.419703.10	TcChr26-S	-	hypothetical protein	732	3.487	2.895	2.734	3.08	3.026	2.614	0.184952	0.209266	0.201402	0.200353	0.0886174	0.11913
TcCLB.419703.20	TcChr26-S	-	ubiquitin carboxyl-terminal hydrolase, putative	771	4.761	4.732	4.668	4.77	4.692	4.519	0.146866	0.14945	0.153911	0.153579	0.0709258	0.101704
TcCLB.419833.10	TcChr19-P	-	vacuolar protein sorting 18, putative	1248	4.617	5.22	3.581	4.818	4.37	3.821	0.130063	0.124898	0.138206	0.130538	0.0612151	0.0854156
TcCLB.420091.10	TcChr14-S	-	dispersed gene family protein 1 (DGF-1), putative	810	3.169	3.448	1.819	3.647	2.888	2.558	0.323829	0.302431	0.340986	0.302156	0.155387	0.22012
TcCLB.420293.20	TcChr8-S	-	trans-sialidase, Group II, putative	2187	3.742	4.443	7.172	3.763	5.342	7.172	0.411351	0.396246	0.409206	0.445486	0.15028	0.228056
TcCLB.420293.31	TcChr8-S	-	hypothetical protein	675	2.114	2.279	2.116	1.733	2.266	2.334	0.497033	0.514008	0.532521	0.550628	0.221842	0.290315
TcCLB.420293.40	TcChr8-S	-	beta galactofuranosyl glycosyltransferase (pseudogene), putative	1140	3.243	3.669	3.192	3.702	3.27	3.381	0.251915	0.258091	0.250912	0.245897	0.118119	0.14335
TcCLB.420369.20	TcChr26-S	-	trans-sialidase (pseudogene), putative	2211	3.405	3.372	3.285	3.241	3.729	3.583	0.278415	0.284297	0.287563	0.298974	0.110417	0.16213
TcCLB.420369.40	TcChr26-S	+	hypothetical protein, conserved	900	4.42	5.107	5.379	5.45	5.545	4.962	0.224983	0.186392	0.202107	0.188631	0.0826133	0.132871
TcCLB.420495.10	TcChr22-S	-	hypothetical protein, conserved (pseudogene)	1197	0.4349	4.395	0.1956	4.276	4.71	4.014	0.623891	0.294638	0.46235	0.340958	0.11284	0.285963
TcCLB.420495.19	TcChr22-S	-	hypothetical protein, conserved (pseudogene)	327	0.8128	2.778	1.204	2.603	2.788	2.328	0.623597	0.452136	0.51666	0.482439	0.182973	0.297387
TcCLB.420533.9	TcChr27-P	+	dihydrofolate reductase-thymidylate synthase, putative (fragment)	213	3.606	4.297	2.405	4.064	4.037	3.017	0.138732	0.128854	0.144657	0.137746	0.0559459	0.0913117
TcCLB.420719.9	TcChr40-P	+	Associated kinase of Tb14-3-3, putative (AKB1)	675	4.209	4.671	3.826	4.575	4.309	3.891	0.194143	0.184308	0.196207	0.192454	0.0876965	0.126424
TcCLB.420989.10	TcChr11-S	-	protein phosphatase 2C, putative	624	1.242	2.776	1.526	3.362	2.857	2.706	0.487243	0.37534	0.390299	0.363052	0.153281	0.22323
TcCLB.421057.10	Tcruzi_1349	+	adrenodoxin precursor, putative	492	1.952	3.811	1.361	3.974	3.454	2.705	0.342414	0.259759	0.298628	0.257289	0.107262	0.173337
TcCLB.421173.14	TcChr17-S	-	trans-sialidase, putative	603	0.1051	0.4602	1.762	0.01996	2.256	3.746	0.53464	0.521836	0.514227	0.550811	0.177275	0.264287
TcCLB.421173.4	TcChr17-S	-	trans-sialidase, putative (fragment)	2454	2.582	3.368	4.114	3.022	5.97	6.693	0.633608	0.582939	0.592328	0.622404	0.170634	0.314546
TcCLB.421231.10	TcChr33-P	-	hypothetical protein, conserved	918	4.049	4.722	6.543	4.248	5.413	7.97	0.188457	0.179068	0.189962	0.192639	0.0700621	0.107496
TcCLB.421321.9	TcChr1-S	+	tRNA exportin, putative	2026	5.13	5.003	4.899	5.123	5.06	4.668	0.141352	0.143955	0.14929	0.143373	0.0673355	0.099111
TcCLB.421555.9	Tcruzi_1372	+	mucin-associated surface protein (MASP), putative	1221	4.313	4.095	4.636	3.701	4.432	5.236	0.270332	0.304648	0.307042	0.329631	0.126098	0.179349
TcCLB.421619.10	TcChr14-S	-	hypothetical protein	1413	5.484	5.301	5.979	5.525	5.631	5.926	0.16447	0.165711	0.170746	0.168145	0.0811378	0.120008
TcCLB.421621.11	Tcruzi_14105	-	hypothetical protein, conserved (pseudogene)	660	0.04731	-0.8076	-0.6087	1.734	-1.326	0.7533	0.187681	0.210424	0.170412	0.148425	0.134282	0.107427
TcCLB.421621.20	Tcruzi_14105	-	syntaxin binding protein (pseudogene), putative	1884	1.604	-0.9839	1.972	2.433	-0.4182	2.459	0.243935	0.322742	0.212505	0.208224	0.192982	0.138405
TcCLB.421621.35	Tcruzi_14105	-	surface protease GP63 (pseudogene), putative	633	0.0796	-2.006	-0.7364	1.649	-2.827	0.8092	0.68972	0.748601	0.624944	0.532745	0.60182	0.370118
TcCLB.421621.50	Tcruzi_14105	-	mucin-associated surface protein (MASP), putative	372	-0.4754	-1.733	3.16	0.6289	0.3959	3.343	0.488661	0.572132	0.414444	0.436475	0.246934	0.219939
TcCLB.421951.10	Tcruzi_14178	+	trans-sialidase, putative (fragment)	1011	-0.05611	-0.3738	4.619	-1.025	1.944	5.322	0.700666	0.713254	0.65057	0.760147	0.230812	0.261537
TcCLB.421959.10	TcChr32-S	-	eukaryotic translation initiation factor 4E, putative	972	5.067	4.921	5.13	5.365	4.835	4.939	0.0981277	0.100588	0.0999812	0.0969011	0.0489087	0.0679934
TcCLB.422031.10	TcChr7-P	+	solanesyl-diphosphate synthase, putative	522	4.407	4.993	4.886	4.822	4.822	4.657	0.134209	0.122906	0.133092	0.129612	0.0557946	0.082636
TcCLB.422041.9	TcChr4-S	-	pre-mRNA splicing factor ATP-dependent RNA helicase, putative (fragment)	1052	5.542	4.298	4.542	4.374	4.056	3.706	0.160332	0.202103	0.196192	0.208344	0.097408	0.129266
TcCLB.422189.10	Tcruzi_1409	+	nucleoside phosphatase, putative	741	4.817	4.546	4.791	5.004	4.813	4.611	0.203647	0.217933	0.209846	0.206708	0.0953058	0.137675
TcCLB.422189.20	Tcruzi_1409	+	leucine-rich repeat protein, putative	699	3.447	2.999	4.258	2.706	4.543	4.139	0.251108	0.286627	0.274412	0.315383	0.0908468	0.153513
TcCLB.422207.10	TcChr6-S	-	UDP-Gal or UDP-GlcNAc-dependent glycosyltransferase, putative	528	0.6691	-0.0005409	1.634	0.3634	0.9626	0.553	0.65779	0.707924	0.631132	0.677039	0.291614	0.381259
TcCLB.422207.21	TcChr6-S	+	retrotransposon hot spot protein (RHS, pseudogene), putative	468	2.727	1.582	1.97	1.992	1.989	1.889	0.306284	0.331571	0.341785	0.350386	0.157065	0.213796
TcCLB.422319.10	TcChr18-S	-	hypothetical protein	684	0.8817	1.229	1.42	0.4976	-0.2752	0.9173	0.396785	0.41509	0.404898	0.450767	0.279302	0.252063
TcCLB.422507.10	TcChr13-S	+	glycine dehydrogenase [decarboxylating], putative	573	3.635	3.194	3.366	3.16	3.399	3.009	0.134668	0.138933	0.14475	0.149077	0.0613743	0.0916276
TcCLB.422843.10	TcChr11-S	-	trans-sialidase (pseudogene), putative	1572	-0.7909	4.551	-3.661	4.936	4.437	4.101	0.702557	0.298842	0.732859	0.36003	0.116601	0.367343
TcCLB.422867.10	Tcruzi_14377	+	trans-sialidase, Group II, putative	2115	4.912	5.274	9.625	4.701	6.315	9.374	0.312017	0.308044	0.330869	0.343594	0.140792	0.213241
TcCLB.422867.20	Tcruzi_14377	+	retrotransposon hot spot protein (RHS, pseudogene), putative	1932	4.73	4.476	5.338	4.425	4.508	5.331	0.139954	0.148934	0.148238	0.158177	0.0700294	0.0937001
TcCLB.422921.10	TcChr25-P	+	hypothetical protein, conserved	381	-2.237	3.825	-5.327	3.854	3.471	3.13	0.481057	0.241942	0.504493	0.276538	0.0942306	0.268128
TcCLB.422921.20	TcChr25-P	+	50S ribosomal protein L17, putative	585	2.226	3.427	1.359	3.544	3.245	3.054	0.158628	0.127357	0.151135	0.130238	0.0559341	0.0899406
TcCLB.422955.10	TcChr32-P	-	hypothetical protein, conserved (pseudogene)	258	6.132	5.175	5.801	5.391	5.321	5.363	0.367821	0.410568	0.415236	0.399401	0.199212	0.287471
TcCLB.423205.10	TcChr36-S	-	trans-sialidase, putative (fragment)	408	-2.759	0.182	6.108	-1.703	2.285	8.079	1.69624	1.67921	1.62686	1.93286	0.572149	0.594237
TcCLB.423707.10	TcChr16-P	+	trans-sialidase, putative (fragment)	930	0.5583	1.283	2.586	0.8104	2.513	4.127	0.379422	0.349278	0.341785	0.376211	0.117826	0.157661
TcCLB.424123.10	TcChr37-P	+	hypothetical protein, conserved (pseudogene)	1026	4.375	4.931	4.756	4.922	5.02	4.535	0.14488	0.13438	0.141847	0.138218	0.0598395	0.0909672
TcCLB.424123.20	TcChr37-P	+	paraflagellar rod component, putative (PFC16)	381	3.752	4.816	5.799	3.576	6.273	4.791	0.27796	0.238116	0.2673	0.300613	0.0875226	0.151913
TcCLB.424123.30	TcChr37-P	+	hypothetical protein, conserved	1311	4.491	4.845	5.216	5.074	4.893	4.627	0.166142	0.148345	0.156012	0.153059	0.0700313	0.104735
TcCLB.424123.40	TcChr37-P	-	RNA-binding protein, putative	729	4.862	5.001	4.205	5.159	4.643	3.568	0.192372	0.181749	0.195281	0.185796	0.0924804	0.141802
TcCLB.424171.10	Tcruzi_1534	-	trans-sialidase (pseudogene), putative	1392	1.628	1.234	2.866	1.248	1.613	2.293	0.241294	0.260743	0.238939	0.266818	0.123828	0.142264
TcCLB.424195.5	TcChr40-S	-	hypothetical protein, conserved	312	1.755	1.546	1.008	-0.6155	1.67	0.3951	0.452794	0.504926	0.553517	0.656629	0.209706	0.353465
TcCLB.424383.9	TcChr12-S	-	trans-sialidase (pseudogene), putative	1822	2.338	2.171	2.142	2.433	2.362	2.475	0.245161	0.252354	0.241628	0.243495	0.11042	0.138092
TcCLB.424499.10	Tcruzi_1550	-	mucin-associated surface protein (MASP), putative	747	0.8481	0.9924	6.505	0.2808	2.698	6.906	0.698156	0.69849	0.665302	0.793688	0.220551	0.27138
TcCLB.424771.10	TcChr16-P	+	retrotransposon hot spot (RHS) protein, putative	873	3.386	3.434	2.596	3.226	2.896	2.545	0.364116	0.382186	0.389622	0.393602	0.187404	0.242185
TcCLB.424795.10	TcChr36-S	-	hypothetical protein, conserved	429	4.415	3.85	3.526	4.39	3.919	3.479	0.183744	0.204559	0.194401	0.191188	0.0898968	0.124141
TcCLB.424889.10	TcChr31-S	-	UDP-Gal or UDP-GlcNAc-dependent glycosyltransferase, putative	1146	-3.153	1.974	-2.37	1.209	1.875	3.162	0.633996	0.501156	0.5693	0.478895	0.176536	0.255512
TcCLB.424937.10	TcChr37-P	+	glucose transporter, putative	516	6.492	5.478	7.659	5.492	5.656	6.247	0.248832	0.265184	0.275063	0.275927	0.143605	0.204015
TcCLB.425311.9	TcChr19-S	-	hypothetical protein, conserved (fragment)	1944	5.924	5.161	4.796	5.379	5.291	5.075	0.0542805	0.0550293	0.0583578	0.0568447	0.028574	0.0426314
TcCLB.425435.10	TcChr41-S	+	trans-sialidase, putative (fragment)	1830	1.899	1.999	6.167	1.264	5.135	7.425	0.378167	0.402527	0.37681	0.465009	0.10153	0.179857
TcCLB.425597.10	Tcruzi_14980	+	trans-sialidase (pseudogene), putative	1500	1.299	1.601	1.489	1.475	1.788	1.536	0.39149	0.380725	0.379403	0.381428	0.169555	0.234525
TcCLB.425597.5	Tcruzi_14980	+	hypothetical protein, conserved (pseudogene)	3051	3.203	3.327	2.798	3.299	3.479	3.448	0.208878	0.217982	0.215303	0.224952	0.0933725	0.131136
TcCLB.425785.18	TcChr37-P	-	hypothetical protein, conserved	294	3.176	2.751	1.998	3.01	2.871	1.548	0.161889	0.159583	0.170228	0.169128	0.0775674	0.138088
TcCLB.425785.9	TcChr37-P	-	hypothetical protein, conserved	1202	3.956	5.161	5.368	4.92	5.522	5.073	0.219996	0.175081	0.19142	0.18922	0.0767262	0.12197
TcCLB.425839.10	TcChr32-P	-	kinesin, putative	516	3.399	3.309	4.171	3.653	3.688	4.213	0.264574	0.269269	0.261445	0.262999	0.10596	0.143343
TcCLB.425851.9	TcChr24-S	+	hypothetical protein, conserved	1307	4.005	3.513	3.881	3.809	3.53	3.728	0.173605	0.175421	0.177824	0.18133	0.0828722	0.111763
TcCLB.425855.9	TcChr40-P	-	hypothetical protein, conserved (fragment)	1354	2.142	2.844	1.809	2.625	2.474	1.998	0.494214	0.452163	0.459234	0.454946	0.19736	0.258418
TcCLB.425969.5	TcChr35-P	-	hypothetical protein	771	5.024	6.291	4.637	5.626	5.231	4.723	0.121186	0.101808	0.118847	0.112672	0.0547978	0.0812227
TcCLB.425969.9	TcChr35-P	-	cyclin-dependent kinases regulatory subunit, putative (P12CKS1)	237	4.485	5.268	2.395	4.433	3.702	2.054	0.188895	0.172784	0.21827	0.205976	0.102363	0.173045
TcCLB.426071.10	Tcruzi_1648	-	dispersed gene family protein 1 (DGF-1), putative (fragment)	1614	1.195	1.979	0.3117	1.935	2.056	1.559	0.46726	0.385585	0.470345	0.420644	0.189356	0.356791
TcCLB.426397.9	TcChr10-S	+	kinesin, putative (fragment)	1146	5.367	5.195	4.027	5.432	4.67	3.903	0.100624	0.0996119	0.106692	0.0987306	0.0529798	0.0763458
TcCLB.426435.9	TcChr26-P	+	fatty acid desaturase, putative	360	5.407	6.223	3.865	5.465	5.442	3.428	0.0713728	0.0648808	0.0774328	0.0726726	0.035363	0.0617365
TcCLB.426675.9	Tcruzi_1676	+	trans-sialidase, putative	825	1.359	-0.4518	6.566	-0.6916	1.413	6.688	0.811111	1.14303	0.893167	1.15918	0.382562	0.372206
TcCLB.426761.10	Tcruzi_1681	-	retrotransposon hot spot protein (RHS, pseudogene), putative	891	1.032	0.1572	1.786	0.8678	0.756	1.073	0.482619	0.521468	0.479532	0.48755	0.26009	0.322494
TcCLB.426799.19	TcChr34-P	-	serine/threonine protein kinase, putative	465	4.077	4.203	3.313	4.173	3.85	3.209	0.121795	0.121539	0.128888	0.124474	0.0580257	0.0846022
TcCLB.426799.9	TcChr34-P	-	hypothetical protein, conserved (fragment)	447	2.535	2.716	2.446	1.29	3.406	2.315	0.304333	0.316727	0.334437	0.39365	0.114643	0.203049
TcCLB.426897.10	TcChr35-P	+	hypothetical protein	1422	4.234	4.596	3.78	3.72	4.271	3.816	0.163478	0.160555	0.178493	0.191077	0.0729563	0.109466
TcCLB.426897.4	TcChr35-P	+	hypothetical protein, conserved (fragment)	849	3.728	3.28	3.176	3.453	3.342	3.121	0.162908	0.171647	0.170125	0.180297	0.0809011	0.112617
TcCLB.427013.10	Tcruzi_15295	+	trans-sialidase, putative (fragment)	1152	3.221	3.078	5.841	1.729	4.748	5.877	0.352156	0.388153	0.399034	0.489749	0.112366	0.192128
TcCLB.427091.10	TcChr7-P	+	solanesyl-diphosphate synthase, putative	879	3.967	4.587	4.493	4.364	4.407	4.393	0.178615	0.162999	0.172054	0.174259	0.0720433	0.103372
TcCLB.427237.9	Tcruzi_1699	+	dispersed gene family protein 1 (DGF-1), putative	1228	-0.5828	1.512	-1.384	1.574	1.05	0.8082	0.547583	0.417951	0.524736	0.415931	0.223271	0.380594
TcCLB.427247.10	TcChr11-S	-	serine/threonine protein kinase, putative	1749	0.5053	2.31	0.1158	2.726	2.057	2.181	0.910555	0.607143	0.746402	0.642665	0.260965	0.396102
TcCLB.427247.4	TcChr11-S	-	hypothetical protein, conserved (fragment)	963	1.085	4.512	1.613	4.239	5.022	4.996	0.24102	0.143878	0.182907	0.159857	0.051541	0.105007
TcCLB.427303.10	TcChr30-P	-	5'-3' exoribonuclease A, putative (fragment) (XRNA)	1440	6.706	6.624	6.103	6.705	6.099	5.591	0.0952075	0.0879636	0.0982209	0.0890963	0.0544187	0.0792274
TcCLB.427355.10	TcChr38-S	+	oligosaccharyl transferase subunit, putative (fragment)	459	4.989	4.997	3.763	4.878	4.883	3.551	0.084114	0.0871841	0.0933948	0.0901376	0.0406423	0.0654184
TcCLB.427743.9	TcChr39-P	-	translation initiation factor eIF2B delta subunit, putative (fragment)	711	3.927	3.594	3.824	3.812	3.39	3.739	0.269779	0.291807	0.280656	0.284954	0.132189	0.161378
TcCLB.427789.10	TcChr35-P	+	hypothetical protein, conserved	552	3.542	3.785	3.101	3.495	3.309	3.045	0.157476	0.159605	0.166795	0.166189	0.0743992	0.098031
TcCLB.427789.20	TcChr35-P	+	Paraflagellar Rod Proteome Component 9, putative (PFC9)	1032	4.732	5.641	7.396	5.439	6.397	7.396	0.247204	0.22224	0.238177	0.230353	0.102196	0.156268
TcCLB.427789.30	TcChr35-P	+	NAD synthase, putative	885	4.848	4.939	4.605	4.629	4.675	4.559	0.0883466	0.0898182	0.0948957	0.0984921	0.0427424	0.0606264
TcCLB.427789.39	TcChr35-P	+	hypothetical protein, conserved	884	4.381	4.226	4.141	4.144	4.131	3.878	0.0887996	0.0928854	0.0952579	0.0975283	0.0417621	0.0589717
TcCLB.428403.10	TcChr26-P	+	hypothetical protein (fragment)	453	1.647	2.638	1.253	2.399	1.903	-0.6434	0.447777	0.394093	0.402493	0.406162	0.236217	0.580939
TcCLB.428403.5	TcChr26-P	+	hypothetical protein, conserved	387	4.768	4.735	4.546	4.882	4.688	4.307	0.120119	0.123982	0.126208	0.122326	0.0566356	0.0816804
TcCLB.428999.10	TcChr31-S	+	hypothetical protein	2886	5.256	4.472	4.61	4.752	4.69	4.176	0.135093	0.149012	0.14968	0.151231	0.0672753	0.0994353
TcCLB.428999.20	TcChr31-S	+	receptor-type adenylate cyclase, putative	507	4.111	3.428	4.327	3.844	3.725	4.544	0.203849	0.254223	0.225151	0.237419	0.104477	0.127978
TcCLB.428999.30	TcChr31-S	+	hypothetical protein	876	4.709	3.979	5.158	4.042	5.093	4.289	0.118657	0.13431	0.131414	0.139874	0.0515429	0.084196
TcCLB.429185.20	TcChr23-S	-	trans-sialidase (pseudogene), putative	1584	1.364	1.767	1.024	1.666	1.868	0.9525	0.406335	0.419083	0.406367	0.40334	0.178077	0.251876
TcCLB.429185.31	TcChr23-S	-	trans-sialidase (pseudogene), putative	1206	2.204	1.121	1.633	1.366	1.186	0.9363	0.333684	0.373143	0.351752	0.369727	0.184654	0.228518
TcCLB.429229.10	TcChr22-P	+	hypothetical protein, conserved	585	1.727	-1.195	2.679	-1.813	-0.1782	0.4967	0.571049	0.717154	0.664498	0.812806	0.358276	0.406245
TcCLB.429251.10	Tcruzi_1806	+	mucin-associated surface protein (MASP), putative	351	-1.887	0.3642	1.747	-0.5701	1.121	2.251	0.616947	0.531685	0.511913	0.539167	0.216485	0.243192
TcCLB.429257.10	TcChr24-S	-	hypothetical protein, conserved	981	3.127	3.197	3.04	3.512	2.832	3.154	0.346374	0.329922	0.342696	0.328562	0.159468	0.198093
TcCLB.429257.20	TcChr24-S	-	cytochrome b5-dependent oleate desaturase	1239	3.6	5.059	6.307	4.637	5.916	6.864	0.155603	0.132707	0.141165	0.13723	0.0505716	0.0788042
TcCLB.430061.9	TcChr40-S	-	hypothetical protein, conserved	1163	2.34	2.391	3.052	1.825	2.565	2.95	0.217247	0.232614	0.22756	0.254259	0.0935749	0.116692
TcCLB.430281.10	TcChr28-S	-	retrotransposon hot spot protein (RHS, pseudogene), putative	786	3.094	2.087	2.311	2.644	2.866	2.331	0.266224	0.314861	0.29205	0.304277	0.124938	0.184534
TcCLB.430281.20	TcChr28-S	-	hypothetical protein (fragment)	258	0.945	1.21	0.3874	1.531	1.572	0.7788	0.576734	0.537089	0.585819	0.517068	0.239928	0.384013
TcCLB.430539.10	TcChr31-S	+	hypothetical protein, conserved (fragment)	474	2.203	1.648	2.312	1.447	2.15	1.532	0.374147	0.408396	0.390469	0.429603	0.176326	0.251426
TcCLB.430539.20	TcChr31-S	+	amino acid transporter, putative	252	0.1583	-0.3395	0.9558	0.5065	-0.8883	0.1224	0.478515	0.503092	0.44323	0.45151	0.293122	0.271127
TcCLB.430567.10	Tcruzi_1878	-	trans-sialidase, putative (fragment)	1035	2.803	3.076	5.956	2.735	3.777	6.532	0.250438	0.245388	0.240847	0.267949	0.0921134	0.121522
TcCLB.430603.10	TcChr24-P	-	mucin-associated surface protein (MASP, pseudogene), putative	876	2.306	2.408	2.052	2.087	2.641	3.065	0.471631	0.484811	0.50181	0.495389	0.193251	0.260158
TcCLB.430603.20	TcChr24-P	-	mucin TcMUCII, putative	657	1.515	2.329	3.541	1.921	4.025	5.221	0.633999	0.636659	0.612149	0.613512	0.164749	0.247147
TcCLB.430605.10	TcChr7-S	+	hypothetical protein, conserved	2991	6.622	7.443	5.732	7.758	7.728	6.801	0.10535	0.0896187	0.103804	0.0903992	0.0570651	0.0861428
TcCLB.430605.20	TcChr7-S	+	PTP1-interacting protein, 39 kDa, putative	1029	5.775	6.373	5.921	6.93	7.184	7.177	0.103196	0.087508	0.0975365	0.0875987	0.0493095	0.0758707
TcCLB.430605.29	TcChr7-S	+	40S ribosomal protein S3, putative	645	5.532	6.459	5.124	6.699	6.894	6.407	0.0787745	0.0672459	0.0757211	0.0679148	0.0379506	0.0582748
TcCLB.430605.40	TcChr7-S	+	Present in the outer mitochondrial membrane proteome 4 (POMP4)	909	3.35	4.536	2.981	4.783	5.05	4.255	0.203767	0.170746	0.185262	0.166481	0.066726	0.113905
TcCLB.430727.9	TcChr7-P	+	inositol phosphatidylinositol phosphatase, putative	734	4.638	4.625	4.359	4.842	4.488	4.403	0.163326	0.165983	0.168912	0.16873	0.0791189	0.110687
TcCLB.430737.20	TcChr11-S	+	hypothetical protein, conserved (fragment)	447	4.414	4.41	5.292	3.891	3.676	4.485	0.16595	0.194782	0.194559	0.203379	0.096708	0.110194
TcCLB.430895.10	TcChr36-S	-	hypothetical protein, conserved	780	3.339	3.678	6.01	3.841	4.717	5.985	0.3649	0.370404	0.353528	0.35542	0.126867	0.186485
TcCLB.430895.16	TcChr36-S	-	hypothetical protein, conserved (fragment)	285	3.002	2.666	2.379	3.05	2.539	2.254	0.422392	0.443952	0.430664	0.421424	0.209334	0.264381
TcCLB.430895.4	TcChr36-S	-	hypothetical protein, conserved	144	0.2085	1.711	1.505	0.6245	0.2917	1.045	0.368905	0.325024	0.338829	0.356968	0.20048	0.206345
TcCLB.431357.10	TcChr31-P	+	3,2-trans-enoyl-CoA isomerase, mitochondrial precursor, putative	303	2.331	3.644	2.889	3.768	2.84	2.632	0.219681	0.17814	0.18662	0.178097	0.0946068	0.120644
TcCLB.431357.20	TcChr31-P	+	UDP-Gal or UDP-GlcNAc-dependent glycosyltransferase, putative (fragment)	492	1.195	0.8478	2.665	0.8274	1.96	2.505	0.481132	0.507857	0.474104	0.519097	0.203987	0.263395
TcCLB.431849.10	TcChr7-P	+	hypothetical protein, conserved	426	2.317	2.313	4.132	2.429	2.908	3.664	0.431609	0.422258	0.406251	0.429246	0.174018	0.223312
TcCLB.431849.20	TcChr7-P	+	hypothetical protein, conserved (fragment)	651	3.707	3.692	4.862	3.268	4.587	4.441	0.404844	0.428712	0.427673	0.472336	0.156857	0.243839
TcCLB.431889.10	TcChr33-P	-	hypothetical protein, conserved (fragment)	223	1.497	1.279	-0.1938	0.9144	0.918	0.4794	0.345578	0.347648	0.406771	0.370774	0.175992	0.246533
TcCLB.432027.9	TcChr13-S	+	hypothetical protein, conserved	582	4.022	3.884	2.739	4.541	3.59	2.797	0.156359	0.169101	0.164086	0.148532	0.0776333	0.106568
TcCLB.432067.10	TcChr32-P	+	ATP-dependent RNA helicase, putative	1134	4.53	4.536	3.641	5.239	4.516	4.07	0.237687	0.236023	0.235821	0.212469	0.104464	0.150803
TcCLB.432067.20	TcChr32-P	+	hypothetical protein, conserved (pseudogene)	471	3.234	3.057	3.432	3.501	3.401	3.373	0.315604	0.312071	0.299527	0.312234	0.133076	0.182326
TcCLB.432443.10	Tcruzi_1976	+	mucin-associated surface protein (MASP), putative	738	0.1759	2.163	1.69	1.399	3.489	3.73	0.595911	0.515085	0.524973	0.556984	0.152791	0.249757
TcCLB.432677.10	TcChr32-P	-	heat shock 70 kDa protein, mitochondrial precursor (pseudogene), putative	552	7.172	7.136	5.832	7.317	6.073	5.243	0.0880576	0.0804103	0.0907174	0.079209	0.0534856	0.0770932
TcCLB.432677.20	TcChr32-P	-	heat shock 70 kDa protein, mitochondrial precursor, putative (fragment)	561	7.196	6.85	5.91	7.316	6.077	5.29	0.0488983	0.0445992	0.0499547	0.0439177	0.0294515	0.0426215
TcCLB.432787.10	TcChr35-S	+	mitochondrial RNA binding complex 1 subunit, putative (fragment) (MERS1)	798	4.466	4.389	4.218	4.745	4.162	4.092	0.152608	0.159397	0.157523	0.151824	0.0755372	0.100323
TcCLB.432867.10	TcChr31-P	+	hypothetical protein, conserved (fragment)	777	4.752	4.458	4.431	4.699	4.486	4.308	0.122876	0.126851	0.127694	0.128237	0.0584803	0.0831929
TcCLB.432867.20	TcChr31-P	+	hypothetical protein, conserved	237	2.345	3.03	1.463	3.19	2.156	1.373	0.354527	0.320767	0.342948	0.322993	0.17982	0.253064
TcCLB.432995.9	Tcruzi_2022	+	trans-sialidase, putative	1331	0.6489	-0.521	6.508	-0.3841	2.74	5.924	0.85833	0.989945	0.838609	1.04967	0.267914	0.362013
TcCLB.432997.10	TcChr35-P	+	trans-sialidase, putative	1827	1.85	2.278	5.475	2.068	3.768	6.425	0.697243	0.636714	0.611869	0.702585	0.215239	0.307244
TcCLB.433033.10	TcChr25-S	-	retrotransposon hot spot protein (RHS, pseudogene), putative	1059	5.368	4.078	5.571	4.284	4.309	4.471	0.0603159	0.0854094	0.0759286	0.0821104	0.0381426	0.0491845
TcCLB.433061.10	Tcruzi_2025	+	hypothetical protein	759	1.405	-0.6763	3.318	-0.04264	1.028	4.395	1.05677	1.24002	0.999987	1.15674	0.458433	0.47821
TcCLB.433237.10	TcChr29-P	+	hypothetical protein	690	0.4437	0.2702	1.469	-0.5475	0.8256	1.354	0.280059	0.290303	0.278102	0.31842	0.128772	0.155701
TcCLB.433273.10	TcChr30-S	-	dynein heavy chain, putative (fragment)	1266	6.026	5.871	6.431	6.047	6.199	6.179	0.133144	0.123469	0.134412	0.128943	0.0690198	0.103317
TcCLB.433559.10	TcChr16-P	+	trans-sialidase, putative (fragment)	429	-1.442	0.2495	2.427	-0.8284	1.155	4.608	0.611643	0.564328	0.539538	0.569959	0.21694	0.210636
TcCLB.433673.10	TcChr3-S	-	trans-sialidase, putative (fragment)	1374	5.721	4.575	6.316	5.937	4.706	5.427	0.105255	0.123572	0.106871	0.102207	0.0636092	0.0807814
TcCLB.433677.19	Tcruzi_2057	+	hypothetical protein, conserved	718	3.007	3.099	1.69	3.345	3.086	1.719	0.264901	0.244991	0.269003	0.250603	0.108545	0.184655
TcCLB.433717.10	TcChr23-P	+	dispersed gene family protein 1 (DGF-1, pseudogene), putative	8895	0.721	3.617	0.1432	2.961	2.807	2.183	0.66865	0.413759	0.597837	0.478902	0.193129	0.36925
TcCLB.433733.10	Tcruzi_2065	+	trans-sialidase, putative	1095	2.677	4.437	3.084	2.45	6.114	3.614	0.236932	0.200585	0.238497	0.259099	0.0621984	0.12908
TcCLB.434259.10	TcChr36-S	+	RNA polymerase-associated protein CTR9, putative	1056	4.995	4.696	4.403	5.141	4.712	4.553	0.0936677	0.10137	0.0990049	0.0941052	0.0465568	0.0650847
TcCLB.434259.19	TcChr36-S	+	hypothetical protein, conserved	458	4.378	4.275	4.152	4.415	4.798	3.797	0.203953	0.208368	0.211483	0.213007	0.0864986	0.141797
TcCLB.434931.10	TcChr25-S	+	paraxonemal rod protein PAR2, putative	795	4.374	7.455	6.525	6.924	8.318	7.608	0.197052	0.132304	0.159154	0.143753	0.073729	0.119119
TcCLB.434931.20	TcChr25-S	+	hypothetical protein, conserved	671	6.458	5.711	6.546	5.709	5.601	4.836	0.128562	0.144016	0.147049	0.144886	0.0765245	0.111411
TcCLB.434945.10	TcChr8-S	-	hypothetical protein, conserved	675	2.224	1.749	2.181	2.801	2.254	1.96	0.200206	0.209592	0.192106	0.181221	0.0894732	0.11821
TcCLB.434945.4	TcChr8-S	-	ADP-ribosylation factor, putative	575	5.122	4.94	4.75	5.219	4.983	4.59	0.110775	0.114135	0.116444	0.112827	0.053246	0.0781394
TcCLB.435051.10	Tcruzi_17087	+	trans-sialidase, putative (fragment)	1287	1.575	0.1737	5.883	-0.1569	2.498	6.041	0.439978	0.508512	0.459619	0.571003	0.171209	0.206609
TcCLB.435519.10	TcChr30-P	+	DNA replication licensing factor MCM6, putative	852	3.875	3.988	3.337	3.827	3.54	3.469	0.235335	0.249346	0.25057	0.254309	0.114024	0.144125
TcCLB.435519.19	TcChr30-P	+	hypothetical protein, conserved (fragment)	609	3.37	2.991	3.026	3.202	2.938	2.849	0.261063	0.26657	0.269216	0.276252	0.124894	0.165837
TcCLB.435601.10	TcChr41-S	+	trans-sialidase, putative (fragment)	1284	1.545	0.7398	3.986	1.311	2.545	6.108	0.687398	0.759988	0.643441	0.712101	0.240919	0.288682
TcCLB.436083.9	TcChr33-P	+	hypothetical protein, conserved	733	4.996	4.604	3.886	4.796	4.373	3.509	0.0622147	0.0661836	0.0681749	0.0670799	0.032498	0.0481136
TcCLB.436137.9	Tcruzi_17328	+	dispersed gene family protein 1 (DGF-1), putative (fragment)	6480	4.562	4.855	2.229	4.285	4.318	3.593	0.383091	0.333433	0.433092	0.406438	0.177371	0.371755
TcCLB.436497.10	TcChr35-S	-	hypothetical protein	2022	6.78	7.558	6.364	7.669	6.651	7.007	0.132849	0.117581	0.132967	0.115613	0.0764421	0.109978
TcCLB.436521.9	TcChr31-S	-	mevalonate kinase, putative (fragment)	1086	6.473	5.713	5.672	5.994	5.079	4.423	0.114941	0.117395	0.123663	0.118406	0.0717918	0.100676
TcCLB.436535.10	TcChr24-S	-	hypothetical protein, conserved	759	3.076	3.713	3.213	4.133	3.674	3.55	0.212103	0.199911	0.195269	0.18261	0.0849952	0.114814
TcCLB.436535.19	TcChr24-S	-	Glucose-6-phosphate dehydrogenase, putative	840	2.77	1.31	1.234	2.399	1.708	0.8905	0.348822	0.38173	0.363711	0.338007	0.174759	0.242833
TcCLB.436761.10	TcChr38-P	+	hypothetical protein, conserved	726	3.797	3.916	2.977	4.47	3.659	2.932	0.213459	0.209329	0.210534	0.190951	0.0926764	0.130467
TcCLB.436761.20	TcChr38-P	+	hypothetical protein, conserved (fragment)	315	1.939	1.192	1.787	1.499	1.34	1.555	0.30746	0.320019	0.31218	0.314322	0.154098	0.186222
TcCLB.437121.9	TcChr36-S	-	hypothetical protein, conserved (fragment)	2148	5.107	5.72	5.368	4.924	5.287	5.08	0.144604	0.133455	0.151552	0.152792	0.0677085	0.10064
TcCLB.437349.10	TcChr21-P	+	hypothetical protein, conserved	711	3.377	4.218	3.531	4.011	3.806	3.988	0.245546	0.226821	0.236726	0.234084	0.0999842	0.131422
TcCLB.437545.10	TcChr40-S	-	3-oxo-5-alpha-steroid 4-dehydrogenase, putative	903	7.212	7.917	5.135	8.378	7.294	4.852	0.145122	0.128013	0.147177	0.125529	0.0876501	0.139838
TcCLB.437575.18	TcChr40-P	-	transporter, putative	753	2.906	3.318	2.949	3.427	3.242	2.999	0.221886	0.210263	0.21327	0.208164	0.0901615	0.122798
TcCLB.437575.9	TcChr40-P	-	GDP-mannose 4,6 dehydratase, putative	451	2.343	2.59	2.244	1.959	2.208	2.089	0.307829	0.306094	0.321585	0.330314	0.142837	0.180376
TcCLB.437805.9	TcChr28-S	-	trans-sialidase (pseudogene), putative	1629	0.3268	-1.481	1.255	1.478	-1.113	1.822	0.461863	0.531261	0.390751	0.380881	0.315868	0.223042
TcCLB.437999.9	TcChr7-P	+	hypothetical protein, conserved (fragment)	1338	4.648	4.497	4.54	4.513	4.529	4.096	0.0592055	0.0589913	0.0620334	0.0620507	0.0269849	0.0401711
TcCLB.438059.10	TcChr34-S	-	serine/threonine-protein phosphatase PP1 alpha	510	3.311	3.047	2.646	3.796	2.946	2.785	0.193885	0.210874	0.19768	0.182528	0.094974	0.118003
TcCLB.438147.18	TcChr35-S	-	hypothetical protein, conserved	366	3.242	3.554	3.255	3.92	3.156	2.849	0.284507	0.27021	0.269023	0.262864	0.133275	0.172148
TcCLB.438147.9	TcChr35-S	-	hypothetical protein, conserved (fragment)	783	3.929	4.393	3.9	4.07	4.276	3.952	0.116944	0.114123	0.118574	0.122064	0.0487044	0.0702873
TcCLB.438313.9	Tcruzi_2307	+	dispersed gene family protein 1 (DGF-1), putative	1763	4.669	4.462	4.182	3.242	4.804	4.284	0.258825	0.271916	0.302943	0.352857	0.119751	0.201495
TcCLB.438897.10	TcChr36-S	+	hypothetical protein, conserved	591	5.126	5.314	4.875	5.498	5.586	4.464	0.101077	0.0961056	0.101811	0.0970155	0.0465349	0.0734747
TcCLB.438923.10	TcChr5-S	+	hypothetical protein (fragment)	1425	6.119	5.963	4.611	6.301	5.74	4.479	0.0647653	0.0627697	0.06861	0.0617631	0.0351522	0.0536058
TcCLB.439125.10	TcChr15-P	-	Peptide chain release factor 1, mitochondrial, putative (RF1)	813	4.472	4.693	4.248	4.838	4.414	3.928	0.19336	0.185271	0.193695	0.186152	0.0871569	0.125208
TcCLB.439245.10	TcChr41-S	-	mucin TcMUCII, putative (fragment)	456	0.008204	0.7339	2.629	-0.8031	3.473	3.283	0.416617	0.38084	0.385019	0.462096	0.100101	0.18258
TcCLB.439301.9	TcChr12-P	-	hypothetical protein, conserved	1190	5.369	5.764	5.038	5.791	5.468	5.247	0.0854278	0.0786272	0.0862066	0.0808207	0.0416539	0.0614589
TcCLB.439307.19	TcChr41-S	-	hypothetical protein, conserved	353	1.97	1.387	2.893	0.8381	3.651	2.255	0.760697	0.737199	0.731396	0.865797	0.222848	0.456175
TcCLB.439307.9	TcChr41-S	-	hypothetical protein, conserved	422	-2.205	0.2656	-1.227	-0.8712	1.54	0.8472	0.842435	0.768209	0.710156	0.756197	0.257804	0.403958
TcCLB.439653.10	TcChr38-S	+	NADH-dependent fumarate reductase, putative	429	2.709	3.191	2.776	3.278	3.194	2.687	0.276589	0.251771	0.258352	0.256714	0.114627	0.17132
TcCLB.439803.9	TcChr24-S	-	trans-sialidase (pseudogene), putative	1954	2.631	3.299	3.421	2.988	2.993	3.541	0.332828	0.303563	0.310826	0.32273	0.137043	0.170118
TcCLB.439991.10	TcChr25-P	+	trans-sialidase (pseudogene), putative	1407	-3.474	3.022	-5.842	3.41	3.118	3.607	0.528509	0.303393	0.550235	0.320044	0.118452	0.295029
TcCLB.440083.10	Tcruzi_18207	+	trans-sialidase, putative (fragment)	1260	3.302	2.869	7.687	2.049	4.309	8.38	0.343811	0.379516	0.371096	0.455269	0.122635	0.183608
TcCLB.440099.10	TcChr26-P	+	hypothetical protein	747	4.477	4.744	4.686	4.909	4.609	4.507	0.201804	0.194387	0.200032	0.193206	0.0904762	0.127831
TcCLB.440099.19	TcChr26-P	+	hypothetical protein, conserved	513	4.842	4.904	4.948	5.04	4.873	4.567	0.168172	0.154566	0.16654	0.164893	0.0747814	0.112351
TcCLB.440099.28	TcChr26-P	+	protein kinase, putative	621	4.004	3.359	3.916	3.932	3.668	3.41	0.16024	0.169463	0.159634	0.163727	0.0726709	0.100506
TcCLB.440101.10	TcChr26-P	+	fatty acid desaturase, putative (fragment)	417	2.964	4.099	1.72	3.737	3.164	1.54	0.29173	0.255195	0.293447	0.265447	0.127525	0.219985
TcCLB.440101.20	TcChr26-P	+	activated protein kinase C receptor (pseudogene), putative	543	3.285	3.495	2.457	3.146	2.854	2.331	0.197396	0.200104	0.211549	0.209889	0.0977514	0.129654
TcCLB.440219.10	Tcruzi_18236	+	trans-sialidase, putative (fragment)	1329	3.702	3.892	7.448	3.194	5.702	9.366	0.354167	0.350428	0.365297	0.417762	0.118929	0.198509
TcCLB.440343.9	Tcruzi_2416	-	dispersed gene family protein 1 (DGF-1), putative (fragment)	1878	2.087	2.305	-0.05061	1.118	0.8898	0.4027	0.39528	0.379345	0.490358	0.450718	0.231477	0.325049
TcCLB.440363.10	TcChr15-P	-	hypothetical protein, conserved	648	4.401	3.812	3.212	3.967	3.652	2.841	0.123739	0.13575	0.136064	0.138691	0.06247	0.0892051
TcCLB.440363.19	TcChr15-P	-	Vacuolar iron transporter 1, putative (fragment) (VIT1)	747	4.085	5.096	5.009	4.926	4.457	4.997	0.164364	0.153008	0.159267	0.150042	0.0711506	0.0931242
TcCLB.440379.10	Tcruzi_18273	-	trans-sialidase, putative (fragment)	1002	2.847	2.384	5.005	1.907	2.812	4.847	0.314355	0.390513	0.346689	0.416726	0.15053	0.16272
TcCLB.441061.9	TcChr22-S	+	dynein heavy chain, putative (fragment)	1062	4.554	5.112	5.076	4.57	5.689	5.22	0.146722	0.133054	0.1464	0.151979	0.0596557	0.0964493
TcCLB.441241.10	TcChr33-S	+	microtubule-associated protein Gb4, putative (fragment)	1239	4.497	5.046	4.204	4.923	4.94	5.249	0.33749	0.308694	0.344682	0.322823	0.140073	0.211909
TcCLB.441401.10	TcChr24-S	+	imidazolonepropienase, putative	729	4.696	4.676	3.458	4.811	4.033	3.291	0.088301	0.0955238	0.0975409	0.0915981	0.0492375	0.0681829
TcCLB.441729.9	TcChr22-P	+	hypothetical protein (fragment)	831	3.324	3.07	3.975	2.063	4.141	4.173	0.272992	0.297108	0.301859	0.362635	0.10836	0.174614
TcCLB.441923.10	TcChr31-P	+	UDP-Gal or UDP-GlcNAc-dependent glycosyltransferase, putative	1026	3.022	3.963	3	3.59	3.915	3.518	0.197999	0.174542	0.190168	0.187113	0.0723031	0.110611
TcCLB.441967.9	TcChr12-P	-	hypothetical protein, conserved	1076	4.771	4.765	4.264	4.561	4.313	4.288	0.106275	0.103904	0.112205	0.111713	0.0522165	0.0722648
TcCLB.442287.10	TcChr36-P	+	serine/threonine protein phosphatase (pseudogene), putative	1353	5.872	5.937	5.505	5.439	5.391	5.285	0.0930564	0.0872181	0.0990379	0.0968039	0.0486665	0.0710761
TcCLB.442297.10	TcChr37-S	-	ARP2/3 complex 16kDa subunit, putative	333	5.572	4.884	5.641	5.243	5.005	4.477	0.172975	0.194077	0.189168	0.189124	0.0938621	0.135393
TcCLB.442383.19	TcChr16-S	+	hypothetical protein	645	5.344	5.44	4.219	5.561	4.799	4.2	0.20553	0.207756	0.220408	0.204338	0.107798	0.151575
TcCLB.442383.9	TcChr16-S	+	40S ribosomal protein SA, putative	329	6.442	6.294	5.267	6.368	5.971	5.351	0.114859	0.110315	0.121687	0.111364	0.064395	0.0948559
TcCLB.442427.10	TcChr14-S	+	trans-sialidase (pseudogene), putative	903	3.079	4.097	3.808	3.337	3.51	3.82	0.264193	0.244287	0.259002	0.26999	0.113505	0.143763
TcCLB.442495.10	TcChr36-P	+	cyclic nucleotide-binding domain containing protein, putative (fragment) (FLAM6)	942	4.171	3.912	5.197	4.299	4.7	4.989	0.186049	0.1932	0.185488	0.189791	0.076077	0.113574
TcCLB.442495.19	TcChr36-P	+	KU70 protein, putative (fragment)	669	3.929	3.165	3.183	3.511	3.274	2.789	0.187946	0.208714	0.204004	0.207723	0.0954909	0.133864
TcCLB.442629.9	TcChr9-S	+	hypothetical protein, conserved	1132	4.172	3.948	3.901	4.328	3.935	3.782	0.112723	0.113957	0.114044	0.110129	0.0499055	0.0695206
TcCLB.442801.10	TcChr24-P	-	mucin TcMUCII, putative	651	0.6188	0.5156	2.871	0.851	1.887	3.192	0.758379	0.735848	0.679724	0.723433	0.26789	0.331041
TcCLB.443397.9	TcChr39-P	+	NADH-cytochrome b5 reductase, putative (fragment)	888	4.709	4.55	4.281	4.583	4.316	3.721	0.124393	0.126476	0.131124	0.133588	0.0621444	0.0899702
TcCLB.443403.9	Tcruzi_2522	-	retrotransposon hot spot (RHS) protein, putative	333	4.985	4.764	3.9	4.486	4.019	3.387	0.104843	0.104977	0.115414	0.116592	0.0575301	0.0811709
TcCLB.443683.9	TcChr25-S	+	DNA-directed rna polymerase I largest subunit, putative (fragment)	1311	6.238	4.039	5.68	4.671	4.216	4.117	0.121199	0.176018	0.153017	0.16614	0.0825319	0.105485
TcCLB.443899.10	Tcruzi_19089	+	trans-sialidase, putative (fragment)	1209	-0.5443	-1.444	1.707	0.2234	-0.2139	2.239	0.857701	0.896766	0.735423	0.772193	0.413216	0.362707
TcCLB.443971.10	TcChr5-P	-	hypothetical protein, conserved (fragment)	1497	1.309	1.138	0.8499	1.917	1.36	0.6891	0.564503	0.557955	0.530312	0.517471	0.271499	0.384161
TcCLB.444331.10	TcChr33-S	+	mucin-associated surface protein (MASP), putative	657	-0.4662	0.3459	2.72	0.3309	1.626	2.712	0.379458	0.372262	0.340322	0.349923	0.138331	0.164498
TcCLB.444777.10	TcChr39-P	-	drug resistance protein, putative	594	2.66	2.89	2.435	2.315	3.054	2.198	0.296017	0.300534	0.310026	0.328111	0.12416	0.194164
TcCLB.444777.20	TcChr39-P	-	hypothetical protein, conserved	1023	5.062	4.663	5.721	4.776	4.983	5.33	0.0562284	0.0582274	0.0592721	0.0606764	0.0264425	0.0386219
TcCLB.444777.29	TcChr39-P	-	intraflagellar transport protein 88, putative (fragment) (IFT88)	853	4.756	5.002	4.474	5.116	4.658	4.384	0.0978431	0.0908117	0.097536	0.0938193	0.0451384	0.0650547
TcCLB.445011.10	TcChr20-S	+	hypothetical protein, conserved	837	5.109	4.312	4.02	4.782	4.523	3.604	0.0915752	0.100681	0.0991909	0.0982944	0.0449186	0.067701
TcCLB.445011.19	TcChr20-S	+	hypothetical protein, conserved	856	4.63	4.468	4.026	4.636	4.581	3.8	0.137073	0.147273	0.148779	0.146317	0.0651669	0.0990141
TcCLB.445281.9	TcChr39-S	+	calpain-like cysteine peptidase, putative	1268	2.272	1.512	1.525	1.569	1.89	1.474	0.279625	0.285722	0.300592	0.292444	0.126029	0.183524
TcCLB.445553.10	TcChr12-S	+	hypothetical protein, conserved	1545	4.892	5.137	4.138	5.371	4.631	3.807	0.0915432	0.0837356	0.0917292	0.0849399	0.0444624	0.0665312
TcCLB.445557.10	Tcruzi_2621	+	mucin TcMUCII, putative	591	-0.07465	0.5004	1.571	0.4577	0.5209	1.582	1.05025	0.95459	0.89079	0.999853	0.458939	0.481071
TcCLB.445635.10	TcChr35-S	+	receptor-type adenylate cyclase (pseudogene), putative	2097	4.06	4.052	4.389	4.209	4.488	5.035	0.264117	0.276339	0.272933	0.274306	0.111178	0.16036
TcCLB.445777.10	TcChr40-P	+	retrotransposon hot spot (RHS) protein, putative, (fragment)	780	4.573	4.627	4.461	4.618	5.284	4.928	0.112085	0.112829	0.11696	0.118483	0.0462217	0.0738029
TcCLB.445783.10	TcChr33-P	+	mucin-associated surface protein (MASP, pseudogene), putative	1395	0.461	1.782	3.228	0.03321	2.59	3.789	0.427503	0.417724	0.423077	0.497225	0.144923	0.182586
TcCLB.445849.10	TcChr35-S	+	hypothetical protein, conserved	1071	4.844	4.24	4.202	4.422	4.413	3.782	0.171179	0.18443	0.186126	0.187332	0.0817947	0.121473
TcCLB.445869.10	TcChr28-S	+	hypothetical protein, conserved	1152	4.849	4.707	4.524	5.137	4.494	4.731	0.123743	0.132141	0.130188	0.12366	0.0633885	0.0845753
TcCLB.446067.9	TcChr16-P	+	hypothetical protein, conserved (fragment)	3674	4.9	5.335	4.638	5.708	4.959	5.09	0.189617	0.165653	0.179328	0.165886	0.0839121	0.122529
TcCLB.446325.9	Tcruzi_2651	-	retrotransposon hot spot (RHS) protein, putative (fragment)	1737	4.273	4.483	4.718	4.261	5.253	4.951	0.113331	0.106679	0.113049	0.121923	0.0457737	0.0756856
TcCLB.446785.10	Tcruzi_19748	-	trans-sialidase, putative (fragment)	1626	3.613	5.56	4.57	3.934	7.355	4.895	0.184085	0.149643	0.17361	0.189566	0.055487	0.0971329
TcCLB.447135.10	Tcruzi_2692	+	surface protease GP63, putative	2094	-0.01979	1.106	1.209	0.6478	1.376	2.038	0.414556	0.385863	0.376071	0.41259	0.167595	0.200409
TcCLB.447255.10	TcChr34-S	+	hypothetical protein, conserved	474	6.023	6.287	5.913	6.501	6.172	5.218	0.191105	0.176974	0.193081	0.175153	0.101678	0.152341
TcCLB.447255.20	TcChr34-S	+	Sir2-related protein 3, putative (SIR2rp3)	726	4.828	4.289	3.85	4.872	4.372	3.527	0.0985708	0.108981	0.105465	0.10052	0.0487359	0.0715051
TcCLB.447255.29	TcChr34-S	+	multidrug resistance-associated protein, putative	663	3.596	2.643	3.259	3.441	3.179	2.996	0.134201	0.150266	0.136592	0.136486	0.0624394	0.0837025
TcCLB.447255.4	TcChr34-S	+	ubiquitin, putative	237	4.693	4.292	4.201	4.75	4.351	3.374	0.170711	0.180446	0.176656	0.17305	0.0822017	0.123052
TcCLB.447483.10	TcChr22-P	+	hypothetical protein, conserved	597	5.463	5.229	5.243	4.359	5.101	4.167	0.0845971	0.0980664	0.103766	0.116438	0.0437967	0.0667109
TcCLB.447483.4	TcChr22-P	+	Meckel syndrome type 1 protein, putative (fragment) (mks1)	503	4.385	3.295	4.602	2.604	3.338	3.4	0.214266	0.284377	0.275196	0.347859	0.124258	0.160094
TcCLB.447705.9	TcChr25-S	+	hypothetical protein, conserved	650	5.051	3.678	3.745	3.844	3.156	2.134	0.162491	0.25361	0.221796	0.238169	0.128558	0.170617
TcCLB.447801.10	TcChr37-P	+	hypothetical protein, conserved (fragment)	1299	4.659	4.332	3.452	4.272	3.681	3.244	0.143912	0.142813	0.155512	0.154396	0.077596	0.10713
TcCLB.447847.10	TcChr41-S	+	trans-sialidase (pseudogene), putative	978	1.174	0.7916	2.11	1.725	2.552	3.122	0.56397	0.61239	0.523381	0.524378	0.196416	0.259308
TcCLB.447847.19	TcChr41-S	+	retrotransposon hot spot protein (RHS, pseudogene), putative	1515	3.509	2.949	4	3.544	4.468	4.409	0.206252	0.231952	0.208184	0.222964	0.0761691	0.121582
TcCLB.447899.10	Tcruzi_19997	+	trans-sialidase, putative	1097	-0.4718	-0.3682	4.17	-0.6277	1.66	5.155	0.505234	0.554112	0.498773	0.541694	0.186101	0.196232
TcCLB.448329.10	TcChr31-P	-	trans-sialidase, putative	276	-0.6727	-0.01171	-0.1875	0.6867	2.014	1.227	0.489105	0.437623	0.425903	0.425253	0.1419	0.240478
TcCLB.448387.9	TcChr1-S	+	hypothetical protein, conserved	1649	5.048	4.487	4.613	4.698	4.685	4.561	0.10692	0.114629	0.11647	0.117297	0.0513251	0.0748591
TcCLB.448567.9	TcChr22-S	+	dynein heavy chain, putative	1396	5.177	5.613	5.444	5.131	6.187	5.621	0.111148	0.10227	0.113788	0.114031	0.0502627	0.0795667
TcCLB.448653.10	Tcruzi_20168	-	trans-sialidase, putative (fragment)	1038	-1.603	-2.3	1.522	-0.802	-1.549	1.652	1.26223	1.19435	1.04001	1.09271	0.69291	0.517606
TcCLB.448661.10	Tcruzi_2767	-	mucin-associated surface protein (MASP), putative (fragment)	483	1.225	0.9527	3.988	1.238	3.31	2.994	0.40598	0.402413	0.377538	0.400843	0.115272	0.185599
TcCLB.448661.20	Tcruzi_2767	-	mucin TcMUCII, putative	576	-0.9524	1.259	4.445	0.6427	2.889	4.758	0.591072	0.532433	0.51658	0.559454	0.160799	0.210443
TcCLB.449247.10	TcChr2-S	-	hypothetical protein, conserved	459	4.473	3.74	5.221	2.766	5.989	4.004	0.158742	0.194104	0.194479	0.243706	0.0588321	0.112366
TcCLB.449247.20	TcChr2-S	-	hypothetical protein, conserved	579	4.442	3.279	5.357	3.002	5.452	4.374	0.140909	0.188129	0.175588	0.220086	0.0560405	0.1036
TcCLB.449247.4	TcChr2-S	-	serine/threonine protein phosphatase, putative (fragment)	534	5.384	4.311	5.608	4.749	5.35	4.952	0.110627	0.136183	0.125736	0.130256	0.0536827	0.0823747
TcCLB.449759.9	TcChr38-P	+	hypothetical protein, conserved	960	3.545	3.225	3.831	4.123	3.812	3.671	0.203233	0.198194	0.191184	0.182963	0.0774149	0.11418
TcCLB.450019.9	TcChr40-P	+	dispersed gene family protein 1 (DGF-1), putative (fragment)	5367	4.8	4.761	3.876	4.913	4.741	4.451	0.335158	0.305116	0.347787	0.326416	0.155586	0.246194
TcCLB.450061.10	TcChr24-S	+	hypothetical protein, conserved	2100	5.564	5.455	6.188	5.879	5.966	5.933	0.103901	0.0999843	0.10344	0.0998934	0.0510648	0.0765895
TcCLB.450155.9	TcChr26-S	+	hypothetical protein, conserved	860	4.871	4.044	4.311	4.495	4.336	4.177	0.143166	0.165323	0.156141	0.159509	0.0721769	0.101146
TcCLB.450161.10	TcChr30-P	+	cation transporter, putative	531	8.193	7.98	3.571	8.373	7.028	3.042	0.113143	0.0983834	0.133165	0.0992332	0.0683227	0.138449
TcCLB.450489.10	TcChr14-P	+	histone acetyltransferase, putative	1274	4.591	4.645	4.189	4.085	4.296	4.1	0.161545	0.170289	0.181171	0.193453	0.0792453	0.111766
TcCLB.452039.9	TcChr8-P	-	hypothetical protein, conserved	1218	5.529	5.92	5.639	5.958	5.617	5.447	0.0962353	0.0882255	0.0964365	0.0905664	0.0481155	0.0706135
TcCLB.452283.10	TcChr39-P	-	amino acid permease (pseudogene), putative	735	3.216	3.42	3.741	2.923	3.263	3.692	0.207161	0.211485	0.215688	0.233005	0.0955584	0.121066
TcCLB.452283.4	TcChr39-P	-	hypothetical protein, conserved	237	1.764	2.204	3.149	1.908	3.023	2.913	0.543581	0.525308	0.517142	0.544358	0.188839	0.267378
TcCLB.452475.10	Tcruzi_3062	-	trans-sialidase, Group V, putative	687	1.928	1.117	3.832	0.9315	2.465	4.129	0.420564	0.47318	0.440495	0.488577	0.16383	0.206548
TcCLB.452699.10	TcChr38-P	+	retrotransposon hot spot protein (RHS, pseudogene), putative	2694	4.121	5.018	3.549	4.418	4.75	4.158	0.189461	0.182719	0.198761	0.193405	0.0797458	0.120498
TcCLB.452699.30	TcChr38-P	+	dispersed gene family protein 1 (DGF-1), putative	1953	0.2895	1.202	-0.5667	1.041	0.8581	0.7292	0.325615	0.292614	0.339588	0.286886	0.151469	0.222121
TcCLB.452699.5	TcChr38-P	+	trans-sialidase (pseudogene), putative	828	0.5276	1.868	0.9578	0.9382	1.626	1.669	0.656089	0.62294	0.633738	0.661674	0.283518	0.371578
TcCLB.452895.10	TcChr30-P	-	hypothetical protein, conserved	822	4.245	4.576	3.942	4.453	4.245	3.937	0.181081	0.185612	0.189571	0.188742	0.0840392	0.115967
TcCLB.453445.10	TcChr8-P	-	hypothetical protein, conserved	444	6.458	6.796	6.126	6.713	6.183	5.629	0.0802078	0.0751781	0.083431	0.0751091	0.0461268	0.0669342
TcCLB.453445.20	TcChr8-P	-	ubiquitin-conjugating enzyme E2, putative	555	5.225	6.425	5.753	5.987	5.822	5.761	0.202677	0.187907	0.206397	0.193076	0.102495	0.147655
TcCLB.453767.20	Tcruzi_3108	-	trans-sialidase (pseudogene), putative	2805	2.696	2.144	5.03	2.427	3.09	4.751	0.420934	0.449239	0.409287	0.472972	0.167988	0.2077
TcCLB.453767.50	Tcruzi_3108	-	mucin-associated surface protein (MASP), putative	909	0.223	1.612	3.624	0.28	4.53	4.179	0.660266	0.581905	0.59528	0.689151	0.141516	0.267357
TcCLB.453917.9	TcChr40-S	+	hypothetical protein, conserved	1084	4.905	5.546	5.566	4.978	6.811	5.181	0.242454	0.222408	0.248746	0.246501	0.0980341	0.162575
TcCLB.453995.10	TcChr24-P	+	retrotransposon hot spot protein (RHS, pseudogene), putative	2061	5.021	5.323	5.393	4.951	4.843	5.376	0.12693	0.123662	0.133287	0.134007	0.0631253	0.0864718
TcCLB.454391.10	Tcruzi_21421	+	trans-sialidase (pseudogene), putative	2205	4.735	4.962	4.726	4.796	5.205	5.237	0.101568	0.10287	0.106811	0.105405	0.0452488	0.0673379
TcCLB.454403.10	Tcruzi_21424	+	trans-sialidase (pseudogene), putative	2169	4.855	5.549	5.537	5.361	5.331	5.476	0.0415494	0.0380771	0.0411399	0.0395732	0.0183993	0.026948
TcCLB.454403.30	Tcruzi_21424	+	retrotransposon hot spot protein (RHS, pseudogene), putative	1419	4.025	4.605	5.229	4.244	4.342	5.161	0.194464	0.191127	0.199361	0.202178	0.0880784	0.116649
TcCLB.454787.10	TcChr41-S	-	mucin TcMUC, putative	243	-1.535	-2.515	-0.8317	-2.488	-1.124	1.069	0.797517	0.752005	0.71434	0.714185	0.386437	0.366197
TcCLB.454787.20	TcChr41-S	-	elongation factor 1-gamma (EF-1-gamma, pseudogene), putative	300	0.8213	1.175	0.7993	1.109	1.71	1.031	0.587172	0.579346	0.578012	0.566403	0.22794	0.335665
TcCLB.455171.9	TcChr40-S	+	trans-sialidase, putative	1232	1.968	3.389	6.733	1.444	6.834	7.655	0.423555	0.38231	0.414293	0.504308	0.105393	0.186332
TcCLB.455721.9	TcChr22-P	+	cytochrome c oxidase subunit 10, putative	348	-1.303	5.081	-3.878	4.993	4.898	4.19	0.695155	0.258776	0.782331	0.369367	0.119028	0.427376
TcCLB.456021.10	TcChr36-P	-	hypothetical protein, conserved (fragment)	159	2.999	3.071	2.338	2.957	3.058	2.171	0.334488	0.340457	0.350236	0.358606	0.149404	0.22936
TcCLB.456097.30	TcChr30-S	-	glycerophosphoryl diester phosphodiesterase, putative	1062	3.743	3.798	4.132	4.043	3.925	3.613	0.225422	0.217601	0.219105	0.219592	0.0914872	0.131419
TcCLB.456139.10	TcChr34-S	+	hypothetical protein, conserved	891	2.132	2.116	2.266	2.301	2.272	2.437	0.229821	0.227378	0.228352	0.223387	0.0993854	0.127784
TcCLB.456627.10	TcChr28-S	-	trans-sialidase (pseudogene), putative	1011	-0.5152	-2.486	0.8057	0.716	-2.684	1.455	0.869719	0.913593	0.734078	0.781956	0.704681	0.406048
TcCLB.457101.10	Tcruzi_22036	-	hypothetical protein, conserved	2490	4.57	5.666	4.81	5.456	5.854	5.469	0.114984	0.0955577	0.106738	0.100472	0.0455712	0.0721632
TcCLB.457101.20	Tcruzi_22036	-	dynein heavy chain, cytosolic, putative	2412	5.608	6.403	4.675	6.452	6.011	5.334	0.109907	0.0918514	0.108249	0.0958976	0.0526741	0.0813181
TcCLB.457101.30	Tcruzi_22036	-	multidrug resistance protein E, putative	762	2.618	3.668	3.747	3.77	3.374	3.86	0.171227	0.143999	0.147328	0.144445	0.0661016	0.0839426
TcCLB.457109.9	TcChr14-S	-	dispersed gene family protein 1 (DGF-1), putative (fragment)	1248	4.279	4.234	1.663	3.957	3.76	2.893	0.250863	0.235157	0.316142	0.260476	0.113965	0.201272
TcCLB.457113.10	Tcruzi_3257	-	trans-sialidase, putative (fragment)	1134	-0.7452	-2.304	4.757	-0.9596	1.57	4.597	0.828908	0.884029	0.727376	0.804044	0.273553	0.286717
TcCLB.457251.10	TcChr40-P	-	3-oxo-5-alpha-steroid 4-dehydrogenase, putative (fragment)	792	6.764	7.908	6.051	7.563	6.893	5.557	0.104336	0.0918972	0.10509	0.0922042	0.0617337	0.0920919
TcCLB.457251.19	TcChr40-P	-	hypothetical protein, conserved (fragment)	433	3.436	3.181	3.187	3.741	3.117	3.051	0.305376	0.331713	0.316611	0.310114	0.154045	0.196002
TcCLB.457339.10	TcChr35-P	-	U6 snRNA-associated Sm-like protein LSm4, putative	495	4.301	4.498	4.033	4.528	4.236	3.866	0.25448	0.263049	0.265828	0.259453	0.119558	0.166632
TcCLB.457339.19	TcChr35-P	-	hypothetical protein, conserved	602	3.773	3.997	3.867	3.972	3.918	3.888	0.0887235	0.0885885	0.0893081	0.0914386	0.0386032	0.0530124
TcCLB.457547.9	TcChr26-S	-	dispersed gene family protein 1 (DGF-1), putative	4331	3.612	3.207	2.479	2.793	3.211	2.895	0.439702	0.468418	0.496239	0.548721	0.217012	0.329329
TcCLB.457977.10	Tcruzi_3295	+	trans-sialidase, putative (fragment)	1323	1.338	1.804	4.677	1.956	2.83	5.497	0.735794	0.779733	0.704426	0.747129	0.287373	0.320545
TcCLB.457979.10	TcChr38-P	+	mucin-associated surface protein (MASP), putative	1053	-0.1972	0.5504	3.938	0.1373	2.281	3.658	0.578092	0.543401	0.511141	0.601902	0.185616	0.236189
TcCLB.458015.10	TcChr16-S	+	hypothetical protein, conserved	1506	5.67	5.169	5.758	5.503	5.515	5.421	0.0954664	0.096427	0.0995334	0.0975951	0.0469852	0.0703067
TcCLB.458015.4	TcChr16-S	+	hypothetical protein, conserved	831	5.441	5.332	4.635	5.508	4.83	4.279	0.200437	0.198573	0.212633	0.1978	0.101833	0.145531
TcCLB.458153.10	TcChr33-S	+	serine/threonine protein phosphatase, putative (fragment)	1290	2.96	3.34	3.198	3.229	3.213	3.602	0.118336	0.114269	0.115434	0.116867	0.0484543	0.0619336
TcCLB.458241.10	TcChr8-P	-	hypothetical protein, conserved	1323	3.575	3.395	2.363	3.358	2.936	2.386	0.110086	0.108114	0.119211	0.116288	0.0534584	0.0743912
TcCLB.458369.10	Tcruzi_3323	+	trans-sialidase (pseudogene), putative	1287	1.216	1.12	1.766	1.229	3.011	2.634	0.348299	0.358607	0.343373	0.359684	0.114407	0.204946
TcCLB.458759.10	TcChr35-P	-	profilin, putative	453	6.11	5.902	5.352	6.101	5.731	4.669	0.160016	0.15388	0.166702	0.156152	0.0876804	0.13265
TcCLB.458759.14	TcChr35-P	-	hypothetical protein, conserved	1134	5.333	5.487	5.294	5.455	5.808	4.409	0.134016	0.120958	0.132384	0.129013	0.0633763	0.103578
TcCLB.458759.20	TcChr35-P	-	hypothetical protein, conserved	675	3.927	4.149	4.206	4.395	4.558	3.697	0.214111	0.202878	0.208189	0.204626	0.0853672	0.138778
TcCLB.459061.10	TcChr16-P	+	trans-sialidase, putative	789	2.3	2.801	3.204	2.31	3.753	4.656	0.446543	0.448544	0.44472	0.469893	0.14252	0.214419
TcCLB.459199.10	TcChr15-P	-	retrotransposon hot spot (RHS) protein, putative	2820	6.829	7.619	7.098	7.573	7.124	7.09	0.0674917	0.0594513	0.0672333	0.0593678	0.039113	0.0569965
TcCLB.459389.10	TcChr7-P	+	hypothetical protein, conserved (fragment)	1554	4.838	4.894	4.74	5.013	4.728	4.961	0.156369	0.148635	0.15826	0.155231	0.0730077	0.104318
TcCLB.459619.10	Tcruzi_3380	+	hypothetical protein, conserved (pseudogene)	246	0.8716	2.294	1.243	1.981	1.4	1.791	0.262555	0.223676	0.23214	0.224864	0.118766	0.136367
TcCLB.459793.10	TcChr14-S	+	mucin TcMUCI, putative	378	-1.082	1.565	4.806	0.5584	3.643	5.032	0.637604	0.544022	0.541972	0.579524	0.149634	0.215184
TcCLB.460061.10	TcChr40-S	-	hypothetical protein (fragment)	612	2.841	2.629	2.998	3.055	2.992	2.473	0.110181	0.116253	0.110078	0.110513	0.0493938	0.0703707
TcCLB.460061.20	TcChr40-S	+	trans-sialidase, putative (fragment)	348	-1.096	-0.5239	4.997	-1.089	3.504	5.079	0.73548	0.678382	0.624147	0.761289	0.170353	0.275009
TcCLB.460111.10	TcChr23-P	-	trans-sialidase, putative (fragment)	2097	-1.146	1.675	-2.293	0.5735	1.325	0.4228	0.968788	0.764124	0.918514	0.742507	0.303172	0.494578
TcCLB.460125.10	TcChr39-P	-	hypothetical protein, conserved (fragment)	654	3.438	3.828	3.202	3.877	3.598	3.287	0.36022	0.340357	0.351682	0.337636	0.147386	0.204547
TcCLB.460127.20	TcChr39-P	-	metallo- peptidase, Clan M- Family M48 (FACE1)	1287	6.524	6.618	5.808	6.501	6.377	5.401	0.158313	0.146753	0.164642	0.151728	0.0887712	0.132801
TcCLB.460127.30	TcChr39-P	-	amino acid permease, putative	399	3.082	3.268	3.398	2.451	2.972	3.201	0.284151	0.293382	0.304563	0.341731	0.134882	0.171716
TcCLB.460197.10	TcChr6-P	-	cysteine peptidase (pseudogene), putative	372	-0.1855	2.025	-2.212	2.327	2.366	2.1	0.411747	0.317526	0.383784	0.29896	0.116404	0.212915
TcCLB.460625.9	Tcruzi_3425	+	trans-sialidase (pseudogene), putative	1248	0.4501	0.6327	1.655	0.8391	1.671	2.399	0.347234	0.377717	0.330133	0.344359	0.13841	0.160666
TcCLB.460747.20	TcChr31-P	+	hypothetical protein, conserved	2406	4.921	5.89	5.151	5.932	5.751	5.641	0.0617538	0.0511773	0.057933	0.0534634	0.0263882	0.0405046
TcCLB.460747.30	TcChr31-P	+	hypothetical protein, conserved	777	2.685	3.178	3.814	2.739	4.688	3.649	0.286413	0.264724	0.271791	0.296396	0.0843073	0.153905
TcCLB.460747.9	TcChr31-P	+	hypothetical protein, conserved (fragment)	1704	4.575	5.348	3.937	5.565	5.262	4.431	0.157226	0.12838	0.146514	0.134152	0.0628317	0.10209
TcCLB.460757.10	TcChr31-P	+	receptor-type adenylate cyclase, putative	687	3.131	3.091	4.563	2.995	3.719	4.9	0.345357	0.35699	0.347431	0.378382	0.135623	0.185704
TcCLB.460757.20	TcChr31-P	+	hypothetical protein (fragment)	714	-0.004711	2.39	-1.004	1.913	1.438	0.7049	0.587459	0.435381	0.553293	0.462783	0.22493	0.370639
TcCLB.461165.10	TcChr38-S	+	hypothetical protein, conserved	2937	4.901	4.578	4.224	4.737	4.524	3.873	0.167497	0.175799	0.179352	0.176353	0.0796578	0.11615
TcCLB.461165.4	TcChr38-S	+	hypothetical protein, conserved (fragment)	759	3.462	2.88	2.71	3.226	2.835	2.295	0.216758	0.24651	0.23195	0.236121	0.114904	0.151182
TcCLB.461515.10	TcChr23-S	-	mucin TcMUCI, putative (fragment)	1356	4.371	7.474	6.666	6.461	8.657	7.329	0.326658	0.245867	0.283534	0.244321	0.125961	0.19191
TcCLB.461879.10	TcChr16-P	+	retrotransposon hot spot protein (RHS, pseudogene), putative	1287	4.742	4.594	4.345	4.462	4.409	4.105	0.164406	0.174204	0.178628	0.191791	0.0833349	0.117757
TcCLB.461927.9	TcChr8-S	+	adenosine monophosphate deaminase, putative	1690	4.653	4.875	4.971	4.709	5.294	4.816	0.145082	0.136967	0.145932	0.147666	0.0605525	0.0950693
TcCLB.462617.10	TcChr30-S	-	dynein heavy chain (pseudogene), putative	1689	6.289	6.077	6.481	6.219	6.396	6.454	0.127849	0.116805	0.129437	0.120525	0.0671858	0.100393
TcCLB.462761.10	TcChr30-S	-	surface protease GP63, putative	1332	5.204	5.126	6.204	5.396	5.108	6.525	0.119888	0.11922	0.121686	0.119607	0.0587399	0.081946
TcCLB.462761.16	TcChr30-S	-	hypothetical protein, conserved (fragment)	234	2.818	1.413	2.733	1.626	1.857	1.546	0.349236	0.374704	0.368521	0.399547	0.175323	0.236836
TcCLB.462761.4	TcChr30-S	-	hypothetical protein, conserved	966	4.232	3.84	3.749	3.861	3.799	3.451	0.168368	0.178225	0.18012	0.188406	0.0802517	0.112383
TcCLB.463155.10	TcChr21-S	-	retrotransposon hot spot protein (RHS, pseudogene), putative	828	4.665	4.158	3.424	4.322	4.539	3.594	0.144465	0.155801	0.160153	0.157961	0.0663955	0.107111
TcCLB.463155.20	TcChr21-S	-	retrotransposon hot spot (RHS) protein, putative	2964	7.527	7.729	7.266	7.742	7.759	7.335	0.0636954	0.0573176	0.0645398	0.0566888	0.0382307	0.0560648
TcCLB.463155.40	TcChr21-S	-	glycine dehydrogenase [decarboxylating] (pseudogene), putative	2574	5.666	4.681	5.061	5.131	4.945	4.78	0.121514	0.132642	0.131512	0.131102	0.0642109	0.0927695
TcCLB.463269.10	TcChr25-P	+	eukaryotic translation initiation factor 1A, putative (fragment)	99	-2.971	3.174	-5.115	3.226	2.367	1.716	0.723194	0.382557	0.725025	0.42282	0.186622	0.440075
TcCLB.463279.20	Tcruzi_23428	-	trans-sialidase, Group II, putative	2241	3.75	3.728	6.995	3.405	6.39	8.464	0.287423	0.293678	0.294432	0.318609	0.0926389	0.158217
TcCLB.463297.10	TcChr1-S	+	hypothetical protein (fragment)	620	1.562	1.569	1.791	2.743	1.849	2.706	0.551633	0.556993	0.488012	0.468016	0.244245	0.265136
TcCLB.463323.10	Tcruzi_23437	-	trans-sialidase, Group II, putative	2259	-0.2169	3.915	2.713	3.004	4.104	6.396	0.400454	0.239988	0.279876	0.26211	0.0865929	0.147604
TcCLB.463323.20	Tcruzi_23437	-	retrotransposon hot spot protein (RHS, pseudogene), putative	1152	1.127	3.857	0.9856	3.673	3.311	3.18	0.19083	0.125433	0.159208	0.133416	0.0549869	0.0960053
TcCLB.463359.9	TcChr32-P	+	vacuolar assembly protein vps41, putative	1708	4.794	4.662	4.437	4.462	4.363	4.337	0.112954	0.113742	0.120765	0.125285	0.055401	0.0774168
TcCLB.463451.10	TcChr37-P	-	hypothetical protein, conserved	765	4.153	4.094	4.715	4.029	4.251	4.595	0.14681	0.150691	0.151389	0.158377	0.0653636	0.0909154
TcCLB.463451.4	TcChr37-P	-	hypothetical protein, conserved	331	3.408	3.351	2.868	3.7	2.973	2.689	0.258749	0.276983	0.267656	0.264048	0.136242	0.168987
TcCLB.463673.9	TcChr30-S	-	hypothetical protein, conserved	1298	4.523	4.462	4.251	4.754	4.451	4.424	0.0910534	0.0951862	0.0949919	0.0915099	0.043073	0.0600254
TcCLB.463901.10	Tcruzi_23566	+	trans-sialidase, putative (fragment)	1494	2.418	3.559	3.492	2.865	4.398	5.859	0.540487	0.487803	0.511528	0.545041	0.181495	0.293027
TcCLB.463955.10	TcChr24-P	-	mucin TcMUCII, putative	768	0.4427	0.402	4.25	1.019	2.424	5.119	0.548282	0.565199	0.496447	0.528665	0.18703	0.230315
TcCLB.463955.20	TcChr24-P	-	mucin-associated surface protein (MASP), putative (fragment)	423	-0.3104	0.023	2.477	-0.6233	1.277	3.713	0.745959	0.746644	0.702752	0.808154	0.29493	0.331357
TcCLB.464391.10	Tcruzi_3614	+	retrotransposon hot spot protein (RHS, pseudogene), putative	876	2.827	1.471	2.35	2.479	1.927	2.055	0.191091	0.266071	0.209553	0.213825	0.118738	0.130596
TcCLB.464415.10	TcChr15-P	+	hypothetical protein	444	0.9978	1.659	2.148	1.803	1.688	2.319	0.41685	0.378972	0.379041	0.377411	0.179347	0.214575
TcCLB.464807.10	TcChr40-S	+	serine/threonine protein kinase, putative	711	3.488	2.938	6.393	2.97	4.158	6.472	0.3076	0.35437	0.327018	0.364776	0.119024	0.170132
TcCLB.464807.20	TcChr40-S	+	hypothetical protein, conserved (fragment)	1863	5.322	5.177	5.478	5.473	5.425	5.404	0.0897446	0.0897489	0.0921255	0.0877704	0.0431117	0.0638377
TcCLB.464879.9	TcChr10-P	+	ribonuclease L inhibitor, putative (fragment)	1017	4.47	4.814	4.023	4.775	4.338	3.576	0.212382	0.194212	0.210354	0.204481	0.0991086	0.147239
TcCLB.465323.10	Tcruzi_3656	-	hypothetical protein (fragment)	519	0.6873	1.142	1.696	0.6602	1.348	1.998	0.400458	0.38913	0.386728	0.404499	0.174524	0.210898
TcCLB.466007.9	TcChr19-S	+	dispersed gene family protein 1 (DGF-1), putative (fragment)	1605	2.254	2.348	0.3247	2.181	1.631	1.089	0.410307	0.378134	0.474982	0.429361	0.225697	0.36038
TcCLB.466325.10	Tcruzi_3689	+	trans-sialidase (pseudogene), putative	1332	4.881	3.02	4.287	3.794	3.2	3.478	0.144726	0.222968	0.181901	0.197445	0.111364	0.126714
TcCLB.466529.9	TcChr37-S	-	hypothetical protein, conserved	899	5.673	4.65	5.123	4.909	4.881	4.255	0.164994	0.19433	0.188621	0.190477	0.0868111	0.12661
TcCLB.466593.10	TcChr12-P	-	hypothetical protein, conserved	801	3.326	2.994	4.144	2.841	3.303	4.144	0.261111	0.287642	0.277195	0.304454	0.119024	0.149894
TcCLB.466593.19	TcChr12-P	-	hypothetical protein, conserved	392	5.13	5.573	5.619	5.41	5.263	5.844	0.109944	0.103612	0.111751	0.108264	0.0527224	0.0752309
TcCLB.466823.10	TcChr22-S	-	Checkpoint protein HUS1, putative	915	3.163	3.892	2.597	3.397	4.134	3.667	0.155916	0.154204	0.164034	0.163212	0.0601884	0.0982084
TcCLB.466965.10	TcChr11-S	-	trans-sialidase (pseudogene), putative	1681	0.2516	3.672	-0.4757	4.385	3.936	3.516	0.546632	0.2966	0.446843	0.316693	0.117372	0.274352
TcCLB.467287.10	TcChr15-P	-	alpha-tubulin N-acetyltransferase, putative	990	4.202	4.131	4.482	4.315	4.227	4.161	0.106597	0.104128	0.106201	0.10655	0.0466333	0.0667666
TcCLB.467287.20	TcChr15-P	-	hypothetical protein, conserved	1431	4.22	5.127	3.841	5.032	5.305	0.4389	0.594348	0.404245	0.479843	0.512311	0.222654	1.01203
TcCLB.467287.30	TcChr15-P	-	ATPase beta subunit, putative	582	5.975	6.96	5.743	6.874	6.292	5.653	0.104351	0.092577	0.104514	0.0931125	0.0571288	0.0839919
TcCLB.467373.10	Tcruzi_24365	+	trans-sialidase, putative (fragment)	1206	-2.044	4.94	-4.538	5.177	6.116	6.889	0.648159	0.277024	0.672998	0.33402	0.0921448	0.318377
TcCLB.467465.10	TcChr26-P	-	surface protease GP63, putative	747	1.498	2.616	-0.8261	2.181	2.196	0.1935	0.427904	0.359476	0.478156	0.38349	0.155119	0.306332
TcCLB.467795.19	TcChr36-P	-	hypothetical protein, conserved	513	3.92	3.878	4.093	4.099	4.067	4.054	0.150348	0.149424	0.150234	0.151227	0.0635308	0.0906279
TcCLB.467795.9	TcChr36-P	-	diphthamide synthesis protein, putative	806	5.022	5.172	4.956	5.323	5.03	5.015	0.0907346	0.0889539	0.0926949	0.0887464	0.0427648	0.0615699
TcCLB.468005.9	TcChr10-P	-	pumilio/PUF RNA binding protein 3, putative (PUF3)	1348	5.461	5.68	5.385	5.882	5.355	5.113	0.116209	0.106961	0.115404	0.108958	0.0580683	0.0846265
TcCLB.468041.10	Tcruzi_24516	+	hypothetical protein	546	3.987	3.92	3.132	3.835	3.709	3.368	0.103177	0.107986	0.110692	0.110727	0.0499863	0.0701635
TcCLB.468041.30	Tcruzi_24516	-	retrotransposon hot spot protein (RHS, pseudogene), putative	2751	6.288	6.291	5.771	6.176	6.121	5.935	0.106477	0.102351	0.112415	0.105401	0.0591369	0.0867415
TcCLB.468217.14	TcChr24-S	-	mucin-associated surface protein (MASP), putative	1279	2.524	3.548	5.254	2.686	5.961	5.311	0.422504	0.389666	0.401928	0.434519	0.112193	0.192526
TcCLB.468217.30	TcChr24-S	-	trans-sialidase, putative	1425	2.434	2.735	4.101	3.126	3.215	4.919	0.26629	0.270081	0.248807	0.25079	0.108973	0.129097
TcCLB.468405.9	TcChr16-S	-	dispersed gene family protein 1 (DGF-1), putative	1333	1.415	0.9888	0.01314	0.8757	0.7008	-0.1393	0.414889	0.405936	0.473376	0.413644	0.226779	0.364146
TcCLB.468803.10	TcChr38-P	+	surface protease GP63, putative	684	1.039	1.38	2.859	-0.04563	2.924	2.074	0.553897	0.556292	0.544956	0.677185	0.172984	0.28399
TcCLB.468941.9	TcChr36-S	+	ATP-dependent DEAD/H RNA helicase, putative (fragment)	1356	5.774	5.906	4.836	6.18	5.578	5.044	0.0915497	0.0859103	0.0935005	0.0854814	0.0478988	0.0706531
TcCLB.469113.10	TcChr15-P	+	trans-sialidase (pseudogene), putative	1492	3.039	3.089	3.63	3.327	3.151	3.838	0.172609	0.175525	0.168988	0.171161	0.0773609	0.094085
TcCLB.469435.10	TcChr34-S	-	hypothetical protein, conserved	594	4.545	4.366	4.046	4.609	4.359	3.683	0.149024	0.155337	0.15613	0.15492	0.0696676	0.102409
TcCLB.469435.4	TcChr34-S	-	ribosomal protein L14, putative	567	3.939	3.776	3.493	4.163	3.863	3.447	0.165569	0.178622	0.174642	0.16684	0.0748026	0.105882
TcCLB.469735.9	TcChr37-P	-	hypothetical protein, conserved	1457	4.707	4.939	5.099	4.928	4.897	5.095	0.112426	0.112105	0.115229	0.112307	0.0500459	0.0713027
TcCLB.469785.10	TcChr32-S	-	hypothetical protein, conserved	1605	5.882	5.534	5.308	5.929	5.662	5.179	0.0874745	0.0905082	0.0930801	0.0859681	0.0458648	0.067629
TcCLB.469785.20	TcChr32-S	-	hypothetical protein, conserved	783	4.849	4.316	4.521	4.565	4.573	4.264	0.166682	0.180025	0.179427	0.181912	0.0792834	0.115905
TcCLB.469785.30	TcChr32-S	-	hypothetical protein	1257	5.016	4.744	4.372	5.074	4.841	4.287	0.142913	0.149692	0.151397	0.147108	0.0679543	0.100336
TcCLB.469785.40	TcChr32-S	-	RNA-binding protein, putative	639	5.439	5.147	3.395	5.761	4.572	2.897	0.1294	0.123271	0.140511	0.11954	0.0656818	0.105532
TcCLB.469785.5	TcChr32-S	-	hypothetical protein, conserved (fragment)	468	3.618	3.301	3.136	3.484	3.513	2.969	0.161287	0.169881	0.166472	0.169163	0.0716583	0.103022
TcCLB.470169.9	TcChr5-S	-	hypothetical protein, conserved	522	4.605	4.013	3.479	4.081	3.932	2.876	0.147683	0.151661	0.161003	0.161224	0.0715893	0.112913
TcCLB.470399.10	Tcruzi_3862	+	cyclophilin, putative (fragment)	387	5.323	4.452	3	4.91	4.172	1.516	0.216619	0.229566	0.253031	0.226878	0.119288	0.25942
TcCLB.470521.10	TcChr7-P	+	protein kinase, putative (fragment)	1062	4.243	4.54	2.885	4.501	4.516	3.144	0.186251	0.176754	0.194275	0.182536	0.0779566	0.133639
TcCLB.470687.9	TcChr25-P	+	hypothetical protein, conserved	955	0.9795	5.081	0.1024	5.119	4.209	3.908	0.643203	0.306447	0.532059	0.346909	0.132296	0.29845
TcCLB.470827.10	Tcruzi_25155	-	retrotransposon hot spot protein (RHS, pseudogene), putative	1443	4.587	4.393	4.532	3.282	3.609	3.536	0.0847428	0.102796	0.105923	0.126732	0.0523209	0.06439
TcCLB.470827.20	Tcruzi_25155	-	trans-sialidase, putative	1269	5.979	5.666	5.057	5.066	4.877	3.936	0.105351	0.109664	0.121251	0.124932	0.0638628	0.0946099
TcCLB.471403.9	Tcruzi_25287	-	dispersed gene family protein 1 (DGF-1), putative (fragment)	5595	5.293	5.94	4.965	5.16	5.43	5.247	0.330282	0.277073	0.333311	0.326549	0.159037	0.251929
TcCLB.471467.10	Tcruzi_25302	+	trans-sialidase, putative (fragment)	1116	2.898	3.494	4.994	3.348	4.069	5.723	0.575901	0.557321	0.537098	0.581568	0.21959	0.294049
TcCLB.471799.10	Tcruzi_25378	+	trans-sialidase, putative (fragment)	1014	1.871	1.504	5.317	0.8507	3.037	5.523	0.44791	0.555936	0.502703	0.615533	0.18626	0.233138
TcCLB.471901.10	TcChr40-P	-	hypothetical protein, conserved	759	6.131	5.879	5.244	6.031	5.745	4.909	0.0680124	0.0659385	0.071863	0.0671283	0.0363676	0.0545771
TcCLB.471901.20	TcChr40-P	-	SNARE protein, putative	714	5.353	4.712	5.167	4.874	5.012	4.55	0.0655371	0.0683757	0.0703571	0.0719049	0.031811	0.0480209
TcCLB.471901.5	TcChr40-P	-	GDP-mannose 4,6 dehydratase, putative (fragment)	249	0.7653	0.3753	0.3226	1.158	0.7733	0.6951	0.305644	0.324187	0.308572	0.288423	0.154051	0.199873
TcCLB.472253.10	TcChr40-S	+	vacuolar protein sorting complex subunit (pseudogene), putative	951	4.611	4.726	4.597	5.356	5.037	4.477	0.230582	0.21567	0.219392	0.203413	0.0971058	0.148906
TcCLB.472357.10	Tcruzi_25507	+	trans-sialidase, Group V, putative	2442	4.534	4.882	12.21	4.039	7.472	11.04	0.323883	0.316413	0.338581	0.37538	0.121953	0.199542
TcCLB.472777.20	TcChr29-P	+	hypothetical protein, conserved	765	4.953	5.891	5.271	5.519	5.493	5.36	0.181247	0.165795	0.181298	0.173463	0.0842644	0.123226
TcCLB.472777.30	TcChr29-P	+	protein disulfide isomerase, putative	492	3.806	4.414	4.014	3.746	4.516	3.64	0.20854	0.200822	0.21734	0.229228	0.0809911	0.131346
TcCLB.472777.9	TcChr29-P	+	hypothetical protein, conserved	228	2.671	1.838	2.789	2.282	2.568	1.915	0.408107	0.457589	0.425423	0.438551	0.187572	0.274339
TcCLB.472833.10	TcChr39-P	-	hypothetical protein, conserved	663	1.277	2.525	0.4802	2.494	1.258	1.287	0.582191	0.494594	0.551449	0.477991	0.256047	0.29555
TcCLB.473111.10	TcChr22-S	+	lathosterol oxidase, putative	837	-1.177	5.696	-4.815	5.891	5.223	3.061	0.669298	0.204441	0.72888	0.332897	0.106193	0.403365
TcCLB.473313.10	Tcruzi_3977	+	mucin-associated surface protein (MASP), putative (fragment)	462	3.848	3.604	4.783	3.265	3.939	4.611	0.415528	0.460111	0.456019	0.506513	0.197968	0.268057
TcCLB.473619.9	TcChr41-S	-	dispersed gene family protein 1 (DGF-1), putative (fragment)	1302	-0.1045	0.8357	-1.411	1.194	1.392	0.2947	0.781444	0.662652	0.743821	0.668459	0.295136	0.537007
TcCLB.473633.9	TcChr12-S	-	dispersed gene family protein 1 (DGF-1), putative (fragment)	1343	3.189	2.439	1.767	2.797	2.451	1.946	0.388944	0.406266	0.435009	0.433061	0.206752	0.312621
TcCLB.473703.10	TcChr18-P	+	surface protease GP63, putative	141	1.838	1.205	3.115	0.7013	2.189	2.321	0.539693	0.568443	0.554614	0.607985	0.213391	0.280815
TcCLB.473709.10	TcChr34-P	+	trans-sialidase, putative (fragment)	936	-0.268	-0.1615	1.15	0.2221	0.8756	2.615	1.21035	1.11927	1.05106	1.08992	0.457348	0.535281
TcCLB.473755.9	TcChr12-P	-	hypothetical protein, conserved	1190	5.358	5.09	5.521	5.074	5.071	5.118	0.125764	0.123501	0.131983	0.132377	0.0610829	0.0896944
TcCLB.474079.10	Tcruzi_25905	-	trans-sialidase, putative	1165	2.797	3.076	6.324	2.779	4.807	8.369	0.482505	0.490512	0.476551	0.512016	0.1516	0.236394
TcCLB.474339.9	TcChr9-P	+	hypothetical protein, conserved	1444	5.625	4.561	5.6	4.651	5.279	4.656	0.0654218	0.0737736	0.0740182	0.0792294	0.032072	0.0499471
TcCLB.474341.9	TcChr15-S	+	dynein heavy chain, putative	1528	5.546	5.777	5.78	5.795	6.358	5.79	0.105108	0.0964518	0.105754	0.0993532	0.0503472	0.0778529
TcCLB.474887.9	TcChr9-P	+	pseudouridine synthase TruD, putative (fragment)	1198	5.323	4.245	5.11	4.401	4.963	4.323	0.129023	0.158055	0.150624	0.16197	0.0646809	0.099166
TcCLB.474937.9	TcChr31-P	+	acetyl-CoA carboxylase, putative	1690	6.112	6.131	5.43	6.267	5.452	5.165	0.0853205	0.0786361	0.0873283	0.0807604	0.0467663	0.0672271
TcCLB.475133.10	Tcruzi_26149	+	trans-sialidase, putative	1042	0.7056	-0.8739	7.661	-2.531	2.296	8.109	0.750264	1.00446	0.863776	1.13067	0.302943	0.344214
TcCLB.475169.10	Tcruzi_4047	+	DNA-directed RNA polymerase II subunit 2 (pseudogene), putative	1302	4.593	4.605	3.189	4.809	4.214	3.185	0.256812	0.254983	0.272782	0.257511	0.127893	0.196702
TcCLB.475705.9	TcChr24-S	+	hypothetical protein, conserved	2159	4.524	4.325	4.297	4.837	4.23	4.607	0.154806	0.154193	0.156173	0.148469	0.0730066	0.0990049
TcCLB.476125.9	Tcruzi_4073	+	dispersed gene family protein 1 (DGF-1), putative	1997	-1.818	3.196	-5.61	3.874	2.74	2.214	0.88689	0.482309	0.921643	0.523981	0.198336	0.500909
TcCLB.476421.9	TcChr20-S	+	protein kinase, putative	1785	4.933	4.551	4.469	4.988	4.599	4.18	0.152568	0.16246	0.159738	0.158543	0.0759253	0.108446
TcCLB.476725.9	Tcruzi_26525	-	dispersed gene family protein 1 (DGF-1), putative (fragment)	4341	3.735	3.572	2.47	2.94	3.176	3.036	0.258272	0.281254	0.301479	0.309974	0.136104	0.186843
TcCLB.476733.10	TcChr27-P	+	hypothetical protein, conserved	1902	6.158	6.377	6.126	6.232	6.689	6.364	0.0858952	0.079765	0.0889629	0.0825064	0.0441746	0.0666218
TcCLB.476733.20	TcChr27-P	+	hypothetical protein, conserved	2079	6.002	5.784	6.059	5.793	6.762	6.474	0.0576827	0.0560499	0.0607326	0.0579999	0.0282113	0.0435624
TcCLB.476733.29	TcChr27-P	+	serine-threonine dehydratase, putative	289	2.068	2.275	2.532	2.029	3.335	2.869	0.397395	0.365645	0.377155	0.400131	0.128079	0.215151
TcCLB.476833.10	Tcruzi_26549	+	trans-sialidase, putative	1240	0.7883	0.5298	0.566	-0.2414	1.405	2.337	0.975232	0.981238	0.981373	1.03465	0.346961	0.44781
TcCLB.476911.10	Tcruzi_26567	-	trans-sialidase, putative (fragment)	1005	-0.2168	0.1593	4.576	0.4262	1.52	5.819	0.53734	0.591504	0.523239	0.540139	0.225833	0.212711
TcCLB.477471.10	TcChr21-P	-	trans-sialidase (pseudogene), putative	3435	5.095	4.734	7.741	4.922	5.597	8.805	0.283183	0.295637	0.296017	0.296931	0.124036	0.187571
TcCLB.477935.9	TcChr40-P	-	calpain-like cysteine peptidase (pseudogene), putative	429	2.992	3.921	3.99	3.755	3.196	3.952	0.276481	0.267259	0.263272	0.263267	0.126167	0.138543
TcCLB.477983.10	TcChr31-S	+	calpain cysteine peptidase, putative	546	1.479	0.7933	2.281	0.5296	0.3643	1.762	0.412569	0.45522	0.420605	0.475118	0.248985	0.22554
TcCLB.478071.10	TcChr4-P	-	trans-sialidase (pseudogene), putative	1357	5.379	5.167	5.669	5.128	5.244	5.402	0.167936	0.175272	0.180464	0.183316	0.0851674	0.122781
TcCLB.478283.10	TcChr12-P	-	hypothetical protein, conserved (pseudogene)	726	4.129	4.866	5.13	4.449	5.033	5.224	0.220464	0.2075	0.218292	0.227061	0.0869823	0.129828
TcCLB.478463.10	Tcruzi_4148	-	hypothetical protein	333	-1.318	0.6075	2.441	-0.4877	0.3	3.948	0.659533	0.597229	0.579727	0.639037	0.282504	0.224585
TcCLB.478671.9	TcChr28-S	+	hypothetical protein, conserved	1441	6.131	5.847	5.818	6.194	5.934	5.845	0.122489	0.118757	0.126427	0.118362	0.0653962	0.0962084
TcCLB.478711.10	TcChr4-S	-	trans-sialidase (pseudogene), putative	1314	6.338	6.029	6.283	6.062	6.011	6.09	0.14455	0.144322	0.154211	0.14651	0.080832	0.117164
TcCLB.479253.9	TcChr36-S	-	hypothetical protein, conserved (fragment)	426	3.305	4.025	4.199	3.889	3.675	3.893	0.246721	0.23642	0.24018	0.239066	0.111315	0.142736
TcCLB.479379.9	TcChr15-S	+	dynein heavy chain, putative	1207	5.637	5.903	5.833	6.123	6.361	5.823	0.094583	0.0848016	0.0931819	0.0864909	0.0450775	0.0693617
TcCLB.479481.10	Tcruzi_4181	+	mucin-associated surface protein (MASP), putative (fragment)	789	1.317	1.631	4.527	0.9655	3.848	4.393	0.434329	0.435691	0.424293	0.482025	0.121509	0.194606
TcCLB.479481.5	Tcruzi_4181	+	elongation factor 1-gamma (EF-1-gamma, pseudogene), putative	660	2.005	1.929	1.052	2.12	1.192	1.164	0.500479	0.551932	0.514921	0.517683	0.31032	0.344975
TcCLB.479517.30	TcChr34-S	-	hypothetical protein	576	1.449	0.3614	1.105	-0.3717	0.6713	0.4281	0.600053	0.648858	0.681732	0.753688	0.321423	0.441524
TcCLB.479517.50	TcChr34-S	-	surface protease GP63, putative	426	2.545	2.109	2.109	2.288	2.38	1.817	0.356576	0.400286	0.383387	0.398965	0.179393	0.255638
TcCLB.479721.10	TcChr26-S	-	hypothetical protein, conserved (pseudogene)	900	1.202	0.7721	0.5237	1.229	1.112	0.9129	0.372651	0.410496	0.382757	0.377614	0.190511	0.246079
TcCLB.479847.11	TcChr38-P	+	trans-sialidase (pseudogene), putative	801	-0.1787	1.5	-0.547	0.1271	0.9644	0.9423	0.515304	0.465979	0.49048	0.500297	0.220172	0.292031
TcCLB.479847.20	TcChr38-P	+	retrotransposon hot spot (RHS) protein, putative	582	1.845	2.499	1.41	2.031	2.405	2.192	0.263396	0.254033	0.262217	0.263374	0.109651	0.151612
TcCLB.479883.10	TcChr26-P	-	hypothetical protein, conserved	669	4.028	3.941	3.744	4.199	3.817	3.927	0.190071	0.20186	0.196854	0.193732	0.0912338	0.118822
TcCLB.479961.20	TcChr26-P	+	retrotransposon hot spot protein (RHS, pseudogene), putative	1845	4.226	2.077	4.335	4.263	2.425	3.668	0.14531	0.237004	0.157134	0.156303	0.115789	0.0989976
TcCLB.480561.10	Tcruzi_4213	+	trans-sialidase, putative	417	3.691	2.861	4.042	3.006	3.299	3.313	0.253032	0.302577	0.273311	0.304783	0.129555	0.165754
TcCLB.480653.10	TcChr23-S	-	hypothetical protein, conserved	921	4.74	4.355	4.092	4.946	4.339	3.928	0.209166	0.226742	0.218956	0.208452	0.104082	0.144913
TcCLB.480975.10	TcChr11-S	+	hypothetical protein, conserved	819	-0.4397	4.092	-1.443	4.836	4.333	3.989	0.296718	0.12788	0.258687	0.157191	0.0529105	0.156198
TcCLB.480997.10	TcChr36-S	-	hypothetical protein, conserved	1770	0.1606	-0.2171	1.155	1.392	0.132	1.978	1.16059	1.10622	0.960842	0.926264	0.537772	0.512025
TcCLB.481099.9	Tcruzi_4226	+	dispersed gene family protein 1 (DGF-1), putative (fragment)	1881	2.67	2.589	1.205	2.075	2.249	1.546	0.381923	0.373738	0.435721	0.416038	0.191046	0.307073
TcCLB.481211.10	Tcruzi_27577	-	mucin TcMUCII, putative	504	1.63	2.74	4.024	1.869	3.628	4.704	0.511934	0.517857	0.510901	0.540979	0.166473	0.231306
TcCLB.481211.20	Tcruzi_27577	-	hypothetical protein	516	2.742	3.59	3.914	2.924	3.247	4.124	0.126886	0.119666	0.123033	0.131591	0.0539796	0.0644002
TcCLB.481211.30	Tcruzi_27577	-	mucin TcMUCII, putative	699	2.246	3.378	4.456	2.74	4.315	5.468	0.377965	0.358329	0.358784	0.377422	0.117658	0.168766
TcCLB.481435.9	TcChr37-P	-	clathrin heavy chain, putative	1549	6.722	6.813	5.733	6.748	6.196	5.509	0.101275	0.0900452	0.103666	0.0938702	0.0569915	0.0843814
TcCLB.481729.10	TcChr34-P	-	hypothetical protein, conserved	756	4.654	4.652	4.138	4.681	4.379	4.037	0.0815581	0.0811123	0.0848987	0.0848088	0.0389009	0.0552684
TcCLB.481729.20	TcChr34-P	-	hypothetical protein, conserved	224	3.258	2.656	3.001	2.849	2.436	2.155	0.189622	0.197445	0.192077	0.208233	0.0989723	0.123759
TcCLB.482097.10	TcChr40-S	-	hypothetical protein, conserved (fragment)	576	4.124	2.536	3.147	2.864	2.881	2.273	0.267812	0.354187	0.328109	0.349559	0.160699	0.220464
TcCLB.482097.20	TcChr40-S	-	hypothetical protein, conserved	78	1.73	0.4063	0.3835	1.381	0.1357	-0.6171	0.438332	0.552302	0.480903	0.479943	0.31481	0.398218
TcCLB.482319.10	TcChr40-P	+	hypothetical protein, conserved	810	5.935	5.814	4.876	6.157	5.425	4.69	0.178456	0.172583	0.185403	0.169713	0.0951103	0.139541
TcCLB.482319.19	TcChr40-P	+	hypothetical protein, conserved	835	4.054	3.424	3.842	3.986	3.604	3.668	0.172289	0.196232	0.180596	0.18195	0.0837053	0.108366
TcCLB.482369.10	TcChr7-S	+	protein phosphatase 2A regulatory subunit, putative	1458	5.098	5.487	5.092	5.792	6.185	6.011	0.0771769	0.0666113	0.0733809	0.0689426	0.0326064	0.0519356
TcCLB.482369.20	TcChr7-S	+	hypothetical protein, conserved	3309	6.761	7.433	6.205	7.635	8.005	7.394	0.10142	0.0865837	0.100025	0.0880201	0.0555428	0.0837228
TcCLB.482369.29	TcChr7-S	+	arginine kinase (fragment)	711	5.413	6.629	9.31	5.772	9.173	10.06	0.294883	0.248473	0.288879	0.282239	0.134175	0.210867
TcCLB.482425.10	Tcruzi_4269	-	retrotransposon hot spot (RHS) protein, putative	729	1.719	2.056	1.37	1.774	2.033	1.778	0.317702	0.319091	0.316977	0.328923	0.141787	0.189462
TcCLB.482471.10	TcChr10-S	-	hypothetical protein, conserved	357	5.028	5.072	4.058	5.338	4.834	4.099	0.0983169	0.102112	0.104545	0.0977053	0.0498065	0.0724537
TcCLB.482471.19	TcChr10-S	-	ATP-dependent RNA helicase SUB2, putative (fragment) (SUB2)	628	5.522	5.802	3.967	5.983	5.219	3.601	0.106064	0.0991872	0.110804	0.0985328	0.0558771	0.0909271
TcCLB.482971.9	TcChr16-S	-	dispersed gene family protein 1 (DGF-1), putative (fragment)	1410	1.214	1.138	0.3044	1.603	1.25	0.7913	0.57627	0.551435	0.577711	0.529824	0.27439	0.406535
TcCLB.483009.9	Tcruzi_4289	-	exonuclease, putative	931	5.089	4.68	4.67	4.742	4.964	4.554	0.184055	0.197937	0.202169	0.20614	0.0873018	0.131848
TcCLB.483183.10	TcChr34-P	+	trans-sialidase, putative (fragment)	1593	0.2749	0.5509	1.176	0.1282	1.204	3.04	0.638314	0.655425	0.622755	0.609728	0.248016	0.277107
TcCLB.483389.10	Tcruzi_4305	-	retrotransposon hot spot protein (RHS, pseudogene), putative	975	5.272	5.42	4.997	4.829	5.063	4.853	0.0722075	0.0734905	0.0800799	0.0825429	0.0369101	0.0533803
TcCLB.483581.9	TcChr28-P	+	dispersed gene family protein 1 (DGF-1), putative	1093	0.3156	1.097	-1.901	0.5301	0.1735	-0.379	0.727737	0.670253	0.847308	0.720086	0.37674	0.556661
TcCLB.483623.10	TcChr39-S	-	hypothetical protein, conserved	1041	3.598	3.436	5.506	3.064	4.935	4.944	0.206962	0.217066	0.214026	0.255371	0.071947	0.119875
TcCLB.484097.10	Tcruzi_4325	-	trans-sialidase, putative (fragment)	1071	3.287	3.923	10.76	3.181	5.708	11.04	0.438451	0.450083	0.452157	0.500671	0.13641	0.230992
TcCLB.484299.10	TcChr37-S	-	trypanothione reductase, putative	570	6.75	5.537	6.23	6.061	5.473	4.695	0.102364	0.110488	0.110795	0.105229	0.0635803	0.0920474
TcCLB.484299.4	TcChr37-S	-	ATP-dependent DEAD/H RNA helicase, putative	517	3.829	2.985	3.016	3.325	3.036	2.582	0.205582	0.260991	0.233567	0.243795	0.11579	0.146266
TcCLB.484311.10	TcChr39-S	+	calpain-like cysteine peptidase, putative (fragment)	1893	2.666	3	2.226	2.928	2.593	0.2426	0.62872	0.528073	0.588571	0.584412	0.280396	0.614127
TcCLB.484949.9	TcChr36-S	+	AGC/RSK family serine/threonine kinase, putative (fragment)	1969	3.491	2.849	2.664	3.167	2.902	2.739	0.276096	0.263514	0.284928	0.270386	0.111814	0.160955
TcCLB.485335.10	TcChr20-P	+	retrotransposon hot spot protein (RHS, pseudogene), putative	1689	2.593	5.239	1.599	3.931	3.695	3.007	0.277996	0.21322	0.260561	0.237992	0.0995257	0.14796
TcCLB.485683.10	TcChr32-P	-	RNA-binding protein 42 (RNA-binding motif protein 42), putative	1245	7.858	8.169	7.875	8.606	8.166	7.312	0.127939	0.11489	0.12886	0.111665	0.0779859	0.114046
TcCLB.485845.9	TcChr24-S	-	dispersed gene family protein 1 (DGF-1), putative (fragment)	1494	0.5235	-0.0974	-1.071	0.1448	0.552	0.006142	0.536808	0.531944	0.616449	0.53179	0.260676	0.438621
TcCLB.485889.10	TcChr24-S	+	hypothetical protein, conserved	2784	5.647	5.704	6.238	5.909	5.849	5.944	0.0773823	0.0730797	0.0783993	0.0734656	0.0386744	0.0572132
TcCLB.485889.16	TcChr24-S	+	hypothetical protein (fragment)	711	3.646	3.287	2.804	3.64	3.278	2.674	0.235594	0.245895	0.245674	0.241829	0.110441	0.156359
TcCLB.485889.4	TcChr24-S	+	hypothetical protein, conserved	345	3.503	3.345	2.913	3.693	3.077	2.493	0.109507	0.119407	0.114851	0.111421	0.0558685	0.0736832
TcCLB.486465.9	TcChr23-S	-	cysteine peptidase, Clan CA, family C51, putative	729	3.217	3.109	1.219	3.07	3.026	1.062	0.248128	0.240887	0.287412	0.253453	0.106074	0.204964
TcCLB.486901.10	TcChr20-S	+	endonuclease/exonuclease/phosphatase, putative	993	4.122	4	4.75	4.457	4.244	4.612	0.228962	0.227484	0.222166	0.223208	0.0982724	0.137339
TcCLB.487455.10	Tcruzi_29049	+	trans-sialidase, putative (fragment)	1767	1.28	0.2796	1.158	-0.5308	1.479	2.747	1.14682	1.19979	1.1417	1.3157	0.42085	0.519154
TcCLB.487507.10	TcChr7-S	+	tryparedoxin peroxidase, putative	600	5.275	4.806	4.565	5.747	5.475	4.219	0.182315	0.168557	0.17817	0.166531	0.0825732	0.137974
TcCLB.487739.20	TcChr38-P	+	choline/ethanolamine kinase (pseudogene), putative	846	3.709	3.888	3.687	3.579	3.703	3.788	0.189555	0.18975	0.198665	0.203842	0.0838484	0.114558
TcCLB.488591.10	Tcruzi_29321	+	trans-sialidase, putative (fragment)	1344	2.928	3.769	4.38	2.867	4.862	5.63	0.394457	0.347436	0.381192	0.418272	0.1139	0.196645
TcCLB.488767.20	Tcruzi_29363	-	retrotransposon hot spot protein (RHS, pseudogene), putative	2595	-2.309	4.414	-4.067	4.527	4.167	4.548	0.745285	0.320281	0.778402	0.385921	0.128604	0.412045
TcCLB.490165.19	TcChr36-P	-	hypothetical protein, conserved	363	3.201	3.368	2.996	3.253	2.857	2.914	0.253209	0.257887	0.259456	0.259816	0.129334	0.155422
TcCLB.490165.9	TcChr36-P	-	DNA repair protein, putative	295	2.833	2.957	2.738	2.818	2.697	2.685	0.19636	0.200127	0.199272	0.205772	0.0927077	0.115545
TcCLB.490507.10	TcChr23-P	-	hypothetical protein, conserved	639	4.73	5.137	4.805	5.129	5.046	4.753	0.096127	0.093444	0.0975999	0.0937402	0.0443771	0.0647621
TcCLB.490989.10	Tcruzi_29909	+	trans-sialidase, putative	1610	2.63	1.2	4.908	1.353	1.273	3.21	0.284464	0.360927	0.311753	0.36058	0.190273	0.160998
TcCLB.491081.10	Tcruzi_4453	-	retrotransposon hot spot protein (RHS, pseudogene), putative	936	3.387	3.972	3.345	3.935	3.978	3.399	0.24385	0.23955	0.241829	0.238191	0.098189	0.143746
TcCLB.492827.10	TcChr38-S	+	trans-sialidase, putative (fragment)	252	-0.7036	-2.728	4.271	-1.738	0.6178	4.024	0.735771	0.918748	0.752168	0.887983	0.344632	0.31848
TcCLB.494675.10	Tcruzi_4492	+	fatty acyl CoA synthetase 2, putative	1632	4.356	4.968	3.751	4.972	4.538	4.521	0.125658	0.114664	0.124534	0.115386	0.0530852	0.075866
TcCLB.495369.10	TcChr34-P	-	hypothetical protein, conserved (fragment)	1002	4.4	4.37	4.122	4.395	4.535	3.97	0.135267	0.136759	0.139701	0.143708	0.0587787	0.0884393
TcCLB.498829.10	TcChr38-S	+	mucin TcMUC, putative	633	2.287	2.77	4.464	2.705	4.613	5.259	0.31209	0.334049	0.310951	0.325132	0.0978763	0.158525
TcCLB.498829.21	TcChr38-S	+	hypothetical protein	669	1.369	1.676	-0.7642	2.087	1.238	0.4192	0.292418	0.296312	0.309424	0.269584	0.151354	0.216612
TcCLB.503391.10	TcChr26-S	-	ATP-dependent DEAD/H DNA helicase recQ, putative	411	2.315	0.8345	2.193	1.718	1.847	1.839	0.41332	0.48173	0.422026	0.444922	0.198089	0.252939
TcCLB.503393.10	TcChr31-S	+	amino acid permease, putative (fragment)	747	2.697	1.427	2.42	2.462	1.825	1.438	0.287498	0.347284	0.303934	0.307082	0.159619	0.199743
TcCLB.503395.10	TcChr14-P	-	hypothetical protein, conserved	798	3.243	3.238	3.117	3.336	3.021	2.971	0.227919	0.221701	0.226947	0.225698	0.104499	0.136336
TcCLB.503395.20	TcChr14-P	-	hypothetical protein, conserved	723	3.914	4.572	3.564	4.445	4.091	3.656	0.197789	0.185831	0.198342	0.188963	0.0849317	0.120127
TcCLB.503395.30	TcChr14-P	-	hypothetical protein, conserved	1572	5.811	6.061	5.388	5.987	5.663	5.223	0.0966849	0.0914394	0.100596	0.0927006	0.0508017	0.0745082
TcCLB.503395.40	TcChr14-P	-	60S ribosomal protein L18, putative	972	8.199	8.194	6.845	8.148	7.705	6.767	0.0787769	0.071136	0.0805706	0.0698413	0.0484754	0.0709106
TcCLB.503395.50	TcChr14-P	-	40S ribosomal protein S12, putative	426	7.272	7.529	6.094	7.287	6.885	6.08	0.086458	0.0787159	0.0895322	0.0790694	0.0516758	0.075705
TcCLB.503395.59	TcChr14-P	-	hypothetical protein, conserved (fragment)	717	2.32	2.684	2.433	2.793	2.66	2.736	0.302481	0.276015	0.283612	0.282991	0.121076	0.161033
TcCLB.503397.10	TcChr35-S	+	retrotransposon hot spot protein (RHS, pseudogene), putative	3129	5.431	5.457	5.205	5.488	5.414	5.288	0.150427	0.148439	0.157633	0.151368	0.0747967	0.110007
TcCLB.503399.10	TcChr17-P	-	hypothetical protein, conserved	1221	3.783	3.821	4.098	3.793	3.762	4.092	0.18092	0.18644	0.186127	0.188888	0.0819173	0.107622
TcCLB.503399.20	TcChr17-P	-	hydrolase, alpha/beta fold family, putative	939	5.435	6.105	5.526	6.002	4.934	5.429	0.173216	0.160573	0.174669	0.162537	0.0965212	0.125759
TcCLB.503399.29	TcChr17-P	-	hydrolase-like protein	574	3.421	3.776	3.302	4.002	3.622	3.323	0.25519	0.244881	0.24109	0.231067	0.103265	0.13828
TcCLB.503401.11	TcChr22-S	+	retrotransposon hot spot (RHS) protein, putative (fragment)	243	-1.104	1.77	-3.299	1.606	1.57	0.6835	0.768842	0.583561	0.778852	0.572661	0.244352	0.445624
TcCLB.503401.20	TcChr22-S	+	hypothetical protein, conserved	996	-1.072	4.439	-5.446	4.909	4.226	3.27	0.481212	0.207118	0.504836	0.249287	0.0837647	0.273827
TcCLB.503401.29	TcChr22-S	+	hypothetical protein, conserved	363	-2.222	4.031	-3.169	3.799	4.444	4.089	0.621199	0.288394	0.60393	0.35961	0.104912	0.327788
TcCLB.503401.40	TcChr22-S	+	glycosyl transferase, putative	1686	-1.51	6.059	-1.541	6.256	6.779	6.123	0.399243	0.108377	0.293689	0.171586	0.0533218	0.20065
TcCLB.503403.20	Tcruzi_4560	-	trans-sialidase, Group II, putative	2385	1.185	1.96	3	1.939	3.97	4.352	0.648251	0.608981	0.571441	0.618726	0.169698	0.279096
TcCLB.503405.10	TcChr27-S	+	glutamine synthetase, putative	1266	4.965	5.269	5.486	4.995	4.311	5.529	0.186218	0.169188	0.184731	0.187612	0.090844	0.117672
TcCLB.503407.10	TcChr33-S	+	hypothetical protein, conserved	615	4.094	3.903	4.487	4.267	4.107	4.711	0.120289	0.126031	0.120953	0.122075	0.0519201	0.0704688
TcCLB.503407.20	TcChr33-S	+	SUMO1/Ulp2, putative	2226	4.813	4.805	5.233	5.119	5.159	5.088	0.128412	0.126488	0.128617	0.126374	0.0572521	0.0858806
TcCLB.503409.10	TcChr33-S	+	hypothetical protein, conserved	2475	4.368	4.132	4.651	4.616	4.457	4.75	0.213071	0.213671	0.208464	0.208509	0.0915637	0.131248
TcCLB.503409.20	TcChr33-S	+	hypothetical protein, conserved	1404	3.668	3.149	4.713	3.415	3.582	4.68	0.232738	0.262059	0.242145	0.260967	0.109303	0.13582
TcCLB.503411.10	TcChr23-P	-	hypothetical protein	804	5.131	5.047	5.386	5.285	4.958	4.936	0.17285	0.171631	0.176265	0.174469	0.0869048	0.123336
TcCLB.503411.20	TcChr23-P	-	hypothetical protein, conserved	1647	4.098	4.43	4.659	4.238	5.191	4.654	0.212668	0.194082	0.210083	0.211544	0.0788214	0.131262
TcCLB.503411.30	TcChr23-P	-	hypothetical protein, conserved	624	0.2669	1.722	0.313	0.1519	1.288	1.376	0.484176	0.437175	0.487113	0.491528	0.193271	0.251348
TcCLB.503411.4	TcChr23-P	-	hypothetical protein, conserved	335	2.409	1.492	1.005	1.473	1.603	0.9588	0.274931	0.294829	0.302394	0.307659	0.140721	0.19838
TcCLB.503413.19	TcChr23-P	-	hypothetical protein	1500	4.421	4.783	3.625	5.057	4.467	3.724	0.291268	0.253327	0.282145	0.262104	0.119556	0.18419
TcCLB.503413.4	TcChr23-P	-	Present in the outer mitochondrial membrane proteome 22 (fragment) (POMP22)	2994	3.142	3.434	2.976	3.414	3.184	3.135	0.279076	0.257169	0.265823	0.270821	0.11555	0.153678
TcCLB.503415.10	TcChr23-P	-	hypothetical protein (pseudogene)	3324	5.055	5.581	4.07	5.95	5.109	4.496	0.202954	0.17706	0.196702	0.176655	0.0938344	0.140585
TcCLB.503415.30	TcChr23-P	-	hypothetical protein, conserved	6294	6.109	6.287	5.218	6.172	5.944	5.475	0.0888405	0.080226	0.0911222	0.0845462	0.0457768	0.0687831
TcCLB.503415.40	TcChr23-P	-	hypothetical protein	738	4.326	4.487	3.614	4.463	4.074	3.015	0.265431	0.246615	0.268079	0.265048	0.120266	0.185246
TcCLB.503417.20	TcChr23-P	-	hypothetical protein	624	0.6076	1.517	1.174	1.563	1.29	1.711	0.320051	0.268737	0.291822	0.273912	0.138129	0.180579
TcCLB.503417.30	TcChr23-P	-	mucin TcMUCII, putative	546	-0.6181	0.03274	1.239	-0.6337	1.454	2.743	0.980219	0.930825	0.92066	0.988735	0.344246	0.468138
TcCLB.503417.33	TcChr23-P	-	hypothetical protein	510	-1.18	1.705	-1.008	0.8367	1.405	0.9783	0.623925	0.492673	0.556509	0.49207	0.200923	0.301981
TcCLB.503417.40	TcChr23-P	-	hypothetical protein	384	-1.793	-0.1128	-0.8656	1.266	0.6798	0.7983	1.15161	0.954825	0.951588	0.813858	0.408418	0.541682
TcCLB.503417.50	TcChr23-P	+	hypothetical protein	348	0.9464	2.661	5.066	2.133	3.641	6.397	1.12991	1.13374	1.07012	1.14542	0.350611	0.481551
TcCLB.503419.20	TcChr37-S	-	adenosine deaminase-like protein, putative (ADAT1h)	1827	6.199	4.983	6.124	5.325	5.204	5.267	0.0704354	0.0852639	0.0818539	0.081844	0.0408406	0.0573611
TcCLB.503419.30	TcChr37-S	-	thiol-dependent reductase 1, putative (TcAc2)	1338	8.228	6.6	6.663	7.007	6.2	5.24	0.0627377	0.0624306	0.0668103	0.0599178	0.0402439	0.058047
TcCLB.503419.40	TcChr37-S	-	hypothetical protein, conserved	1005	5.917	4.527	5.774	4.945	4.635	4.708	0.0690839	0.0881301	0.0816632	0.085016	0.0422811	0.0563063
TcCLB.503419.50	TcChr37-S	-	MRB1-associated protein, putative (RGG2)	1050	6.759	6.422	5.739	6.647	5.608	5.024	0.172522	0.176075	0.186295	0.165187	0.107516	0.150786
TcCLB.503419.54	TcChr37-S	-	hypothetical protein, conserved	741	5.469	4.235	4.919	4.397	4.401	3.717	0.112938	0.143593	0.136707	0.140689	0.0627139	0.0896273
TcCLB.503419.60	TcChr37-S	-	Enriched in surface-labeled proteome protein 15 (ESP15)	1809	6.922	5.844	6.661	6.156	6.018	5.791	0.0646162	0.0676601	0.0700885	0.0662114	0.0372208	0.0539499
TcCLB.503421.14	TcChr37-P	-	ATP-dependent DEAD/H RNA helicase (pseudogene), putative	1029	2.05	1.938	2.035	2.206	1.916	1.873	0.305693	0.315168	0.305628	0.303117	0.156515	0.20139
TcCLB.503421.20	TcChr37-P	-	hypothetical protein, conserved (pseudogene)	2733	4.189	4.262	3.588	3.852	3.85	3.461	0.126411	0.136213	0.140845	0.14535	0.063062	0.0863629
TcCLB.503421.50	TcChr37-P	-	retrotransposon hot spot protein (RHS, pseudogene), putative	1794	5.132	5.463	6.136	5.456	5.266	5.784	0.108139	0.102812	0.108708	0.106864	0.0519133	0.0740809
TcCLB.503421.7	TcChr37-P	-	N-acetyltransferase complex ARD1 subunit (pseudogene), putative	498	1.975	2.953	1.534	2.514	2.338	1.942	0.202446	0.1923	0.198367	0.193845	0.0897154	0.116068
TcCLB.503423.10	TcChr37-P	-	glycine dehydrogenase [decarboxylating] (pseudogene), putative	2889	3.868	3.784	3.772	3.95	3.735	3.676	0.165107	0.170111	0.166692	0.169414	0.0769055	0.102606
TcCLB.503423.20	TcChr37-P	-	protein kinase, putative	885	0.4418	1.189	1.178	1.398	0.4683	0.5007	0.305764	0.270935	0.271889	0.266127	0.154779	0.180887
TcCLB.503423.30	TcChr37-P	-	hypothetical protein, conserved	306	3.211	2.872	2.511	3.221	2.916	2.268	0.184765	0.195774	0.188697	0.184879	0.0852025	0.116618
TcCLB.503423.5	TcChr37-P	-	retrotransposon hot spot (RHS) protein, putative (fragment)	198	0.4253	0.979	1.239	1.001	0.7405	1.438	0.418994	0.417196	0.396362	0.397609	0.211058	0.229754
TcCLB.503425.10	TcChr37-S	-	hypothetical protein, conserved	1002	6.221	5.583	5.74	5.729	5.45	5.352	0.10738	0.11309	0.117986	0.116388	0.0602262	0.0865611
TcCLB.503425.20	TcChr37-S	-	monothiol glutaredoxin, putative	384	6.304	5.824	5.37	5.992	5.5	4.484	0.128235	0.129843	0.138376	0.132863	0.0737603	0.109514
TcCLB.503425.29	TcChr37-S	-	DNA replication licensing factor MCM8, putative	1340	5.22	5.034	4.72	5.094	4.834	4.432	0.128721	0.135102	0.139602	0.13818	0.0655593	0.0937167
TcCLB.503425.5	TcChr37-S	-	mitochondrial carrier protein, putative	324	3.144	2.94	2.694	2.43	3.123	2.336	0.163815	0.1703	0.17578	0.187873	0.0696868	0.104829
TcCLB.503427.9	Tcruzi_4572	-	trans-sialidase, putative (fragment)	2097	2.829	1.915	7.879	1.763	3.886	8.199	0.283613	0.345697	0.313252	0.365921	0.102419	0.151226
TcCLB.503429.30	Tcruzi_4573	+	mucin-associated surface protein (MASP), putative	1116	1.349	1.605	4.315	0.3084	4.366	4.168	0.44611	0.455896	0.460663	0.545799	0.111475	0.205705
TcCLB.503429.39	Tcruzi_4573	+	trans-sialidase, putative	1208	1.254	1.23	5.329	0.8389	2.249	6.118	0.319879	0.370045	0.338067	0.380602	0.135348	0.144433
TcCLB.503431.10	TcChr37-P	+	caltractin, putative	471	3.095	3.149	3.63	3.074	3.748	3.28	0.378052	0.386463	0.373304	0.401205	0.148593	0.221873
TcCLB.503431.100	TcChr37-P	+	chromatin assembly factor 1 subunit B, putative	1842	6.162	6.004	5.017	5.888	5.565	4.729	0.0846334	0.0831767	0.0917654	0.0861471	0.0464668	0.0688649
TcCLB.503431.109	TcChr37-P	+	nucleoporin interacting component (NUP93), putative	383	3.3	3.636	2.581	3.655	3.154	2.276	0.354687	0.328747	0.360488	0.336708	0.163968	0.25218
TcCLB.503431.20	TcChr37-P	+	hypothetical protein, conserved	639	4.505	4.499	4.12	4.522	4.249	3.65	0.174562	0.181371	0.185737	0.186457	0.0850625	0.122155
TcCLB.503431.30	TcChr37-P	+	hypothetical protein	882	4.338	4.412	3.779	4.381	4.067	3.304	0.22039	0.224591	0.229097	0.236696	0.109235	0.158633
TcCLB.503431.40	TcChr37-P	+	hypothetical protein, conserved	1017	4.864	5.157	4.217	4.866	4.918	3.921	0.184967	0.179794	0.196164	0.193584	0.0852224	0.13144
TcCLB.503431.50	TcChr37-P	+	hypothetical protein, conserved	1641	5.066	4.973	4.255	4.808	4.745	3.73	0.22242	0.219742	0.240393	0.233875	0.108335	0.168223
TcCLB.503431.60	TcChr37-P	+	acid phosphatase, putative (AP)	1362	6.165	6.276	5.761	6.249	6.282	5.235	0.179771	0.166516	0.18494	0.171971	0.0958443	0.145629
TcCLB.503431.70	TcChr37-P	+	hypothetical protein, conserved	801	5.229	5.301	4.457	5.216	5.053	4.049	0.124802	0.12874	0.135415	0.130668	0.0627632	0.0940729
TcCLB.503431.80	TcChr37-P	+	hypothetical protein, conserved	1284	5.024	4.977	4.995	4.89	5.093	4.781	0.137149	0.138648	0.144777	0.147568	0.0640117	0.0954778
TcCLB.503431.90	TcChr37-P	+	hypothetical protein, conserved	1446	4.985	5.8	5.152	5.501	5.43	5.137	0.13069	0.120524	0.13149	0.124777	0.0606807	0.0891472
TcCLB.503433.10	TcChr39-S	+	hypothetical protein, conserved	1272	4.812	4.477	5.566	4.286	5.301	5.405	0.198174	0.213743	0.216667	0.228657	0.08484	0.131527
TcCLB.503433.20	TcChr39-S	+	hypothetical protein, conserved	1530	5.415	5.043	4.907	5.39	4.997	4.767	0.121545	0.127033	0.128338	0.125783	0.061101	0.0877689
TcCLB.503433.30	TcChr39-S	+	hypothetical protein, conserved	468	4.804	5.018	4.311	4.911	4.842	4.287	0.0959153	0.09668	0.101908	0.099356	0.0444926	0.065578
TcCLB.503435.14	TcChr40-S	+	hypothetical protein	2471	5.904	5.522	5.958	5.85	6.052	5.683	0.121726	0.116506	0.12487	0.120592	0.0604106	0.0924257
TcCLB.503435.30	TcChr40-S	+	hypothetical protein, conserved	2157	5.905	5.674	5.896	6.271	5.74	5.768	0.0627686	0.0604949	0.0629382	0.0582077	0.0330401	0.048071
TcCLB.503437.10	TcChr38-P	+	retrotransposon hot spot protein (RHS, pseudogene), putative	1764	4.284	4.48	4.254	4.002	4.558	4.54	0.167905	0.17307	0.180879	0.188591	0.0741521	0.1074
TcCLB.503437.21	TcChr38-P	+	N-acetyltransferase complex ARD1 subunit (pseudogene), putative	498	1.943	1.189	0.6349	0.9455	1.519	0.9584	0.306158	0.345721	0.344522	0.367744	0.158215	0.233967
TcCLB.503437.31	TcChr38-P	+	ATP-dependent DEAD/H RNA helicase (pseudogene), putative	1026	1.662	1.879	0.2566	1.8	1.577	0.726	0.405094	0.4013	0.415496	0.40072	0.196502	0.284531
TcCLB.503439.14	TcChr38-P	+	dispersed gene family protein 1 (DGF-1, pseudogene), putative	8910	4.244	4.833	2.317	4.325	4.261	3.565	0.411317	0.369612	0.456799	0.415084	0.184794	0.327733
TcCLB.503439.40	TcChr38-P	+	trans-sialidase (pseudogene), putative	3105	4.412	4.588	4.401	4.363	4.477	4.686	0.225076	0.227083	0.234693	0.238497	0.102463	0.142693
TcCLB.503439.61	TcChr38-P	+	retrotransposon hot spot protein (RHS, pseudogene), putative	2376	4.056	4.543	3.97	4.405	4.638	4.305	0.176135	0.16948	0.177338	0.176152	0.0726849	0.109637
TcCLB.503439.80	TcChr38-P	+	glycine dehydrogenase [decarboxylating] (pseudogene), putative	2901	3.823	3.549	3.319	3.472	3.642	3.328	0.187225	0.195693	0.196555	0.207531	0.0871138	0.125962
TcCLB.503441.10	TcChr10-S	+	retrotransposon hot spot protein (RHS, pseudogene), putative	2559	5.577	5.388	5.466	5.514	5.604	5.453	0.16283	0.159521	0.169287	0.163245	0.0788866	0.118273
TcCLB.503441.19	TcChr10-S	+	retrotransposon hot spot protein (RHS, pseudogene), putative	1392	4.399	4.516	3.962	4.483	4.459	3.789	0.160077	0.161969	0.167301	0.164223	0.0720234	0.106772
TcCLB.503441.5	TcChr10-S	+	trans-sialidase, putative (fragment)	1056	1.926	1.188	5.34	1.868	3.282	5.708	0.400451	0.449226	0.395658	0.429844	0.141089	0.193214
TcCLB.503445.20	TcChr22-P	-	trans-sialidase (pseudogene), putative	2055	5.155	4.478	4.749	3.652	4.887	4.087	0.0295018	0.0347174	0.036468	0.0428443	0.0148522	0.0238226
TcCLB.503445.9	TcChr22-P	-	retrotransposon hot spot (RHS) protein, putative	1055	4.934	4.06	5.039	2.637	4.938	3.806	0.11856	0.145628	0.155059	0.201888	0.057445	0.103745
TcCLB.503447.20	TcChr31-S	-	trans-sialidase, Group II, putative	2265	-2.094	2.553	-1.94	2.648	3.148	5.899	0.818786	0.49266	0.717212	0.525446	0.169358	0.372325
TcCLB.503447.40	TcChr31-S	-	retrotransposon hot spot (RHS) protein, putative	2049	-2.644	4.006	-4.422	3.452	2.952	2.407	0.364474	0.191814	0.377002	0.217826	0.081093	0.208483
TcCLB.503447.50	TcChr31-S	-	trans-sialidase, Group IV, putative	2658	0.5011	3.531	3.73	2.567	4.464	5.443	0.483369	0.347892	0.378445	0.368737	0.107153	0.166081
TcCLB.503447.60	TcChr31-S	-	beta galactofuranosyl glycosyltransferase, putative	837	-0.3563	0.4547	-3.775	1.058	0.5811	-0.08735	0.769191	0.622594	0.881209	0.624819	0.317225	0.594058
TcCLB.503449.10	TcChr26-S	-	60S ribosomal protein L17, putative	501	8.148	7.95	7.094	8.251	7.895	7.345	0.0796117	0.0720171	0.0810652	0.0702472	0.0487302	0.0712376
TcCLB.503449.14	TcChr26-S	-	hypothetical protein, conserved	543	5.156	5.103	4.339	5.141	4.949	4.186	0.135975	0.140746	0.146472	0.142767	0.0679009	0.100708
TcCLB.503449.20	TcChr26-S	-	copper homeostasis protein, putative	639	5.635	5.133	5.354	5.561	5.492	5.173	0.127648	0.128027	0.132039	0.12986	0.0626051	0.0945716
TcCLB.503449.30	TcChr26-S	-	clathrin coat assembly protein, putative	1503	6.674	6.532	6.596	6.961	6.806	6.554	0.110229	0.100067	0.110469	0.100192	0.0607125	0.0900012
TcCLB.503449.40	TcChr26-S	-	hypothetical protein, conserved	1767	5.119	5.216	5.549	5.694	5.701	5.691	0.178565	0.163961	0.171733	0.163722	0.0772836	0.119152
TcCLB.503451.9	TcChr38-P	+	hypothetical protein, conserved (fragment)	4941	7.332	7.183	6.51	7.668	7.021	6.475	0.0709955	0.0640967	0.0716418	0.062886	0.0419401	0.0612745
TcCLB.503453.10	TcChr38-S	+	hypothetical protein, conserved	798	4.323	4.778	4.606	4.717	4.809	4.824	0.153196	0.150679	0.154672	0.151782	0.0649121	0.0941631
TcCLB.503453.100	TcChr38-S	+	serine palmitoyltransferase, putative	1683	5.313	5.774	4.178	5.63	5.546	4.073	0.162591	0.144149	0.166782	0.153869	0.0728638	0.118238
TcCLB.503453.20	TcChr38-S	+	hypothetical protein, conserved	1080	5.804	5.868	6.133	6.108	6.061	5.872	0.0755938	0.0726698	0.0769873	0.0716976	0.038994	0.0576927
TcCLB.503453.30	TcChr38-S	+	60S ribosomal protein L30, putative	318	7.893	7.609	6.759	7.909	7.475	6.721	0.098711	0.0906267	0.10116	0.0881119	0.0602998	0.0879975
TcCLB.503453.4	TcChr38-S	+	hypothetical protein, conserved	222	3.041	2.629	3.227	3.12	3.231	2.685	0.31256	0.32867	0.312028	0.316826	0.133932	0.197827
TcCLB.503453.40	TcChr38-S	+	60S ribosomal protein L30, putative	318	4.081	3.549	3.466	3.758	3.346	2.838	0.207235	0.235894	0.226619	0.237294	0.113078	0.1506
TcCLB.503453.50	TcChr38-S	+	hypothetical protein, conserved	1950	5.826	5.348	5.589	5.708	5.785	5.612	0.145369	0.156356	0.156517	0.149857	0.0737419	0.10957
TcCLB.503453.60	TcChr38-S	+	GTP-ase activating protein, putative	1674	4.596	4.599	4.551	4.936	4.712	4.486	0.156294	0.16265	0.159104	0.153611	0.070498	0.100739
TcCLB.503453.64	TcChr38-S	+	hypothetical protein, conserved	240	4.832	4.614	4.353	4.885	4.73	3.678	0.112276	0.125357	0.121584	0.119301	0.0568226	0.0877251
TcCLB.503453.70	TcChr38-S	+	hypothetical protein, conserved	4308	6.277	6.025	5.844	6.352	5.895	5.665	0.083646	0.0791865	0.0858608	0.0790197	0.0454428	0.0665334
TcCLB.503453.80	TcChr38-S	+	hypothetical protein, conserved	1053	4.465	4.2	4.953	4.498	4.504	4.675	0.131558	0.132087	0.134758	0.134641	0.056975	0.0835223
TcCLB.503453.90	TcChr38-S	+	hypothetical protein, conserved	1029	6.192	5.973	5.68	6.246	5.984	5.396	0.0998706	0.0997545	0.105372	0.096649	0.0544999	0.0802524
TcCLB.503455.10	TcChr40-S	+	chaperone DNAJ protein, putative	1983	4.724	4.422	5.155	4.93	4.887	5.189	0.17594	0.178436	0.173813	0.176086	0.0760232	0.112291
TcCLB.503455.20	TcChr40-S	+	hypothetical protein, conserved	663	4.876	4.623	5.304	4.904	5.102	5.057	0.194451	0.208618	0.20352	0.207807	0.0901433	0.133883
TcCLB.503455.30	TcChr40-S	+	hypothetical protein, conserved	3720	5.749	5.468	5.104	5.974	5.664	5.166	0.0652308	0.063594	0.0664958	0.0615822	0.0322345	0.0484573
TcCLB.503457.10	TcChr40-S	+	hypothetical protein	867	4.054	4.257	4.25	4.777	4.183	4.466	0.234144	0.213564	0.221209	0.207591	0.0925473	0.131659
TcCLB.503457.4	TcChr40-S	+	hypothetical protein, conserved	249	3.243	2.236	2.512	3.062	2.816	2.184	0.227143	0.267051	0.240619	0.246721	0.112411	0.159319
TcCLB.503459.10	TcChr3-P	+	hypothetical protein, conserved	564	2.506	3.614	5.341	2.445	5.078	5.463	0.197094	0.186319	0.194268	0.221945	0.0561946	0.0938861
TcCLB.503459.20	TcChr3-P	+	hypothetical protein, conserved	600	5.007	5.421	4.711	4.663	5.701	4.41	0.126995	0.123535	0.138119	0.140897	0.0561324	0.0921114
TcCLB.503459.29	TcChr3-P	+	hypothetical protein, conserved	723	4.715	4.631	4.806	4.701	4.3	4.56	0.149369	0.156668	0.157331	0.157015	0.0767175	0.100464
TcCLB.503461.20	TcChr31-P	+	per-hexamer repeat protein 5, putative	1395	3.41	3.943	2.985	3.579	3.443	3.243	0.283877	0.275439	0.295826	0.287987	0.130055	0.176703
TcCLB.503461.30	TcChr31-P	+	hypothetical protein, conserved	3192	5.127	6.072	4.018	5.819	5.773	4.498	0.173356	0.137509	0.170737	0.153549	0.0733012	0.123506
TcCLB.503461.40	TcChr31-P	+	succinyl-CoA:3-ketoacid-coenzyme-A transferase (pseudogene), putative	666	2.102	2.669	2.813	2.8	2.605	3.403	0.319274	0.305712	0.302139	0.285661	0.129944	0.154313
TcCLB.503463.10	TcChr29-P	+	protein kinase C substrate protein, heavy chain, putative	783	5.637	6.114	5.083	5.798	5.828	4.394	0.165827	0.14662	0.167309	0.159335	0.0792401	0.125109
TcCLB.503463.20	TcChr29-P	+	hypothetical protein, conserved	1485	5.515	5.806	5.505	5.935	5.793	5.347	0.105839	0.0951581	0.104766	0.0990632	0.0519129	0.0785698
TcCLB.503463.30	TcChr29-P	+	protein kinase, putative	2625	4.716	4.871	5.009	5.019	4.719	5.26	0.15251	0.142019	0.149016	0.146407	0.0662509	0.0947916
TcCLB.503465.10	TcChr38-P	+	hypothetical protein, conserved	3456	5.6	5.588	5.803	5.598	5.622	5.739	0.0705289	0.0675117	0.0723127	0.0705915	0.0351174	0.0519327
TcCLB.503465.20	TcChr38-P	+	hypothetical protein, conserved (pseudogene)	1590	5.831	5.829	5.345	5.236	5.299	4.757	0.175097	0.171794	0.191369	0.194144	0.0948238	0.139262
TcCLB.503465.30	TcChr38-P	+	Iron-sulfur assembly protein 2, putative (Isa2)	468	3.034	3.473	2.984	3.029	2.882	3.108	0.187642	0.190709	0.191525	0.205405	0.0922249	0.108739
TcCLB.503465.40	TcChr38-P	+	hypothetical protein	1047	3.19	3.699	4.167	3.36	4.175	4.336	0.178303	0.168044	0.170338	0.182762	0.0650459	0.0958844
TcCLB.503465.49	TcChr38-P	+	mitochondrial processing peptidase, beta subunit, putative	436	3.803	4.685	3.855	4.159	4.332	4.19	0.309508	0.286158	0.31194	0.316453	0.13024	0.189479
TcCLB.503467.20	TcChr38-S	+	hypothetical protein, conserved	1449	5.437	5.523	5.322	5.521	5.233	4.955	0.0858428	0.0812452	0.0878858	0.0847566	0.0428907	0.0626363
TcCLB.503467.30	TcChr38-S	+	oligosaccharyl transferase subunit, putative	501	5.602	5.779	4.703	5.454	5.709	4.483	0.0772986	0.0741954	0.0831258	0.0795099	0.0372627	0.058563
TcCLB.503467.9	TcChr38-S	+	NADH-dependent fumarate reductase, putative (fragment)	1764	5.486	6.16	5.702	5.93	6.083	5.455	0.21966	0.196976	0.218759	0.208078	0.11111	0.1687
TcCLB.503469.9	Tcruzi_4593	-	dispersed gene family protein 1 (DGF-1), putative (fragment)	7779	0.1127	4.298	-0.2409	4.033	4.393	4.512	0.874122	0.400558	0.72569	0.54098	0.173094	0.517177
TcCLB.503471.10	TcChr25-P	+	protein tyrosine phosphatase, putative	543	1.513	5.204	1.606	4.381	4.457	4.67	0.245487	0.14508	0.192179	0.160337	0.0598471	0.107745
TcCLB.503471.19	TcChr25-P	+	expression site-associated gene (ESAG-like) protein, putative	1197	-0.6522	4.747	-0.6392	4.767	4.855	4.077	0.367247	0.148178	0.261176	0.191484	0.0619904	0.188108
TcCLB.503473.10	TcChr25-P	+	protein kinase, putative	1425	3.039	4.953	2.371	4.918	5.126	4.781	0.34718	0.209476	0.310399	0.259402	0.0888716	0.19505
TcCLB.503473.20	TcChr25-P	+	hypothetical protein, conserved	1533	3.408	4.832	2.384	4.743	4.669	4.263	0.183769	0.13998	0.175937	0.149612	0.0606002	0.107157
TcCLB.503473.4	TcChr25-P	+	proteasome 26S non-ATPase subunit 9, putative	359	-2.488	3.698	-5.274	3.953	2.432	1.617	0.433206	0.232519	0.442256	0.247113	0.107024	0.254481
TcCLB.503475.10	Tcruzi_4596	+	dispersed gene family protein 1 (DGF-1, pseudogene), putative	4698	1.342	0.2207	0.06994	0.3838	-0.08436	-0.6181	0.339903	0.358788	0.389137	0.378632	0.226055	0.330322
TcCLB.503477.10	TcChr25-S	+	hypothetical protein, conserved	1065	4.967	3.055	4.701	3.768	3.491	3.046	0.109675	0.166596	0.136905	0.152024	0.0719732	0.0930686
TcCLB.503477.20	TcChr25-S	+	transaldolase, putative	996	6.714	5.268	8.403	5.583	5.401	6.986	0.0800823	0.103503	0.0968378	0.0963338	0.0509836	0.0684666
TcCLB.503477.30	TcChr25-S	+	hypothetical protein, conserved	1671	5.924	4.026	6.221	4.242	4.411	4.402	0.145936	0.213684	0.191397	0.220604	0.0954678	0.128158
TcCLB.503479.10	TcChr10-S	-	hypothetical protein, conserved	579	4.659	4.464	5.2	5.266	4.422	5.215	0.18702	0.197789	0.182936	0.174	0.0935476	0.120059
TcCLB.503479.20	TcChr10-S	-	hypothetical protein, conserved (pseudogene)	594	3.255	3.32	4.314	3.33	4.019	4.069	0.179214	0.181843	0.179764	0.187544	0.0683753	0.101698
TcCLB.503479.30	TcChr10-S	-	adenylate kinase 1	783	5.524	5.614	5.868	5.761	6.443	5.525	0.185375	0.169474	0.184577	0.176832	0.0847721	0.133985
TcCLB.503479.40	TcChr10-S	-	hypothetical protein, conserved	3651	6.304	6.301	7.339	6.796	6.699	7.368	0.0667457	0.0612712	0.0663027	0.0602086	0.0359478	0.0528572
TcCLB.503479.49	TcChr10-S	-	U6 snRNA-associated Sm-like protein LSm7p	279	4.924	4.207	4.661	4.917	4.429	4.555	0.17328	0.209011	0.187993	0.187792	0.0892261	0.119555
TcCLB.503479.60	TcChr10-S	-	surface protease GP63, putative	1617	4.207	5.463	6.656	4.082	8.952	6.099	0.564622	0.49022	0.551534	0.605203	0.19618	0.324633
TcCLB.503479.70	TcChr10-S	-	bilobe protein, conserved	3816	6.896	6.688	6.525	6.875	6.993	6.682	0.111031	0.097683	0.111389	0.100971	0.0596663	0.0897534
TcCLB.503483.9	TcChr32-S	+	retrotransposon hot spot (RHS) protein, putative	2750	8.394	8.709	7.961	8.4	8.361	7.721	0.0430857	0.0387227	0.043923	0.0380941	0.0266949	0.0389896
TcCLB.503485.20	TcChr40-S	-	hypothetical protein, conserved (pseudogene)	1368	4.004	3.366	3.761	3.955	3.33	3.035	0.16123	0.174734	0.16101	0.168574	0.0798019	0.101789
TcCLB.503487.10	TcChr26-S	-	DNA-directed RNA polymerase, mitochondrial (fragment) (MTRNAP)	600	4.115	3.982	3.907	4.272	3.971	4.165	0.278717	0.285277	0.289078	0.278903	0.124002	0.170797
TcCLB.503487.20	TcChr26-S	-	hypothetical protein	2337	5.886	5.794	5.401	6.016	5.679	5.565	0.110422	0.107798	0.115227	0.107162	0.0568617	0.0833439
TcCLB.503487.30	TcChr26-S	-	hypothetical protein, conserved	798	4.432	4.318	3.477	4.501	4.725	3.984	0.0972855	0.102283	0.104196	0.101941	0.0426601	0.0677985
TcCLB.503487.40	TcChr26-S	-	hypothetical protein, conserved	2556	6.413	5.902	5.906	6.238	6.072	6.04	0.0871591	0.086755	0.0916349	0.0847155	0.048003	0.0701831
TcCLB.503487.50	TcChr26-S	-	UDP-Gal or UDP-GlcNAc-dependent glycosyltransferase, putative	1188	3.782	3.762	4.521	3.64	5.071	4.61	0.194465	0.201411	0.199477	0.211022	0.0673531	0.111957
TcCLB.503487.60	TcChr26-S	-	hypothetical protein, conserved	624	4.439	3.973	4.09	4.317	3.981	3.994	0.203809	0.235378	0.223917	0.222809	0.104881	0.138738
TcCLB.503487.70	TcChr26-S	-	hypothetical protein, conserved	1149	5.512	5.612	5.153	5.893	5.407	5.341	0.0649703	0.0641223	0.0669466	0.0624548	0.0337517	0.048362
TcCLB.503489.10	TcChr37-S	-	metallo-peptidase, Clan MC, Family M14, putative	2169	6.448	5.529	6.956	5.624	5.902	6.112	0.0687557	0.0738265	0.0760454	0.0760406	0.0386492	0.0562929
TcCLB.503489.20	TcChr37-S	-	hypothetical protein, conserved	1905	5.963	4.898	5.762	5.207	4.868	4.715	0.104264	0.123899	0.119811	0.118755	0.059773	0.0822656
TcCLB.503489.24	TcChr37-S	-	hypothetical protein, conserved	900	7.687	6.641	7.061	6.787	6.452	5.717	0.0583952	0.0561738	0.0614593	0.0563922	0.0354601	0.0515316
TcCLB.503489.30	TcChr37-S	-	hypothetical protein, conserved	1107	5.979	4.544	6.069	5.049	5.007	4.959	0.123009	0.16012	0.145811	0.15022	0.0706381	0.0997525
TcCLB.503491.19	TcChr38-P	-	mucin-associated surface protein (MASP), putative	1464	1.221	2.679	4.134	2.394	4.508	4.687	0.582815	0.516406	0.508283	0.522528	0.149482	0.242933
TcCLB.503491.29	TcChr38-P	-	surface protease GP63 (pseudogene), putative	441	0.8325	0.2738	0.7269	0.6728	0.9127	0.3125	0.639911	0.650474	0.639342	0.666284	0.301927	0.443971
TcCLB.503493.10	TcChr17-S	-	hypothetical protein, conserved	1509	6.391	5.611	5.674	5.897	5.901	4.975	0.13141	0.134658	0.141221	0.137652	0.0727318	0.109823
TcCLB.503493.20	TcChr17-S	-	hypothetical protein, conserved	1473	4.467	3.941	3.987	4.33	4.076	3.953	0.134608	0.151351	0.143716	0.146643	0.065893	0.0897766
TcCLB.503493.30	TcChr17-S	-	hypothetical protein, conserved	1623	4.757	4.544	4.147	4.673	4.356	4.008	0.0898206	0.0968014	0.0971048	0.0955586	0.0445462	0.0618126
TcCLB.503493.40	TcChr17-S	-	hypothetical protein, conserved	1098	1.457	-0.02076	0.8948	0.7121	0.8134	0.2354	0.179973	0.202871	0.195788	0.184257	0.091642	0.127524
TcCLB.503495.10	Tcruzi_4606	-	dispersed gene family protein 1 (DGF-1), putative	10296	1.854	3.566	-0.2502	3.747	3.314	2.972	0.629791	0.425802	0.630369	0.45079	0.188597	0.383483
TcCLB.503495.20	Tcruzi_4606	-	retrotransposon hot spot protein (RHS, pseudogene), putative	795	2.396	2.916	2.534	2.531	2.917	2.773	0.144732	0.13897	0.14177	0.146423	0.0603061	0.0832746
TcCLB.503495.5	Tcruzi_4606	-	hypothetical protein	399	2.485	2.692	2.343	2.477	2.87	2.35	0.168832	0.165016	0.170265	0.169997	0.0691602	0.103221
TcCLB.503497.10	TcChr39-P	+	mucin-associated surface protein (MASP, pseudogene), putative	834	3.089	3.881	5.395	3.194	4.58	5.021	0.264923	0.237574	0.252019	0.27192	0.0879543	0.134762
TcCLB.503499.10	TcChr23-P	-	hypothetical protein, conserved	591	5.562	6.137	5.72	6.142	5.606	5.728	0.104434	0.0935758	0.103235	0.0962607	0.0526017	0.0760055
TcCLB.503499.20	TcChr23-P	-	hypothetical protein, conserved	999	5.037	5.523	4.447	5.583	5.129	4.438	0.162051	0.155677	0.167191	0.156291	0.0813742	0.120759
TcCLB.503499.24	TcChr23-P	-	hypothetical protein	336	2.261	2.913	1.536	2.719	2.653	1.651	0.183851	0.169354	0.185783	0.174779	0.0759543	0.119789
TcCLB.503499.30	TcChr23-P	-	mitochondrial carrier protein (pseudogene), putative	942	3.784	4.018	3.161	3.962	3.941	3.181	0.151885	0.140829	0.155016	0.151869	0.0649415	0.103942
TcCLB.503501.14	TcChr41-S	+	mucin TcMUCII, putative	633	1.124	0.9639	3.133	-1.118	4.198	3.811	0.758316	0.829344	0.811026	1.11409	0.197027	0.373603
TcCLB.503501.30	TcChr41-S	+	surface protease GP63 (pseudogene), putative	1104	0.4124	0.2294	1.827	0.208	1.614	2.117	0.596716	0.581863	0.549212	0.583985	0.216508	0.290692
TcCLB.503501.50	TcChr41-S	+	trans-sialidase (pseudogene), putative	2484	2.086	1.737	4.947	1.963	4.105	6.201	0.314184	0.363557	0.314789	0.353986	0.100137	0.1532
TcCLB.503501.7	TcChr41-S	+	mucin-associated surface protein (MASP), putative (fragment)	384	-1.607	-0.2569	0.7186	-2.093	1.313	2.23	0.450965	0.412882	0.3915	0.433827	0.147011	0.198257
TcCLB.503501.70	TcChr41-S	+	mucin-associated surface protein (MASP), putative (fragment)	783	1.942	1.059	3.38	1.782	3.74	4.645	0.290366	0.375334	0.297854	0.328665	0.0932126	0.14374
TcCLB.503503.30	TcChr41-S	-	mucin TcMUCII, putative	669	1.564	1.814	5.042	1.235	4.733	5.394	0.226536	0.243347	0.232392	0.265293	0.0570923	0.105228
TcCLB.503503.40	TcChr41-S	-	mucin-associated surface protein (MASP), putative	849	0.6751	2.053	3.317	1.307	5.39	4.111	0.324034	0.305069	0.289211	0.341775	0.0715549	0.139295
TcCLB.503505.10	TcChr36-P	-	60S acidic ribosomal protein P2, putative	348	5.547	5.516	4.015	5.28	5.106	4.293	0.172067	0.169544	0.192736	0.178823	0.0829891	0.125979
TcCLB.503505.14	TcChr36-P	-	PTP1-interacting protein, 39 kDa, putative	2826	4.408	4.29	4.631	4.28	4.064	4.639	0.231158	0.229221	0.234263	0.244955	0.107381	0.142515
TcCLB.503505.20	TcChr36-P	-	MFS transporter, putative	1110	5.395	5.445	5.164	5.251	5.325	4.948	0.186307	0.178482	0.195267	0.195573	0.0924294	0.138645
TcCLB.503507.20	Tcruzi_4612	-	mucin TcMUCII, putative (fragment)	279	-2.136	1.792	0.4654	0.582	1.485	2.272	0.465951	0.377261	0.377707	0.37102	0.1474	0.162813
TcCLB.503507.35	Tcruzi_4612	-	mucin-associated surface protein (MASP, pseudogene), putative	1437	2.014	2.531	4.606	1.91	3.381	4.007	0.19713	0.185177	0.188005	0.208793	0.066727	0.0942016
TcCLB.503507.50	Tcruzi_4612	-	mucin TcMUCII, putative	495	0.7413	1.062	2.748	0.8812	1.673	2.961	0.537251	0.555821	0.515018	0.554432	0.229638	0.25476
TcCLB.503509.10	TcChr24-S	+	hypothetical protein, conserved	2445	6.731	6.572	6.772	6.849	6.703	6.512	0.0477278	0.0441844	0.0485374	0.0441522	0.0269364	0.0395234
TcCLB.503511.10	TcChr24-S	+	hypothetical protein, conserved	2175	6.404	6.59	6.509	6.611	7.259	6.057	0.212037	0.191564	0.214375	0.197177	0.1132	0.17256
TcCLB.503513.10	TcChr24-S	+	casein kinase II, alpha chain, putative	1227	5.146	5.471	5.424	5.87	5.365	4.964	0.19174	0.178492	0.185009	0.172242	0.0912917	0.133865
TcCLB.503513.20	TcChr24-S	+	hypothetical protein	3123	5.905	5.608	6.058	5.871	5.946	5.95	0.148039	0.142016	0.151794	0.145469	0.0762163	0.113812
TcCLB.503513.40	TcChr24-S	+	proteasome regulatory non-ATPase subunit 6, putative	684	4.887	5.528	5.925	5.724	5.82	5.642	0.110985	0.0998128	0.105894	0.10026	0.0491707	0.0743765
TcCLB.503515.14	TcChr24-S	+	ubiquitin-conjugating enzyme E2, putative	717	4.492	4.67	4.157	5.166	4.564	4.211	0.241859	0.253885	0.243959	0.229732	0.116736	0.161661
TcCLB.503515.20	TcChr24-S	+	Kinetoplastid RNA editing protein 1, putative (KREPA1)	2433	6.091	5.664	5.569	5.929	5.558	5.347	0.0636034	0.0626505	0.0667804	0.0629995	0.0345259	0.0502995
TcCLB.503515.7	TcChr24-S	+	ribosomal RNA methyltransferase, putative (fragment)	888	3.939	3.716	3.719	4.156	3.834	3.435	0.181934	0.189236	0.183637	0.181262	0.0814606	0.114926
TcCLB.503519.20	TcChr33-P	+	mucin TcMUCII, putative	585	-1.952	1.134	2.231	0.5071	1.943	3.362	0.704564	0.528423	0.537804	0.549955	0.191575	0.234633
TcCLB.503519.30	TcChr33-P	+	mucin-associated surface protein (MASP), putative	1080	-0.2644	1.486	2.902	1.218	2.876	3.202	0.333049	0.266538	0.26666	0.279931	0.0891308	0.133732
TcCLB.503521.10	TcChr40-P	+	hypothetical protein	1719	5.315	5.471	5.461	5.596	5.463	5.346	0.12013	0.11341	0.120363	0.115907	0.0568076	0.0842778
TcCLB.503521.20	TcChr40-P	+	hypothetical protein, conserved	1398	5.059	5.745	4.568	5.607	5.317	4.615	0.0938714	0.0871465	0.0954514	0.0888686	0.0435874	0.0649503
TcCLB.503521.30	TcChr40-P	+	Dynein light chain roadblock-type protein, putative	351	4.825	4.708	4.965	4.444	5.263	4.357	0.167421	0.176431	0.181887	0.19132	0.0734148	0.117165
TcCLB.503521.39	TcChr40-P	+	mitochondrial carrier protein, putative	1185	4.282	4.744	4.181	4.014	4.347	3.962	0.0604668	0.059761	0.0645068	0.0690696	0.0276738	0.0398752
TcCLB.503521.50	TcChr40-P	+	UTP-glucose-1-phosphate uridylyltransferase 2, putative	1449	5.672	5.878	5.998	5.234	6.312	5.462	0.201838	0.194461	0.216639	0.218806	0.0976932	0.151933
TcCLB.503521.60	TcChr40-P	+	hypothetical protein, conserved	546	3.786	4.024	3.655	3.74	3.681	3.232	0.146264	0.151681	0.152601	0.160115	0.0679523	0.0918022
TcCLB.503521.80	TcChr40-P	+	hypothetical protein, conserved	2859	5.983	5.966	6.449	5.919	6.097	6.041	0.173416	0.162918	0.177771	0.170884	0.0901355	0.134045
TcCLB.503521.89	TcChr40-P	+	mannosyltransferase-II, putative	1590	5.008	5.064	4.773	5.02	5.21	4.726	0.0892553	0.0873075	0.0926063	0.0917885	0.0407179	0.0620216
TcCLB.503525.10	TcChr37-S	+	hypothetical protein, conserved	564	6.335	4.992	5.883	5.267	5.027	4.527	0.103523	0.125252	0.121003	0.123508	0.0627461	0.0883617
TcCLB.503525.20	TcChr37-S	+	hypothetical protein, conserved	1809	7.078	5.692	7.209	5.985	6.046	6.102	0.0716631	0.0778295	0.0790893	0.0759141	0.0422685	0.0609329
TcCLB.503525.30	TcChr37-S	+	hypothetical protein, conserved	993	5.842	5.573	7.008	5.207	6.616	6.119	0.0326865	0.0351227	0.036999	0.0380607	0.0164119	0.0253938
TcCLB.503525.4	TcChr37-S	+	hypothetical protein, conserved	1431	5.769	4.626	6.74	4.942	5.097	5.773	0.133449	0.155358	0.150173	0.154083	0.069522	0.0993303
TcCLB.503525.40	TcChr37-S	+	Present in the outer mitochondrial membrane proteome 20 (POMP20)	1911	7.037	6	6.535	6.034	6.05	5.393	0.100007	0.103816	0.109984	0.103642	0.0586647	0.0859412
TcCLB.503525.50	TcChr37-S	+	RNA helicase, putative	612	5.046	3.989	5.015	4.524	4.052	3.976	0.111839	0.136622	0.125631	0.130243	0.0627937	0.0817438
TcCLB.503527.10	TcChr20-S	+	hypothetical protein, conserved	1545	6.741	6.471	6.75	6.892	6.259	6.431	0.0835012	0.0766135	0.0841838	0.0760294	0.0473843	0.068439
TcCLB.503527.20	TcChr20-S	+	hypothetical protein, conserved	828	5.552	5.338	4.342	5.43	5.031	4.079	0.0836128	0.0855732	0.0909677	0.0875969	0.0436942	0.0649885
TcCLB.503527.29	TcChr20-S	+	hypothetical protein, conserved	423	4.91	4.828	5.112	4.9	5.015	4.631	0.128393	0.13579	0.136296	0.136802	0.0611923	0.0898265
TcCLB.503527.4	TcChr20-S	+	hypothetical protein, conserved (pseudogene)	870	5.894	5.648	4.224	6.115	5.256	3.877	0.069131	0.0680079	0.0737753	0.0655096	0.0379785	0.0590683
TcCLB.503527.40	TcChr20-S	+	GPI alpha-mannosyltransferase III (GPI10)	1827	5.785	5.664	6.064	5.077	6.241	5.468	0.179345	0.171732	0.192017	0.200255	0.0871064	0.137054
TcCLB.503527.50	TcChr20-S	+	hypothetical protein, conserved	684	4.301	4.199	3.735	4.776	4.251	3.527	0.111855	0.116383	0.112423	0.107122	0.051699	0.0750716
TcCLB.503527.60	TcChr20-S	+	hypothetical protein, conserved	1050	3.619	3.833	4.747	4.162	4.845	5.084	0.23452	0.237007	0.226043	0.225453	0.0810821	0.125136
TcCLB.503529.10	TcChr21-S	-	hypothetical protein, conserved (fragment)	177	1.561	0.8058	1.224	1.283	1.384	1.176	0.232295	0.244735	0.238937	0.24481	0.113052	0.156807
TcCLB.503529.20	TcChr21-S	-	hypothetical protein, conserved	1584	6.625	6.042	5.398	6.405	5.915	5.046	0.143518	0.135463	0.149693	0.136402	0.0784034	0.117362
TcCLB.503529.30	TcChr21-S	-	hypothetical protein, conserved	1578	5.154	4.945	4.178	5.104	4.861	4.139	0.18256	0.187418	0.196592	0.193267	0.0884246	0.132289
TcCLB.503531.10	TcChr21-S	-	hypothetical protein, conserved	687	2.403	2.128	2.006	2.769	2.468	2.252	0.277139	0.286587	0.273393	0.264087	0.119245	0.157087
TcCLB.503531.20	TcChr21-S	-	hypothetical protein, conserved	1719	4.422	4.427	4.648	4.442	4.586	4.615	0.147277	0.145239	0.148591	0.152488	0.0626759	0.0913035
TcCLB.503531.30	TcChr21-S	-	COP9 signalosome complex subunit 5, putative (pseudogene)	1128	5.495	4.45	5.89	5.094	4.613	5.465	0.0958692	0.119797	0.107763	0.109836	0.054909	0.0714763
TcCLB.503531.40	TcChr21-S	-	hypothetical protein, conserved	603	4.657	3.853	3.036	4.367	3.58	2.732	0.231655	0.279839	0.267563	0.260002	0.133443	0.183071
TcCLB.503531.49	TcChr21-S	+	structural maintenance of chromosome 3, putative	662	3.74	4.481	2.855	4.675	3.672	2.996	0.374079	0.32213	0.356009	0.325837	0.161081	0.227054
TcCLB.503533.30	Tcruzi_4625	-	trans-sialidase, Group V, putative	2757	1.975	1.987	0.4159	1.612	1.366	0.8069	0.523385	0.580005	0.60047	0.592374	0.315971	0.434846
TcCLB.503533.40	Tcruzi_4625	-	mucin-associated surface protein (MASP), putative	1179	1.975	1.819	1.598	1.965	1.959	1.473	0.504256	0.519789	0.505274	0.504327	0.230362	0.309706
TcCLB.503535.9	TcChr37-S	+	hypothetical protein, conserved	4058	7.939	6.727	7.593	7.08	6.81	6.589	0.102279	0.0978324	0.106354	0.0954037	0.0624844	0.090185
TcCLB.503537.18	TcChr17-P	-	retrotransposon hot spot protein (RHS, pseudogene), putative	769	1.632	2.389	2.249	2.124	2.457	2.386	0.325971	0.303918	0.301577	0.324083	0.130601	0.173003
TcCLB.503537.9	TcChr17-P	-	retrotransposon hot spot protein (RHS, pseudogene), putative	1618	5.068	5.803	5.079	5.171	5.47	5.496	0.0498262	0.0453014	0.0514321	0.0502503	0.0230089	0.0344422
TcCLB.503539.10	TcChr15-P	-	hypothetical protein, conserved	624	4.294	3.777	3.426	3.94	3.681	3.179	0.123807	0.135505	0.13545	0.140399	0.0630382	0.0884435
TcCLB.503539.20	TcChr15-P	-	Putative intraflagellar transport protein A1 (PIFTA1)	1506	5.39	5.796	5.714	5.568	5.444	5.575	0.116784	0.109584	0.119309	0.117077	0.0574546	0.0834753
TcCLB.503539.30	TcChr15-P	-	GTP-binding nuclear protein rtb2, putative	843	7.16	8.032	6.535	8.047	7.252	5.749	0.102743	0.0907029	0.102912	0.0897305	0.0616255	0.0915858
TcCLB.503541.10	TcChr7-P	+	hypothetical protein, conserved	1182	4.882	5.207	3.809	4.783	5.484	3.896	0.146066	0.136632	0.15797	0.154557	0.061518	0.108605
TcCLB.503541.20	TcChr7-P	+	hypothetical protein, conserved	822	4.694	4.688	3.874	5.056	4.591	3.917	0.151821	0.157331	0.157298	0.149294	0.0715189	0.103552
TcCLB.503541.30	TcChr7-P	+	hypothetical protein, conserved	591	4.604	4.369	4.145	4.509	4.225	4.235	0.212257	0.229339	0.230624	0.228796	0.104244	0.14246
TcCLB.503541.40	TcChr7-P	+	hypothetical protein, conserved	147	5.417	5.98	5.726	6.025	5.34	4.959	0.202661	0.181767	0.198763	0.184296	0.101034	0.145657
TcCLB.503541.5	TcChr7-P	+	cAMP-specific phosphodiesterase, putative	639	2.652	1.612	2.353	0.783	2.331	2.298	0.342968	0.373171	0.380518	0.451496	0.150261	0.21256
TcCLB.503543.10	TcChr7-P	+	presenilin-like aspartic peptidase, putative	1119	5.458	5.429	5.075	5.629	5.362	4.842	0.0740998	0.0679115	0.0741645	0.070886	0.0357353	0.0541975
TcCLB.503543.20	TcChr7-P	+	divalent cation transporter, putative (fragment)	654	5.014	5.484	4.617	5.011	5.432	4.286	0.0624516	0.0571469	0.0641358	0.0637851	0.0271498	0.0433741
TcCLB.503543.4	TcChr7-P	+	hypothetical protein, conserved (fragment)	447	3.225	3.717	2.838	3.836	3.653	3.339	0.122626	0.120836	0.121473	0.117533	0.0509822	0.0711438
TcCLB.503545.10	TcChr7-P	-	trans-sialidase (pseudogene), putative	2256	2.372	2.275	3.262	2.533	2.758	3.908	0.354573	0.346885	0.338315	0.348615	0.145271	0.185775
TcCLB.503545.20	TcChr7-P	-	retrotransposon hot spot protein (RHS, pseudogene), putative	2067	2.83	2.962	2.844	3.326	2.985	2.924	0.17106	0.17001	0.164608	0.161565	0.0748652	0.096453
TcCLB.503547.20	TcChr31-S	-	dispersed gene family protein 1 (DGF-1, pseudogene), putative	8733	2.646	2.599	1.408	2.749	2.474	2.952	0.948283	0.894217	0.945619	0.92114	0.447282	0.657324
TcCLB.503551.20	TcChr26-S	+	hypothetical protein, conserved	2349	0.5934	-0.2457	0.0584	0.3797	-0.6015	0.2582	0.580773	0.534208	0.552244	0.569743	0.30867	0.326275
TcCLB.503553.10	Tcruzi_4635	-	trans-sialidase (pseudogene), putative	528	-0.05856	0.504	1.335	0.6099	0.7515	1.856	0.962431	0.815189	0.798019	0.836077	0.36776	0.411195
TcCLB.503555.10	TcChr37-P	-	DNA replication licensing factor MCM8, putative	1317	5.917	4.845	5.339	4.979	4.774	4.449	0.0947142	0.112486	0.11057	0.111891	0.0554969	0.076736
TcCLB.503555.20	TcChr37-P	-	hypothetical protein, conserved	978	5.765	4.827	5.553	4.798	5.022	4.424	0.0975499	0.11625	0.11476	0.11835	0.0536775	0.0784706
TcCLB.503555.30	TcChr37-P	-	trypanothione reductase, putative	1479	8.245	7.431	7.644	7.729	7.328	6.294	0.110255	0.101923	0.113124	0.0994704	0.0689011	0.10085
TcCLB.503555.40	TcChr37-P	-	ATP-dependent RNA helicase, putative	1524	6.459	5.936	6.161	6.091	5.907	5.551	0.0626274	0.0607135	0.0658377	0.0622446	0.0344131	0.0506933
TcCLB.503555.50	TcChr37-P	-	hypothetical protein, conserved	570	4.098	4.683	4.558	4.328	5.02	4.583	0.236269	0.229887	0.240161	0.244513	0.0927866	0.142441
TcCLB.503557.10	TcChr39-S	+	hypothetical protein, conserved	741	3.901	3.71	4.106	3.972	4.102	3.994	0.175542	0.187927	0.179381	0.184771	0.0760161	0.107872
TcCLB.503557.14	TcChr39-S	+	hypothetical protein, conserved	288	5.204	5.313	4.068	5.678	5.15	3.874	0.0964994	0.0969776	0.101135	0.0917574	0.0475268	0.073409
TcCLB.503557.20	TcChr39-S	+	ankyrin repeat protein, putative	615	4.06	3.466	3.74	3.932	3.586	3.43	0.13196	0.149709	0.140649	0.146888	0.0672839	0.0892468
TcCLB.503557.30	TcChr39-S	+	hypothetical protein, conserved	1296	5.277	5.168	4.071	5.439	5.163	4.258	0.124698	0.126222	0.133574	0.125224	0.0612777	0.0940837
TcCLB.503557.40	TcChr39-S	+	Present in the outer mitochondrial membrane proteome 8 (POMP8)	861	3.868	4.082	3.038	4.207	3.758	3.232	0.159132	0.171219	0.167246	0.161958	0.0770145	0.104118
TcCLB.503557.49	TcChr39-S	+	hypothetical protein, conserved (fragment)	480	3.683	2.933	2.931	3.216	2.924	2.685	0.184469	0.216533	0.204178	0.206	0.0975406	0.124193
TcCLB.503559.100	TcChr27-P	+	long-chain-fatty-acid-CoA ligase, putative	2175	5.991	6.064	5.685	5.979	6.674	5.938	0.116503	0.107833	0.120161	0.113137	0.0579056	0.0894577
TcCLB.503559.109	TcChr27-P	+	electron-transfer-flavoprotein, alpha polypeptide, putative	966	5.797	6.003	5.989	5.862	7.118	6.503	0.144445	0.138713	0.150762	0.144447	0.0716127	0.110392
TcCLB.503559.70	TcChr27-P	+	cystinosin, putative	1152	3.332	4.094	4.462	3.568	5.535	5.187	0.175703	0.164005	0.17112	0.180118	0.0537781	0.092265
TcCLB.503559.80	TcChr27-P	+	hypothetical protein	2151	5.694	5.492	5.48	5.555	6.405	5.866	0.0796388	0.0775971	0.0829927	0.0810839	0.0378242	0.0591392
TcCLB.503559.90	TcChr27-P	+	hypothetical protein, conserved	1128	4.449	5.401	5.499	4.484	6.994	5.959	0.18948	0.169338	0.190928	0.199045	0.0676188	0.113471
TcCLB.503561.10	TcChr23-S	-	hypothetical protein, conserved	1482	4.994	4.962	5.839	5.317	4.809	5.71	0.231714	0.237755	0.236003	0.229709	0.112075	0.152936
TcCLB.503561.20	TcChr23-S	-	hypothetical protein, conserved	1362	4.605	4.099	4.259	4.692	4.422	4.26	0.136277	0.147728	0.139874	0.138993	0.0641018	0.0911497
TcCLB.503563.10	TcChr21-P	+	calcium-translocating P-type ATPase, putative	747	4.47	5.632	4.315	4.912	4.825	4.126	0.142912	0.129526	0.14404	0.139658	0.0638517	0.0923847
TcCLB.503563.14	TcChr21-P	+	ADG1, putative	366	4.396	4.415	4.153	4.233	4.404	3.612	0.142508	0.144712	0.150965	0.153543	0.0633441	0.0965124
TcCLB.503563.20	TcChr21-P	+	ADG2, putative	1869	4.653	5.213	4.573	5.069	4.886	4.879	0.185938	0.179886	0.189329	0.183434	0.0858695	0.1219
TcCLB.503563.29	TcChr21-P	+	hypothetical protein	563	1.335	2.894	2.933	2.202	2.868	3.59	0.390857	0.341038	0.350638	0.366605	0.135343	0.16829
TcCLB.503565.10	TcChr19-P	-	hypothetical protein	687	5.113	5.133	3.742	4.103	4.15	3.295	0.0935436	0.0957364	0.110626	0.117101	0.0516448	0.0755246
TcCLB.503565.20	TcChr19-P	-	hypothetical protein, conserved	1503	5.323	5.503	4.705	5.297	5.175	4.616	0.148473	0.145606	0.158021	0.153183	0.0722385	0.106962
TcCLB.503565.29	TcChr19-P	-	hypothetical protein, conserved	474	5.45	5.552	5.685	4.995	5.459	5.871	0.11753	0.118208	0.127546	0.130916	0.0577088	0.0843976
TcCLB.503571.10	TcChr12-S	-	flagellum-adhesion glycoprotein, putative	1746	5.559	5.715	5.285	5.968	5.807	5.089	0.119777	0.112906	0.120466	0.112685	0.0584609	0.0884796
TcCLB.503571.19	TcChr12-S	-	hypothetical protein, conserved	2126	5.518	5.84	6.238	5.801	6.32	6.438	0.119168	0.10948	0.119313	0.115072	0.0557186	0.0850116
TcCLB.503573.9	TcChr27-P	-	ATP-binding cassette transporter ABCA1, putative (ABCA1)	2903	4.33	4.102	3.516	4.113	5.038	4.049	0.224332	0.225562	0.238769	0.241237	0.0831161	0.143714
TcCLB.503575.27	TcChr36-S	-	hypothetical protein, conserved	948	5.637	5.432	5.111	5.896	5.385	4.941	0.0598967	0.0622784	0.0629332	0.0585714	0.0317427	0.0459023
TcCLB.503575.34	TcChr36-S	-	ribosomal protein L38, putative	249	6.818	6.812	5.889	7.11	6.658	5.982	0.113814	0.106498	0.117477	0.103806	0.0659705	0.096735
TcCLB.503575.40	TcChr36-S	-	hypothetical protein, conserved	465	4.11	3.896	3.794	4.396	4.155	3.477	0.161218	0.174576	0.165421	0.160164	0.0707135	0.102453
TcCLB.503575.50	TcChr36-S	-	fatty acyl CoA synthetase, putative	2112	5.926	5.926	5.924	6.004	6.177	5.982	0.177045	0.165202	0.180351	0.170074	0.0879172	0.132563
TcCLB.503575.54	TcChr36-S	-	hypothetical protein, conserved	927	5.164	4.58	4.558	4.944	4.816	4.16	0.148098	0.161738	0.160609	0.158848	0.0737185	0.109772
TcCLB.503575.60	TcChr36-S	-	protein kinase, putative	1119	5.238	5.103	4.633	5.584	5.106	4.409	0.0650204	0.0667567	0.0671308	0.0627632	0.0320481	0.0471357
TcCLB.503577.20	TcChr36-S	-	U2 splicing auxiliary factor, putative (u2af26)	702	6.767	6.406	6.42	6.852	6.328	6.047	0.11069	0.104271	0.113002	0.10232	0.0629425	0.0916597
TcCLB.503577.9	TcChr36-S	-	delta-1-pyrroline-5-carboxylate dehydrogenase (pseudogene), putative	759	5.388	4.797	4.544	4.607	4.127	4.097	0.21261	0.240714	0.248422	0.260996	0.12977	0.165167
TcCLB.503579.10	TcChr29-S	+	hypothetical protein, conserved	3882	5.624	5.414	6.022	5.946	6.202	6.256	0.181799	0.17154	0.178719	0.169801	0.0852199	0.130526
TcCLB.503579.100	TcChr29-S	+	nucleotide-binding protein, putative	1047	5.064	5.029	4.88	5.262	5.245	4.927	0.0823669	0.0851371	0.086721	0.0825889	0.0385016	0.0571714
TcCLB.503579.110	TcChr29-S	+	pseudouridylate synthase I, putative	1968	5.511	4.984	4.488	5.397	4.821	4.559	0.216723	0.231045	0.233248	0.222023	0.114072	0.160284
TcCLB.503579.119	TcChr29-S	+	hypothetical protein, conserved	288	3.132	2.353	2.539	2.951	2.571	2.931	0.399788	0.474925	0.426128	0.429913	0.204737	0.233048
TcCLB.503579.130	TcChr29-S	+	hypothetical protein, conserved	1281	4.929	4.265	4.401	4.434	4.725	4.365	0.0475061	0.0524385	0.052453	0.0539796	0.0221123	0.0334151
TcCLB.503579.140	TcChr29-S	+	hypothetical protein, conserved	681	6.025	5.61	5.491	6.02	5.54	5.627	0.140135	0.144988	0.149058	0.136854	0.0756038	0.108335
TcCLB.503579.150	TcChr29-S	+	RNA editing 3' terminal uridylyl transferase 2, putative	1734	4.975	5.027	5.014	5.475	4.948	5.085	0.176329	0.176403	0.178085	0.166153	0.0847109	0.118958
TcCLB.503579.20	TcChr29-S	+	hypothetical protein, conserved	1350	4.847	4.884	5.193	4.727	5.771	5.404	0.0915806	0.0954563	0.0985158	0.0996507	0.039708	0.0631143
TcCLB.503579.30	TcChr29-S	+	DNA polymerase sigma-like protein, putative	1398	4.708	4.172	4.699	4.678	4.739	4.748	0.222135	0.234266	0.226594	0.227007	0.0979961	0.145337
TcCLB.503579.40	TcChr29-S	+	hypothetical protein, conserved	1359	4.939	4.284	4.66	4.505	4.394	4.68	0.104041	0.120485	0.116033	0.118902	0.0540625	0.0732765
TcCLB.503579.50	TcChr29-S	+	hypothetical protein, conserved	2862	6.531	5.93	6.362	6.313	6.275	6.331	0.0665799	0.0635169	0.0683839	0.0638531	0.0362431	0.0535465
TcCLB.503579.60	TcChr29-S	+	hypothetical protein	1359	6.526	6.364	5.75	6.624	6.541	5.723	0.159322	0.148221	0.163432	0.148574	0.0891247	0.133763
TcCLB.503579.70	TcChr29-S	+	ATPase subunit 9, putative	330	4.554	5.398	3.628	5.314	4.829	3.678	0.197003	0.186372	0.200746	0.183641	0.0930722	0.143089
TcCLB.503579.80	TcChr29-S	+	hypothetical protein, conserved	1302	5.123	4.744	5.529	5.038	5.141	5.621	0.0974665	0.0982135	0.0996368	0.100503	0.0448219	0.0665897
TcCLB.503579.90	TcChr29-S	+	hypothetical protein, conserved	759	5.038	4.726	3.869	5.094	4.717	3.923	0.101886	0.110314	0.111216	0.105097	0.0516538	0.0769037
TcCLB.503581.10	TcChr25-P	+	hypothetical protein, conserved	1593	1.296	5.939	1.222	6.103	5.633	5.677	0.170669	0.0675682	0.119204	0.0884413	0.0330117	0.08657
TcCLB.503581.20	TcChr25-P	+	PPIase, putative	975	1.484	4.594	1.664	4.126	5.174	5.041	0.326838	0.22286	0.268544	0.23551	0.0773269	0.152675
TcCLB.503581.30	TcChr25-P	+	hypothetical protein, conserved	3159	2.202	6.297	1.917	6.096	6.076	7.281	0.62663	0.290743	0.442335	0.347705	0.139049	0.301681
TcCLB.503581.39	TcChr25-P	+	coatomer delta subunit, putative	1012	1.082	5.776	-0.1583	5.632	5.348	5.395	0.82606	0.355367	0.768948	0.449571	0.152798	0.43402
TcCLB.503583.10	TcChr37-P	-	metallo-peptidase, Clan MC, Family M14, putative	1296	4.857	4.614	5.392	4.699	4.899	5.188	0.169612	0.167877	0.174063	0.177962	0.0758184	0.11185
TcCLB.503583.100	TcChr37-P	-	hypothetical protein, conserved	999	4.543	4.34	4.161	4.457	3.951	4.004	0.173535	0.171202	0.174321	0.176822	0.0830735	0.1105
TcCLB.503583.20	TcChr37-P	-	hypothetical protein, conserved	1692	5.27	5.275	4.943	5.338	5.045	4.658	0.159841	0.161301	0.168864	0.159635	0.0785499	0.112728
TcCLB.503583.24	TcChr37-P	-	hypothetical protein, conserved	900	7.02	7.189	5.982	7.159	6.648	5.557	0.0570298	0.0510323	0.0583089	0.0520054	0.033017	0.0489958
TcCLB.503583.30	TcChr37-P	-	hypothetical protein, conserved	1107	5.226	5.209	5.095	5.243	4.863	5.139	0.200068	0.211977	0.215483	0.212069	0.104192	0.141621
TcCLB.503583.40	TcChr37-P	-	trans-splicing factor, putative	1065	4.857	5.062	5.313	4.767	4.965	5.148	0.0672017	0.06617	0.0708677	0.0714261	0.0310922	0.0451225
TcCLB.503583.50	TcChr37-P	-	hypothetical protein, conserved	1149	5.244	5.126	5.043	5.299	4.961	4.932	0.118045	0.120853	0.124655	0.120469	0.0595609	0.0844105
TcCLB.503583.60	TcChr37-P	-	hypothetical protein	1362	5.701	5.696	5.316	5.699	5.265	4.792	0.0830855	0.0781756	0.086169	0.0814778	0.0429998	0.0629769
TcCLB.503583.70	TcChr37-P	-	hypothetical protein, conserved	2946	5.715	5.686	5.145	5.324	5.36	5.096	0.182583	0.17984	0.198829	0.195772	0.0945982	0.139055
TcCLB.503583.80	TcChr37-P	-	dual specificity protein phosphatase or MAP kinase phosphatase, putative	717	4.922	4.973	5.008	5.076	5.089	4.603	0.130803	0.121528	0.130523	0.128361	0.0576945	0.0886512
TcCLB.503583.90	TcChr37-P	-	hydrogenase, putative	1425	5.201	5.279	5.037	5.493	5.036	5.019	0.110814	0.111493	0.115166	0.109354	0.0556567	0.078617
TcCLB.503585.10	Tcruzi_4651	-	mucin-associated surface protein (MASP), putative	933	0.7237	0.6104	2.922	0.3753	1.881	3.398	0.52419	0.567886	0.506917	0.590172	0.225685	0.262059
TcCLB.503587.10	Tcruzi_4652	+	mucin-associated surface protein (MASP), putative	1011	-0.3195	1.651	2.2	-0.04221	3.586	2.91	0.679968	0.604035	0.603908	0.692933	0.159535	0.260177
TcCLB.503587.3	Tcruzi_4652	-	mucin TcMUC (pseudogene), putative	834	0.5543	0.6131	1.222	0.1821	0.4985	1.491	0.428643	0.442185	0.426038	0.46032	0.228901	0.246318
TcCLB.503587.30	Tcruzi_4652	+	trans-sialidase, Group V, putative	2613	1.589	1.701	3.248	1.03	2.42	3.2	0.470436	0.474713	0.475681	0.578969	0.186517	0.247719
TcCLB.503587.47	Tcruzi_4652	+	hypothetical protein	843	0.6717	1.936	2.141	0.7565	1.752	2.24	0.511502	0.467717	0.499429	0.503032	0.211711	0.272017
TcCLB.503587.64	Tcruzi_4652	+	retrotransposon hot spot protein (RHS, pseudogene), putative	1461	2.271	2.091	2.288	2.272	1.962	2.189	0.506123	0.536836	0.508864	0.513373	0.248338	0.285285
TcCLB.503587.80	Tcruzi_4652	+	mucin-associated surface protein (MASP, pseudogene), putative	888	0.6914	0.9682	4.184	0.4525	2.364	3.395	0.30586	0.307902	0.297784	0.349347	0.108905	0.144307
TcCLB.503589.10	TcChr22-S	+	GDP-mannose pyrophosphorylase	1152	3.106	5.604	3.246	5.836	6.196	5.864	0.318428	0.186516	0.24041	0.207809	0.0869307	0.167549
TcCLB.503589.19	TcChr22-S	+	hypothetical protein, conserved	417	-1.047	3.796	-2.739	4.026	3.391	2.774	0.681464	0.346851	0.622924	0.366605	0.133717	0.336547
TcCLB.503591.10	TcChr35-P	-	retrotransposon hot spot protein (RHS, pseudogene), putative	990	3.254	4.849	2.914	3.636	3.548	3.406	0.279155	0.225117	0.270882	0.269787	0.110747	0.153534
TcCLB.503593.10	TcChr39-P	+	eukaryotic translation initiation factor eIF-4E, putative	786	6.298	6.474	6.087	6.644	6.224	5.884	0.128786	0.117169	0.130445	0.118739	0.0698163	0.102827
TcCLB.503593.20	TcChr39-P	+	hypothetical protein, conserved	2433	5.808	5.807	6.075	5.72	5.822	5.724	0.132699	0.1188	0.134036	0.127673	0.0643463	0.0974795
TcCLB.503593.30	TcChr39-P	+	hypothetical protein, conserved	2574	6.24	6.399	6.703	6.195	6.508	6.504	0.085865	0.0794036	0.0881581	0.0838394	0.0459849	0.0682402
TcCLB.503593.40	TcChr39-P	+	hypothetical protein	1800	5.819	6.183	5.841	6.152	5.628	5.515	0.112761	0.10364	0.114285	0.106007	0.0592233	0.0854686
TcCLB.503593.50	TcChr39-P	+	hypothetical protein, conserved	1944	6.366	6.567	6.315	6.342	6.177	6.129	0.093779	0.0862631	0.096796	0.0902101	0.0514493	0.0752057
TcCLB.503593.60	TcChr39-P	+	hypothetical protein, conserved	1965	4.708	4.79	5.017	4.385	4.795	4.795	0.0970659	0.0941861	0.101511	0.106022	0.0436377	0.0644072
TcCLB.503593.70	TcChr39-P	+	eukaryotic peptide chain release factor subunit 1, putative (fragment)	540	5.159	5.456	4.949	5.44	4.767	4.708	0.152005	0.143494	0.153682	0.148598	0.0760999	0.105054
TcCLB.503595.10	TcChr12-S	+	hypothetical protein, conserved	2055	5.982	5.802	6.011	5.909	6.179	5.88	0.123452	0.123789	0.130637	0.123772	0.0645666	0.0963662
TcCLB.503595.19	TcChr12-S	+	ATP-dependent DEAD/H RNA helicase, putative (fragment)	1326	4.135	3.982	4.083	4.196	3.998	4.278	0.0966179	0.10521	0.10179	0.102832	0.0457867	0.0603162
TcCLB.503597.10	TcChr32-P	-	homoserine kinase, putative	1011	5.428	4.689	5.031	4.891	4.926	4.632	0.103478	0.116726	0.115025	0.117962	0.0541991	0.0784231
TcCLB.503597.5	TcChr32-P	-	hypothetical protein (fragment)	789	4.217	3.986	3.859	4.441	4.112	3.755	0.12635	0.128396	0.126584	0.124821	0.0555903	0.0796225
TcCLB.503599.10	TcChr38-S	+	protein kinase, putative	1509	4.717	4.406	4.718	4.767	4.505	3.714	0.294495	0.293383	0.296037	0.29338	0.134412	0.200887
TcCLB.503599.20	TcChr38-S	+	hypothetical protein, conserved	1068	3.554	3.324	3.804	4.082	3.653	3.473	0.130889	0.140342	0.126384	0.126391	0.0606333	0.0815792
TcCLB.503599.30	TcChr38-S	+	hypothetical protein, conserved	1869	4.746	4.433	3.451	4.537	4.289	3.081	0.160018	0.163646	0.174928	0.170538	0.0772928	0.123408
TcCLB.503599.40	TcChr38-S	+	hypothetical protein, conserved	2991	5.113	5.742	5.216	5.857	5.256	5.16	0.104357	0.0968132	0.104014	0.0951248	0.0514321	0.0732141
TcCLB.503599.50	TcChr38-S	+	hypothetical protein, conserved	1101	4.136	4.014	4.381	4.317	4.091	4.166	0.174976	0.186017	0.181677	0.177897	0.0790837	0.108326
TcCLB.503599.60	TcChr38-S	+	hypothetical protein, conserved	342	3.986	4.921	4.443	4.734	5.131	4.268	0.272932	0.2415	0.258752	0.248782	0.103295	0.164567
TcCLB.503599.70	TcChr38-S	+	hypothetical protein, conserved	180	3.404	4.645	4.371	4.618	4.617	3.836	0.194673	0.16518	0.172862	0.165844	0.0713171	0.10979
TcCLB.503601.10	TcChr23-S	+	trans-sialidase, Group V, putative	2382	2.468	3.021	6.317	2.433	5.34	7.842	0.404991	0.416324	0.397042	0.471344	0.114506	0.194419
TcCLB.503601.20	TcChr23-S	+	hypothetical protein	801	1.2	1.726	1.975	1.558	2.215	2.409	0.424949	0.427622	0.403254	0.415825	0.169354	0.213131
TcCLB.503603.10	TcChr40-P	-	mitochondrial RNA binding complex 1 subunit, putative	936	4.371	5.498	3.844	4.902	4.385	3.845	0.0906659	0.0828338	0.0927942	0.0900632	0.0445647	0.0623101
TcCLB.503603.20	TcChr40-P	-	hypothetical protein, conserved	861	5.776	5.892	4.398	5.595	5.153	3.85	0.115387	0.108703	0.12484	0.116299	0.0620228	0.0967322
TcCLB.503605.10	TcChr32-P	-	retrotransposon hot spot protein (RHS, pseudogene), putative	2874	5.75	6.197	5.27	5.903	5.808	5.628	0.0775197	0.0710575	0.0796649	0.0756784	0.0401388	0.0593806
TcCLB.503605.20	TcChr32-P	-	retrotransposon hot spot (RHS) protein, putative	645	2.649	2.972	2.282	2.402	3.066	1.941	0.167802	0.162126	0.173793	0.181421	0.0699626	0.118096
TcCLB.503607.10	TcChr32-P	-	protein kinase, putative	939	0.416	0.5999	0.05575	-0.1214	0.4583	-0.3186	0.677139	0.667737	0.697252	0.732935	0.342043	0.508075
TcCLB.503607.4	TcChr32-P	-	retrotransposon hot spot (RHS) protein, putative	2027	4.447	5.317	4.162	4.543	5.32	4.454	0.0871534	0.0818053	0.0907196	0.0941509	0.0367652	0.059274
TcCLB.503607.7	TcChr32-P	-	glycine dehydrogenase (pseudogene), putative	2910	4.29	4.669	3.545	4.385	4.206	3.637	0.185929	0.183801	0.195635	0.193696	0.0895608	0.130151
TcCLB.503609.10	Tcruzi_4663	-	trans-sialidase (pseudogene), putative	1227	-0.07316	0.7268	1.021	1.282	1.009	1.865	0.657633	0.644146	0.5683	0.559791	0.288965	0.316761
TcCLB.503609.100	Tcruzi_4663	-	mucin TcMUCII, putative	642	-2.239	0.6846	0.6028	-0.3322	1.035	2.107	1.05144	0.912693	0.877705	0.905392	0.357236	0.410617
TcCLB.503609.24	Tcruzi_4663	-	mucin-associated surface protein (MASP, pseudogene), putative	1203	1.515	2.466	4.339	1.227	2.603	3.851	0.352955	0.336552	0.345864	0.389706	0.132755	0.154273
TcCLB.503609.32	Tcruzi_4663	-	elongation factor 1-gamma (EF-1-gamma, pseudogene), putative	330	0.867	1.382	0.7834	0.9047	0.9247	0.2458	0.463951	0.468201	0.478154	0.47434	0.238944	0.32168
TcCLB.503609.50	Tcruzi_4663	-	trans-sialidase, Group VI, putative	2832	1.273	2.461	3.021	2.746	3.164	3.719	0.27379	0.253712	0.237345	0.229244	0.0899024	0.116326
TcCLB.503609.60	Tcruzi_4663	-	mucin-associated surface protein (MASP), putative	1041	0.6252	1.151	3.959	0.4097	3.108	3.651	0.376491	0.365389	0.358203	0.411226	0.110316	0.168718
TcCLB.503611.10	TcChr20-S	+	nucleoplasmin-like protein (NLP), putative	1356	5.966	5.568	5.916	5.954	5.737	5.575	0.105392	0.102157	0.108361	0.103081	0.0537898	0.0800023
TcCLB.503611.20	TcChr20-S	+	ribosomal protein L24, putative	378	7.158	7.094	6.166	7.133	6.942	6.265	0.181301	0.162876	0.185765	0.164041	0.103446	0.152984
TcCLB.503611.30	TcChr20-S	+	hypothetical protein, conserved	1491	5.218	5.074	5.187	5.225	5.454	4.904	0.105423	0.104504	0.108757	0.106975	0.0476216	0.0734354
TcCLB.503611.40	TcChr20-S	+	ribosomal protein L24, putative	378	2.204	1.998	1.766	2.048	2.114	1.948	0.376496	0.441943	0.406162	0.420313	0.201871	0.260616
TcCLB.503611.50	TcChr20-S	+	hypothetical protein, conserved	1290	4.101	4.011	4.527	4.602	3.998	4.779	0.182492	0.206514	0.185944	0.181347	0.0882184	0.107895
TcCLB.503613.20	TcChr27-S	-	proteasome alpha 7 subunit, putative	744	5.399	6.541	5.163	5.873	5.782	5.763	0.101343	0.0899401	0.103221	0.0967526	0.0498638	0.0732019
TcCLB.503613.30	TcChr27-S	-	DNA repair protein, putative	1203	4.507	4.976	4.045	4.521	4.305	4.376	0.155893	0.145823	0.162338	0.161014	0.0736173	0.101592
TcCLB.503613.40	TcChr27-S	-	pterin-4-alpha-carbinolamine dehydratase, putative	474	4.785	5.585	3.274	4.622	4.471	3.371	0.117907	0.106344	0.130594	0.127598	0.0562397	0.0883401
TcCLB.503613.50	TcChr27-S	-	Enriched in surface-labeled proteome protein 7 (ESP7)	486	3.783	5.221	5.571	4.339	5.027	5.541	0.179781	0.152585	0.168458	0.171776	0.0676111	0.0981141
TcCLB.503613.60	TcChr27-S	-	acidocalcisomal pyrophosphatase, putative	1245	5.919	6.947	5.722	5.871	5.85	6.289	0.0665663	0.0605913	0.0703002	0.0667407	0.0351563	0.050596
TcCLB.503613.70	TcChr27-S	-	hypothetical protein, conserved	444	2.87	3.774	3.078	3.107	3.021	3.58	0.288408	0.269992	0.285933	0.294976	0.128579	0.153471
TcCLB.503613.79	TcChr27-S	-	hypothetical protein	531	3.9	4.531	3.824	4.194	3.736	4.218	0.183614	0.170692	0.18253	0.178907	0.0832919	0.103726
TcCLB.503615.10	TcChr31-S	+	UDP-Gal or UDP-GlcNAc-dependent glycosyltransferase, putative	1134	-0.4462	2.62	-0.7521	3.03	2.923	2.474	0.421938	0.296128	0.349865	0.274314	0.104969	0.187592
TcCLB.503617.10	TcChr28-P	+	protein kinase, putative	993	5.688	6.115	3.987	6.219	5.484	3.845	0.148563	0.135141	0.155221	0.138098	0.0791047	0.128878
TcCLB.503617.15	TcChr28-P	+	U6 snRNA-associated Sm-like protein LSm3p	492	3.093	2.779	2.891	2.83	2.484	2.525	0.270394	0.283962	0.277119	0.307489	0.141691	0.170893
TcCLB.503617.20	TcChr28-P	+	kinetoplast DNA-associated protein, putative	5874	6.299	6.864	6.411	6.843	6.558	6.527	0.10262	0.0928219	0.103742	0.0936078	0.0564806	0.08246
TcCLB.503617.31	TcChr28-P	+	nuclear receptor binding factor, putative	1008	4.905	4.87	5.218	4.622	5.137	4.767	0.094766	0.0961536	0.100263	0.105883	0.0428859	0.0651879
TcCLB.503617.40	TcChr28-P	+	ATP synthase F1, alpha subunit, putative (fragment) (ATPF1A)	648	7.689	7.876	6.557	7.799	7.516	6.433	0.0793651	0.0709404	0.0808134	0.0706888	0.047557	0.0700913
TcCLB.503619.10	TcChr21-S	-	meiotic recombination protein SPO11, putative	1314	3.358	2.673	3.994	2.893	3.235	3.974	0.210893	0.233984	0.219692	0.23426	0.0953186	0.122281
TcCLB.503619.20	TcChr21-S	-	hypothetical protein, conserved	1494	5.276	5.037	4.72	5.431	4.942	4.881	0.0592815	0.0625094	0.0627555	0.0594228	0.0302199	0.0425188
TcCLB.503619.25	TcChr21-S	-	hypothetical protein, conserved	312	4.294	3.802	4.016	4.411	3.94	4.12	0.293488	0.336652	0.310021	0.302547	0.144444	0.188465
TcCLB.503619.29	TcChr21-S	-	hypothetical protein, conserved	519	3.854	3.897	3.207	3.993	3.748	3.478	0.229183	0.252527	0.246358	0.241291	0.106988	0.144217
TcCLB.503623.10	TcChr26-S	+	dispersed gene family protein 1 (DGF-1), putative	1950	0.7241	1.566	-1.676	1.062	0.4442	0.1957	0.752665	0.680224	0.814533	0.709973	0.377261	0.511277
TcCLB.503625.10	TcChr29-P	+	asparagine synthetase a, putative	1047	6.469	6.855	7.023	6.573	6.588	6.903	0.132176	0.119488	0.134544	0.124426	0.0736342	0.107547
TcCLB.503625.20	TcChr29-P	+	hypothetical protein	3450	3.921	3.78	2.569	3.196	3.065	2.334	0.156472	0.147504	0.17808	0.173382	0.073183	0.107763
TcCLB.503627.20	TcChr24-S	+	protein kinase, putative	4782	6.099	6.107	6.247	6.43	6.286	6.511	0.0461101	0.0443103	0.047182	0.0429588	0.0244285	0.0357797
TcCLB.503627.9	TcChr24-S	+	hypothetical protein, conserved (fragment)	1092	5.565	5.497	4.967	5.772	5.379	4.985	0.250686	0.242699	0.260006	0.238988	0.123201	0.182816
TcCLB.503629.10	TcChr24-S	+	hypothetical protein, conserved	3447	5.764	5.271	5.449	5.781	5.292	5.49	0.137148	0.134952	0.140438	0.132147	0.0698682	0.101131
TcCLB.503631.9	TcChr12-P	+	hypothetical protein, conserved	1931	5.521	5.848	5.921	5.513	5.938	5.735	0.0487765	0.0462911	0.0509607	0.0497924	0.0238811	0.0359889
TcCLB.503633.11	Tcruzi_4675	-	mucin-associated surface protein (MASP), putative (fragment)	804	1.092	1.909	4.203	0.4714	3.225	4.009	0.299273	0.29324	0.297694	0.350422	0.0916955	0.130188
TcCLB.503633.21	Tcruzi_4675	-	mucin TcMUCII (pseudogene), putative	618	-0.5806	0.9943	1.07	0.8296	0.236	1.515	0.712552	0.622514	0.606063	0.585537	0.317271	0.307731
TcCLB.503633.30	Tcruzi_4675	-	surface protease GP63, putative	975	1.828	0.9768	1.106	1.121	1.186	0.3544	0.522631	0.550609	0.508606	0.504688	0.231634	0.289581
TcCLB.503633.40	Tcruzi_4675	-	trans-sialidase (pseudogene), putative	2799	2.861	3.082	3.548	2.711	3.316	3.498	0.259215	0.264503	0.262828	0.275555	0.104071	0.136202
TcCLB.503635.10	TcChr38-P	+	protein kinase, putative	2217	6.029	6.685	7.461	6.762	6.748	7.336	0.13232	0.118145	0.130071	0.118367	0.0697364	0.102493
TcCLB.503635.20	TcChr38-P	+	hypothetical protein, conserved	1485	4.88	4.681	6.008	4.718	4.974	5.891	0.129949	0.134104	0.135475	0.142605	0.059437	0.0863233
TcCLB.503635.40	TcChr38-P	+	hypothetical protein	1641	5.732	5.382	4.534	5.445	5.062	4.402	0.136495	0.136564	0.148114	0.142492	0.0728945	0.107421
TcCLB.503635.50	TcChr38-P	+	hypothetical protein, conserved	1503	5.516	5.662	5.765	5.769	5.783	5.581	0.0857645	0.0842718	0.0887905	0.0826904	0.0422322	0.0625482
TcCLB.503635.59	TcChr38-P	+	40S ribosomal protein S3A, putative	786	8.585	8.392	7.695	8.397	8.036	7.514	0.0791222	0.0713148	0.0807137	0.0700772	0.0490867	0.0716008
TcCLB.503635.68	TcChr38-P	+	40S ribosomal protein S3A, putative	786	8.473	8.468	7.573	8.336	7.953	7.41	0.099395	0.0894028	0.101415	0.0879282	0.0614558	0.0896563
TcCLB.503635.80	TcChr38-P	+	hypothetical protein, conserved	1413	5.571	5.419	4.875	5.383	5.112	4.663	0.0965684	0.0998957	0.104972	0.101589	0.0505925	0.0727812
TcCLB.503635.89	TcChr38-P	+	hypothetical protein, conserved	444	4.064	4.754	4.278	4.736	4.341	4.494	0.131176	0.120937	0.127657	0.121949	0.0563309	0.0770263
TcCLB.503637.10	TcChr37-S	+	hypothetical protein, conserved	966	5.784	4.948	6.221	4.582	5.474	5.027	0.108845	0.126603	0.1297	0.141695	0.0568184	0.0862893
TcCLB.503637.20	TcChr37-S	+	hypothetical protein, conserved	3486	7.116	5.839	7.231	6.499	5.888	5.957	0.0903337	0.0941623	0.0954491	0.0877532	0.0545671	0.0769524
TcCLB.503637.30	TcChr37-S	+	dipeptidyl-peptidase 8-like serine peptidase	2535	7.493	6.408	6.779	6.571	6.249	5.696	0.082234	0.0826896	0.088376	0.081198	0.0502883	0.0724698
TcCLB.503639.10	TcChr37-S	+	inositol-3-phosphate synthase, putative	678	6.814	5.909	4.947	6.167	5.223	3.441	0.199694	0.197917	0.216034	0.197908	0.124762	0.205593
TcCLB.503639.20	TcChr37-S	+	hypothetical protein, conserved	1029	4.712	4.267	6.08	4.145	5.531	5.294	0.265027	0.317731	0.303024	0.331728	0.113695	0.181292
TcCLB.503639.30	TcChr37-S	+	hypothetical protein, conserved	2274	6.548	4.963	5.918	5.21	5.164	4.591	0.116179	0.137373	0.135318	0.138493	0.0698543	0.100533
TcCLB.503641.10	TcChr40-S	-	hypothetical protein, conserved	2595	6.055	5.503	5.402	6.185	5.779	5.377	0.145922	0.144133	0.149773	0.140165	0.077145	0.114863
TcCLB.503641.19	TcChr40-S	-	peroxin 12, putative (PEX12)	821	4.336	3.499	4.077	4.481	3.841	3.549	0.198273	0.219106	0.198969	0.197614	0.0980484	0.135013
TcCLB.503643.10	TcChr36-S	+	KU70 protein, putative	2559	5.738	5.564	4.912	5.524	5.144	4.757	0.107452	0.106653	0.115281	0.111946	0.0579862	0.0835752
TcCLB.503643.20	TcChr36-S	+	cyclic nucleotide-binding domain containing protein, putative (FLAM6)	4230	6.416	6.546	7.001	6.512	6.704	6.96	0.105132	0.0973032	0.107377	0.0992958	0.0576383	0.0848047
TcCLB.503643.3	TcChr36-S	+	60S ribosomal protein L4, putative (fragment)	486	7.226	7.159	6.184	7.165	6.629	6.4	0.100665	0.0927729	0.104273	0.0921303	0.0597131	0.086346
TcCLB.503643.30	TcChr36-S	+	hypothetical protein, conserved	585	4.675	5.07	5.738	4.471	5.774	5.661	0.150293	0.152059	0.162161	0.171175	0.0632149	0.0998767
TcCLB.503643.39	TcChr36-S	+	hypothetical protein, conserved	747	4.39	4.025	3.77	4.16	3.922	3.523	0.0696699	0.0757893	0.0750106	0.0763654	0.0340617	0.0469549
TcCLB.503643.6	TcChr36-S	+	hypothetical protein, conserved	1575	5.348	5.291	5.184	5.336	5.195	4.98	0.100955	0.0989811	0.105406	0.103103	0.0499188	0.0733721
TcCLB.503645.10	TcChr38-P	-	mucin-associated surface protein (MASP), putative	1254	-0.1123	2.169	4.861	0.9061	4.394	4.777	0.510498	0.447775	0.460221	0.504584	0.117947	0.200173
TcCLB.503645.40	TcChr38-P	-	mucin-associated surface protein (MASP), putative	807	-0.27	1.702	4.534	0.3133	3.635	4.627	0.409374	0.369819	0.370881	0.417876	0.10124	0.146987
TcCLB.503647.20	TcChr33-P	+	hypothetical protein, conserved	1257	3.34	3.132	3.474	3.608	3.63	3.38	0.18734	0.196537	0.182097	0.185222	0.0773264	0.108108
TcCLB.503647.40	TcChr33-P	+	hypothetical protein	1230	4.685	4.059	4.458	4.475	4.478	3.832	0.162283	0.170212	0.168265	0.174186	0.0755455	0.115806
TcCLB.503647.9	TcChr33-P	+	hypothetical protein, conserved	1459	5.887	5.755	5.51	5.887	5.944	5.431	0.111198	0.109478	0.116878	0.110579	0.0568743	0.0853659
TcCLB.503649.10	TcChr40-S	+	mucin-associated surface protein (MASP, pseudogene), putative	939	1.967	1.198	3.626	1.415	2.619	2.974	0.392098	0.44641	0.390825	0.44334	0.158891	0.211769
TcCLB.503649.20	TcChr40-S	+	mucin TcMUC, putative	300	-1.376	-1.011	1.623	-1.22	1.252	1.853	0.841894	0.833194	0.742476	0.829015	0.299745	0.417349
TcCLB.503651.10	TcChr39-S	-	hypothetical protein, conserved	1389	5.797	5.883	5.805	6.167	5.79	5.938	0.108258	0.105869	0.11116	0.102941	0.056441	0.0815459
TcCLB.503651.20	TcChr39-S	-	hypothetical protein	897	5.502	4.912	5.112	5.137	4.963	4.926	0.132022	0.14103	0.14317	0.145203	0.0683509	0.0981917
TcCLB.503651.30	TcChr39-S	-	hypothetical protein	783	5.674	5.478	5.057	5.66	5.34	4.893	0.0990377	0.097801	0.103775	0.0997233	0.0509215	0.0749108
TcCLB.503651.4	TcChr39-S	-	hypothetical protein, conserved (fragment)	1575	5.239	4.766	5.662	5.178	5.155	5.439	0.143833	0.138212	0.143962	0.142063	0.0665377	0.09979
TcCLB.503651.40	TcChr39-S	-	hypothetical protein	954	5.742	5.414	4.679	5.319	5.082	4.632	0.105878	0.108689	0.116796	0.113416	0.0557967	0.0808157
TcCLB.503651.49	TcChr39-S	-	hypothetical protein, conserved (pseudogene)	738	4.607	4.591	4.321	4.644	4.345	4.116	0.148203	0.149377	0.154588	0.154194	0.0712826	0.0998748
TcCLB.503653.104	TcChr1-S	+	hypothetical protein, conserved	222	2.61	1.815	0.955	2.242	1.621	0.9235	0.268952	0.301201	0.281806	0.269217	0.141041	0.176182
TcCLB.503653.20	TcChr1-S	+	hypothetical protein, conserved	1191	4.416	4.535	5.52	4.105	5.757	5.242	0.361676	0.360024	0.371691	0.404671	0.137001	0.223742
TcCLB.503653.30	TcChr1-S	+	ribosomal RNA processing protein 41B, putative (RRP41B)	855	5.093	4.359	4.569	4.808	4.515	4.09	0.117893	0.133998	0.129514	0.13136	0.0612751	0.0873888
TcCLB.503653.50	TcChr1-S	+	histone deacetylase, putative	1986	5.351	5.532	5.498	5.957	5.366	5.471	0.129025	0.12595	0.12874	0.120635	0.065835	0.093279
TcCLB.503653.60	TcChr1-S	+	cytochrome b-domain protein, putative	945	4.058	3.493	3.252	4.08	3.471	2.755	0.169411	0.179547	0.178185	0.171762	0.0864364	0.127847
TcCLB.503653.70	TcChr1-S	+	hypothetical protein, conserved	585	5.101	4.493	3.986	4.674	4.333	3.623	0.116096	0.133543	0.132044	0.133145	0.0653356	0.0938589
TcCLB.503653.9	TcChr1-S	+	hypothetical protein, conserved	310	3.962	3.288	3.365	3.793	3.739	2.624	0.164681	0.186102	0.175507	0.178366	0.0771948	0.12324
TcCLB.503653.90	TcChr1-S	+	hypothetical protein, conserved	1179	5.223	4.941	5.529	5.049	4.921	5.161	0.124513	0.126808	0.13136	0.131277	0.0616049	0.0874972
TcCLB.503655.20	TcChr14-P	-	dispersed gene family protein 1 (DGF-1), putative	10395	6.539	6.619	5.214	6.453	6.371	5.904	0.259644	0.219479	0.264892	0.237229	0.134345	0.206402
TcCLB.503655.30	TcChr14-P	-	mucin-like glycoprotein, putative	1176	2.788	3.343	7.94	3.026	4.614	9.048	0.723434	0.734427	0.71494	0.754411	0.214754	0.34272
TcCLB.503655.40	TcChr14-P	-	surface protease GP63 (pseudogene), putative	420	3.206	2.751	2.566	3.497	2.811	2.59	0.193157	0.225278	0.198878	0.194212	0.100299	0.121938
TcCLB.503657.20	TcChr41-P	+	hypothetical protein, conserved	1635	6.088	5.132	5.72	4.906	4.973	4.128	0.158642	0.183614	0.187976	0.198541	0.0930104	0.135361
TcCLB.503657.50	TcChr41-P	+	hypothetical protein, conserved	1269	5.274	4.806	5.834	4.859	4.59	4.265	0.128966	0.142975	0.14277	0.146327	0.0706257	0.0971839
TcCLB.503657.70	TcChr41-P	+	tyrosine phosphatase, putative	2550	6.325	6.048	6.327	5.985	5.765	4.783	0.17714	0.184465	0.194719	0.184727	0.102428	0.150604
TcCLB.503657.9	TcChr41-P	+	hypothetical protein, conserved	1397	6.244	5.758	5.537	5.387	5.339	4.446	0.0820689	0.086104	0.0933924	0.0929933	0.046844	0.0691825
TcCLB.503659.20	TcChr38-S	+	mucin TcMUCII (pseudogene), putative	666	1.855	2.381	2.956	2.632	2.715	3.22	0.172938	0.177907	0.16445	0.163871	0.0728608	0.0882791
TcCLB.503659.30	TcChr38-S	+	trans-sialidase, putative	792	1.035	1.862	5.438	2.267	2.526	5.399	0.389332	0.366801	0.334235	0.350076	0.15055	0.156596
TcCLB.503661.11	Tcruzi_4689	-	trans-sialidase, putative (fragment)	2064	3.299	3.072	2.751	3.471	3.476	2.977	0.227225	0.247746	0.237749	0.240075	0.106667	0.164472
TcCLB.503661.20	Tcruzi_4689	-	retrotransposon hot spot (RHS) protein, putative	738	1.255	2.437	0.9345	1.445	2.368	1.789	0.564438	0.511393	0.541746	0.583193	0.218354	0.332494
TcCLB.503663.10	TcChr16-P	-	septum formation inhibitor, Maf-like protein, putative	750	3.876	3.985	4.032	3.958	3.874	3.85	0.190462	0.196278	0.19412	0.199543	0.0866848	0.115911
TcCLB.503663.20	TcChr16-P	-	hypothetical protein, conserved	2514	6.21	6.357	5.948	6.281	6.142	5.977	0.103584	0.0964093	0.106947	0.0986331	0.0558964	0.0822124
TcCLB.503663.4	TcChr16-P	-	hypothetical protein, conserved (fragment)	1068	3.306	3.516	3.807	3.381	3.781	3.89	0.177072	0.178168	0.18042	0.183179	0.0711275	0.101092
TcCLB.503665.10	TcChr24-S	-	trans-sialidase (pseudogene), putative	561	1.525	1.971	0.38	1.76	1.191	0.9941	0.492741	0.479792	0.49993	0.492132	0.251821	0.305414
TcCLB.503665.15	TcChr24-S	-	trans-sialidase (pseudogene), putative	1288	3.608	3.723	3.281	3.77	3.619	3.578	0.150998	0.155483	0.155076	0.156478	0.071411	0.0971646
TcCLB.503665.21	TcChr24-S	-	elongation factor 1-gamma (EF-1-gamma, pseudogene), putative	249	2.759	2.273	2.026	2.298	2.078	1.821	0.289145	0.321889	0.313935	0.32101	0.161877	0.205767
TcCLB.503665.30	TcChr24-S	-	mucin-associated surface protein (MASP), putative	1059	1.344	2.812	4.134	1.791	4.117	4.271	0.413061	0.38559	0.391192	0.437162	0.117035	0.184262
TcCLB.503665.40	TcChr24-S	-	surface protease GP63 (pseudogene), putative	1728	2.434	2.392	3.049	2.659	3.556	3.617	0.358714	0.367074	0.343521	0.352622	0.125115	0.186262
TcCLB.503667.10	TcChr24-S	-	trans-sialidase, putative	1902	2.497	2.491	2.628	2.581	3.115	3.121	0.308584	0.311253	0.304775	0.312876	0.121376	0.174052
TcCLB.503667.20	TcChr24-S	-	hypothetical protein	453	1.359	1.848	0.8591	1.524	2.014	1.44	0.274414	0.265793	0.295241	0.274025	0.115489	0.180721
TcCLB.503667.31	TcChr24-S	-	retrotransposon hot spot protein (RHS, pseudogene), putative	579	2.921	1.991	1.818	2.5	2.527	2.088	0.333898	0.381576	0.362233	0.364829	0.168395	0.240764
TcCLB.503667.39	TcChr24-S	-	dispersed gene family protein 1 (DGF-1), putative (fragment)	4347	3.329	3.058	2.71	2.57	3.22	3.009	0.281989	0.283871	0.312065	0.331181	0.133592	0.215267
TcCLB.503669.10	TcChr39-S	-	hypothetical protein, conserved	1500	6.267	6.089	5.551	5.948	5.817	5.266	0.103502	0.101334	0.111378	0.106481	0.0563588	0.0832772
TcCLB.503669.20	TcChr39-S	-	hypothetical protein, conserved	867	5.128	4.997	4.517	4.931	4.852	4.312	0.103124	0.108931	0.113419	0.111071	0.0515976	0.0752195
TcCLB.503669.30	TcChr39-S	-	hypothetical protein, conserved	930	4.681	3.931	4.978	4.67	4.374	4.414	0.170979	0.186961	0.175318	0.177464	0.0812714	0.11459
TcCLB.503669.39	TcChr39-S	-	hypothetical protein, conserved (fragment)	300	3.323	2.399	2.613	2.66	2.802	1.672	0.219154	0.238928	0.239695	0.242856	0.10651	0.171786
TcCLB.503671.10	TcChr36-S	-	metallo-peptidase, Clan MA(E) Family M1	729	5.923	5.996	5.051	6.022	5.812	4.558	0.103216	0.0951767	0.10685	0.10077	0.0533106	0.0828057
TcCLB.503671.20	TcChr36-S	-	hypothetical protein, conserved	1320	4.834	3.739	4.895	4.129	4.311	4.408	0.158992	0.185196	0.175648	0.190895	0.0770083	0.110554
TcCLB.503671.30	TcChr36-S	-	Protein tilB homolog, putative (LRTP)	1149	5.27	5.133	4.094	5.206	4.918	4.009	0.142998	0.148723	0.157719	0.152186	0.0726663	0.110132
TcCLB.503671.39	TcChr36-S	-	vacuolar protein sorting-associated protein, putative (fragment)	845	5.364	5.14	5.379	5.425	5.443	5.308	0.120291	0.120032	0.124141	0.121447	0.0582698	0.0872498
TcCLB.503673.18	Tcruzi_4695	-	hypothetical protein, conserved	1422	4.487	3.965	4.847	4.385	4.445	4.251	0.101586	0.104449	0.104546	0.104751	0.0449565	0.0672751
TcCLB.503673.27	Tcruzi_4695	-	8-oxoguanine DNA glycosylase (pseudogene), putative	444	3.232	2.568	2.83	3.073	2.726	2.479	0.203483	0.223783	0.21217	0.212942	0.098541	0.126989
TcCLB.503673.9	Tcruzi_4695	-	eukaryotic translation initiation factor 2-alpha kinase, putative	669	4.713	4.952	5.082	5.188	4.97	5.386	0.206206	0.200678	0.204095	0.197728	0.089135	0.127703
TcCLB.503675.10	TcChr16-S	+	glycosyl transferase-like protein, putative	918	4.433	4.005	3.998	4.207	4.144	3.778	0.240173	0.263144	0.259899	0.2615	0.112043	0.160788
TcCLB.503675.20	TcChr16-S	+	class-E vacuolar protein-sorting protein 24 (Vps24p), putative	657	4.323	4.595	4.523	4.599	4.603	4.487	0.15523	0.158025	0.159315	0.156922	0.0680631	0.0967983
TcCLB.503675.40	TcChr16-S	+	hypothetical protein, conserved	2046	5.048	4.817	5.555	4.886	5.108	5.343	0.073672	0.0721219	0.0757581	0.0762862	0.0328277	0.0493755
TcCLB.503677.10	TcChr35-S	+	phosphomannose isomerase, putative	1227	6.77	5.316	6.343	5.941	6.287	5.546	0.132739	0.151579	0.146765	0.140573	0.0751023	0.1125
TcCLB.503677.20	TcChr35-S	+	DNA repair and recombination helicase protein PIF4, putative	2553	4.116	3.578	3.938	3.892	3.771	3.935	0.36111	0.383782	0.377872	0.397585	0.168091	0.230319
TcCLB.503677.29	TcChr35-S	+	hypothetical protein, conserved	1482	5.087	4.613	4.646	4.722	4.923	4.447	0.137076	0.150798	0.150558	0.1564	0.0662516	0.0989742
TcCLB.503677.4	TcChr35-S	+	hypothetical protein, conserved	278	2.236	0.9907	2.078	0.9881	1.326	1.638	0.271089	0.322948	0.293997	0.338137	0.149521	0.17004
TcCLB.503679.10	TcChr38-P	+	aspartate aminotransferase, putative	1215	4.291	5.774	7.752	4.39	5.852	7.206	0.380429	0.329707	0.371831	0.404408	0.140622	0.214425
TcCLB.503679.20	TcChr38-P	+	hypothetical protein, conserved	1722	5.08	5.334	5.124	5.427	5.129	5.239	0.154288	0.152869	0.15877	0.151785	0.0740099	0.105636
TcCLB.503679.30	TcChr38-P	+	hypothetical protein, conserved	1053	4.595	4.773	5.021	4.58	4.67	4.861	0.129837	0.129652	0.134493	0.137709	0.0596902	0.0843008
TcCLB.503679.40	TcChr38-P	+	actin-related protein 2, putative	414	2.223	2.718	2.334	2.857	2.524	2.494	0.272796	0.267016	0.260948	0.253368	0.118795	0.146811
TcCLB.503681.20	TcChr40-P	+	ethanolamine phosphotransferase, putative	1248	4.904	5.244	5.026	4.57	5.158	4.634	0.0803819	0.0764923	0.0846939	0.0903953	0.0361655	0.0556423
TcCLB.503681.29	TcChr40-P	+	30S ribosomal protein S8, putative	147	1.664	1.129	1.575	0.3348	0.8603	1.159	0.521357	0.557559	0.562992	0.658444	0.292523	0.344969
TcCLB.503681.9	TcChr40-P	+	hypothetical protein, conserved	4109	7.252	7.382	6.157	7.373	6.703	6.083	0.0810566	0.0719905	0.0823592	0.0731215	0.0482036	0.0706385
TcCLB.503683.11	TcChr36-S	+	RNA-binding protein, putative	1410	0.3158	1.715	0.5432	1.737	1.753	1.982	0.583366	0.548438	0.547366	0.494598	0.213009	0.255422
TcCLB.503683.20	TcChr36-S	+	hypothetical protein, conserved	1377	6.58	6.082	5.843	6.5	5.935	5.639	0.0989805	0.0980004	0.104076	0.094741	0.056308	0.0814354
TcCLB.503683.30	TcChr36-S	+	RNA-binding protein, putative	1077	3.253	2.373	3.459	2.524	2.597	3.438	0.24885	0.275389	0.259506	0.28199	0.117549	0.138118
TcCLB.503685.10	TcChr36-S	+	serine/threonine-protein kinase, putative	1221	5.264	4.908	5.02	5.232	4.954	4.898	0.151352	0.159681	0.159513	0.156967	0.0763625	0.108674
TcCLB.503685.20	TcChr36-S	+	hypothetical protein, conserved	1092	4.481	4.035	3.956	4.104	4.301	3.69	0.164419	0.179632	0.178979	0.183976	0.075276	0.112272
TcCLB.503685.30	TcChr36-S	+	carnitine/choline acetyltransferase, putative	498	4.293	4.611	4.048	4.649	4.443	4.232	0.158551	0.163454	0.163798	0.161792	0.0739412	0.103077
TcCLB.503685.5	TcChr36-S	+	RNA-binding protein, putative (fragment)	300	0.6015	0.6668	0.899	1.235	0.739	1.348	0.439655	0.429988	0.395671	0.404745	0.200164	0.216975
TcCLB.503687.10	TcChr39-P	-	regulator of chromosome condensation (RCC1), putative	1221	4.911	5.039	4.238	5.146	4.571	4.269	0.150362	0.145841	0.154938	0.147119	0.0737672	0.103552
TcCLB.503687.20	TcChr39-P	-	glyceraldehyde-3-phosphate dehydrogenase, putative	1116	4.885	5.238	5.196	4.911	5.613	5.19	0.179129	0.173914	0.186431	0.189554	0.0783399	0.121449
TcCLB.503687.30	TcChr39-P	-	hypothetical protein, conserved	456	5.306	5.389	3.598	4.797	4.906	3.21	0.0809286	0.0815439	0.0943103	0.0948343	0.0418744	0.0732341
TcCLB.503687.40	TcChr39-P	-	40 kDa cyclophilin, putative (CYP40)	1065	7.27	7.2	6.521	7.161	6.827	5.536	0.0722107	0.0660736	0.0743408	0.0664916	0.0427952	0.0634338
TcCLB.503687.49	TcChr39-P	-	hypothetical protein, conserved	681	4.749	4.824	4.497	4.799	4.713	4.161	0.159509	0.153071	0.162824	0.161341	0.0719579	0.107173
TcCLB.503687.58	TcChr39-P	-	AMP deaminase, putative	580	3.641	3.832	3.867	3.454	4.367	3.872	0.199238	0.196429	0.20071	0.214997	0.0748949	0.116916
TcCLB.503689.10	TcChr12-S	-	small GTP-binding protein Rab7, putative	666	4.056	4.173	4.806	4.221	4.583	4.794	0.144775	0.143419	0.144947	0.147038	0.058833	0.0870632
TcCLB.503689.20	TcChr12-S	-	hypothetical protein, conserved	417	3.189	2.889	2.313	3.193	2.968	2.346	0.183608	0.214055	0.198231	0.197541	0.0908047	0.123226
TcCLB.503689.30	TcChr12-S	-	flagellar protofilament ribbon protein, putative	1155	5.616	6.161	6.347	5.96	6.752	6.392	0.0652411	0.0614321	0.0673525	0.0629628	0.0319734	0.0485779
TcCLB.503689.34	TcChr12-S	-	hypothetical protein, conserved	546	3.536	2.806	2.657	3.289	3.025	2.548	0.150211	0.175578	0.163883	0.164343	0.0761771	0.103136
TcCLB.503689.4	TcChr12-S	-	Ras-related protein RabX1, putative (RABX1)	660	4.501	4.527	4.153	4.884	4.343	4.14	0.173116	0.175957	0.176052	0.168378	0.0792399	0.109404
TcCLB.503689.40	TcChr12-S	-	hypothetical protein, conserved	3012	6.522	6.068	5.817	6.321	6.021	5.513	0.073739	0.0693912	0.0762475	0.070287	0.0399672	0.0593556
TcCLB.503691.9	TcChr41-P	-	hypothetical protein, conserved (fragment)	3483	5.596	5.428	6.144	5.341	5.841	5.653	0.175459	0.17462	0.184774	0.182891	0.0897975	0.134938
TcCLB.503693.11	TcChr26-P	-	hypothetical protein, conserved (fragment)	435	2.809	3.104	2.473	3.143	2.968	2.996	0.254864	0.262808	0.261748	0.250049	0.111501	0.143625
TcCLB.503693.20	TcChr26-P	-	hypothetical protein, conserved	1953	4.843	5.056	4.824	5.197	4.869	4.943	0.183598	0.17105	0.180672	0.174712	0.0808037	0.117571
TcCLB.503693.29	TcChr26-P	-	hypothetical protein	1395	5.05	5.114	6.08	5.158	5.119	6.006	0.134357	0.12908	0.135501	0.134033	0.0630197	0.0903198
TcCLB.503695.10	Tcruzi_4706	-	retrotransposon hot spot protein (RHS, pseudogene), putative	2991	2.129	3.362	2.017	3.566	2.496	2.461	0.385764	0.332482	0.350787	0.316232	0.168695	0.209773
TcCLB.503697.100	TcChr36-S	-	hypothetical protein, conserved	5331	7.084	6.724	7.219	6.817	7.313	7.279	0.0842299	0.0777049	0.0862468	0.0785695	0.0481884	0.0712605
TcCLB.503697.110	TcChr36-S	-	hypothetical protein, conserved	1077	5.233	4.915	5.134	5.203	5.121	4.864	0.0846521	0.0906346	0.0900562	0.0897771	0.0420855	0.0614019
TcCLB.503697.120	TcChr36-S	-	hypothetical protein, conserved	1725	5.357	5.735	6.046	6.249	5.888	6.584	0.14548	0.13991	0.142409	0.129206	0.0702198	0.101512
TcCLB.503697.130	TcChr36-S	-	hypothetical protein, conserved	3663	6.49	6.134	6.624	6.483	6.427	6.5	0.100295	0.0940453	0.1019	0.0948594	0.0547093	0.0807345
TcCLB.503697.140	TcChr36-S	-	hypothetical protein	423	3	3.875	4.644	3.849	3.608	4.844	0.360255	0.350543	0.340206	0.338052	0.150867	0.17835
TcCLB.503697.20	TcChr36-S	-	hypothetical protein, conserved	2565	5.503	5.473	5.317	5.654	5.632	5.438	0.0688061	0.0682489	0.0712725	0.0681858	0.0340532	0.0505458
TcCLB.503697.30	TcChr36-S	-	bilobe protein, conserved	4104	6.073	5.833	6.584	5.989	6.341	6.753	0.0556376	0.0535984	0.0573859	0.0544666	0.028515	0.0425626
TcCLB.503697.40	TcChr36-S	-	hypothetical protein	837	3.12	2.895	3.361	3.341	3.468	3.203	0.277815	0.271989	0.265447	0.274848	0.110767	0.164026
TcCLB.503697.50	TcChr36-S	-	hypothetical protein, conserved	2319	6.269	5.887	5.961	6.397	6.034	5.759	0.0488959	0.0482365	0.0504969	0.0463513	0.0267306	0.0391518
TcCLB.503697.60	TcChr36-S	-	nuclear cap binding complex subunit CBP110, putative (CBP110)	3120	6.316	6.052	5.916	6.134	6.11	5.785	0.11784	0.112782	0.123195	0.11578	0.0634333	0.0942
TcCLB.503697.70	TcChr36-S	-	hypothetical protein, conserved	351	4.078	4.644	4.669	3.571	5.007	4.562	0.24229	0.241978	0.264089	0.290214	0.0936574	0.150031
TcCLB.503697.9	TcChr36-S	-	proteasome regulatory non-ATPase subunit 11, putative (fragment) (RPN11)	792	5.093	5.1	5.33	5.341	5.317	5.218	0.11286	0.11775	0.117483	0.114348	0.0540039	0.0789226
TcCLB.503697.90	TcChr36-S	-	Translation factor GUF1, mitochondrial, putative (GUF1)	2247	6.23	5.82	5.793	6.092	6.04	5.687	0.0625571	0.0624772	0.0660055	0.0616422	0.0336163	0.0497866
TcCLB.503699.11	Tcruzi_4708	-	mucin-associated surface protein (MASP, pseudogene), putative	675	-0.2195	0.3764	0.7213	0.6952	0.317	1.325	0.843187	0.827214	0.781083	0.780076	0.385604	0.3936
TcCLB.503699.19	Tcruzi_4708	+	mucin-associated surface protein (MASP), putative	1473	0.8131	1.14	3.393	0.3379	3.454	3.512	0.372741	0.360757	0.345605	0.411328	0.100043	0.160469
TcCLB.503701.9	Tcruzi_4709	+	dispersed gene family protein 1 (DGF-1, pseudogene), putative	8399	3.349	3.42	2.709	3.157	3.346	3.026	0.397209	0.374732	0.412459	0.412786	0.180008	0.284069
TcCLB.503703.10	TcChr39-P	+	hypothetical protein, conserved	1137	4.79	5.233	4.558	5.293	4.817	4.556	0.145084	0.137037	0.14624	0.136353	0.0663938	0.0947558
TcCLB.503703.100	TcChr39-P	+	hypothetical protein, conserved	1566	5.256	5.493	5.369	5.513	5.413	5.224	0.102771	0.096095	0.104131	0.0990253	0.048752	0.0724405
TcCLB.503703.20	TcChr39-P	+	hypothetical protein, conserved	1215	5.222	5.305	4.766	5.35	4.926	4.825	0.0977357	0.101589	0.104698	0.102074	0.0503208	0.0699816
TcCLB.503703.30	TcChr39-P	+	hypothetical protein, conserved	1041	5.454	5.612	5.311	5.529	5.235	4.95	0.110586	0.106702	0.114382	0.11284	0.0559721	0.0809781
TcCLB.503703.40	TcChr39-P	+	hypothetical protein, conserved	510	5.583	5.988	4.658	5.938	5.539	4.148	0.194502	0.173088	0.196669	0.182296	0.0976516	0.155566
TcCLB.503703.50	TcChr39-P	+	copper-transporting ATPase-like protein, putative	2865	5.842	6.197	5.979	6.011	5.965	5.809	0.0899938	0.081879	0.0913693	0.0863161	0.0455553	0.0676877
TcCLB.503703.60	TcChr39-P	+	hypothetical protein	1011	5.391	5.253	4.799	5.167	4.989	4.54	0.12325	0.12305	0.131662	0.131397	0.0629355	0.0917953
TcCLB.503703.70	TcChr39-P	+	Mitochondrial SSU ribosomal protein, putative	2625	6.661	6.545	5.952	6.477	6.228	5.63	0.0785774	0.071705	0.0810569	0.0744462	0.0437431	0.0648696
TcCLB.503703.80	TcChr39-P	+	hypothetical protein, conserved	1212	4.748	4.864	4.646	4.499	4.835	4.309	0.112677	0.115595	0.121771	0.127651	0.052138	0.0779736
TcCLB.503703.90	TcChr39-P	+	hypothetical protein, conserved	1293	5.2	5.885	5.087	5.64	5.985	4.91	0.218541	0.194872	0.21789	0.208484	0.1008	0.158933
TcCLB.503705.11	Tcruzi_4711	+	UDP-Gal or UDP-GlcNAc-dependent glycosyltransferase (pseudogene), putative	342	1.304	2.723	1.737	1.736	1.844	2.749	0.256139	0.217011	0.232798	0.24916	0.108329	0.120625
TcCLB.503705.19	Tcruzi_4711	+	trans-sialidase, putative	1015	0.0424	-1.282	1.856	-2.336	-0.3349	2.367	0.614576	0.680856	0.632215	0.70013	0.343331	0.317139
TcCLB.503707.9	Tcruzi_4712	-	dispersed gene family protein 1 (DGF-1, pseudogene), putative	3152	5.043	4.313	3.723	4.027	3.8	3.275	0.162451	0.178558	0.19067	0.20076	0.102548	0.151124
TcCLB.503709.10	TcChr14-P	-	hypothetical protein	942	1.529	0.693	2.52	1.331	1.457	1.677	0.695676	0.638805	0.621164	0.655136	0.279129	0.367028
TcCLB.503709.20	TcChr14-P	-	60S ribosomal protein L44, putative (fragment)	258	6.695	6.615	5.788	6.599	6.373	5.533	0.0834452	0.0788405	0.0875584	0.0801048	0.0480045	0.0710677
TcCLB.503713.10	TcChr25-S	+	hypothetical protein, conserved	606	5.778	4.038	5.268	4.367	4.061	3.383	0.0520374	0.0761208	0.0674234	0.073487	0.0362574	0.0493464
TcCLB.503713.20	TcChr25-S	+	hypothetical protein, conserved	390	4.879	3.532	4.617	3.611	3.692	3.606	0.183778	0.278984	0.243765	0.276565	0.116	0.147373
TcCLB.503713.30	TcChr25-S	+	6-phosphogluconolactonase, putative	792	5.246	4.071	5.104	3.739	4.264	3.605	0.124194	0.170994	0.162713	0.187754	0.0741837	0.107165
TcCLB.503713.40	TcChr25-S	+	hypothetical protein	570	4.179	2.178	4.385	2.541	2.691	3.212	0.17587	0.267859	0.226249	0.263966	0.123231	0.138732
TcCLB.503713.50	TcChr25-S	+	trans-sialidase, putative (fragment)	453	2.764	0.5053	2.459	1.551	0.9805	1.252	0.319037	0.489992	0.378793	0.424305	0.246434	0.25892
TcCLB.503715.10	TcChr19-S	-	splicing factor TSR1, putative	912	5.458	5.998	4.92	6.31	5.621	5.227	0.165751	0.15775	0.166416	0.150127	0.0848844	0.122329
TcCLB.503715.20	TcChr19-S	-	hypothetical protein	501	4.203	4.994	3.946	5.017	4.464	4.037	0.301773	0.28383	0.291881	0.277991	0.136978	0.189898
TcCLB.503715.30	TcChr19-S	-	ras-related protein RAB1A, putative (Rab1A)	633	5.827	6.723	6.507	6.809	6.392	7.078	0.143659	0.127592	0.140853	0.127551	0.0761258	0.109975
TcCLB.503715.40	TcChr19-S	-	protein kinase, putative	3537	2.359	3.115	1.778	3.152	2.571	2.889	0.373988	0.330946	0.346788	0.326807	0.146494	0.182812
TcCLB.503717.10	TcChr40-S	-	trans-sialidase, Group V, putative	2736	2.036	3.15	4.407	3.038	3.86	5.975	0.462678	0.462165	0.433831	0.446768	0.160285	0.204857
TcCLB.503717.120	TcChr40-S	+	trans-sialidase, Group V, putative	2415	2.102	2.715	4.405	1.771	4.072	5.077	0.348009	0.367968	0.369572	0.406861	0.111763	0.171987
TcCLB.503717.130	TcChr40-S	+	trans-sialidase (pseudogene), putative	1932	1.041	1.73	2.068	1.88	2.09	2.129	0.303346	0.287033	0.275176	0.279502	0.122548	0.161185
TcCLB.503717.15	TcChr40-S	-	hypothetical protein	297	1.166	0.5707	0.7739	0.5367	0.8494	0.5554	0.473897	0.529662	0.506881	0.534512	0.260403	0.35063
TcCLB.503717.20	TcChr40-S	-	mucin-associated surface protein (MASP), putative	1470	2.044	3.36	4.423	1.771	5.768	4.497	0.177417	0.161544	0.170481	0.203292	0.0442295	0.0803248
TcCLB.503717.31	TcChr40-S	-	mucin TcMUCII, putative	624	0.05026	0.16	4.928	0.3325	3.044	3.96	0.505995	0.49716	0.450584	0.515126	0.138312	0.212924
TcCLB.503717.40	TcChr40-S	-	mucin-associated surface protein (MASP, pseudogene), putative	1251	2.119	2.093	4.123	2.221	2.975	3.497	0.347729	0.350334	0.332544	0.355005	0.129091	0.171893
TcCLB.503717.5	TcChr40-S	-	mucin TcMUCII (pseudogene), putative	642	1.257	0.5878	1.555	0.8535	0.8876	1.153	0.272175	0.309058	0.271633	0.28848	0.142679	0.15785
TcCLB.503717.50	TcChr40-S	-	mucin TcMUCII (pseudogene), putative	1014	1.074	1.529	3.322	1.231	2.159	3.128	0.788568	0.766078	0.749647	0.751723	0.288872	0.353247
TcCLB.503717.71	TcChr40-S	+	trans-sialidase (pseudogene), putative	507	1.325	0.2822	1.604	0.2291	1.038	1.287	0.628548	0.684381	0.638068	0.729473	0.295383	0.365991
TcCLB.503717.80	TcChr40-S	+	mucin-associated surface protein (MASP, pseudogene), putative	1278	1.281	1.477	3.456	0.7536	2.337	3.331	0.527978	0.568749	0.544167	0.597558	0.205876	0.253004
TcCLB.503717.90	TcChr40-S	+	surface protease GP63, putative	888	1.188	1.426	0.272	1.555	1.037	0.6596	0.194129	0.183596	0.198	0.18002	0.0940688	0.127404
TcCLB.503719.10	TcChr16-P	+	hypothetical protein	645	5.742	5.86	5.455	5.882	5.265	5.14	0.100822	0.0966545	0.10449	0.0983478	0.0532378	0.0753691
TcCLB.503719.20	TcChr16-P	+	40S ribosomal protein SA, putative	738	8.217	8.273	6.925	8.184	7.763	7.117	0.139492	0.124621	0.142178	0.123394	0.0849397	0.124372
TcCLB.503719.30	TcChr16-P	+	hypothetical protein, conserved	837	4.384	4.581	4.641	4.571	4.99	4.275	0.137606	0.134155	0.137813	0.142813	0.0584459	0.0920515
TcCLB.503719.39	TcChr16-P	+	hypothetical protein, conserved	2057	4.941	5.811	4.963	5.512	5.699	5.107	0.18233	0.162736	0.179782	0.17325	0.0827475	0.12661
TcCLB.503721.10	TcChr29-P	-	hypothetical protein, conserved	1071	5.106	5.171	4.34	5.165	4.487	3.858	0.078739	0.0775173	0.0831064	0.0808094	0.0417169	0.0586642
TcCLB.503721.20	TcChr29-P	-	hypothetical protein, conserved	2085	4.688	4.747	5.576	4.702	4.984	5.433	0.108255	0.107052	0.110252	0.113452	0.0489363	0.0711978
TcCLB.503721.30	TcChr29-P	-	hypothetical protein, conserved	5148	6.451	6.546	5.642	6.572	6.118	5.815	0.0839647	0.0787827	0.0874062	0.0789091	0.0469654	0.0684035
TcCLB.503721.39	TcChr29-P	-	heat shock 70 kDa protein, putative	670	5.685	6.786	4.993	6.513	5.873	5.05	0.106666	0.0940335	0.107021	0.0956726	0.056082	0.0828726
TcCLB.503723.10	TcChr29-P	-	hypothetical protein, conserved	1170	4.178	4.757	4.129	4.36	4.482	4.337	0.117523	0.116458	0.123192	0.126004	0.0534665	0.0764331
TcCLB.503723.20	TcChr29-P	-	hypothetical protein, conserved	3183	4.374	4.565	4.689	3.854	4.616	4.6	0.168157	0.165693	0.178388	0.195722	0.0729625	0.108089
TcCLB.503723.40	TcChr29-P	-	hypothetical protein, conserved	1968	5.32	5.457	4.455	5.393	5.005	4.568	0.137917	0.13215	0.14468	0.137565	0.0676352	0.0985038
TcCLB.503723.50	TcChr29-P	-	hypothetical protein, conserved	2778	5.436	5.982	6.659	5.736	6.142	6.744	0.0817639	0.0749686	0.0819084	0.0792986	0.038997	0.0581111
TcCLB.503723.60	TcChr29-P	-	tartrate-resistant acid phosphatase type 5 precursor, putative	1416	4.179	4.909	4.942	4.408	5.122	4.981	0.195976	0.181225	0.196239	0.199126	0.0760514	0.11721
TcCLB.503723.70	TcChr29-P	-	protein farnesyltransferase, putative	1767	5.801	5.809	5.428	5.68	5.24	5.179	0.0662127	0.0646501	0.0705417	0.0670493	0.035063	0.0498105
TcCLB.503723.80	TcChr29-P	-	hypothetical protein, conserved	2304	5.549	5.685	5.04	5.214	5.355	4.908	0.0989335	0.0988123	0.108776	0.105983	0.0500244	0.0737872
TcCLB.503723.90	TcChr29-P	-	glyceraldehyde 3-phosphate dehydrogenase, C-terminal domain, putative	720	3.283	2.704	2.293	2.846	2.774	2.453	0.288364	0.32711	0.322117	0.328748	0.144732	0.193793
TcCLB.503727.10	TcChr19-P	-	centrin, putative	570	4.997	5.474	4.89	5.06	5.113	4.764	0.114796	0.113139	0.122263	0.122623	0.0554086	0.0805753
TcCLB.503727.20	TcChr19-P	-	hypothetical protein, conserved	4185	5.967	6.484	5.85	6.132	5.895	6.003	0.107765	0.0978696	0.110897	0.1035	0.0569954	0.0829907
TcCLB.503727.29	TcChr19-P	-	hypothetical protein	2263	5.934	5.846	5.045	5.603	5.267	4.967	0.0761155	0.0727145	0.0813733	0.0781898	0.0407073	0.0590475
TcCLB.503729.10	TcChr19-P	-	hypothetical protein, conserved	462	3.484	4.433	4.696	4.125	4.005	4.569	0.333968	0.300365	0.31071	0.316944	0.140178	0.180608
TcCLB.503729.19	TcChr19-P	-	hypothetical protein (fragment)	1128	5.03	5.298	3.79	4.414	4.48	3.547	0.159332	0.155551	0.181008	0.186488	0.0811285	0.124184
TcCLB.503731.9	TcChr19-P	-	hypothetical protein (fragment)	2289	0.4387	1.299	1.602	0.449	1.592	2.735	0.581594	0.539732	0.559088	0.576908	0.21796	0.267668
TcCLB.503733.10	TcChr19-P	-	hypothetical protein, conserved	1134	3.851	4.496	3.908	4.077	4.203	4.006	0.152925	0.14855	0.155481	0.159463	0.0660177	0.0923943
TcCLB.503733.20	TcChr19-P	-	6-phosphofructo-2-kinase/fructose-2,6-biphosphatase, putative	2250	5.842	6.099	6.125	5.633	5.873	6.17	0.102499	0.0993055	0.109583	0.107748	0.0532117	0.0779163
TcCLB.503733.30	TcChr19-P	-	hypothetical protein, conserved	1599	4.824	5.001	4.837	4.765	4.572	4.711	0.154191	0.146287	0.157526	0.1581	0.0727064	0.101235
TcCLB.503733.40	TcChr19-P	-	hypothetical protein, conserved	846	3.864	4.419	3.732	4.034	3.911	3.456	0.211467	0.203977	0.21552	0.222656	0.0975648	0.137453
TcCLB.503733.50	TcChr19-P	-	hypothetical protein, conserved (pseudogene)	921	4.472	5.442	4.097	5.185	4.479	3.944	0.110048	0.0983884	0.107613	0.102383	0.0534558	0.0742817
TcCLB.503733.70	TcChr19-P	-	phosphoacetylglucosamine mutase, putative	1833	5.49	5.987	5.533	5.536	5.554	5.428	0.200049	0.18234	0.205507	0.198209	0.098707	0.145776
TcCLB.503733.80	TcChr19-P	-	hypothetical protein, conserved	6555	6.474	7.91	5.424	7.331	6.801	5.43	0.135724	0.116861	0.136182	0.119132	0.0766441	0.115455
TcCLB.503735.10	TcChr19-P	-	hypothetical protein, conserved	507	4.296	4.38	3.948	4.035	3.934	3.54	0.15872	0.164028	0.171961	0.180385	0.0794312	0.110324
TcCLB.503735.20	TcChr19-P	-	hypothetical protein	2409	5.306	5.65	4.836	4.835	5.464	4.535	0.189531	0.183155	0.206051	0.211117	0.0895948	0.139057
TcCLB.503735.30	TcChr19-P	-	hypothetical protein, conserved	2535	5.568	5.662	5.442	5.026	5.443	5.151	0.130702	0.123325	0.1386	0.142051	0.0625753	0.0946025
TcCLB.503735.40	TcChr19-P	-	hypothetical protein	843	5.074	5.307	4.689	5.194	4.569	4.205	0.104974	0.104683	0.110359	0.107263	0.0557219	0.0752433
TcCLB.503735.49	TcChr19-P	-	hypothetical protein, conserved	2671	3.603	3.556	3.323	3.534	3.861	3.732	0.236325	0.229747	0.236381	0.235653	0.0875267	0.130165
TcCLB.503739.10	Tcruzi_4728	+	beta galactofuranosyl glycosyltransferase (pseudogene), putative	1293	1.236	1.096	0.7132	1.012	1.354	0.7473	0.393451	0.387072	0.403817	0.414426	0.192567	0.306441
TcCLB.503739.20	Tcruzi_4728	+	trans-sialidase (pseudogene), putative	5379	2.857	3.857	3.868	2.981	5.557	5.268	0.419747	0.403803	0.420207	0.457536	0.124304	0.227002
TcCLB.503741.10	Tcruzi_4729	+	mucin TcMUCII, putative	642	0.4563	0.756	3.512	0.6431	2.49	3.376	0.540269	0.544623	0.508116	0.538875	0.177901	0.240029
TcCLB.503741.20	Tcruzi_4729	+	mucin-associated surface protein (MASP, pseudogene), putative	1263	2.392	2.716	4.55	2.325	4.798	4.545	0.288689	0.289358	0.280386	0.315063	0.0817945	0.141784
TcCLB.503741.40	Tcruzi_4729	+	mucin TcMUCII, putative	606	-0.1813	0.9271	3.26	-0.3345	1.478	3.362	0.540898	0.534891	0.531283	0.567422	0.215926	0.231954
TcCLB.503745.10	TcChr36-S	-	hypothetical protein, conserved	1251	5.704	5.345	5.885	5.819	5.735	5.01	0.155331	0.149082	0.155371	0.150673	0.0776008	0.118367
TcCLB.503745.20	TcChr36-S	-	hypothetical protein, conserved	1767	6.002	5.781	5.457	5.995	6.035	5.07	0.13436	0.128419	0.138684	0.129908	0.0695196	0.106375
TcCLB.503745.25	TcChr36-S	-	hypothetical protein, conserved	264	3.416	3.029	3.62	3.227	3.522	2.993	0.346545	0.356344	0.344887	0.36667	0.143738	0.211045
TcCLB.503745.30	TcChr36-S	-	ascorbate peroxidase (APX)	987	5.887	6.022	7.624	5.575	6.702	7.373	0.182999	0.177854	0.195454	0.193283	0.0911816	0.137823
TcCLB.503747.10	TcChr37-S	+	glutamine aminotransferase, putative (fragment) (GlnAT)	648	3.631	2.211	4.083	2.916	2.931	3.189	0.174732	0.240761	0.198055	0.226177	0.100614	0.121271
TcCLB.503747.20	TcChr37-S	+	hypothetical protein	375	5.498	4.616	4.947	4.716	4.434	4.417	0.228727	0.297301	0.277783	0.285776	0.13517	0.177541
TcCLB.503747.30	TcChr37-S	+	hypothetical protein	405	4.115	4.337	5.458	2.998	5.247	4.216	0.179912	0.18858	0.201543	0.242185	0.0668969	0.112818
TcCLB.503747.40	TcChr37-S	+	hypothetical protein, conserved	1929	1.066	-0.8799	0.6395	-0.2503	-0.3242	-0.5671	0.895698	1.05788	0.950438	1.01952	0.509893	0.615827
TcCLB.503749.10	TcChr35-S	-	hypothetical protein, conserved	2655	5.184	5.209	4.753	5.331	5.003	4.966	0.102878	0.103614	0.10817	0.103244	0.0512594	0.0729992
TcCLB.503749.20	TcChr35-S	-	hypothetical protein	1047	5.634	5.114	4.557	5.414	4.854	4.245	0.103941	0.106937	0.112311	0.108263	0.0559769	0.0808722
TcCLB.503749.30	TcChr35-S	-	hypothetical protein, conserved	2592	5.837	5.493	4.758	5.999	5.389	4.632	0.0799028	0.0787978	0.0829758	0.076074	0.042284	0.0629237
TcCLB.503749.5	TcChr35-S	-	pyrroline-5-carboxylate synthetase-like protein, putative (fragment)	327	4.598	5.31	3.694	4.99	4.723	3.748	0.19748	0.184228	0.202756	0.190389	0.0906963	0.136878
TcCLB.503751.10	TcChr17-S	+	hypothetical protein	2532	5.329	4.829	3.928	5.352	4.744	3.823	0.197916	0.200722	0.212416	0.19742	0.0989499	0.149986
TcCLB.503751.20	TcChr17-S	+	hypothetical protein	441	2.803	2.17	1.114	2.699	2.021	0.8647	0.164542	0.165354	0.178418	0.166689	0.0843038	0.130518
TcCLB.503751.30	TcChr17-S	+	hypothetical protein, conserved (pseudogene)	798	4.29	4.858	5.373	5.114	5.131	5.397	0.0859703	0.0793818	0.0811067	0.0782861	0.0348434	0.0517249
TcCLB.503753.10	TcChr30-S	+	hypothetical protein, conserved	1605	4.794	4.417	4.752	4.809	4.678	4.637	0.117228	0.126913	0.123333	0.123454	0.0553817	0.0792164
TcCLB.503753.20	TcChr30-S	+	hypothetical protein, conserved	1263	5.218	5.566	4.745	5.868	5.461	4.969	0.201465	0.192972	0.202471	0.186219	0.0990251	0.14664
TcCLB.503753.29	TcChr30-S	+	NADPH--cytochrome P450 reductase, putative	748	4.625	5.07	4.036	4.89	5.212	3.856	0.12761	0.119606	0.130375	0.127217	0.0542845	0.0903579
TcCLB.503755.10	TcChr30-S	+	DNA polymerase kappa, putative	1794	5.68	5.059	5.531	5.491	5.237	5.352	0.0868926	0.0908939	0.0917974	0.0893901	0.0442943	0.0641807
TcCLB.503755.20	TcChr30-S	+	hypothetical protein	1188	5.125	5.155	5.129	5.292	5.164	4.999	0.148687	0.147183	0.153445	0.150339	0.0702669	0.103395
TcCLB.503755.30	TcChr30-S	+	DNA polymerase kappa, putative	1545	3.852	3.284	3.178	3.862	3.282	3.082	0.17552	0.186212	0.183446	0.174875	0.0832533	0.111186
TcCLB.503755.50	TcChr30-S	+	hypothetical protein, conserved	1641	5.732	5.408	5.508	5.963	5.567	5.434	0.156499	0.152131	0.15781	0.148478	0.0778388	0.115294
TcCLB.503755.54	TcChr30-S	+	hypothetical protein, conserved	1452	5.714	5.038	5.111	5.174	5.217	4.569	0.117639	0.122187	0.127851	0.127181	0.0597655	0.0901458
TcCLB.503755.60	TcChr30-S	+	surface protease GP63 (pseudogene), putative	1692	2.283	1.557	2.472	2.354	1.571	2.33	0.33998	0.369313	0.329953	0.340033	0.184005	0.191274
TcCLB.503757.10	TcChr16-S	+	40S ribosomal protein SA, putative	417	6.63	6.545	5.087	6.639	6.231	5.457	0.367903	0.318912	0.380369	0.334769	0.188314	0.287653
TcCLB.503757.20	TcChr16-S	+	hypothetical protein, conserved	837	5.22	5.307	5.315	5.224	6.114	5.009	0.18749	0.186778	0.196839	0.194786	0.0864764	0.138218
TcCLB.503757.30	TcChr16-S	+	hypothetical protein, conserved	2592	5.689	6.288	6.211	5.942	6.715	6.242	0.190844	0.177875	0.196644	0.186517	0.0966703	0.146419
TcCLB.503757.40	TcChr16-S	+	Casein kinase II subunit beta, putative	840	4.715	5.075	5.52	5.331	5.137	5.539	0.18444	0.178228	0.179928	0.175166	0.0835845	0.119375
TcCLB.503757.49	TcChr16-S	+	hypothetical protein, conserved (fragment)	252	2.492	2.607	1.381	2.699	2.332	1.634	0.399669	0.433768	0.424407	0.403785	0.199801	0.26621
TcCLB.503759.10	TcChr16-S	+	trans-sialidase, Group II, putative	2274	3.408	3.6	8.537	3.816	5.652	9.283	0.284806	0.285109	0.273358	0.274702	0.0862656	0.142763
TcCLB.503759.30	TcChr16-S	+	trans-sialidase, putative	353	2.168	1.69	2.387	1.419	2.763	2.465	0.229222	0.246814	0.239386	0.271831	0.0953528	0.150532
TcCLB.503759.59	TcChr16-S	+	hypothetical protein, conserved	583	4.4	4.401	4.444	4.884	4.454	4.596	0.15438	0.163281	0.155871	0.151596	0.0714916	0.0974117
TcCLB.503761.20	TcChr41-S	+	surface protease GP63 (pseudogene), putative	1848	2.033	1.506	3.649	1.77	3.354	4.14	0.50121	0.542698	0.491839	0.539264	0.165373	0.248995
TcCLB.503761.30	TcChr41-S	+	mucin TcMUCII, putative	582	0.3245	0.5519	2.793	-0.0135	2.671	3.275	0.97808	0.935128	0.907621	1.05043	0.281597	0.443242
TcCLB.503761.40	TcChr41-S	+	mucin-associated surface protein (MASP), putative	858	2.609	2.646	5.097	2.267	5.898	5.592	0.236722	0.250576	0.239142	0.269846	0.0639401	0.118832
TcCLB.503761.50	TcChr41-S	-	hypothetical protein	324	1.656	1.429	2.089	1.887	2.789	2.877	0.60491	0.629703	0.595275	0.608353	0.222173	0.338838
TcCLB.503763.10	TcChr38-P	-	retrotransposon hot spot (RHS) protein, putative	489	4.233	4.041	2.636	3.608	3.346	2.445	0.301053	0.313186	0.349145	0.352466	0.158349	0.230767
TcCLB.503763.30	TcChr38-P	-	retrotransposon hot spot protein (RHS, pseudogene), putative	2748	6.247	6.901	5.897	6.541	6.37	6.083	0.09624	0.0861059	0.0983937	0.0894061	0.0521471	0.076863
TcCLB.503763.50	TcChr38-P	-	trans-sialidase (pseudogene), putative	1650	4.799	5.447	5.103	5.003	4.542	5.034	0.149021	0.141956	0.15335	0.15368	0.0756632	0.0983485
TcCLB.503765.10	TcChr38-P	-	trans-sialidase (pseudogene), putative	537	3.635	3.827	3.598	3.72	3.045	3.578	0.162316	0.165337	0.166884	0.166896	0.0868115	0.0970293
TcCLB.503767.10	TcChr40-S	-	trans-sialidase, Group II, putative	2163	3.643	3.958	6.589	4.129	4.752	7.079	0.719503	0.738631	0.705738	0.71769	0.289404	0.402411
TcCLB.503767.5	TcChr40-S	-	potassium voltage-gated channel, putative	354	2.98	2.282	2.107	2.911	2.315	1.827	0.278572	0.320823	0.299832	0.287573	0.152151	0.197936
TcCLB.503769.20	TcChr15-P	-	trans-sialidase (pseudogene), putative	2790	1.49	2.459	2.031	1.31	2.067	3.995	0.595056	0.585854	0.591339	0.624663	0.250001	0.261573
TcCLB.503769.40	TcChr15-P	-	cytochrome oxidase subunit VII (COXVII)	498	5.982	7.047	6.034	6.558	6.509	5.783	0.0812604	0.0703832	0.0813965	0.0743366	0.043003	0.0645441
TcCLB.503771.10	TcChr18-P	+	mucin-associated surface protein (MASP), putative	372	-3.192	0.6286	-1.821	0.06412	1.37	1.23	0.94504	0.814361	0.806643	0.777805	0.292183	0.42254
TcCLB.503771.40	TcChr18-P	+	syntaxin binding protein (pseudogene), putative	1869	-0.9455	1.144	-1.23	1.615	1.474	0.9815	0.596951	0.453396	0.53631	0.456592	0.196175	0.326439
TcCLB.503771.74	TcChr18-P	+	mucin TcMUCII (pseudogene), putative	525	-1.144	0.684	0.2986	0.002484	1.748	1.873	0.644498	0.54681	0.569732	0.575351	0.192724	0.287547
TcCLB.503771.90	TcChr18-P	+	mucin-associated surface protein (MASP), putative	1365	-2.047	2.348	2.154	0.2944	4.775	5.649	0.84203	0.619972	0.6766	0.750559	0.158326	0.296116
TcCLB.503773.20	TcChr12-P	+	hypothetical protein, conserved	1164	2.653	3.1	3.567	2.831	3.133	3.598	0.242406	0.238892	0.238869	0.24947	0.102918	0.131311
TcCLB.503773.24	TcChr12-P	+	hypothetical protein, conserved	405	4.136	4.581	3.935	4.555	4.052	3.823	0.10232	0.10003	0.104218	0.101346	0.0480053	0.0647016
TcCLB.503773.30	TcChr12-P	+	hypothetical protein, conserved	753	3.866	3.393	3.687	3.384	3.435	3.723	0.0857351	0.0950942	0.0933678	0.0984429	0.041301	0.0532441
TcCLB.503773.40	TcChr12-P	+	hypothetical protein, conserved	1548	4.689	5.04	4.667	4.567	4.481	4.864	0.125383	0.121574	0.132551	0.134212	0.0597284	0.0815603
TcCLB.503773.50	TcChr12-P	+	Nucleolar protein 56, putative (fragment) (NOP56)	633	5.657	5.524	4.701	5.67	4.922	4.208	0.08557	0.0856853	0.0913547	0.0872924	0.047714	0.0680627
TcCLB.503773.9	TcChr12-P	+	hypothetical protein, conserved (fragment)	939	4.615	4.528	4.06	4.732	4.127	3.644	0.19375	0.195939	0.202535	0.195657	0.0973434	0.135447
TcCLB.503775.10	TcChr15-P	+	surface protease GP63 (pseudogene), putative	1020	2.532	2.745	1.481	2.616	2.251	2.279	0.160236	0.16213	0.168234	0.162671	0.0774037	0.0942186
TcCLB.503775.30	TcChr15-P	+	syntaxin binding protein (pseudogene), putative	1848	3.689	3.951	3.622	4.116	3.537	3.831	0.176589	0.165379	0.171926	0.168437	0.0801989	0.103712
TcCLB.503775.41	TcChr15-P	+	hypothetical protein, conserved (pseudogene)	807	1.624	2.251	1.082	2.401	1.921	2.012	0.536492	0.522476	0.501888	0.491058	0.236072	0.268949
TcCLB.503775.50	TcChr15-P	+	mucin TcMUCII (pseudogene), putative	498	0.3675	1.447	2.164	0.3541	2.219	2.45	0.607554	0.576315	0.585853	0.636194	0.204631	0.286848
TcCLB.503775.60	TcChr15-P	-	hypothetical protein	525	2.6	3.507	3.004	3.524	2.832	3.089	0.311818	0.290958	0.288684	0.276101	0.137525	0.158131
TcCLB.503777.10	TcChr21-S	+	suppressive immunomodulating factor, putative (TSIF)	2595	5.887	5.723	5.78	6.153	5.84	5.955	0.134771	0.133595	0.138882	0.128106	0.0700419	0.102076
TcCLB.503777.19	TcChr21-S	+	phosphoribosylpyrophosphate synthetase, putative	429	3.86	4.366	4.612	4.478	3.877	4.77	0.213985	0.209199	0.205954	0.204649	0.104385	0.12427
TcCLB.503777.4	TcChr21-S	+	hypothetical protein, conserved	700	2.953	2.08	3.419	2.854	2.914	3.468	0.413116	0.474171	0.402486	0.429331	0.185613	0.230764
TcCLB.503779.10	TcChr37-S	+	hypothetical protein, conserved	756	3.556	4.183	4.532	3.815	4.804	4.754	0.188691	0.18212	0.186857	0.192383	0.0669172	0.10203
TcCLB.503779.100	TcChr37-S	+	hypothetical protein, conserved	1143	5.315	5.371	5.331	5.225	5.398	5.105	0.114751	0.114272	0.121571	0.121704	0.0551208	0.0824649
TcCLB.503779.109	TcChr37-S	+	hypothetical protein, conserved (fragment)	849	4.08	4.829	4.464	4.196	4.696	4.48	0.259986	0.255644	0.268454	0.279102	0.105883	0.153626
TcCLB.503779.20	TcChr37-S	+	hypothetical protein, conserved	576	4.976	5.317	5.569	4.479	5.145	5.235	0.149356	0.152474	0.165538	0.177036	0.0704717	0.102787
TcCLB.503779.30	TcChr37-S	+	hypothetical protein, conserved	711	4.12	4.824	4.654	4.396	4.701	4.698	0.224844	0.219001	0.232138	0.232533	0.0966962	0.139205
TcCLB.503779.40	TcChr37-S	+	protein-l-isoaspartate o-methyltransferase, putative	720	5.232	5.313	5.106	5.444	5.291	4.897	0.0959476	0.0947618	0.0989555	0.0954889	0.0464351	0.0686135
TcCLB.503779.50	TcChr37-S	+	hypothetical protein, conserved	948	3.283	3.932	3.627	3.812	3.824	3.904	0.0916659	0.0875854	0.088545	0.0898079	0.0371724	0.0502594
TcCLB.503779.60	TcChr37-S	+	hypothetical protein, conserved	1545	5.24	5.403	5.69	5.391	5.6	5.647	0.14497	0.138927	0.148727	0.145152	0.0673242	0.101226
TcCLB.503779.70	TcChr37-S	+	hypothetical protein, conserved	423	3.691	3.542	3.374	3.672	3.731	3.192	0.257855	0.273953	0.266487	0.270872	0.113704	0.163431
TcCLB.503779.80	TcChr37-S	+	hypothetical protein, conserved (pseudogene)	2043	5.716	5.572	5.488	5.414	5.431	5.394	0.114705	0.11262	0.122362	0.120731	0.0588925	0.0865951
TcCLB.503781.10	TcChr37-P	-	hypothetical protein, conserved	6150	8.534	7.894	7.956	8.101	7.599	7.536	0.0572484	0.0520743	0.0584265	0.0509343	0.0355406	0.0515918
TcCLB.503781.20	TcChr37-P	-	phosphatidylinositol N-acetylglucosaminyltransferase subunit C, putative	1011	4.63	4.628	4.023	4.451	4.804	3.853	0.100661	0.100117	0.106588	0.108333	0.0437617	0.0696082
TcCLB.503781.30	TcChr37-P	-	hypothetical protein, conserved	1335	2.938	3.719	2.144	3.47	2.646	2.119	0.242929	0.214682	0.235097	0.219159	0.105821	0.134287
TcCLB.503781.40	TcChr37-P	-	hypothetical protein, conserved	756	4.473	4.489	4.092	4.461	4.116	3.9	0.14203	0.147891	0.151535	0.150229	0.0704906	0.095326
TcCLB.503781.50	TcChr37-P	-	hypothetical protein, conserved	2097	5.484	5.418	5.519	5.309	5.527	5.343	0.141816	0.137116	0.14807	0.146142	0.0688788	0.103469
TcCLB.503781.60	TcChr37-P	-	tRNA pseudouridine synthase A, putative	2064	5.482	5.505	5.677	5.441	5.45	5.506	0.0440145	0.0423229	0.0459267	0.0438478	0.0212505	0.0314501
TcCLB.503781.70	TcChr37-P	-	proteasome subunit beta type-5, putative	936	6.242	6.678	5.838	6.574	6.369	5.545	0.106561	0.0972844	0.109152	0.0992093	0.0587118	0.0875109
TcCLB.503781.80	TcChr37-P	-	universal minicircle sequence binding protein 1 (UMSBP1)	405	6.998	6.703	6.731	6.723	5.742	6.428	0.200217	0.198777	0.21508	0.194248	0.121199	0.166923
TcCLB.503781.90	TcChr37-P	-	universal minicircle sequence binding protein 2, putative (UMSBP2)	582	5.373	6.185	4.782	5.855	4.776	4.712	0.205518	0.189744	0.212335	0.196767	0.109822	0.145848
TcCLB.503783.17	TcChr23-S	+	mucin TcMUCII, putative	390	0.5786	0.2467	4.55	1.134	1.565	5.204	0.496206	0.586906	0.493815	0.48579	0.211656	0.201299
TcCLB.503783.34	TcChr23-S	+	mucin-associated surface protein (MASP, pseudogene), putative	1086	1.752	2.449	3.53	2.273	3.288	3.787	0.333113	0.316621	0.304786	0.323399	0.11213	0.150745
TcCLB.503783.50	TcChr23-S	+	surface protease GP63 (pseudogene), putative	1569	-0.4975	1.156	2.581	1.087	1.58	3.114	0.511779	0.442074	0.428114	0.42582	0.190388	0.216775
TcCLB.503783.70	TcChr23-S	+	mucin TcMUCII, putative	645	1.178	3.043	3.808	1.617	4.822	4.193	0.226456	0.195949	0.204601	0.230005	0.0531146	0.0901102
TcCLB.503783.80	TcChr23-S	+	mucin-associated surface protein (MASP), putative	1551	2.165	3.75	6.206	2.67	6.481	6.504	0.300837	0.253238	0.266842	0.301047	0.0752266	0.129175
TcCLB.503785.10	TcChr23-P	-	hypothetical protein, conserved (pseudogene)	2352	5.292	5.242	5.323	5.304	5.102	4.921	0.128587	0.1204	0.129957	0.126591	0.0614657	0.0905771
TcCLB.503785.20	TcChr23-P	-	hypothetical protein, conserved	1029	3.81	4.397	4.379	4.134	4.291	4.42	0.178854	0.169516	0.178968	0.17725	0.0724912	0.10287
TcCLB.503785.30	TcChr23-P	-	hypothetical protein, conserved	384	4.377	3.842	3.386	3.984	3.642	3.09	0.223885	0.243427	0.242427	0.248292	0.111747	0.153737
TcCLB.503787.20	TcChr29-P	-	mucin TcMUCII, putative	699	0.6554	1.311	2.08	1.452	2.048	2.725	0.561461	0.537211	0.502127	0.507748	0.2042	0.243062
TcCLB.503787.30	TcChr29-P	-	hypothetical protein	468	2.2	2.768	2.681	2.131	2.083	2.576	0.189644	0.183533	0.186632	0.194056	0.0908172	0.100461
TcCLB.503787.50	TcChr29-P	-	mucin TcMUCII, putative	711	0.09725	1.205	2.603	1.382	1.535	3.182	0.40621	0.35963	0.340685	0.3466	0.155864	0.163239
TcCLB.503787.65	TcChr29-P	-	hypothetical protein (pseudogene)	762	1.069	1.983	1.612	1.345	1.362	1.839	0.338473	0.303936	0.328466	0.323697	0.161846	0.197927
TcCLB.503789.10	TcChr26-S	-	hypothetical protein	519	3.783	3.475	3.543	3.815	3.618	3.637	0.236705	0.265098	0.250016	0.257607	0.117508	0.156093
TcCLB.503789.20	TcChr26-S	-	hypothetical protein, conserved	2064	5.859	5.597	6.217	5.636	6.196	6.264	0.071083	0.0702449	0.0747496	0.073499	0.0352667	0.0534452
TcCLB.503789.30	TcChr26-S	-	hypothetical protein, conserved	813	4.118	3.101	3.708	3.751	3.772	3.849	0.235794	0.29686	0.261495	0.268488	0.114576	0.154434
TcCLB.503789.34	TcChr26-S	-	hypothetical protein, conserved	252	4.808	4.66	4.396	5.278	4.598	4.426	0.133406	0.141924	0.136752	0.130198	0.0659655	0.0906395
TcCLB.503789.40	TcChr26-S	-	signal recognition particle (pseudogene), putative	1464	6.362	5.882	6.356	6.355	6.083	6.247	0.101972	0.100053	0.105039	0.0978787	0.0559625	0.0814854
TcCLB.503789.60	TcChr26-S	-	hypothetical protein, conserved	1815	5.375	4.658	5.683	5.101	4.814	5.609	0.106246	0.112148	0.110977	0.111237	0.0529667	0.0744291
TcCLB.503789.70	TcChr26-S	-	hypothetical protein, conserved	1113	5.727	5.422	5.551	5.832	5.906	5.525	0.0941253	0.0982738	0.0993032	0.0933615	0.0475098	0.0711071
TcCLB.503791.10	TcChr20-P	-	TPR-repeat-containing chaperone protein DNAJ, putative (fragment)	576	4.453	4.921	4.313	4.65	4.455	4.161	0.111362	0.105847	0.11418	0.112609	0.0502597	0.0712608
TcCLB.503791.20	TcChr20-P	-	hypothetical protein, conserved	903	3.34	2.759	3.811	2.488	3.433	3.127	0.37169	0.377364	0.387589	0.426311	0.144327	0.219508
TcCLB.503791.30	TcChr20-P	-	hypothetical protein, conserved	675	5.897	6.668	5.583	6.138	6.267	5.62	0.0548793	0.0492815	0.0566758	0.0524748	0.0283817	0.0427428
TcCLB.503791.40	TcChr20-P	-	dihydrouridine synthase, putative	1293	4.381	4.245	3.876	4.074	4.113	3.736	0.146472	0.157398	0.160228	0.164594	0.0691703	0.0977317
TcCLB.503791.49	TcChr20-P	-	vacuolar protein sorting-associated protein, putative (fragment)	780	4.673	4.276	4.23	4.121	4.131	3.865	0.110647	0.114883	0.118997	0.126113	0.0536295	0.0757419
TcCLB.503793.10	TcChr39-S	+	2-oxoglutarate dehydrogenase subunit, putative	1014	5.638	5.363	5.484	5.687	5.457	5.218	0.183737	0.176903	0.186503	0.179535	0.0917551	0.136366
TcCLB.503793.20	TcChr39-S	+	phosphatidylinositol (3,5) kinase, putative (fragment)	1353	3.554	3.251	2.251	3.927	3.306	1.948	0.29717	0.300924	0.301245	0.278824	0.136508	0.221221
TcCLB.503795.10	TcChr20-S	+	hypothetical protein, conserved	1431	1.035	1.76	1.462	1.485	1.969	1.858	0.333412	0.301782	0.325494	0.31203	0.126745	0.180202
TcCLB.503797.10	TcChr37-P	+	hypothetical protein, conserved	990	4.423	4.169	4.221	4.307	4.101	3.884	0.199011	0.206434	0.206194	0.210064	0.0925572	0.128094
TcCLB.503797.20	TcChr37-P	+	centrin (pseudogene), putative	441	3.609	4.088	4.429	3.723	4.683	4.185	0.301773	0.300133	0.307294	0.322644	0.113531	0.179431
TcCLB.503797.4	TcChr37-P	+	hypothetical protein, conserved	1050	5.582	5.526	5.363	5.59	5.266	5.035	0.0632704	0.0603676	0.0650427	0.0626139	0.0321211	0.0468498
TcCLB.503797.7	TcChr37-P	+	hypothetical protein, conserved (pseudogene)	1119	4.948	5.108	5.064	5.377	4.907	5.103	0.0900041	0.0874292	0.0907627	0.0858128	0.0430251	0.0606103
TcCLB.503799.10	TcChr30-S	-	DNA repair protein RAD50, putative	1896	6.222	6.084	5.855	6.498	5.85	5.781	0.0436323	0.0415845	0.0446074	0.0405339	0.0239795	0.0346367
TcCLB.503799.4	TcChr30-S	-	protein kinase, putative (fragment)	618	4.793	4.495	3.97	4.574	4.562	3.839	0.196997	0.205366	0.215141	0.213714	0.0958257	0.147595
TcCLB.503801.20	TcChr30-S	-	ribosomal protein S26, putative	339	7.365	7.235	6.196	7.347	6.932	6.261	0.118762	0.10941	0.122598	0.108226	0.071174	0.103917
TcCLB.503801.30	TcChr30-S	-	DNA repair protein RAD51, putative (RAD51)	1116	6.762	6.497	6.174	6.912	6.256	5.855	0.106437	0.101182	0.109502	0.0984853	0.0616884	0.0893374
TcCLB.503801.50	TcChr30-S	-	hypothetical protein, conserved	834	5.724	5.382	5.149	5.835	5.258	5.029	0.0609763	0.0638151	0.0645938	0.0603536	0.0326645	0.046446
TcCLB.503801.60	TcChr30-S	-	hypothetical protein	1575	4.584	4.168	4.551	4.737	4.643	4.814	0.123357	0.142672	0.131252	0.127716	0.0582053	0.0816686
TcCLB.503801.70	TcChr30-S	-	hypothetical protein	1818	5.492	5.127	5.606	5.541	5.19	5.586	0.117367	0.117777	0.120877	0.118052	0.0592441	0.0849611
TcCLB.503801.79	TcChr30-S	-	hypothetical protein, conserved	306	3.941	4.127	3.758	4.321	3.97	3.865	0.165312	0.173354	0.172233	0.167555	0.0767033	0.10423
TcCLB.503801.9	TcChr30-S	-	RAD50 DNA repair protein, putative (fragment)	2025	6.154	6.069	5.669	6.564	5.763	5.61	0.121743	0.115623	0.123763	0.112463	0.0668468	0.096306
TcCLB.503803.10	TcChr9-S	+	rRNA biogenesis protein, putative	2019	6.258	5.714	5.709	5.787	5.877	5.43	0.116288	0.119005	0.126499	0.123454	0.0628035	0.0935473
TcCLB.503803.20	TcChr9-S	+	hypothetical protein, conserved	693	3.627	3.171	3.641	3.88	3.741	3.74	0.127321	0.140739	0.126962	0.125647	0.054371	0.0740462
TcCLB.503803.4	TcChr9-S	+	serine/threonine protein phosphatase 2A regulatory subunit, putative (fragment)	669	4.274	3.601	3.623	4.036	3.778	3.267	0.122737	0.135985	0.129382	0.132091	0.0604256	0.085329
TcCLB.503805.10	TcChr9-S	+	hypothetical protein, conserved	1221	5.72	4.731	4.859	4.851	5.09	4.257	0.105345	0.123716	0.122696	0.12861	0.0570151	0.0865396
TcCLB.503805.20	TcChr9-S	+	hypothetical protein, conserved	1272	4.694	4.293	4.378	4.503	4.37	4.555	0.150876	0.169477	0.164912	0.164572	0.0741163	0.100459
TcCLB.503805.3	TcChr9-S	+	kinesin heavy chain, putative	860	3.318	3.047	3.683	3.59	3.491	3.998	0.236545	0.252964	0.233418	0.24293	0.105592	0.136465
TcCLB.503805.30	TcChr9-S	+	hypothetical protein, conserved	867	4.524	4.516	4.749	4.8	4.729	4.477	0.229287	0.228478	0.230384	0.225553	0.100843	0.148111
TcCLB.503805.40	TcChr9-S	+	hypothetical protein	3708	6.329	5.895	5.843	6.15	5.987	5.875	0.12526	0.123549	0.131743	0.124249	0.0681405	0.100099
TcCLB.503805.6	TcChr9-S	+	hypothetical protein, conserved	1989	4.708	4.568	4.118	4.862	4.559	4.223	0.126291	0.125745	0.13063	0.126302	0.0593668	0.0873038
TcCLB.503805.9	TcChr9-S	+	Quinonprotein alcohol dehydrogenase-like protein, putative	2349	4.893	4.992	4.696	5.216	5.19	4.692	0.118925	0.116902	0.122215	0.117272	0.0542219	0.0827478
TcCLB.503809.10	TcChr40-P	-	hypothetical protein, conserved	2589	6.326	6.056	5.581	6.002	5.98	5.459	0.0545786	0.0525199	0.0580155	0.0549914	0.0294275	0.0439154
TcCLB.503809.100	TcChr40-P	-	GUP1, putative	1830	5.459	5.741	5.429	5.55	5.436	5.315	0.131379	0.122925	0.135507	0.130143	0.0640966	0.0944049
TcCLB.503809.110	TcChr40-P	-	phosphatidic acid phosphatase protein, putative	846	5.955	5.766	5.439	5.621	5.202	4.828	0.0860015	0.0839921	0.0918507	0.0893716	0.0475178	0.0680206
TcCLB.503809.120	TcChr40-P	-	hypothetical protein, conserved	411	3.707	4.149	3.322	3.73	3.64	3.144	0.260564	0.249927	0.268028	0.267361	0.118582	0.165612
TcCLB.503809.130	TcChr40-P	-	hypothetical protein, conserved	1470	4.944	4.845	5.204	4.871	4.791	4.809	0.0716378	0.0713347	0.074235	0.0749935	0.0341464	0.048866
TcCLB.503809.140	TcChr40-P	-	cation transporter, putative	1380	6.295	6.339	4.911	6.076	5.707	4.306	0.115598	0.107006	0.122854	0.11435	0.0641473	0.099393
TcCLB.503809.149	TcChr40-P	-	TATA binding protein (TBP)	792	5.249	5.44	4.72	5.129	5.068	4.351	0.100483	0.0994147	0.108035	0.106211	0.0497892	0.0738173
TcCLB.503809.158	TcChr40-P	-	Triglyceride lipase, putative (fragment)	1059	3.448	2.857	3.183	3.397	2.911	2.761	0.305628	0.343143	0.318229	0.327231	0.159931	0.20067
TcCLB.503809.20	TcChr40-P	-	peroxin 12, putative (PEX12)	1233	5.312	5.392	5.036	5.423	5.191	4.966	0.128504	0.125916	0.134075	0.128722	0.0633835	0.0922085
TcCLB.503809.24	TcChr40-P	-	hypothetical protein, conserved	471	3.692	4.246	3.646	3.968	3.732	3.825	0.147373	0.149747	0.154483	0.152368	0.0702817	0.0909418
TcCLB.503809.30	TcChr40-P	-	RNA-binding protein, putative	726	4.438	4.391	4.448	4.412	4.279	4.215	0.138867	0.145117	0.145873	0.149092	0.0664615	0.0912932
TcCLB.503809.40	TcChr40-P	-	protein kinase, putative	2586	4.008	4.339	4.813	4.156	4.298	4.821	0.225384	0.211766	0.225127	0.226611	0.0961791	0.135016
TcCLB.503809.50	TcChr40-P	-	hypothetical protein, conserved	1263	4.423	4.809	3.711	4.536	4.283	3.711	0.141429	0.142059	0.150946	0.146905	0.0679954	0.096556
TcCLB.503809.60	TcChr40-P	-	glycerol uptake protein (pseudogene), putative	798	3.817	3.606	3.833	3.844	3.401	3.685	0.219091	0.223257	0.217122	0.22487	0.10386	0.12908
TcCLB.503809.68	TcChr40-P	+	glycerol uptake protein (pseudogene), putative	354	2.606	2.966	2.992	2.785	2.75	3.074	0.308158	0.316216	0.306471	0.32473	0.146736	0.173177
TcCLB.503809.75	TcChr40-P	-	hypothetical protein, conserved	396	3.887	3.918	4.023	3.662	3.712	3.533	0.235151	0.236402	0.244143	0.26244	0.109135	0.150801
TcCLB.503809.90	TcChr40-P	-	glycerol uptake protein, putative	1860	5.353	5.454	5.333	5.43	5.194	5.219	0.105152	0.0999049	0.107457	0.104624	0.0514924	0.0746661
TcCLB.503811.10	TcChr36-S	-	heat shock protein 90, putative (LPG3)	960	7.795	7.629	5.409	7.763	7.21	5.193	0.0919253	0.0842261	0.0963009	0.0827317	0.0555535	0.0832809
TcCLB.503811.20	TcChr36-S	-	U3 small nucleolar ribonucleoprotein protein MPP10, putative	1872	6.657	6.453	6.126	6.878	6.212	6.11	0.109919	0.105227	0.113425	0.101698	0.0635919	0.0914479
TcCLB.503811.40	TcChr36-S	-	PTS2 receptor, putative (PEX7)	759	4.229	3.753	4.586	4.137	4.137	4.483	0.141181	0.162123	0.150408	0.156496	0.0666649	0.0905341
TcCLB.503811.45	TcChr36-S	-	hypothetical protein, conserved	456	3.323	4.116	6.028	3.496	5.269	6.254	0.225055	0.219782	0.223587	0.242556	0.0732866	0.116445
TcCLB.503811.50	TcChr36-S	-	hypothetical protein, conserved	1248	5.934	5.574	4.963	5.722	5.309	4.617	0.116884	0.118295	0.125985	0.120626	0.062859	0.09243
TcCLB.503811.60	TcChr36-S	-	Elongation factor Ts, mitochondrial, putative (EF-Ts)	837	5.039	4.389	4.782	4.961	4.424	4.604	0.121867	0.137483	0.130263	0.128935	0.0638294	0.0855467
TcCLB.503811.70	TcChr36-S	-	hypothetical protein, conserved	2283	6.372	5.974	5.597	6.26	5.827	5.282	0.0881705	0.0880722	0.0932798	0.0867398	0.0498688	0.0727144
TcCLB.503811.80	TcChr36-S	-	hypothetical protein, conserved	1866	5.339	5.043	5.35	5.149	5.542	5.167	0.139194	0.140336	0.146639	0.145942	0.065693	0.101142
TcCLB.503813.10	TcChr15-S	-	hypothetical protein, conserved	1308	4.975	5.299	5.396	5.675	5.544	5.694	0.151291	0.145599	0.150117	0.138976	0.0677993	0.101125
TcCLB.503813.20	TcChr15-S	-	hypothetical protein, conserved	2730	6.52	5.993	5.496	5.986	5.921	5.372	0.109499	0.10753	0.117763	0.111319	0.0610367	0.0905719
TcCLB.503813.30	TcChr15-S	-	hypothetical protein, conserved	600	4.559	4.635	5.216	4.882	5.003	5.184	0.185624	0.182281	0.185597	0.185392	0.0804048	0.120133
TcCLB.503815.10	TcChr32-P	-	alkyl-dihydroxyacetone phosphate synthase, putative	1842	7.149	7.411	6.25	7.213	6.571	5.887	0.0655923	0.0592606	0.0674039	0.0598664	0.0391128	0.0569839
TcCLB.503815.20	TcChr32-P	-	lysyl-tRNA synthetase, putative	1959	5.178	4.934	4.843	4.887	4.894	4.592	0.167125	0.170582	0.178486	0.180833	0.0823448	0.12009
TcCLB.503815.29	TcChr32-P	-	hypothetical protein, conserved	453	3.192	3.714	3.526	3.2	3.6	3.209	0.364551	0.323289	0.34874	0.363144	0.141901	0.208417
TcCLB.503815.4	TcChr32-P	-	hypothetical protein, conserved	569	3.632	3.159	3.225	3.142	3.083	2.81	0.263105	0.281099	0.27738	0.294214	0.127345	0.167204
TcCLB.503817.10	Tcruzi_4767	-	trans-sialidase (pseudogene), putative	1041	1.735	1.939	2.214	1.816	1.787	2.141	0.38334	0.374271	0.361087	0.388812	0.179332	0.207722
TcCLB.503819.10	TcChr41-S	-	hypothetical protein, conserved	705	5.718	5.792	5.297	6.039	6.267	5.625	0.175196	0.173702	0.182467	0.167703	0.086606	0.131401
TcCLB.503819.20	TcChr41-S	-	DNA-directed RNA polymerase III subunit, putative	807	3.677	3.444	2.95	3.731	4.519	3.496	0.240506	0.248691	0.251305	0.247599	0.0849304	0.149513
TcCLB.503819.30	TcChr41-S	-	eukaryotic translation initiation factor 2 subunit, putative	1434	6.574	6.824	6.733	7.117	7.412	7.384	0.0795062	0.0727842	0.0802198	0.0714219	0.0440286	0.0652368
TcCLB.503821.10	TcChr14-S	-	DNA-directed RNA polymerase I subunit, putative	234	4.286	4.223	3.978	4.285	4.178	3.668	0.170729	0.182554	0.18254	0.189386	0.0822029	0.119161
TcCLB.503821.19	TcChr14-S	-	hypothetical protein, conserved	1202	4.361	4.868	5.173	4.91	5.327	5.576	0.197731	0.189758	0.196611	0.189663	0.0774887	0.117869
TcCLB.503821.5	TcChr14-S	-	hypothetical protein, conserved	243	3.931	3.652	3.297	3.881	3.522	2.672	0.203445	0.209258	0.210498	0.208044	0.0968214	0.139986
TcCLB.503823.10	TcChr16-P	+	phosphoglycerate mutase family member 5, putative	846	3.296	3.317	3.713	3.178	3.199	3.369	0.14586	0.140407	0.144429	0.152049	0.0662294	0.0873494
TcCLB.503823.100	TcChr16-P	+	hypothetical protein, conserved	858	4.681	5.021	4.605	4.987	4.609	4.325	0.141519	0.141171	0.147311	0.141681	0.0682119	0.0954303
TcCLB.503823.104	TcChr16-P	+	UDP-N-acetylglucosamine-dolichyl-phosphate N-acetylglucosaminephosphotransferase, putative	1236	5.179	5.237	5.089	4.883	5.732	4.782	0.139766	0.136239	0.148343	0.150361	0.0622232	0.0996077
TcCLB.503823.110	TcChr16-P	+	hypothetical protein, conserved	1053	4.471	4.266	4.518	4.518	4.31	4.303	0.213963	0.226371	0.221659	0.227547	0.101058	0.14034
TcCLB.503823.120	TcChr16-P	+	hypothetical protein, conserved	1785	4.345	4.938	4.101	4.918	4.688	4.337	0.327711	0.287089	0.316989	0.3023	0.128761	0.194594
TcCLB.503823.130	TcChr16-P	+	hypothetical protein, conserved	2916	6.855	6.942	6.04	6.927	6.3	5.641	0.0736977	0.0664476	0.0755373	0.0678974	0.0425754	0.0623833
TcCLB.503823.140	TcChr16-P	+	hypothetical protein, conserved	1905	5.348	5.062	5.241	5.172	4.983	4.903	0.114552	0.116786	0.12043	0.122258	0.058248	0.0834728
TcCLB.503823.150	TcChr16-P	+	hypothetical protein, conserved	1599	4.889	5.248	4.505	5.242	4.778	4.604	0.118601	0.117396	0.122474	0.117643	0.0591772	0.0817708
TcCLB.503823.160	TcChr16-P	+	ubiquinone biosynthesis methyltransferase, putative	873	5.216	6.011	5.18	5.986	5.392	5.022	0.141498	0.125008	0.137943	0.12709	0.0690779	0.100568
TcCLB.503823.169	TcChr16-P	+	kinetoplastid kinetochore protein 2, putative (fragment) (kkt2)	2146	5.042	5.227	4.787	5.421	4.889	4.682	0.133206	0.128609	0.134264	0.13025	0.0657174	0.0929032
TcCLB.503823.20	TcChr16-P	+	hypothetical protein, conserved	1029	4.368	4.123	4.673	3.889	4.465	4.249	0.123898	0.133688	0.133599	0.145526	0.0549768	0.080802
TcCLB.503823.30	TcChr16-P	+	hypothetical protein, conserved	1431	4.637	5.085	5.015	5.094	4.902	5.146	0.0882073	0.0861853	0.0887496	0.0864057	0.0400771	0.0563279
TcCLB.503823.40	TcChr16-P	+	glycosyl hydrolase-like protein, putative	3168	6.162	6.24	5.411	5.653	5.635	5.089	0.0977194	0.0916195	0.105196	0.101649	0.0526552	0.0782681
TcCLB.503823.50	TcChr16-P	+	hypothetical protein, conserved	1098	4.955	5.03	5.277	4.973	5.237	4.888	0.157076	0.150139	0.15994	0.158086	0.069512	0.105859
TcCLB.503823.60	TcChr16-P	+	hypothetical protein, conserved	2286	5.337	5.238	5.064	5.247	4.933	4.794	0.106123	0.103677	0.110716	0.109154	0.0531151	0.0759952
TcCLB.503823.70	TcChr16-P	+	hypothetical protein, conserved	519	3.695	3.518	2.974	3.42	3.542	3.152	0.256591	0.296774	0.286571	0.29958	0.121451	0.165117
TcCLB.503823.80	TcChr16-P	+	hypothetical protein, conserved	570	4.068	4.548	4.058	4.435	3.959	3.919	0.137073	0.13329	0.138523	0.137297	0.0634119	0.0828447
TcCLB.503823.84	TcChr16-P	+	DNA-directed RNA polymerase I subunit, putative	474	4.62	4.911	4.194	4.665	4.399	3.782	0.142561	0.143152	0.151228	0.151674	0.071015	0.101469
TcCLB.503823.90	TcChr16-P	+	hypothetical protein, conserved	1683	5.014	5.508	5.943	5.365	5.699	5.693	0.0674346	0.0630373	0.067706	0.0664494	0.030211	0.0456123
TcCLB.503825.10	TcChr21-P	+	protein kinase (pseudogene), putative	939	4.45	4.771	4.073	4.973	4.296	4.015	0.205999	0.190449	0.20195	0.189714	0.0894175	0.125439
TcCLB.503825.19	TcChr21-P	+	protein kinase, putative	1402	2.593	3.168	3.029	2.752	2.999	3.258	0.355728	0.341304	0.349603	0.364358	0.15302	0.194645
TcCLB.503827.100	Tcruzi_4772	+	trans-sialidase, Group VI, putative	2874	1.66	1.844	4.53	1.706	2.502	4.878	0.606164	0.665544	0.614323	0.673129	0.283109	0.299462
TcCLB.503827.20	Tcruzi_4772	+	mucin-associated surface protein (MASP), putative	867	1.278	2.464	5.653	1.628	4.422	5.379	0.38654	0.351496	0.350256	0.404016	0.0968214	0.1534
TcCLB.503827.30	Tcruzi_4772	+	mucin TcMUCII, putative	633	-0.8518	-0.6857	2.328	-1.226	1.166	4.214	1.23882	1.4678	1.22574	1.46741	0.54164	0.539119
TcCLB.503827.5	Tcruzi_4772	+	mucin-associated surface protein (MASP), putative	333	-1.058	-0.3208	2.999	-0.5444	1.29	2.263	0.99338	0.961056	0.885687	0.95219	0.366027	0.44797
TcCLB.503827.50	Tcruzi_4772	+	trans-sialidase (pseudogene), putative	1086	0.7777	1.408	2.22	1.069	1.301	1.333	0.298165	0.269904	0.270702	0.283886	0.129294	0.161424
TcCLB.503827.60	Tcruzi_4772	+	mucin-associated surface protein (MASP), putative	1113	1.773	2.496	5.316	1.774	4.336	5.022	0.267814	0.270422	0.270662	0.293391	0.0762334	0.123812
TcCLB.503827.80	Tcruzi_4772	+	syntaxin binding protein (pseudogene), putative	1836	2.861	2.404	2.775	2.752	2.558	2.486	0.243564	0.262295	0.246281	0.251678	0.117589	0.148797
TcCLB.503827.87	Tcruzi_4772	+	hypothetical protein, conserved (pseudogene)	747	0.7218	0.6287	2.628	-0.5098	1.866	2.284	0.198032	0.210247	0.207071	0.249038	0.0795497	0.113263
TcCLB.503827.94	Tcruzi_4772	+	chitin binding-like protein (pseudogene), putative	315	1.2	0.8594	0.8742	0.9857	1.267	0.1847	0.378388	0.411176	0.394468	0.408417	0.18449	0.281932
TcCLB.503829.10	TcChr22-S	-	hypothetical protein, conserved	468	-0.9646	4.031	-1.049	4.402	4.059	3.592	0.446433	0.190825	0.333703	0.229228	0.0746662	0.190884
TcCLB.503829.30	TcChr22-S	-	hypothetical protein, conserved	1461	-2.526	4.557	-3.055	5.133	4.403	4.121	0.632122	0.26115	0.591152	0.30623	0.102595	0.315892
TcCLB.503829.40	TcChr22-S	-	hypothetical protein, conserved	1890	3.058	5.433	2.436	5.887	5.454	5.312	0.286183	0.165178	0.228599	0.185571	0.0757041	0.150834
TcCLB.503829.50	TcChr22-S	-	hypothetical protein, conserved	1659	-0.8973	4.559	-0.2763	4.689	4.543	4.838	0.315514	0.135314	0.228571	0.157843	0.0536795	0.140359
TcCLB.503829.70	TcChr22-S	-	hypothetical protein, conserved	3573	0.8124	5.283	0.9319	5.553	5.369	5.48	0.520672	0.227557	0.372837	0.270746	0.093336	0.230935
TcCLB.503829.80	TcChr22-S	-	hypothetical potein, conserved	1377	-0.5999	6.863	-2.601	6.973	6.848	5.247	0.302314	0.0833783	0.301173	0.137385	0.0438424	0.167971
TcCLB.503829.89	TcChr22-S	-	spliceosomal U5 snRNP-specific protein, putative	474	-0.06127	3.636	-2.462	4.124	3.839	2.809	0.568278	0.308371	0.572724	0.340174	0.115525	0.313768
TcCLB.503831.20	TcChr22-S	-	oxidoreductase, putative	1314	-0.8231	3.91	-1.669	3.974	3.682	4.061	0.414896	0.230302	0.372969	0.237181	0.0875269	0.20721
TcCLB.503831.40	TcChr22-S	-	mitochondrial DNA primase, putative	1872	2.621	6.252	0.8528	6.129	5.608	4.183	0.285805	0.141187	0.258172	0.168201	0.0715525	0.172815
TcCLB.503833.10	TcChr40-S	+	hypothetical protein, conserved	675	6.245	6.072	5.925	6.098	6.361	5.583	0.0969656	0.0934736	0.101771	0.0955151	0.0509891	0.0770473
TcCLB.503833.20	TcChr40-S	+	hypothetical protein, conserved	1335	5.826	5.981	6.111	6.243	6.182	6.085	0.0851255	0.080808	0.0860495	0.0800526	0.0433972	0.0643034
TcCLB.503833.30	TcChr40-S	+	peroxin 13, putative (PEX13)	1161	5.066	5.084	5.473	5.348	5.198	5.2	0.0581546	0.0561277	0.058597	0.0557341	0.0268402	0.0396205
TcCLB.503833.40	TcChr40-S	+	40S ribosomal protein S2, putative	792	8.94	8.75	7.625	9.021	8.54	7.863	0.122894	0.110575	0.125163	0.107429	0.0765738	0.111682
TcCLB.503833.50	TcChr40-S	+	hypothetical protein, conserved	1014	6.967	7.155	6.553	7.404	6.83	6.303	0.11243	0.102608	0.114154	0.101155	0.0657959	0.0957663
TcCLB.503833.60	TcChr40-S	+	hypothetical protein, conserved	972	5.044	4.754	5.526	5.218	5.094	5.43	0.124863	0.129029	0.127164	0.126314	0.0583259	0.0850742
TcCLB.503833.69	TcChr40-S	+	ribosome biogenesis protein, putative (fragment)	621	4.927	4.652	3.859	5.1	4.455	4.01	0.183307	0.19464	0.196388	0.183432	0.0926498	0.130413
TcCLB.503835.10	TcChr32-S	+	hypothetical protein, conserved	570	3.857	3.511	4.037	4.001	3.742	3.806	0.125269	0.143169	0.130444	0.132643	0.0600367	0.077914
TcCLB.503835.20	TcChr32-S	+	hypothetical protein, conserved	372	4.463	3.863	4.445	4.356	4.481	4.07	0.159209	0.180789	0.17112	0.175467	0.0722552	0.108522
TcCLB.503835.30	TcChr32-S	+	hypothetical protein, conserved	762	5.628	5.026	5.394	5.513	5.476	4.777	0.107119	0.110761	0.112159	0.108863	0.0528498	0.0806754
TcCLB.503835.39	TcChr32-S	+	hypothetical protein, conserved	1345	5.076	5.039	3.58	5.414	4.936	3.5	0.193903	0.181799	0.201907	0.18323	0.0892384	0.14753
TcCLB.503835.5	TcChr32-S	+	rac serine threonine protein kinase, putative	207	2.027	2.146	2.417	2.589	2.175	1.934	0.154414	0.146539	0.141421	0.144309	0.0681552	0.087371
TcCLB.503837.10	TcChr14-P	+	hypothetical protein, conserved	1815	7.547	7.768	6.058	7.261	7.261	5.74	0.0983801	0.0892656	0.102229	0.0902134	0.0591785	0.0885671
TcCLB.503837.20	TcChr14-P	+	amino acid transporter, putative	1416	3.749	4.481	4.593	4.415	4.199	4.567	0.190071	0.177904	0.180124	0.179088	0.0814824	0.106999
TcCLB.503837.30	TcChr14-P	+	hypothetical protein, conserved	1542	4.257	4.427	5.509	3.984	5	5.209	0.26733	0.25665	0.272995	0.293476	0.104871	0.163849
TcCLB.503837.40	TcChr14-P	+	hypothetical protein, conserved	324	2.945	3.032	2.678	3.357	2.915	2.459	0.191486	0.191177	0.190329	0.183526	0.0872051	0.118821
TcCLB.503837.5	TcChr14-P	+	mucin TcMUCI, putative (fragment)	261	2.039	3.223	6.334	2.576	5.019	6.498	0.295014	0.28613	0.281096	0.306356	0.0836348	0.133812
TcCLB.503839.10	TcChr35-P	-	hypothetical protein, conserved	1554	5.529	6.463	5.442	5.487	5.019	5.493	0.148005	0.136886	0.156745	0.153532	0.082549	0.110418
TcCLB.503839.19	TcChr35-P	-	hypothetical protein, conserved	2463	5.196	6.172	4.466	5.224	4.982	4.628	0.113143	0.100944	0.116806	0.113281	0.0543967	0.0784515
TcCLB.503839.30	TcChr35-P	-	hypothetical protein, conserved	2877	6.308	6.756	5.708	5.94	5.744	5.691	0.0928662	0.084871	0.0982674	0.0937911	0.0510452	0.0739999
TcCLB.503839.39	TcChr35-P	-	hypothetical protein, conserved	357	4.097	4.613	3.243	3.901	3.588	3.034	0.235034	0.225926	0.251535	0.256078	0.118275	0.160363
TcCLB.503839.5	TcChr35-P	-	chloride channel protein, putative	602	3.736	4.438	3.209	3.439	3.307	2.974	0.139366	0.129576	0.145508	0.149801	0.0669978	0.0864321
TcCLB.503841.10	TcChr38-S	+	proteasome activator protein pa26, putative	684	4.928	5.061	4.859	4.772	5.369	4.36	0.158734	0.161788	0.17112	0.172689	0.0721454	0.114471
TcCLB.503841.20	TcChr38-S	+	AMPK subunit gamma (AMPKG)	1503	6.127	5.991	5.518	6.313	5.777	5.431	0.137782	0.128783	0.140711	0.12973	0.0722372	0.10659
TcCLB.503841.30	TcChr38-S	+	rRNA dimethyltransferase, putative	1449	4.284	4.514	4.119	4.531	4.791	4.122	0.159948	0.161574	0.166498	0.164737	0.0669566	0.104163
TcCLB.503841.40	TcChr38-S	+	actin, putative	1281	5.026	5.053	4.79	5.293	5.007	4.914	0.0940648	0.0979256	0.0987239	0.0945495	0.0461507	0.0655851
TcCLB.503841.50	TcChr38-S	+	hypothetical protein, conserved	1053	4.538	3.745	4.398	4.496	4.384	4.352	0.129376	0.1501	0.135003	0.135988	0.0599715	0.0851356
TcCLB.503841.60	TcChr38-S	+	hypothetical protein, conserved	1968	5.221	5.206	5.413	5.489	5.331	5.425	0.104183	0.105324	0.108161	0.100789	0.0491009	0.0719367
TcCLB.503841.70	TcChr38-S	+	aspartate aminotransferase, putative	1215	3.202	3.681	4.743	3.357	3.836	4.444	0.48867	0.467754	0.464533	0.510769	0.188508	0.249998
TcCLB.503841.80	TcChr38-S	-	NADH-dependent fumarate reductase, putative	663	1.889	2.264	2.385	2.489	2.49	2.32	0.434581	0.42742	0.401639	0.396777	0.17649	0.221621
TcCLB.503843.10	TcChr29-P	+	hypothetical protein, conserved	1608	6.535	6.495	5.515	6.333	6.014	5.086	0.121773	0.113374	0.128201	0.117689	0.0679463	0.101287
TcCLB.503843.20	TcChr29-P	+	hypothetical protein, conserved	2853	5.157	5.186	4.945	5.401	4.84	4.943	0.111892	0.108578	0.113781	0.109326	0.0572785	0.0796345
TcCLB.503843.30	TcChr29-P	+	hypothetical protein, conserved	1476	5.442	5.79	4.672	5.647	5.396	4.819	0.0708878	0.0671355	0.074189	0.0693781	0.0350524	0.0521239
TcCLB.503843.40	TcChr29-P	+	chaperone DNAJ protein, putative (fragment)	1902	6.143	5.981	5.383	6.249	5.636	5.12	0.0830833	0.0791675	0.0856518	0.0786993	0.045688	0.0667332
TcCLB.503845.20	TcChr36-P	-	dispersed gene family protein 1 (DGF-1, pseudogene), putative	1686	3.257	3.587	2.344	3.549	2.884	2.75	0.412826	0.399262	0.42889	0.407784	0.205542	0.261744
TcCLB.503845.30	TcChr36-P	-	retrotransposon hot spot protein (RHS, pseudogene), putative	2850	6.659	7.172	6.01	6.018	6.395	5.805	0.0967503	0.0913474	0.106088	0.0993531	0.0548217	0.0811072
TcCLB.503845.60	TcChr36-P	-	trans-sialidase (pseudogene), putative	2247	5.07	5.374	5.794	5.089	5.109	5.623	0.087863	0.0840307	0.0899442	0.0919422	0.0424582	0.0603012
TcCLB.503847.10	TcChr37-P	+	hypothetical protein, conserved (pseudogene)	1437	5.883	5.748	5.02	5.831	5.257	4.699	0.124041	0.117275	0.12944	0.121155	0.0660426	0.0965102
TcCLB.503847.20	TcChr37-P	+	myosin heavy chain, putative	3504	6.352	6.598	5.374	6.406	5.957	5.193	0.0906159	0.0801479	0.0930205	0.0851479	0.0485782	0.0727811
TcCLB.503847.30	TcChr37-P	+	hypothetical protein, conserved	1371	5.021	4.894	4.366	4.76	4.584	4.138	0.0940981	0.0973679	0.10286	0.102078	0.0470021	0.0671007
TcCLB.503847.40	TcChr37-P	+	hypothetical protein, conserved	1200	5.824	5.954	5.207	6.111	5.539	4.861	0.10467	0.0989322	0.107799	0.10119	0.0554569	0.0817308
TcCLB.503847.50	TcChr37-P	+	hypothetical protein, conserved	492	4.403	4.161	3.583	3.988	4.119	3.066	0.16318	0.167069	0.17669	0.184942	0.0768185	0.123316
TcCLB.503847.60	TcChr37-P	+	hypothetical protein, conserved	1764	5.999	5.756	5.755	5.958	5.573	5.454	0.0574987	0.0544617	0.0588407	0.0559765	0.0303914	0.0444618
TcCLB.503847.70	TcChr37-P	+	hypothetical protein, conserved	1179	5.76	5.326	5.463	5.522	5.354	5.001	0.0786271	0.0799548	0.0835471	0.0819949	0.041135	0.0605524
TcCLB.503847.80	TcChr37-P	+	hypothetical protein, conserved	1329	4.663	5.481	4.373	5.433	4.92	3.951	0.195405	0.171349	0.190593	0.176612	0.0890618	0.136068
TcCLB.503847.90	TcChr37-P	+	ABC1 protein, putative	1569	6.451	6.129	5.713	6.295	5.822	5.292	0.0787309	0.0755158	0.082311	0.0769602	0.0440463	0.0644806
TcCLB.503847.99	TcChr37-P	+	hypothetical protein, conserved (pseudogene)	669	4.188	4.158	3.641	4.159	3.699	3.207	0.182751	0.185887	0.191033	0.19747	0.0907989	0.124012
TcCLB.503849.40	TcChr38-P	+	mucin-associated surface protein (MASP), putative	1218	2.381	2.706	4.193	2.273	4.03	4.313	0.170921	0.1788	0.174739	0.181639	0.0535289	0.0819471
TcCLB.503849.51	TcChr38-P	+	mucin TcMUCII (pseudogene), putative	669	1.149	1.578	2.932	1.36	2.067	3.368	0.446492	0.457206	0.436681	0.442319	0.180447	0.201909
TcCLB.503849.60	TcChr38-P	+	NADH-dependent fumarate reductase, putative	2370	6.348	6.447	6.359	6.431	5.823	5.841	0.12075	0.11371	0.124889	0.115281	0.0688976	0.0980028
TcCLB.503849.80	TcChr38-P	+	NADH-dependent fumarate reductase, putative	1458	5.165	6.178	5.351	6.088	5.85	5.101	0.249674	0.21679	0.241454	0.221663	0.120626	0.182944
TcCLB.503851.10	TcChr25-P	+	Elongator-like Protein 3a, putative	2037	0.9043	4.759	1.206	4.417	4.632	4.52	0.419615	0.226667	0.31813	0.264285	0.0893676	0.196915
TcCLB.503851.24	TcChr25-P	+	protein tyrosine phosphatase PRL	531	0.5965	3.538	-1.1	4.158	3.495	3	0.713609	0.388759	0.647411	0.404993	0.153755	0.355679
TcCLB.503851.32	TcChr25-P	+	trans-sialidase (pseudogene), putative	468	-3.191	2.783	-5.417	2.211	3.03	3.366	0.460407	0.303475	0.493197	0.31981	0.103269	0.245523
TcCLB.503851.40	TcChr25-P	+	hypothetical protein, conserved	2604	2.95	4.915	1.818	5.262	4.757	4.776	0.208178	0.140882	0.182247	0.145279	0.0618293	0.114639
TcCLB.503851.54	TcChr25-P	+	proteasome 26S non-ATPase subunit 9, putative	162	-2.248	1.774	-3.649	2.21	1.98	1.838	0.673113	0.404738	0.645887	0.427636	0.1863	0.403589
TcCLB.503853.10	TcChr13-S	+	hypothetical protein, conserved	2487	5.771	5.55	5.624	5.783	5.559	5.59	0.0841746	0.0856803	0.0890525	0.0840297	0.0438924	0.0636618
TcCLB.503855.10	TcChr8-S	-	hypothetical protein, conserved	672	4.603	4.129	3.585	4.436	4.333	3.788	0.234899	0.260232	0.261481	0.261622	0.109633	0.163584
TcCLB.503855.20	TcChr8-S	-	spermidine synthase, putative	891	6.313	6.1	5.747	6.249	5.996	5.503	0.0869543	0.0847188	0.0914198	0.0851183	0.0481208	0.0707892
TcCLB.503855.30	TcChr8-S	-	adenylosuccinate lyase, putative (ADSL)	1389	6.046	6.059	6.385	6.123	6.305	6.211	0.0407926	0.0384363	0.0418402	0.0394859	0.0211827	0.0315715
TcCLB.503855.40	TcChr8-S	-	calpain-like cysteine peptidase, putative	2553	5.848	5.635	5.508	5.756	5.747	5.451	0.176121	0.176927	0.187124	0.177917	0.0929503	0.1377
TcCLB.503855.50	TcChr8-S	-	hypothetical protein, conserved	10281	7.88	7.744	8.171	7.882	7.778	8.056	0.0656832	0.0591071	0.0665032	0.0583089	0.0397796	0.058048
TcCLB.503855.60	TcChr8-S	-	hypothetical protein, conserved	1074	4.828	4.888	6.027	5.073	5.461	6.151	0.126613	0.122105	0.126272	0.125921	0.0521446	0.080325
TcCLB.503855.80	TcChr8-S	-	hypothetical protein, conserved	1503	4.893	5.146	4.92	5.6	4.978	5.172	0.151325	0.150071	0.150278	0.138781	0.0724415	0.100774
TcCLB.503859.10	TcChr41-S	+	syntaxin binding protein (pseudogene), putative	1854	0.8003	0.8624	0.8669	1.438	1.127	1.18	0.553146	0.512846	0.492921	0.491122	0.232786	0.290996
TcCLB.503859.25	TcChr41-S	+	surface protease GP63 (pseudogene), putative	942	0.1562	0.8174	0.1729	1.181	1.773	1.294	0.406826	0.385846	0.376498	0.369944	0.143409	0.211591
TcCLB.503859.40	TcChr41-S	+	mucin-associated surface protein (MASP), putative	1335	0.7815	2.282	4.688	0.5636	5.051	5.862	0.543724	0.493387	0.498452	0.639543	0.119757	0.213707
TcCLB.503859.45	TcChr41-S	+	mucin TcMUCII, putative	648	1.405	1.14	1.03	1.041	2.567	1.823	0.691233	0.721687	0.69042	0.713754	0.227599	0.35493
TcCLB.503861.10	TcChr12-P	+	retrotransposon hot spot (RHS) protein, putative	2841	7.128	7.842	6.616	7.329	7.283	5.964	0.109021	0.0968962	0.110867	0.0986761	0.0644653	0.0962473
TcCLB.503861.100	TcChr12-P	+	trans-sialidase (pseudogene), putative	2484	3.757	4.062	5.148	4.017	4.608	5.819	0.191417	0.194134	0.192365	0.196826	0.0755473	0.108023
TcCLB.503861.110	TcChr12-P	+	retrotransposon hot spot protein (RHS, pseudogene), putative	2079	4.201	5.105	4.743	4.665	4.566	4.992	0.146502	0.131553	0.142186	0.142378	0.06337	0.0870962
TcCLB.503861.30	TcChr12-P	+	trans-sialidase (pseudogene), putative	1962	4.29	4.582	4.422	4.452	4.575	4.614	0.184046	0.183231	0.189344	0.188638	0.0822744	0.117568
TcCLB.503861.40	TcChr12-P	+	trans-sialidase, Group VIII, putative	3114	3.61	4.631	8.487	3.66	6.67	9.455	0.378002	0.332925	0.366142	0.391682	0.118129	0.197133
TcCLB.503861.50	TcChr12-P	+	beta galactofuranosyl glycosyltransferase, putative	1026	5.63	5.686	5.125	5.31	5.06	5.116	0.0702975	0.0672638	0.0748923	0.0738085	0.037068	0.0524956
TcCLB.503861.80	TcChr12-P	+	dispersed gene family protein 1 (DGF-1), putative	10449	6.997	7.303	5.521	6.945	6.813	6.234	0.314966	0.261936	0.318449	0.280517	0.167218	0.254606
TcCLB.503863.9	TcChr24-S	+	hypothetical protein, conserved	1603	4.607	4.181	4.264	4.606	4.571	4.209	0.138574	0.152484	0.146188	0.145179	0.0637172	0.0928298
TcCLB.503865.20	TcChr34-S	-	hypothetical protein, conserved	6201	7.287	7.242	7.441	7.822	7.576	6.472	0.158329	0.140771	0.15742	0.13884	0.0928665	0.137669
TcCLB.503865.30	TcChr34-S	-	hypothetical protein, conserved	615	5.652	5.368	5.635	5.822	5.336	5.002	0.12341	0.120736	0.124562	0.119424	0.0620615	0.0909374
TcCLB.503865.40	TcChr34-S	-	hypothetical protein, conserved	1017	5.168	4.423	4.274	5.068	4.596	4.065	0.139425	0.152042	0.147992	0.146309	0.0707969	0.102644
TcCLB.503865.50	TcChr34-S	-	ankyrin, putative	1104	5.683	5.915	5.759	5.998	6.251	5.27	0.129218	0.117322	0.128471	0.122681	0.0599568	0.0933801
TcCLB.503865.60	TcChr34-S	-	hypothetical protein, conserved	2013	5.054	5.608	6.454	5.87	5.849	6.824	0.148004	0.139461	0.144941	0.133433	0.0673359	0.0987632
TcCLB.503865.70	TcChr34-S	-	hypothetical protein, conserved	2229	5.369	5.321	6.486	5.471	6.024	6.494	0.0706129	0.0696635	0.0723156	0.0701639	0.033112	0.0499726
TcCLB.503865.80	TcChr34-S	-	phosphatidylinositol 4-kinase, putative	975	4.589	4.414	4.963	4.706	4.566	5.022	0.115352	0.118923	0.11793	0.118106	0.0527647	0.074133
TcCLB.503867.10	TcChr41-S	+	hypothetical protein, conserved	735	5.005	5.128	4.987	5.464	6.222	5.236	0.134545	0.124427	0.131071	0.126374	0.05563	0.0905833
TcCLB.503867.20	TcChr41-S	-	trans-sialidase (pseudogene), putative	840	2.963	2.039	2.067	2.06	3.093	2.219	0.287273	0.327717	0.325364	0.358526	0.121417	0.206293
TcCLB.503867.5	TcChr41-S	+	hypothetical protein, conserved	309	2.88	3.032	2.686	3.32	4.133	3.045	0.324838	0.317149	0.324012	0.307401	0.104273	0.185327
TcCLB.503869.20	TcChr9-P	+	hypothetical protein, conserved	756	4.339	4.3	4.081	4.147	4.2	4.145	0.138663	0.144016	0.148885	0.151113	0.0639032	0.0899412
TcCLB.503869.30	TcChr9-P	+	hypothetical protein, conserved	2643	6.483	6.432	6.127	6.428	6.312	6.296	0.0867795	0.0813209	0.0900294	0.0833653	0.0480114	0.07036
TcCLB.503869.40	TcChr9-P	+	pumilio/PUF RNA binding protein 9, putative (PUF9)	1590	5.852	5.95	4.58	5.734	5.585	4.519	0.177832	0.165553	0.189706	0.178322	0.0917405	0.142375
TcCLB.503869.50	TcChr9-P	+	exosome-associated protein 1, putative (EAP1)	1152	6.046	6.28	5.37	5.997	5.746	5.477	0.129411	0.124184	0.138232	0.129314	0.0704813	0.102604
TcCLB.503869.60	TcChr9-P	+	coatomer beta subunit (pseudogene), putative	2121	7.194	7.429	6.493	7.345	7.089	6.466	0.0738612	0.0660956	0.0750859	0.0664777	0.0432154	0.0634917
TcCLB.503869.9	TcChr9-P	+	axoneme central apparatus protein, putative	938	5.403	5.889	5.773	5.188	6.422	5.846	0.149354	0.140275	0.158738	0.157193	0.0688835	0.108157
TcCLB.503871.10	Tcruzi_4794	+	trans-sialidase (pseudogene), putative	2208	1.665	2.027	3.627	2.399	2.965	4.055	0.259875	0.268991	0.239276	0.255863	0.101093	0.122457
TcCLB.503873.10	TcChr35-S	+	cytochrome-b5 reductase, putative	927	5.866	6.212	5.949	6.377	6.311	5.97	0.182689	0.175523	0.187182	0.171076	0.096793	0.142693
TcCLB.503875.10	TcChr41-S	-	mucin-associated surface protein (MASP), putative	687	1.283	1.381	3.064	0.9351	1.169	3.07	0.542638	0.546652	0.527632	0.587426	0.277287	0.266709
TcCLB.503875.30	TcChr41-S	-	mucin-associated surface protein (MASP), putative	1281	3.542	3.759	4.723	3.641	3.969	4.64	0.184529	0.1844	0.183854	0.188491	0.0765701	0.101641
TcCLB.503875.40	TcChr41-S	+	hypothetical protein	396	2.248	1.792	1.831	2.091	1.448	2.099	0.30221	0.337653	0.31594	0.321472	0.176392	0.183763
TcCLB.503877.10	TcChr15-P	-	hypothetical protein, conserved	714	4.454	4.735	4.33	4.785	4.429	4.17	0.184226	0.181801	0.185935	0.182182	0.0850593	0.117966
TcCLB.503877.19	TcChr15-P	-	hypothetical protein, conserved	481	3.941	3.957	3.33	3.645	3.559	3.137	0.202298	0.209362	0.218974	0.227772	0.0995092	0.13769
TcCLB.503879.10	TcChr15-P	-	DNA polymerase delta subunit 2, putative	1716	5.962	5.975	5.653	5.833	5.604	5.499	0.122022	0.12069	0.130465	0.12339	0.0664915	0.0957595
TcCLB.503879.100	TcChr15-P	-	hypothetical protein, conserved	7110	7.012	7.203	7.056	7.207	7.09	7.197	0.0689522	0.0609675	0.0692224	0.0618119	0.0392009	0.0576226
TcCLB.503879.110	TcChr15-P	-	hypothetical protein, conserved	2304	4.693	5.522	5.991	4.744	6.073	6.208	0.14697	0.135107	0.150108	0.15403	0.059311	0.09311
TcCLB.503879.119	TcChr15-P	-	protein transport protein Sec24C, putative	1600	5.481	5.512	5.175	5.583	5.251	5.248	0.0870307	0.0849991	0.0898621	0.086488	0.0449603	0.0643724
TcCLB.503879.20	TcChr15-P	-	hypothetical protein, conserved	1482	5.439	5.267	5.313	5.461	5.052	5.072	0.114135	0.111331	0.117352	0.11368	0.0588449	0.0838426
TcCLB.503879.30	TcChr15-P	-	hypothetical protein, conserved	846	6.114	5.717	5.676	5.968	5.674	5.428	0.172275	0.173251	0.182488	0.173511	0.0927676	0.135535
TcCLB.503879.50	TcChr15-P	-	hypothetical protein, conserved	750	4.849	4.821	4.648	4.737	4.411	4.518	0.147486	0.158409	0.159863	0.162126	0.0765119	0.101544
TcCLB.503879.60	TcChr15-P	-	hypothetical protein, conserved	1185	5.271	5.392	5	5.405	5.159	5.078	0.116979	0.114259	0.122279	0.116669	0.0570968	0.0828897
TcCLB.503879.90	TcChr15-P	-	hypothetical protein, conserved	2541	5.648	5.553	5.22	5.632	5.383	5.383	0.0952621	0.0920661	0.0989258	0.0947789	0.0479933	0.0701811
TcCLB.503881.10	TcChr33-S	+	kynureninase, putative	1398	4.503	4.797	5.901	4.727	5.046	5.834	0.24208	0.232813	0.24241	0.245071	0.102113	0.149953
TcCLB.503881.20	TcChr33-S	+	GDP-mannose 4,6 dehydratase, putative	1137	5.519	5.363	4.646	5.573	4.976	4.272	0.13205	0.13504	0.141266	0.132393	0.067799	0.097717
TcCLB.503881.30	TcChr33-S	+	retrotransposon hot spot (RHS) protein, putative	1509	3.414	3.209	3.324	3.513	3.679	3.732	0.172085	0.185717	0.176006	0.176842	0.0732653	0.101615
TcCLB.503881.39	TcChr33-S	+	ribosomal protein L38, putative	249	6.238	5.701	5.396	6.389	5.354	5.094	0.137823	0.143519	0.145182	0.131586	0.0798464	0.111433
TcCLB.503881.4	TcChr33-S	+	hypothetical protein, conserved	289	2.358	2.694	1.521	2.362	2.533	1.919	0.330334	0.355061	0.351246	0.354898	0.154315	0.211969
TcCLB.503881.50	TcChr33-S	+	hypothetical protein, conserved	780	2.735	2.705	2.363	3.225	2.728	2.123	0.356647	0.347836	0.343397	0.339931	0.159886	0.224561
TcCLB.503885.10	TcChr26-S	+	hypothetical protein, conserved	1089	5.139	4.726	4.531	4.903	4.713	4.475	0.139068	0.14537	0.149129	0.147207	0.068193	0.0979328
TcCLB.503885.100	TcChr26-S	+	hypothetical protein, conserved	1527	-0.5754	1.002	-1.233	-0.1585	-1.013	0.4999	0.845968	0.738323	0.813623	0.761431	0.457164	0.433315
TcCLB.503885.20	TcChr26-S	+	hypothetical protein, conserved	2769	6.137	5.64	5.929	6.095	5.9	5.988	0.0740019	0.0734895	0.0767978	0.07189	0.0390557	0.0574371
TcCLB.503885.30	TcChr26-S	+	hypothetical protein, conserved (pseudogene)	1755	4.388	4.327	4.397	4.205	4.848	4.817	0.114338	0.122995	0.122602	0.127569	0.0487136	0.0733293
TcCLB.503885.40	TcChr26-S	+	hypothetical protein, conserved	720	5.473	4.995	4.827	5.48	5	4.974	0.123591	0.137014	0.133215	0.126485	0.064152	0.0896671
TcCLB.503885.50	TcChr26-S	+	hypothetical protein, conserved	1260	5.077	4.71	4.146	5.161	4.711	4.261	0.169676	0.178425	0.179579	0.170437	0.0838065	0.120727
TcCLB.503885.60	TcChr26-S	+	hypothetical protein, conserved	1434	5.307	4.965	4.743	5.461	5.018	5.146	0.129903	0.135024	0.13599	0.129715	0.0656232	0.0935621
TcCLB.503885.70	TcChr26-S	+	hypothetical protein, conserved	366	3.784	3.653	3.977	3.918	3.593	4.034	0.15912	0.172734	0.162963	0.16414	0.0757044	0.0935254
TcCLB.503885.80	TcChr26-S	+	hypothetical protein, conserved	1206	5.418	4.941	4.623	5.246	5.147	4.863	0.0879351	0.0968146	0.0966571	0.0948461	0.0445382	0.0652056
TcCLB.503885.90	TcChr26-S	+	hypothetical protein, conserved	2640	6.75	6.312	6.24	6.464	6.401	6.285	0.103839	0.100309	0.109128	0.101335	0.059251	0.0866775
TcCLB.503887.10	TcChr39-S	-	hypothetical protein, conserved	918	4.205	4.068	3.901	4.489	4.232	3.837	0.189219	0.1974	0.194674	0.189653	0.0841798	0.122229
TcCLB.503887.20	TcChr39-S	-	hypothetical protein	438	4.191	4.155	4.634	4.618	4.257	4.34	0.151255	0.156423	0.150147	0.14807	0.0678613	0.0929572
TcCLB.503887.30	TcChr39-S	-	hypothetical protein, conserved	1272	5.824	5.407	5.263	5.701	5.39	5.015	0.0759729	0.078993	0.0813045	0.0770439	0.0405886	0.0590707
TcCLB.503887.40	TcChr39-S	-	hypothetical protein, conserved	363	5.46	6.164	6.026	5.905	6.315	6.077	0.145088	0.128938	0.145136	0.135332	0.0680259	0.103708
TcCLB.503887.50	TcChr39-S	-	hypothetical protein, conserved	2340	6.303	5.384	6.014	5.628	5.584	5.603	0.120481	0.127152	0.131057	0.128759	0.0662895	0.0964717
TcCLB.503887.60	TcChr39-S	-	glycerolphosphate mutase, putative	867	5.291	4.952	5.69	5.02	5.359	5.521	0.122668	0.123309	0.128334	0.129949	0.0584092	0.0876779
TcCLB.503887.70	TcChr39-S	-	phosphoglycerate mutase, putative (iPGAM)	999	4.479	4.086	4.321	4.242	4.214	4.544	0.290717	0.295125	0.301578	0.306442	0.127265	0.1815
TcCLB.503887.79	TcChr39-S	-	hypothetical protein, conserved	553	5.174	5.177	4.979	5.581	4.981	4.714	0.0957696	0.0958803	0.0975756	0.0912082	0.0473168	0.0671922
TcCLB.503889.10	TcChr33-P	+	mucin TcMUCII, putative	660	1.37	1.587	4.274	1.924	2.923	5.713	0.535212	0.568701	0.499699	0.533838	0.190341	0.229366
TcCLB.503889.20	TcChr33-P	+	mucin TcMUC (pseudogene), putative	705	3.173	3.536	3.416	3.571	3.395	4.189	0.267816	0.253197	0.256096	0.257561	0.116471	0.147969
TcCLB.503889.5	TcChr33-P	+	hypothetical protein	792	2.298	2.933	3.054	2.731	2.358	3.656	0.33266	0.306366	0.315875	0.318545	0.162004	0.174494
TcCLB.503891.100	TcChr20-P	-	20S proteasome subunit	621	5.465	5.324	4.998	5.354	5.496	4.676	0.116131	0.114754	0.122767	0.119582	0.0560108	0.0864571
TcCLB.503891.110	TcChr20-P	-	dolicholphosphate-mannose synthase, putative	723	4.576	4.083	5.121	4.635	4.37	4.84	0.180114	0.200871	0.187363	0.190184	0.0865554	0.117421
TcCLB.503891.120	TcChr20-P	-	dynein light chain, putative	342	3.948	4.51	4.968	3.817	5.144	4.921	0.246052	0.243855	0.25826	0.270923	0.0929513	0.146939
TcCLB.503891.30	TcChr20-P	-	phosphatidylinositol-4-phosphate 5-kinase, putative	1347	4.581	4.949	4.739	4.744	4.798	4.69	0.168019	0.157479	0.170086	0.171632	0.0732457	0.108139
TcCLB.503891.40	TcChr20-P	-	hypothetical protein, conserved	729	5.753	6.021	5.729	5.868	5.623	5.321	0.128984	0.118631	0.132058	0.125759	0.0658113	0.0971074
TcCLB.503891.50	TcChr20-P	-	hypothetical protein, conserved	1170	4.846	5.087	4.081	4.992	4.649	4.026	0.121204	0.113631	0.125436	0.12015	0.0560476	0.0828662
TcCLB.503891.54	TcChr20-P	-	nucleolar RNA-binding protein, putative	192	5.117	4.659	4.41	4.862	4.2	4.123	0.198087	0.218476	0.218183	0.218433	0.111931	0.145519
TcCLB.503891.60	TcChr20-P	-	hypothetical protein, conserved	1362	5.305	5.147	5.015	5.131	4.903	4.786	0.0822886	0.0830265	0.0872413	0.0863503	0.0405227	0.0579025
TcCLB.503891.70	TcChr20-P	-	ribonuclease HII, putative	1440	5.618	5.329	4.589	5.192	5.171	4.327	0.108435	0.110347	0.119611	0.118008	0.0550022	0.0832665
TcCLB.503891.80	TcChr20-P	-	hypothetical protein, conserved	1158	4.279	3.98	4.106	3.83	4.093	3.931	0.132031	0.141658	0.144463	0.150249	0.0622636	0.0892095
TcCLB.503891.90	TcChr20-P	-	hypothetical protein	1899	4.637	4.446	4.496	4.585	4.338	4.335	0.193938	0.195495	0.198964	0.20311	0.0915106	0.127417
TcCLB.503893.10	TcChr39-S	+	copper-transporting ATPase-like protein, putative	792	2.567	1.93	3.289	2.879	2.72	2.894	0.244835	0.249774	0.229205	0.233907	0.100457	0.133231
TcCLB.503893.100	TcChr39-S	+	hypothetical protein, conserved	330	3.946	4.238	2.748	3.583	3.686	2.097	0.141341	0.136797	0.156036	0.159273	0.066274	0.116746
TcCLB.503893.120	TcChr39-S	+	calcium uniporter protein, mitochondrial, putative	909	3.977	3.692	4.94	3.874	4.407	4.637	0.156835	0.165802	0.158824	0.170021	0.0635234	0.0932045
TcCLB.503893.130	TcChr39-S	+	hypothetical protein, conserved	2502	5.823	5.569	5.421	5.672	5.742	5.245	0.171513	0.168495	0.179791	0.174289	0.0904538	0.136089
TcCLB.503893.140	TcChr39-S	+	hypothetical protein, conserved	1683	4.453	4.674	5.044	4.801	4.855	5.264	0.0998055	0.102744	0.101782	0.100283	0.0432843	0.0617338
TcCLB.503893.150	TcChr39-S	+	hypothetical protein, conserved	8907	6.489	6.608	6.364	6.978	6.659	6.267	0.188999	0.170943	0.188342	0.170505	0.104632	0.154597
TcCLB.503893.160	TcChr39-S	+	hypothetical protein, conserved	1272	5.736	4.928	5.188	5.471	5.194	4.865	0.0677429	0.0710504	0.0717294	0.0689734	0.0343979	0.0508358
TcCLB.503893.170	TcChr39-S	+	hypothetical protein, conserved	2523	6.091	5.771	5.809	6.133	6.01	5.767	0.104085	0.100827	0.107205	0.101255	0.0554089	0.0822863
TcCLB.503893.181	TcChr39-S	+	hypothetical protein, conserved (fragment)	384	2.911	2.456	3.231	2.286	2.496	2.634	0.314201	0.332194	0.329209	0.367492	0.156968	0.198269
TcCLB.503893.30	TcChr39-S	+	hypothetical protein, conserved	510	5.242	5.284	4.425	5.449	5.32	4.146	0.135481	0.13266	0.140115	0.133156	0.0648655	0.101397
TcCLB.503893.40	TcChr39-S	+	hypothetical protein, conserved	1041	4.711	4.315	3.585	5.024	4.262	3.594	0.21543	0.219482	0.218163	0.204283	0.0972486	0.140845
TcCLB.503893.50	TcChr39-S	+	hypothetical protein, conserved	1215	5.179	4.629	4.84	5.022	4.855	4.72	0.125916	0.143484	0.137762	0.136764	0.0633376	0.0903206
TcCLB.503893.60	TcChr39-S	+	hypothetical protein, conserved	1137	5.005	4.898	4.852	5.404	5.043	4.615	0.0532531	0.0537397	0.0535764	0.0503809	0.0246758	0.0362733
TcCLB.503893.70	TcChr39-S	+	reductase, putative	978	5.346	4.872	4.684	5.177	4.922	4.33	0.111354	0.11751	0.119419	0.117206	0.0563899	0.0829079
TcCLB.503893.80	TcChr39-S	+	NADH dehydrogenase [ubiquinone] iron-sulfur protein 7, mitochondrial (NDHK)	609	4.108	4.121	4.772	3.742	4.136	4.287	0.193593	0.200704	0.208828	0.220703	0.084125	0.119174
TcCLB.503893.90	TcChr39-S	+	hypothetical protein, conserved	345	5.021	4.156	4.154	4.846	4.599	3.873	0.130849	0.160229	0.146604	0.143468	0.0667833	0.0983217
TcCLB.503895.10	TcChr12-S	-	hypothetical protein, conserved	744	5.219	4.964	4.799	5.357	4.791	4.621	0.0981661	0.0962276	0.0995325	0.0963481	0.0488437	0.0697383
TcCLB.503895.19	TcChr12-S	-	hypothetical protein	7375	7.383	7.067	6.346	7.224	6.857	6.388	0.0604791	0.0552761	0.0619491	0.055068	0.0362732	0.0530161
TcCLB.503897.10	TcChr12-S	-	hypothetical protein	2010	6.36	6.141	5.331	6.361	5.757	5.155	0.0821111	0.0766602	0.0849029	0.0774193	0.0453376	0.066843
TcCLB.503897.100	TcChr12-S	-	hypothetical protein, conserved	3768	5.636	5.326	5.704	5.702	5.602	5.617	0.0581026	0.0557716	0.0587736	0.0564644	0.0284862	0.0426146
TcCLB.503897.110	TcChr12-S	-	plectin-like protein, putative	2283	5.722	5.4	4.677	5.499	5.116	4.779	0.133609	0.137515	0.145869	0.137971	0.0704527	0.101425
TcCLB.503897.120	TcChr12-S	-	hypothetical protein, conserved	921	6.137	5.63	5.404	6.237	5.421	4.818	0.115245	0.114416	0.119345	0.110147	0.0640723	0.0929124
TcCLB.503897.130	TcChr12-S	-	hypothetical protein, conserved	1083	4.64	4.429	5.024	4.611	4.483	4.965	0.164486	0.174075	0.173687	0.17502	0.0789231	0.108808
TcCLB.503897.140	TcChr12-S	-	hypothetical protein, conserved	843	5.113	4.821	5.683	4.856	5.018	5.533	0.128331	0.134414	0.137844	0.137134	0.061318	0.0886363
TcCLB.503897.150	TcChr12-S	-	hypothetical protein, conserved	831	4.764	4.669	5.364	4.807	4.717	5.484	0.157967	0.171659	0.167877	0.169182	0.0766082	0.10431
TcCLB.503897.170	TcChr12-S	-	citrate transporter, putative	1206	4.819	4.834	5.202	4.933	5.368	5.24	0.188136	0.188775	0.193418	0.192312	0.0825733	0.126022
TcCLB.503897.20	TcChr12-S	-	hypothetical protein, conserved	3606	7.852	7.648	6.198	7.945	7.033	6.336	0.134838	0.122677	0.13836	0.119866	0.0829789	0.120493
TcCLB.503897.30	TcChr12-S	-	hypothetical protein, conserved	678	5.582	5.881	5.374	6.065	5.663	5.336	0.190411	0.189854	0.19784	0.181897	0.0993822	0.143768
TcCLB.503897.40	TcChr12-S	-	hypothetical protein, conserved	1260	5.59	5.588	5.712	5.868	5.52	5.5	0.0826486	0.0802195	0.0843102	0.0798822	0.0418851	0.0609256
TcCLB.503897.50	TcChr12-S	-	hypothetical protein, conserved	1461	5.545	4.995	5.52	5.481	5.37	5.372	0.124933	0.13404	0.131882	0.12976	0.0640707	0.0936953
TcCLB.503897.60	TcChr12-S	-	hypothetical protein, conserved	1926	3.747	4.628	5.727	4.031	5.687	6.105	0.116508	0.109214	0.113936	0.121803	0.0402638	0.0640136
TcCLB.503897.70	TcChr12-S	-	hypothetical protein, conserved	522	4.643	5.124	5.116	5.397	4.911	5.382	0.201153	0.195497	0.19876	0.186484	0.0948522	0.130664
TcCLB.503897.80	TcChr12-S	-	deaminase, putative	609	4.044	3.77	3.66	4.001	4.023	3.71	0.126239	0.138581	0.134523	0.134493	0.0565871	0.0808324
TcCLB.503897.90	TcChr12-S	-	hypothetical protein, conserved	2637	5.634	5.252	5.163	5.586	5.18	5.141	0.0966889	0.098927	0.101769	0.0970738	0.0502367	0.0718506
TcCLB.503899.10	TcChr29-S	+	heat shock 70 kDa protein, putative	1578	5.292	5.055	4.805	5.2	5.034	4.951	0.136689	0.139882	0.145676	0.140801	0.068497	0.0992948
TcCLB.503899.100	TcChr29-S	+	hypothetical protein	3459	5.294	4.739	3.877	5.093	4.694	4.469	0.0879676	0.0914116	0.09675	0.0899465	0.0431125	0.0629348
TcCLB.503899.110	TcChr29-S	+	glutathione peroxidase-like protein, putative	495	5.632	5.125	5.471	5.352	5.171	4.83	0.142561	0.150911	0.152838	0.150039	0.074783	0.108173
TcCLB.503899.119	TcChr29-S	+	trypanothione/tryparedoxin dependent peroxidase 2, putative	534	6.258	6.168	5.415	6.36	5.986	5.109	0.101401	0.0949056	0.104912	0.0968725	0.0558414	0.0838966
TcCLB.503899.130	TcChr29-S	+	glutathione peroxidase-like protein, putative	537	4.609	4.543	3.992	4.596	4.301	4.068	0.180598	0.18796	0.192548	0.189249	0.0887156	0.122367
TcCLB.503899.139	TcChr29-S	+	hypothetical protein, conserved	3830	6.779	6.214	6.582	6.702	6.39	6.703	0.0687143	0.0657782	0.0704804	0.0642261	0.0390333	0.0566578
TcCLB.503899.20	TcChr29-S	+	40S ribosomal protein S16, putative	450	7.425	7.376	6.506	7.554	7.039	6.707	0.0725633	0.0670464	0.0746573	0.0654189	0.0438176	0.0634631
TcCLB.503899.30	TcChr29-S	+	40S ribosomal protein S16, putative	450	4.407	4.693	3.37	4.461	4.192	3.494	0.17802	0.18947	0.196315	0.196184	0.0911042	0.131122
TcCLB.503899.40	TcChr29-S	+	hypothetical protein, conserved	1830	5.677	5.657	5.509	5.774	5.643	5.548	0.0796127	0.0778884	0.0827764	0.0783643	0.0406496	0.0597487
TcCLB.503899.50	TcChr29-S	+	RNA-editing complex protein MP100, putative	2613	5.849	5.572	5.641	5.934	5.435	5.746	0.0478384	0.0472066	0.0494858	0.0463643	0.0254191	0.0362798
TcCLB.503899.60	TcChr29-S	+	hypothetical protein, conserved	1131	5.35	5.551	5.419	5.796	5.625	5.628	0.10766	0.105047	0.110358	0.100491	0.0523897	0.0768495
TcCLB.503899.70	TcChr29-S	+	hypothetical protein	1656	6.262	6.144	4.733	5.817	5.43	4.883	0.223491	0.218674	0.24708	0.235613	0.126628	0.184883
TcCLB.503899.80	TcChr29-S	+	hypothetical protein, conserved	2178	6.823	6.545	6.178	6.96	6.387	6.1	0.0872595	0.0804738	0.0887694	0.0799323	0.0500423	0.0730125
TcCLB.503899.90	TcChr29-S	+	asparagine synthetase a, putative	1047	4.864	4.823	5.456	5.02	4.92	5.698	0.225764	0.224085	0.227425	0.225764	0.101745	0.145935
TcCLB.503901.18	TcChr29-S	+	hypothetical protein, conserved (fragment)	3246	5.573	4.983	5.2	5.456	5.259	5.298	0.154358	0.157643	0.159836	0.155246	0.0748443	0.110932
TcCLB.503901.9	TcChr29-S	+	hypothetical protein, conserved (pseudogene)	702	3.226	2.956	4.113	3.753	4.029	4.212	0.217912	0.22706	0.209172	0.205438	0.0785602	0.116904
TcCLB.503903.10	TcChr36-S	+	hypothetical protein	543	4.442	4.122	3.686	4.316	4.015	3.55	0.20337	0.22093	0.218208	0.216393	0.0970649	0.134498
TcCLB.503903.20	TcChr36-S	+	hypothetical protein, conserved	981	4.081	3.877	3.825	4.155	4.145	3.874	0.11861	0.127598	0.124958	0.124424	0.0529253	0.0765185
TcCLB.503903.30	TcChr36-S	+	hypothetical protein	1515	5.351	5.266	5.059	5.677	5.294	4.677	0.121372	0.115877	0.121491	0.11482	0.0584862	0.087828
TcCLB.503903.50	TcChr36-S	+	hypothetical protein, conserved	1896	6.049	5.409	4.842	6.023	5.432	4.634	0.143693	0.144331	0.15034	0.138599	0.077328	0.115358
TcCLB.503903.60	TcChr36-S	+	hypothetical protein, conserved	315	5.607	5.545	4.63	5.708	5.438	4.27	0.0999402	0.0964023	0.104562	0.0994609	0.0505342	0.0784725
TcCLB.503903.70	TcChr36-S	+	hypothetical protein, conserved	972	5.075	5.106	5.926	4.738	6.303	5.72	0.193462	0.19252	0.206464	0.215779	0.0821754	0.133424
TcCLB.503903.79	TcChr36-S	+	hypothetical protein	2373	5.231	4.916	4.755	5.725	5.023	4.562	0.237525	0.240247	0.236902	0.217796	0.118413	0.172447
TcCLB.503905.10	TcChr12-S	+	myosin heavy chain, putative	1941	5.257	4.963	4.517	5.123	4.827	4.502	0.0434799	0.0453962	0.0470038	0.0455975	0.0219116	0.0314726
TcCLB.503905.30	TcChr12-S	+	hypothetical protein, conserved	1419	5.875	5.508	5.435	5.94	5.264	5.146	0.134969	0.136833	0.141495	0.131673	0.0725363	0.102974
TcCLB.503905.40	TcChr12-S	+	hypothetical protein, conserved	1284	3.992	4.031	4.337	4.242	4.308	4.303	0.226209	0.235117	0.229768	0.230538	0.0987745	0.140642
TcCLB.503905.50	TcChr12-S	+	hypothetical protein, conserved	1179	4.534	4.648	2.885	4.852	4.166	3.109	0.274837	0.267741	0.296438	0.264686	0.125094	0.189534
TcCLB.503907.10	TcChr20-S	+	trans-sialidase, Group VIII, putative	2760	3.835	3.963	6.328	4.013	5.251	7.862	0.586784	0.570728	0.577953	0.579941	0.192486	0.31657
TcCLB.503909.100	TcChr32-S	+	mannosyltransferase, putative	1293	5.029	4.778	4.404	5.01	5.169	4.11	0.14182	0.145823	0.149772	0.146515	0.0645725	0.102575
TcCLB.503909.110	TcChr32-S	+	intraflagellar transport (IFT) protein, putative (IFT20)	393	4.719	4.108	4.349	4.489	4.556	4.082	0.111131	0.128397	0.122094	0.127318	0.0542083	0.0803378
TcCLB.503909.120	TcChr32-S	+	cyclosome subunit, putative	855	4.005	3.491	3.505	3.981	3.466	3.034	0.211714	0.223073	0.218346	0.217943	0.104474	0.143971
TcCLB.503909.19	TcChr32-S	+	dispersed gene family protein 1 (DGF-1), putative (fragment)	3795	3.213	2.81	2.288	2.98	2.751	3.047	0.377204	0.380803	0.396999	0.391598	0.196048	0.27877
TcCLB.503909.40	TcChr32-S	+	hypothetical protein	537	2.715	2.721	3.694	3.106	2.736	3.726	0.179592	0.179205	0.169432	0.176659	0.0836495	0.0944091
TcCLB.503909.44	TcChr32-S	+	hypothetical protein, conserved	492	4.722	4.471	4.291	5.047	4.65	4.209	0.16139	0.175476	0.168072	0.161401	0.0784311	0.112942
TcCLB.503909.50	TcChr32-S	+	hypothetical protein, conserved (YCF45)	1620	5.461	5.287	4.701	5.493	5.134	4.686	0.0846961	0.0850591	0.0894284	0.0856189	0.0424818	0.0622348
TcCLB.503909.60	TcChr32-S	+	hypothetical protein, conserved	627	4.666	4.482	4.487	5.119	4.718	4.406	0.130899	0.138322	0.132675	0.125092	0.0607611	0.0872831
TcCLB.503909.68	TcChr32-S	+	hypothetical protein, conserved	948	4.502	4.328	4.122	4.721	4.375	3.803	0.150806	0.160395	0.15681	0.153159	0.0693053	0.0995839
TcCLB.503909.76	TcChr32-S	+	ferric reductase transmembrane protein, putative	723	2.085	2.315	3.339	2.072	2.873	3.036	0.386647	0.378215	0.380963	0.400444	0.152429	0.213394
TcCLB.503909.84	TcChr32-S	+	calpain-like cysteine peptidase, putative	3093	5.301	5.167	5.884	5.239	5.722	5.955	0.136508	0.136364	0.142663	0.139934	0.0628834	0.0953979
TcCLB.503909.90	TcChr32-S	+	hypothetical protein	936	3.778	3.518	4.03	3.419	4.441	3.791	0.162857	0.173474	0.170297	0.184578	0.0642075	0.104578
TcCLB.503911.10	TcChr38-P	+	hypothetical protein	552	2.216	1.953	1.638	1.944	1.72	1.96	0.503534	0.524151	0.516691	0.536628	0.250621	0.293676
TcCLB.503911.20	TcChr38-P	+	pre-mRNA splicing factor ATP-dependent RNA helicase, putative	2133	6.755	6.779	5.97	6.663	6.304	5.8	0.10927	0.101416	0.114249	0.102785	0.0623475	0.0912156
TcCLB.503911.30	TcChr38-P	+	hypothetical protein, conserved	696	7.234	6.806	7.562	6.863	6.817	6.792	0.14011	0.133221	0.146482	0.133997	0.0816193	0.118915
TcCLB.503913.10	TcChr7-P	+	hypothetical protein, conserved	1152	5.082	5.173	4.557	5.021	4.863	4.48	0.117662	0.117228	0.126371	0.12504	0.0572345	0.0834468
TcCLB.503913.20	TcChr7-P	+	actin-related protein 3, putative	1251	5.178	5.366	5.013	5.154	5.659	5.413	0.142344	0.137697	0.149216	0.149547	0.0647076	0.1001
TcCLB.503913.29	TcChr7-P	+	hypothetical protein, conserved	510	2.291	2.997	2.972	3.09	2.877	3.461	0.317782	0.314018	0.29792	0.296835	0.136032	0.158356
TcCLB.503913.4	TcChr7-P	+	nucleolar RNA binding protein (pseudogene), putative	618	5.153	5.543	4.695	5.679	4.816	4.697	0.175293	0.166167	0.178033	0.166014	0.0887959	0.122091
TcCLB.503913.40	TcChr7-P	+	hypothetical protein	624	4.555	4.46	4.049	4.543	4.184	3.669	0.180695	0.188468	0.192577	0.192466	0.0869818	0.122442
TcCLB.503913.49	TcChr7-P	+	hypothetical protein, conserved (fragment)	273	2.045	1.906	1.451	2.192	1.459	1.597	0.299411	0.325586	0.311358	0.314343	0.173086	0.196696
TcCLB.503915.9	TcChr20-S	+	hypothetical protein, conserved (fragment)	2118	5.738	5.336	4.864	5.631	5.389	4.688	0.0841964	0.0857574	0.0898928	0.084717	0.0425687	0.0638029
TcCLB.503917.14	TcChr39-P	-	hypothetical protein, conserved	1776	5.609	5.39	4.949	5.449	5.246	4.796	0.159307	0.154367	0.167336	0.160667	0.0807275	0.11997
TcCLB.503917.21	TcChr39-P	-	hypothetical protein, conserved	309	4.511	4.594	4.499	4.707	4.372	3.945	0.109214	0.110188	0.110638	0.110449	0.0516294	0.0720617
TcCLB.503917.28	TcChr39-P	-	hypothetical protein, conserved	2574	6.405	6.296	5.675	6.361	5.978	5.598	0.0827692	0.0775216	0.0859028	0.0790099	0.045447	0.0667691
TcCLB.503917.35	TcChr39-P	-	B9 domain-containing protein 2 (b9d2)	555	4.174	3.902	3.587	3.851	3.993	3.369	0.126687	0.135613	0.135845	0.142626	0.058336	0.085803
TcCLB.503917.40	TcChr39-P	-	hypothetical protein, conserved	3153	6.458	6.447	5.545	6.106	6.132	5.347	0.0974712	0.0910599	0.103562	0.0984233	0.0539315	0.0810192
TcCLB.503917.50	TcChr39-P	-	hypothetical protein, conserved	930	4.171	4.651	4.179	4.403	4.345	4.469	0.139975	0.136781	0.142941	0.142137	0.0609664	0.0840486
TcCLB.503917.7	TcChr39-P	-	RNA-binding protein, putative	1383	5.498	5.388	5.286	5.403	5.311	4.989	0.150446	0.145163	0.156878	0.152409	0.0731516	0.109019
TcCLB.503919.10	TcChr29-P	+	spliced leader RNA PSE-promoter transcription factor, putative	1866	5.411	5.374	5.287	5.373	5.404	5.082	0.144641	0.140652	0.150656	0.146292	0.0700673	0.104998
TcCLB.503919.20	TcChr29-P	+	hypothetical protein, conserved	450	3.823	3.707	3.844	3.668	3.363	3.519	0.166509	0.183303	0.178791	0.188576	0.089508	0.109696
TcCLB.503919.30	TcChr29-P	+	hypothetical protein, conserved	726	5.214	5.536	4.31	5.32	4.893	4.303	0.0636558	0.0629406	0.0690828	0.0642896	0.0323695	0.0465269
TcCLB.503919.4	TcChr29-P	+	hypothetical protein, conserved	276	2.333	2.704	2.053	2.714	2.711	1.905	0.225778	0.216239	0.219464	0.218549	0.0974236	0.147389
TcCLB.503919.40	TcChr29-P	+	hypothetical protein, conserved	1716	5.61	6.159	5.543	6.1	5.704	5.649	0.0814422	0.073651	0.0813274	0.0760515	0.0411923	0.0601325
TcCLB.503919.50	TcChr29-P	+	hypothetical protein, conserved	2574	5.537	5.559	5.365	5.462	5.422	5.287	0.139288	0.13062	0.143289	0.139418	0.0668362	0.0997886
TcCLB.503919.60	TcChr29-P	+	hypothetical protein, conserved	4740	5.972	6.122	6.108	6.206	6.323	6.056	0.18278	0.160675	0.181048	0.169546	0.0910503	0.138578
TcCLB.503923.10	TcChr34-P	-	hypothetical protein, conserved	912	4.706	4.813	5.106	5.063	4.865	4.81	0.135509	0.130213	0.132482	0.130567	0.0607565	0.088125
TcCLB.503923.20	TcChr34-P	-	hypothetical protein, conserved	669	4.033	4.766	4.48	4.353	4.91	4.667	0.187988	0.1839	0.190411	0.192233	0.075565	0.111571
TcCLB.503923.30	TcChr34-P	-	hypothetical protein, conserved	1233	5.072	4.792	4.876	4.901	4.853	4.712	0.141515	0.150993	0.15239	0.153859	0.0705889	0.101417
TcCLB.503923.40	TcChr34-P	-	hypothetical protein, conserved	795	3.119	3.515	0.458	3.487	2.508	0.589	0.198456	0.174767	0.219436	0.182316	0.0893883	0.150007
TcCLB.503923.50	TcChr34-P	-	GPI transamidase subunit 16, putative (fragment) (GPI16)	1452	6.026	6.213	5.813	6.133	6.382	5.507	0.159845	0.146617	0.16298	0.153857	0.082238	0.12537
TcCLB.503925.10	TcChr33-P	+	hypothetical protein, conserved	2349	5.395	5.257	4.851	5.416	5.438	4.879	0.167465	0.169222	0.177459	0.17132	0.0812051	0.123066
TcCLB.503925.100	TcChr33-P	+	hypothetical protein, conserved	993	5.185	4.65	4.854	4.966	4.804	4.47	0.126424	0.132626	0.134099	0.134312	0.0616961	0.0903367
TcCLB.503925.110	TcChr33-P	+	hypothetical protein, conserved	777	4.227	3.886	3.462	4.216	3.94	3.462	0.133699	0.15075	0.141903	0.141728	0.0633157	0.0868859
TcCLB.503925.119	TcChr33-P	+	protein kinase, putative	417	4.251	4.191	4.669	4.333	4.312	4.719	0.114865	0.122968	0.119335	0.120178	0.0512729	0.069814
TcCLB.503925.20	TcChr33-P	+	hypothetical protein, conserved	1335	5.85	5.607	5.833	5.931	5.497	5.529	0.148244	0.146986	0.153946	0.146922	0.0790511	0.113793
TcCLB.503925.3	TcChr33-P	+	hypothetical protein, conserved	601	3.238	3.845	2.692	4.01	3.333	2.881	0.277645	0.249365	0.26647	0.250986	0.124777	0.175004
TcCLB.503925.30	TcChr33-P	+	protein kinase, putative	1659	4.762	4.46	4.936	4.879	4.793	4.638	0.0972652	0.0968289	0.0976563	0.0970419	0.0439442	0.0652389
TcCLB.503925.40	TcChr33-P	+	hypothetical protein	954	4.236	3.984	4.607	3.973	4.187	4.46	0.192636	0.207606	0.205108	0.214421	0.08893	0.122285
TcCLB.503925.50	TcChr33-P	+	hypothetical protein, conserved	426	4.505	3.994	4.043	4.451	3.859	3.533	0.166831	0.177713	0.174861	0.173906	0.0864921	0.11788
TcCLB.503925.6	TcChr33-P	+	hypothetical protein, conserved	261	4.168	4.281	6.073	4.065	4.327	5.202	0.332281	0.36502	0.356481	0.382286	0.167813	0.214885
TcCLB.503925.60	TcChr33-P	+	hypothetical protein	1680	4.748	5.15	4.886	5.139	5.137	4.857	0.131632	0.125309	0.132117	0.130216	0.0584475	0.0869431
TcCLB.503925.70	TcChr33-P	+	hypothetical protein, conserved	4191	5.811	6.218	6.37	6.383	6.371	6.576	0.0933382	0.0860672	0.0931547	0.0861558	0.0480996	0.0709097
TcCLB.503925.80	TcChr33-P	+	CDP-diacylglycerol--inositol 3-phosphatidyltransferase	687	4.553	3.741	4.767	4.229	4.226	4.243	0.103448	0.115751	0.109727	0.113895	0.0501214	0.0708839
TcCLB.503925.90	TcChr33-P	+	hypothetical protein, conserved	369	3.447	3.492	2.4	3.225	2.951	2.184	0.226852	0.252118	0.249871	0.252789	0.1177	0.155707
TcCLB.503927.9	TcChr35-S	-	dynein light intermediate chain, putative	857	5.119	5.085	5.179	5.125	5.042	5.085	0.11393	0.116664	0.120629	0.119151	0.0554861	0.0797967
TcCLB.503929.10	TcChr34-P	-	V-type ATPase, A subunit, putative	1833	7.305	7.393	6.008	7.264	6.744	5.598	0.0917356	0.0824477	0.0942712	0.0839201	0.0547902	0.081223
TcCLB.503929.20	TcChr34-P	-	ribosomal protein L13, putative	609	4.068	3.923	3.541	4.247	4.059	3.364	0.137646	0.149239	0.14492	0.143235	0.0645082	0.0953693
TcCLB.503929.30	TcChr34-P	-	hypothetical protein, conserved	3279	6.489	6.196	6.201	5.999	6.172	5.86	0.068932	0.0646495	0.07225	0.0694769	0.0375795	0.0559705
TcCLB.503929.40	TcChr34-P	-	hypothetical protein, conserved	1449	4.172	4.097	4.099	4.04	3.848	3.668	0.148229	0.151043	0.152599	0.158292	0.0693167	0.0933508
TcCLB.503929.5	TcChr34-P	-	hypothetical protein, conserved	477	3.866	4.513	5.087	3.933	5.268	4.848	0.413274	0.370012	0.398526	0.429912	0.141794	0.232428
TcCLB.503929.50	TcChr34-P	-	hypothetical protein, conserved	576	4.408	4.487	4.687	4.368	5.053	4.435	0.194075	0.19622	0.202072	0.207289	0.0810655	0.12911
TcCLB.503929.60	TcChr34-P	-	hypothetical protein, conserved	816	4.753	4.758	4.264	4.7	4.331	3.951	0.114576	0.118742	0.122295	0.123263	0.0572176	0.0786436
TcCLB.503929.70	TcChr34-P	-	hypothetical protein, conserved	1089	5.026	4.824	4.344	4.701	4.586	4.13	0.16418	0.167974	0.178307	0.180279	0.0816062	0.118264
TcCLB.503929.79	TcChr34-P	-	serine-palmitoyl-CoA transferase, putative	382	3.294	3.756	3.023	3.667	3.093	3.114	0.130744	0.127885	0.131505	0.128192	0.0634274	0.077687
TcCLB.503931.14	TcChr41-P	+	hypothetical protein, conserved	2632	6	5.016	5.838	5.369	5.039	4.696	0.0681321	0.078038	0.0762148	0.076869	0.0399536	0.0560854
TcCLB.503931.30	TcChr41-P	+	hypothetical protein	474	5.996	5.016	4.951	5.272	5.103	4.133	0.111432	0.131754	0.129643	0.127274	0.0627174	0.0926485
TcCLB.503931.46	TcChr41-P	+	hypothetical protein, conserved (pseudogene)	513	3.256	2.619	3.383	2.541	2.359	1.695	0.197573	0.219285	0.214349	0.236263	0.11138	0.149853
TcCLB.503935.10	TcChr30-P	+	dolichyl-lipid chaperone, putative (rft1)	1734	4.825	4.769	4.661	4.399	5.095	4.38	0.128679	0.126643	0.137344	0.141622	0.056187	0.0894072
TcCLB.503935.20	TcChr30-P	+	2-oxoglutarate dehydrogenase, E2 component, dihydrolipoamide succinyltransferase, putative	1179	5.994	7.049	6.127	6.731	6.708	6.126	0.0683405	0.0595741	0.068242	0.061295	0.0361838	0.0539953
TcCLB.503935.4	TcChr30-P	+	hypothetical protein, conserved (pseudogene)	507	4.155	4.093	3.355	3.937	3.642	3.193	0.151916	0.155986	0.165585	0.163092	0.0763268	0.105645
TcCLB.503939.10	TcChr40-P	+	acetyltransferase, putative	1158	4.74	5.284	5.13	4.937	5.019	5.068	0.126948	0.122569	0.13149	0.128891	0.0583327	0.0839736
TcCLB.503939.100	TcChr40-P	+	hypothetical protein, conserved	3768	6.67	6.561	6.165	6.601	6.247	5.964	0.086105	0.0798009	0.0888643	0.0812861	0.0483841	0.0707431
TcCLB.503939.110	TcChr40-P	+	hypothetical protein, conserved	627	5.207	5.259	4.639	4.932	5.057	4.307	0.121553	0.119169	0.131056	0.131222	0.0578391	0.0880113
TcCLB.503939.114	TcChr40-P	+	hypothetical protein, conserved	300	4.335	4.676	3.948	4.639	4.055	3.267	0.102505	0.100843	0.105646	0.104018	0.0507438	0.0722961
TcCLB.503939.120	TcChr40-P	+	hypothetical protein, conserved	1080	5.326	5.922	5.761	6.167	5.667	6.007	0.157989	0.146018	0.153795	0.141674	0.0778985	0.111577
TcCLB.503939.130	TcChr40-P	+	hypothetical protein, conserved	2973	5.892	6.274	5.906	6.227	6.122	5.975	0.0825213	0.0764302	0.0839365	0.0782357	0.0429354	0.0633493
TcCLB.503939.20	TcChr40-P	+	hypothetical protein, conserved	981	3.829	4.647	3.77	3.934	3.611	3.501	0.146828	0.13209	0.14612	0.151703	0.071379	0.0927914
TcCLB.503939.30	TcChr40-P	+	ttaggg binding factor, putative	1158	5.196	5.119	5.205	5.419	5.258	5.164	0.0926067	0.0916806	0.094845	0.0903321	0.043829	0.0647012
TcCLB.503939.4	TcChr40-P	+	hypothetical protein, conserved	808	1.695	1.369	2.428	0.6174	2.008	2.48	0.345282	0.340429	0.348045	0.403149	0.139091	0.187663
TcCLB.503939.40	TcChr40-P	+	hypothetical protein, conserved	2076	6.435	6.73	6.54	6.552	6.686	6.607	0.106369	0.0987704	0.110281	0.101354	0.0583651	0.0859365
TcCLB.503939.50	TcChr40-P	+	hypothetical protein, conserved	3456	6.275	6.405	5.733	6.397	6.232	5.638	0.0995469	0.0910092	0.101829	0.0935319	0.0528237	0.0789481
TcCLB.503939.60	TcChr40-P	+	hypothetical protein, conserved	1341	5.87	6.031	4.96	5.902	5.75	4.759	0.0662146	0.0636816	0.0702039	0.0654637	0.0343673	0.0519041
TcCLB.503939.70	TcChr40-P	+	hypothetical protein	3981	6.79	6.99	6.354	7.09	6.677	6.354	0.101955	0.0916743	0.103182	0.0924115	0.0587819	0.0859655
TcCLB.503939.80	TcChr40-P	+	prolyl-tRNA synthetase, putative	2433	7.447	7.711	6.744	7.618	7.018	6.526	0.0697605	0.0622162	0.0706887	0.0623391	0.0416459	0.0606561
TcCLB.503939.84	TcChr40-P	+	hypothetical protein, conserved	537	3.689	4.044	3.749	3.49	3.8	3.599	0.149711	0.146106	0.1538	0.164235	0.0633888	0.0884851
TcCLB.503939.90	TcChr40-P	+	hypothetical protein, conserved	2838	6.463	6.37	6.146	6.446	6.073	5.961	0.0899859	0.0843084	0.0931206	0.0860509	0.0495909	0.0723067
TcCLB.503943.10	TcChr33-P	+	serine/threonine protein kinase, putative (fragment)	804	4.781	5.081	4.318	4.837	4.784	5.403	0.112072	0.111701	0.118142	0.118389	0.0520226	0.0731651
TcCLB.503943.14	TcChr33-P	+	hypothetical protein, conserved	645	4.408	4.902	6.532	4.697	4.971	6.94	0.231805	0.21883	0.226922	0.236161	0.0973287	0.137924
TcCLB.503943.20	TcChr33-P	+	hypothetical protein, conserved	642	5.34	5.882	7.195	5.561	5.424	7.746	0.163843	0.151294	0.165068	0.161432	0.083051	0.115645
TcCLB.503945.10	TcChr25-P	+	eukaryotic translation initiation factor 1A, putative	429	3.775	5.395	3.137	5.322	4.852	4.472	0.201613	0.155847	0.183056	0.158818	0.0749704	0.117502
TcCLB.503945.20	TcChr25-P	+	hypothetical protein, conserved	606	-2.251	4.324	-2.662	4.096	3.32	2.935	0.726107	0.347414	0.641439	0.406527	0.154655	0.378821
TcCLB.503945.30	TcChr25-P	+	hypothetical protein, conserved	543	4.817	3.943	4.576	4.052	3.9	3.767	0.165497	0.203786	0.193163	0.205396	0.091278	0.119569
TcCLB.503945.40	TcChr25-P	+	6-phosphogluconolactonase, putative	792	-1.987	4.424	-2.189	4.527	4.343	4.399	0.569029	0.211202	0.49554	0.294233	0.0965983	0.30885
TcCLB.503947.11	TcChr38-P	+	surface protease GP63, putative (fragment)	444	1.353	2.583	1.157	1.248	1.453	1.738	0.41777	0.385613	0.418879	0.431229	0.194521	0.217897
TcCLB.503947.20	TcChr38-P	+	mucin-associated surface protein (MASP), putative	816	2.621	4.084	4.403	3.196	5.502	5.137	0.484087	0.443793	0.460082	0.476781	0.131519	0.218489
TcCLB.503949.40	TcChr27-S	+	UDP-Gal or UDP-GlcNAc-dependent glycosyltransferase, putative	1134	2.811	4.761	3.577	2.629	5.556	4.21	0.205274	0.171923	0.202935	0.226534	0.0580821	0.106134
TcCLB.503951.10	TcChr23-S	+	retrotransposon hot spot protein (RHS, pseudogene), putative	870	2.34	1.185	2.27	1.755	1.835	1.434	0.276562	0.297739	0.280278	0.30347	0.136257	0.188318
TcCLB.503953.10	TcChr21-S	-	hypothetical protein, conserved	1602	5.925	5.939	6.114	5.754	6.486	6.128	0.112594	0.111309	0.12025	0.115897	0.0573091	0.0867152
TcCLB.503953.14	TcChr21-S	-	hypothetical protein, conserved	450	4.767	4.11	4.021	4.578	4.134	4.141	0.176762	0.210493	0.196811	0.196906	0.0933965	0.123793
TcCLB.503953.20	TcChr21-S	-	hypothetical protein, conserved	540	4.055	3.737	3.318	4.164	3.472	3.347	0.15933	0.18071	0.170314	0.164209	0.0831375	0.103342
TcCLB.503953.30	TcChr21-S	-	protein kinase, putative	3246	4.837	4.672	5.158	4.991	5.233	5.596	0.151365	0.149023	0.152856	0.149194	0.0625608	0.0963953
TcCLB.503953.40	TcChr21-S	-	hypothetical protein, conserved	636	4.307	3.571	3.449	4.085	3.58	3.43	0.138173	0.168874	0.155033	0.160415	0.0770014	0.0982982
TcCLB.503953.50	TcChr21-S	-	hypothetical protein, conserved	3318	7.2	6.545	5.96	6.934	6.488	5.906	0.0875986	0.0827765	0.0911041	0.081403	0.0511339	0.074879
TcCLB.503953.59	TcChr21-S	-	mitochondrial DNA polymerase beta-PAK, putative	998	4.431	4.409	4.026	4.541	4.31	4.056	0.149211	0.155681	0.157823	0.153903	0.0709207	0.0997211
TcCLB.503955.10	TcChr21-S	-	mitochondrial DNA polymerase beta-PAK, putative	735	4.369	4.138	3.885	4.33	4.061	3.986	0.109143	0.117778	0.116214	0.117725	0.0548193	0.0747004
TcCLB.503955.100	TcChr21-S	+	protein kinase, putative	4944	5.604	5.985	5.905	6.26	5.971	6.326	0.0820716	0.0726622	0.0793144	0.0733561	0.0392478	0.058561
TcCLB.503955.110	TcChr21-S	+	protein kinase, putative	1593	4.523	4.639	4.334	5.188	4.583	4.822	0.146298	0.145174	0.143884	0.135565	0.0646231	0.0900967
TcCLB.503955.20	TcChr21-S	-	mitochondrial DNA polymerase beta, putative	1212	6.841	7.253	5.068	7.438	6.255	4.944	0.142144	0.12818	0.14653	0.126764	0.0847297	0.125581
TcCLB.503955.30	TcChr21-S	-	hypothetical protein, conserved	1041	5.218	4.914	4.409	5.163	4.771	4.44	0.147102	0.160312	0.16068	0.155356	0.0777517	0.109207
TcCLB.503955.40	TcChr21-S	+	trans-sialidase, Group II, putative	2154	5.551	5.917	5.155	5.334	5.665	4.923	0.114533	0.108699	0.12193	0.12061	0.0537005	0.0823485
TcCLB.503955.50	TcChr21-S	+	hypothetical protein, conserved	2106	5.688	5.414	5.503	5.668	5.385	5.66	0.170495	0.168216	0.176822	0.169498	0.0877677	0.126821
TcCLB.503955.55	TcChr21-S	+	hypothetical protein, conserved	390	3.157	3.2	3.269	3.612	3.143	3.585	0.279404	0.298708	0.278415	0.276876	0.130983	0.155282
TcCLB.503955.60	TcChr21-S	+	hypothetical protein, conserved	672	4.921	4.183	4.357	4.551	4.38	4.179	0.133197	0.144341	0.14373	0.144794	0.0660618	0.0945543
TcCLB.503955.70	TcChr21-S	+	eukaryotic translation initiation factor 2 beta subunit, putative	1032	5.788	6.164	5.588	6.571	5.958	5.532	0.132758	0.120139	0.130793	0.117303	0.0683692	0.101061
TcCLB.503955.80	TcChr21-S	+	hypothetical protein	2028	4.548	4.16	4.053	4.335	4.541	4.048	0.25315	0.254116	0.263444	0.266596	0.105341	0.163414
TcCLB.503955.89	TcChr21-S	+	hypothetical protein, conserved	594	4.996	4.939	4.787	4.925	4.903	4.758	0.0964703	0.0990784	0.102162	0.102275	0.0462986	0.0668307
TcCLB.503957.10	TcChr24-S	+	trans-sialidase, putative	777	3.612	3.008	8.403	2.737	4.037	7.822	0.239469	0.270089	0.261258	0.29958	0.0975232	0.137902
TcCLB.503957.120	TcChr24-S	+	retrotransposon hot spot (RHS) protein, putative	2970	4.525	4.697	4.545	4.686	4.96	4.844	0.141264	0.144435	0.146505	0.146142	0.0630751	0.0934821
TcCLB.503957.20	TcChr24-S	+	retrotransposon hot spot (RHS) protein, putative	2334	5.128	4.987	5.2	5.18	5.116	5.09	0.111524	0.110338	0.115045	0.113607	0.0537786	0.0791625
TcCLB.503957.25	TcChr24-S	+	trans-sialidase (pseudogene), putative	2061	2.475	2.451	3.031	2.807	2.703	3.158	0.371779	0.398319	0.363662	0.368405	0.171699	0.203421
TcCLB.503957.30	TcChr24-S	+	retrotransposon hot spot (RHS) protein, putative	2940	4.332	4.461	4.231	4.404	4.561	4.474	0.109241	0.112244	0.112574	0.11666	0.0481127	0.0690322
TcCLB.503957.60	TcChr24-S	+	trans-sialidase (pseudogene), putative	2094	4.72	4.657	5.067	4.758	4.673	5.121	0.0654369	0.0654468	0.0673024	0.0678209	0.0310901	0.0436106
TcCLB.503957.90	TcChr24-S	+	dispersed gene family protein 1 (DGF-1, pseudogene), putative	10179	4.136	4.341	3.475	4.249	4.257	4.422	0.44906	0.405096	0.462977	0.442967	0.192866	0.299447
TcCLB.503959.10	TcChr36-S	-	hypothetical protein, conserved	1707	5.556	5.292	5.391	5.524	5.367	5.137	0.100865	0.101105	0.105446	0.101619	0.0501601	0.0740226
TcCLB.503959.20	TcChr36-S	-	hypothetical protein, conserved	2193	5.86	5.506	5.62	5.925	5.626	5.447	0.103902	0.10321	0.107381	0.100149	0.0534948	0.0787179
TcCLB.503959.30	TcChr36-S	-	hypothetical protein, conserved	2094	6.857	6.383	6.419	6.759	6.453	6.328	0.096534	0.0916489	0.0994536	0.090286	0.0552732	0.0805402
TcCLB.503959.40	TcChr36-S	-	hypothetical protein	1605	5.505	4.981	5.584	5.368	5.452	5.429	0.110111	0.110279	0.113404	0.111958	0.053633	0.0807398
TcCLB.503959.50	TcChr36-S	-	hypothetical protein, conserved	1905	5.114	4.68	5.213	5.214	5.049	5.135	0.132457	0.140525	0.137556	0.135973	0.0628852	0.09176
TcCLB.503959.60	TcChr36-S	-	hypothetical protein, conserved	870	5.941	5.871	6.22	5.989	6.267	6.017	0.0677605	0.0654604	0.070073	0.066236	0.0351251	0.0525658
TcCLB.503959.78	TcChr36-S	-	hypothetical protein, conserved	1237	4.371	4.116	4.847	4.636	4.191	4.533	0.155957	0.162905	0.155403	0.15304	0.0712652	0.0959024
TcCLB.503965.10	TcChr5-P	-	hypothetical protein, conserved	1026	4.492	4.526	4.644	4.794	4.611	4.55	0.167529	0.162891	0.165811	0.165648	0.0735009	0.10641
TcCLB.503965.20	TcChr5-P	-	hypothetical protein, conserved	459	4.778	5.682	4.897	5.41	5.396	4.809	0.184656	0.164099	0.181939	0.172773	0.0815041	0.123567
TcCLB.503965.30	TcChr5-P	-	hypothetical protein, conserved	792	4.75	4.654	4.122	4.699	4.478	3.572	0.130185	0.129565	0.136602	0.136445	0.0616558	0.0935118
TcCLB.503965.39	TcChr5-P	-	hypothetical protein, conserved	670	3.993	4.182	3.237	4.023	3.924	2.945	0.235325	0.215169	0.239717	0.234937	0.101323	0.163485
TcCLB.503967.10	TcChr17-S	+	hypothetical protein, conserved	1134	5.711	5.527	4.79	5.957	5.232	4.454	0.134826	0.135864	0.140667	0.128594	0.0715517	0.103891
TcCLB.503967.19	TcChr17-S	+	hypothetical protein	1118	3.67	3.526	2.203	3.652	3.07	2.223	0.2878	0.295429	0.311434	0.295273	0.146309	0.209506
TcCLB.503967.4	TcChr17-S	+	hypothetical protein, conserved	459	3.023	2.764	2.66	3.038	2.799	2.336	0.188292	0.182644	0.185942	0.182039	0.0801698	0.110936
TcCLB.503969.10	TcChr16-S	+	tubulin delta chain (TUBD1)	1482	4.933	4.574	4.641	4.645	4.648	4.279	0.139527	0.147322	0.150714	0.153708	0.0683201	0.0997501
TcCLB.503969.20	TcChr16-S	+	hypothetical protein, conserved	804	-0.755	-0.4608	0.6478	-1.231	-0.1286	1.027	0.624777	0.620706	0.588468	0.623796	0.296519	0.306214
TcCLB.503971.10	TcChr16-S	+	hypothetical protein, conserved	1917	7.576	7.609	6.644	7.835	7.222	6.224	0.0711277	0.0639832	0.0721761	0.0630818	0.0428392	0.0628502
TcCLB.503971.20	TcChr16-S	+	hypothetical protein, conserved	834	4.993	4.285	4.48	4.654	4.489	4.126	0.161054	0.180633	0.17701	0.178566	0.0819348	0.118326
TcCLB.503971.30	TcChr16-S	+	hypothetical protein, conserved	519	4.118	4.043	4.068	4.048	4.142	3.595	0.148787	0.155623	0.156624	0.161496	0.0674531	0.100107
TcCLB.503971.40	TcChr16-S	+	translation initiation factor 2 subunit, putative	1119	5.148	4.827	3.874	5.071	4.806	3.813	0.142339	0.154679	0.158906	0.152453	0.0714199	0.109073
TcCLB.503971.5	TcChr16-S	+	hypothetical protein, conserved	306	2.149	1.593	3.1	1.53	2.523	2.452	0.265662	0.273592	0.263857	0.306898	0.111934	0.160326
TcCLB.503971.50	TcChr16-S	+	hypothetical protein, conserved	1056	4.062	5.032	6.414	4.318	6.452	6.712	0.400592	0.364634	0.398202	0.411612	0.143604	0.232739
TcCLB.503971.59	TcChr16-S	+	hypothetical protein, conserved (fragment)	1329	4.452	4.12	3.761	4.779	4.135	3.881	0.15526	0.162909	0.159288	0.149846	0.0738458	0.103025
TcCLB.503973.10	TcChr41-P	-	hypothetical protein	468	3.098	3.115	3.036	3.016	2.694	2.091	0.232108	0.244454	0.242311	0.24335	0.118955	0.157513
TcCLB.503973.120	TcChr41-P	-	mucin-associated surface protein (MASP), putative	1038	2.879	3.365	6.134	2.601	4.986	5.158	0.275355	0.270382	0.274357	0.312939	0.0842997	0.139974
TcCLB.503973.140	TcChr41-P	-	hypothetical protein, conserved (pseudogene)	1041	2.549	1.762	1.861	1.762	1.843	1.269	0.227534	0.251777	0.236537	0.247663	0.115303	0.149801
TcCLB.503973.150	TcChr41-P	-	mucin-associated surface protein (MASP), putative	813	0.3053	2.7	4.671	0.6995	4.824	6.662	0.616712	0.560465	0.572109	0.723866	0.14354	0.24389
TcCLB.503973.170	TcChr41-P	-	hypothetical protein	594	1.025	1.007	0.8561	1.075	0.9524	0.8452	0.198833	0.211806	0.202623	0.202421	0.102886	0.126962
TcCLB.503973.181	TcChr41-P	-	surface protease GP63 (pseudogene), putative	678	1.051	1.219	0.7102	0.7742	1.396	0.759	0.570379	0.5865	0.573272	0.615796	0.261999	0.367182
TcCLB.503973.190	TcChr41-P	-	mucin-associated surface protein (MASP), putative	1089	1.77	1.717	2.664	2.637	2.014	1.561	0.382659	0.391177	0.34938	0.341639	0.176232	0.231177
TcCLB.503973.20	TcChr41-P	-	trans-sialidase (pseudogene), putative	2250	2.991	3.102	3.204	3.394	3.198	3.009	0.150776	0.1549	0.14755	0.148877	0.0692678	0.0924776
TcCLB.503973.240	TcChr41-P	-	mucin-associated surface protein (MASP), putative	1479	1.889	2.516	2.764	1.963	2.517	2.731	0.218765	0.21732	0.209993	0.229986	0.0921716	0.110964
TcCLB.503973.250	TcChr41-P	-	mucin TcMUCII (pseudogene), putative	606	0.825	0.8696	3.932	0.5264	2.187	3.073	0.57992	0.581108	0.552831	0.616548	0.214435	0.281068
TcCLB.503973.255	TcChr41-P	-	hypothetical protein, conserved (pseudogene)	636	-0.04493	0.541	0.7256	1.474	0.8781	0.4362	0.6875	0.643419	0.582587	0.540308	0.292172	0.371009
TcCLB.503973.260	TcChr41-P	-	syntaxin binding protein (pseudogene), putative	1512	1.419	2.071	2.233	1.751	1.652	1.434	0.406524	0.371698	0.390219	0.381614	0.186648	0.243354
TcCLB.503973.271	TcChr41-P	-	surface protease GP63 (pseudogene), putative	1833	2.065	2.412	2.434	2.373	2.271	1.923	0.289962	0.266951	0.276696	0.27906	0.127619	0.178143
TcCLB.503973.280	TcChr41-P	-	mucin-associated surface protein (MASP), putative	1281	1.033	2.728	3.87	2.194	4.886	3.912	0.557864	0.488305	0.479868	0.503639	0.132412	0.235926
TcCLB.503973.290	TcChr41-P	-	mucin TcMUCII, putative	630	-0.9822	1.549	2.173	0.9265	2.68	2.233	0.380958	0.30602	0.310012	0.31034	0.0994083	0.14835
TcCLB.503973.300	TcChr41-P	-	surface protease GP63 (pseudogene), putative	1176	0.05029	0.5594	2.069	0.945	0.5214	1.407	0.77732	0.694383	0.640928	0.70205	0.351472	0.373415
TcCLB.503973.31	TcChr41-P	-	hypothetical protein, conserved (pseudogene)	3804	3.868	3.596	2.56	3.844	3.479	2.192	0.199616	0.223279	0.218783	0.213988	0.098355	0.153243
TcCLB.503973.320	TcChr41-P	-	mucin TcMUCII, putative	633	-1.921	0.298	2.148	0.1437	1.474	2.916	0.92965	0.839865	0.776415	0.78986	0.31053	0.363408
TcCLB.503973.340	TcChr41-P	-	trans-sialidase (pseudogene), putative	2328	1.543	1.011	2.528	0.9668	1.63	1.995	0.422196	0.444469	0.421758	0.475429	0.211913	0.277001
TcCLB.503973.350	TcChr41-P	+	hypothetical protein	441	1.408	0.9779	1.553	1.54	0.8046	0.9181	0.260376	0.275211	0.249485	0.254717	0.142889	0.159053
TcCLB.503973.40	TcChr41-P	-	dispersed gene family protein 1 (DGF-1), putative	10335	3.878	3.699	2.638	4.018	3.585	2.815	0.383118	0.395811	0.408548	0.385584	0.194088	0.306421
TcCLB.503973.50	TcChr41-P	-	mucin-associated surface protein (MASP), putative	1467	0.875	1.721	2.789	1.961	2.401	3.131	0.42717	0.395621	0.384652	0.382683	0.157517	0.206099
TcCLB.503973.57	TcChr41-P	-	mucin TcMUCII (pseudogene), putative	540	0.9854	0.806	3.922	0.7372	2.142	2.827	0.372582	0.370509	0.346055	0.402172	0.140939	0.181016
TcCLB.503973.64	TcChr41-P	-	hypothetical protein, conserved (pseudogene)	1164	0.0635	1.687	1.492	1.837	1.146	1.358	0.333872	0.287895	0.281352	0.269078	0.14468	0.165973
TcCLB.503973.70	TcChr41-P	-	serine-alanine-and proline-rich protein, putative	795	0.9936	1.328	4.79	0.5138	1.905	5.731	0.412936	0.459328	0.433206	0.498621	0.191848	0.184886
TcCLB.503973.80	TcChr41-P	-	mucin-associated surface protein (MASP), putative	855	1.835	2.248	4.047	1.383	4.597	3.878	0.4652	0.468825	0.447926	0.543582	0.12628	0.222759
TcCLB.503975.100	TcChr23-S	-	Present in the outer mitochondrial membrane proteome 22 (POMP22)	5778	4.427	4.263	4.92	4.357	4.482	5.125	0.159111	0.162081	0.16311	0.166596	0.0680727	0.0970723
TcCLB.503975.20	TcChr23-S	-	hypothetical protein	2235	3.595	3.252	3.716	3.699	3.855	4.014	0.327987	0.332364	0.326865	0.330704	0.123742	0.182843
TcCLB.503975.40	TcChr23-S	-	hypothetical protein, conserved	2421	4.85	5.149	5.832	5.756	5.435	5.915	0.13714	0.130784	0.131277	0.124139	0.0626038	0.091156
TcCLB.503975.50	TcChr23-S	-	hypothetical protein, conserved	1965	5.432	5.254	5.665	5.47	5.718	5.487	0.156349	0.149447	0.158617	0.153969	0.0719027	0.110678
TcCLB.503975.60	TcChr23-S	-	hypothetical protein	804	4.905	4.551	4.25	5.085	4.845	4.011	0.087838	0.0930708	0.0924979	0.0874488	0.0415996	0.063778
TcCLB.503975.70	TcChr23-S	-	hypothetical protein, conserved	2067	4.858	4.826	4.554	4.801	5.816	4.652	0.131825	0.130769	0.13737	0.139055	0.0550274	0.0919859
TcCLB.503977.15	TcChr41-S	-	surface protease GP63 (pseudogene), putative	1122	1.119	0.1056	1.699	0.2662	2.037	2.564	0.405574	0.488789	0.426363	0.492197	0.157465	0.213057
TcCLB.503977.30	TcChr41-S	-	mucin-associated surface protein (MASP), putative	732	1.792	1.843	5.256	1.672	4.537	5.161	0.424287	0.433766	0.411262	0.452772	0.109024	0.189082
TcCLB.503977.40	TcChr41-S	-	mucin TcMUCII, putative	585	0.5178	2.211	3.592	0.7164	5.465	4.406	0.480289	0.423119	0.428777	0.502655	0.102603	0.190044
TcCLB.503977.50	TcChr41-S	-	surface protease GP63 (pseudogene), putative	1710	0.384	1.083	2.137	1.043	2.439	3.099	0.490755	0.465024	0.448392	0.451927	0.149693	0.206333
TcCLB.503977.70	TcChr41-S	-	mucin-associated surface protein (MASP, pseudogene), putative	1395	2.326	1.55	3.724	1.915	3.639	3.802	0.336014	0.39591	0.343052	0.379568	0.112789	0.174622
TcCLB.503977.79	TcChr41-S	-	elongation factor 1-gamma (EF-1-gamma), putative	197	0.03891	-0.1401	-0.6497	1.159	1.167	0.4659	0.723235	0.802145	0.673384	0.637529	0.295172	0.407024
TcCLB.503979.10	TcChr26-P	-	ethanolamine phosphotransferase, putative (fragment)	2076	6.053	5.981	5.623	6.006	6.37	5.829	0.114702	0.110987	0.12087	0.112151	0.0582289	0.0882358
TcCLB.503979.20	TcChr26-P	-	hypothetical protein, conserved	873	4.346	4.467	4.14	4.653	4.481	4.607	0.141908	0.147162	0.147386	0.142473	0.0647476	0.0902708
TcCLB.503981.20	TcChr26-S	-	hypothetical protein, conserved	597	4.24	4.196	4.509	4.434	4.371	4.466	0.197243	0.208112	0.204011	0.202948	0.089587	0.125454
TcCLB.503981.30	TcChr26-S	-	hypothetical protein, conserved	1809	4.46	4.317	4.685	4.506	4.474	5.136	0.11588	0.119596	0.120391	0.11923	0.0511868	0.072008
TcCLB.503981.40	TcChr26-S	-	DnaJ chaperone protein, putative	2283	7.294	7.071	6.436	7.263	6.628	6.396	0.0769412	0.0704526	0.0788551	0.070081	0.0458235	0.0662592
TcCLB.503981.50	TcChr26-S	-	hypothetical protein, conserved	759	5.081	4.956	4.944	5.083	5.033	4.928	0.186482	0.19471	0.199444	0.196151	0.088405	0.129592
TcCLB.503981.60	TcChr26-S	-	hypothetical protein, conserved	1437	4.9	4.481	5.291	4.915	4.666	5.321	0.0926457	0.0979416	0.0953468	0.0960112	0.0443438	0.0616696
TcCLB.503981.70	TcChr26-S	-	hypothetical protein, conserved	1146	5.246	4.917	5.287	5.329	5.133	5.425	0.163849	0.175586	0.172974	0.169176	0.079928	0.114891
TcCLB.503981.80	TcChr26-S	-	hypothetical protein, conserved	4728	7.496	7.258	6.696	7.625	7.053	6.836	0.0607477	0.055089	0.0616466	0.0542474	0.0362326	0.0527051
TcCLB.503981.9	TcChr26-S	-	hypothetical protein, conserved (pseudogene)	666	3.72	3.391	4.196	3.776	3.945	4.27	0.180436	0.185718	0.178812	0.18649	0.0749124	0.106465
TcCLB.503981.90	TcChr26-S	-	SNF2 family protein	486	2.391	2.12	2.158	2.238	2.058	2.447	0.188896	0.203747	0.196489	0.199431	0.097734	0.11506
TcCLB.503983.10	TcChr39-P	+	hypothetical protein, conserved	633	3.949	4.014	3.651	3.776	3.775	3.407	0.346686	0.35794	0.36615	0.378629	0.166548	0.228374
TcCLB.503983.20	TcChr39-P	+	dihydroxyacetone kinase 1-like, putative	1770	5.309	5.33	5.105	5.336	5.069	5.076	0.102639	0.0981586	0.105461	0.103617	0.0507266	0.0731828
TcCLB.503983.29	TcChr39-P	+	hypothetical protein, conserved	722	4.563	4.041	3.74	4.056	4.141	3.537	0.1746	0.190904	0.195221	0.197069	0.0834894	0.124067
TcCLB.503985.10	TcChr24-S	-	trans-sialidase (pseudogene), putative	2022	2.529	2.914	2.215	3.061	3.071	2.827	0.199761	0.202765	0.195964	0.190746	0.0841606	0.116129
TcCLB.503985.20	TcChr24-S	-	retrotransposon hot spot protein (RHS, pseudogene), putative	1614	2.488	2.363	2.842	2.724	2.76	3.338	0.270345	0.273037	0.259682	0.265297	0.118875	0.150884
TcCLB.503987.10	TcChr35-P	+	cop-coated vesicle membrane protein p24 precursor, putative	663	4.758	5.42	5.047	5.19	5.639	5.18	0.0921619	0.0842562	0.0922066	0.0886729	0.0387157	0.0602895
TcCLB.503987.20	TcChr35-P	+	hypothetical protein, conserved	852	5.002	5.639	5.056	5.621	5.685	5.118	0.150018	0.139788	0.151671	0.139274	0.0665628	0.101361
TcCLB.503987.30	TcChr35-P	+	Enriched in surface-labeled proteome protein 16 (ESP16)	1161	4.227	5.078	5.761	4.634	5.955	5.948	0.159511	0.146783	0.157882	0.160543	0.0578178	0.0934846
TcCLB.503987.39	TcChr35-P	+	hypothetical protein, conserved	198	4.141	3.677	3.282	3.982	3.35	2.94	0.204987	0.233133	0.223835	0.22904	0.114222	0.147606
TcCLB.503987.4	TcChr35-P	+	Ras-related protein RAB2B, putative (fragment) (RAB2B)	360	3.303	4.394	4.08	3.986	4.08	4.084	0.170319	0.144535	0.156856	0.159546	0.0638343	0.0911182
TcCLB.503987.50	TcChr35-P	+	hypothetical protein, conserved	1722	4.89	5.187	5.304	5.213	5.408	5.278	0.0688174	0.0657444	0.0685044	0.0685398	0.0307989	0.0462579
TcCLB.503987.60	TcChr35-P	+	hypothetical protein, conserved	351	4.299	4.566	4.086	4.242	4.218	3.594	0.141292	0.13701	0.147418	0.14961	0.0658293	0.0974388
TcCLB.503987.70	TcChr35-P	+	ribosome biogenesis protein TSR3, putative (tsr3)	720	3.681	4.291	3.474	4.004	3.868	3.659	0.225343	0.220661	0.229835	0.232146	0.0998418	0.136136
TcCLB.503989.10	TcChr35-S	+	zinc finger protein 2, putative	543	5.016	5.606	6.138	6.108	5.477	6.182	0.175078	0.15729	0.164603	0.150197	0.080855	0.115832
TcCLB.503989.20	TcChr35-S	+	hypothetical protein, conserved	1599	5.369	5.109	5.081	5.428	5.131	4.938	0.0629233	0.0652749	0.0660145	0.0641845	0.031864	0.0459055
TcCLB.503989.30	TcChr35-S	+	hypothetical protein, conserved (pseudogene)	1992	6.957	6.73	5.512	7.01	6.351	5.217	0.101412	0.0940884	0.105096	0.0930061	0.0594314	0.0882548
TcCLB.503989.50	TcChr35-S	+	hypothetical protein, conserved	9678	7.094	6.973	6.855	6.988	6.985	6.995	0.084516	0.0758509	0.0857669	0.0777362	0.0479897	0.0707441
TcCLB.503989.60	TcChr35-S	+	protein phosphatase 2C, putative (fragment)	834	4.167	4.472	3.916	4.293	4.274	3.973	0.172694	0.167679	0.174579	0.17881	0.0749123	0.107393
TcCLB.503991.10	TcChr40-S	-	hypothetical protein, conserved	912	6.274	5.425	6.698	5.55	5.77	5.617	0.146766	0.162966	0.164766	0.162329	0.082464	0.120183
TcCLB.503991.20	TcChr40-S	-	aminopeptidase P1, putative	1791	6.457	5.487	6.132	5.548	5.733	5.031	0.119149	0.130657	0.134569	0.132362	0.0671655	0.0996681
TcCLB.503991.30	TcChr40-S	-	hypothetical protein, conserved	783	6.887	5.5	6.075	5.827	5.552	4.757	0.0970985	0.110204	0.109982	0.106414	0.0585042	0.0848874
TcCLB.503991.39	TcChr40-S	-	2,4-dihydroxyhept-2-ene-1,7-dioic acid aldolase, putative	595	4.44	4.213	3.497	4.31	3.043	2.89	0.138563	0.157814	0.156826	0.156294	0.0987815	0.112168
TcCLB.503993.10	TcChr30-P	-	trans-sialidase, Group I, putative	2076	4.506	5.103	4.866	4.57	5.98	5.155	0.185059	0.172347	0.18764	0.188642	0.0701602	0.114739
TcCLB.503993.20	TcChr30-P	-	hypothetical protein	372	1.09	0.836	2.09	-0.2416	2.331	2.073	0.382213	0.385614	0.391737	0.455541	0.129434	0.206559
TcCLB.503993.30	TcChr30-P	+	surface protease GP63, putative	2190	3.906	3.965	3.555	4.427	3.814	3.496	0.223508	0.224792	0.221321	0.211581	0.103062	0.1408
TcCLB.503995.10	TcChr41-P	-	Present in the outer mitochondrial membrane proteome 17 (fragment) (POMP17)	1569	4.745	5.306	5.448	5.072	4.826	5.443	0.276472	0.24759	0.269809	0.266748	0.120951	0.17135
TcCLB.503995.20	TcChr41-P	-	hypothetical protein, conserved	2289	4.961	5.154	4.816	4.942	4.959	4.085	0.0914086	0.0887354	0.0945808	0.0947962	0.042969	0.0648386
TcCLB.503995.30	TcChr41-P	-	hypothetical protein	975	4.14	4.331	4.683	3.891	4.242	3.824	0.0812664	0.0814483	0.0851168	0.0914417	0.0366146	0.0535701
TcCLB.503995.40	TcChr41-P	-	hypothetical protein, conserved	708	4.342	5.129	6.059	4.549	5.284	5.256	0.173192	0.155231	0.169828	0.177993	0.0729809	0.110805
TcCLB.503995.50	TcChr41-P	-	serine peptidase, clan SC, family S9A-like protein (OPB)	2145	6.603	7.238	6.605	7.173	6.548	5.793	0.129343	0.116406	0.130748	0.117405	0.0753392	0.11007
TcCLB.503997.10	TcChr16-P	+	hypothetical protein, conserved	1587	4.67	5.052	4.846	4.93	5.128	4.966	0.143798	0.137584	0.144938	0.144561	0.0624721	0.0930551
TcCLB.503997.19	TcChr16-P	+	hypothetical protein, conserved	565	4.354	4.966	3.729	4.774	4.399	3.466	0.127953	0.115721	0.128735	0.122497	0.0574216	0.0877239
TcCLB.503999.10	TcChr14-P	-	squalene monooxygenase, putative	1200	6.917	7.107	5.182	6.966	6.804	4.898	0.0989071	0.0891157	0.103135	0.0917945	0.0571511	0.088516
TcCLB.503999.100	TcChr14-P	-	phospholipid-transporting ATPase 1-like protein, putative	3300	4.556	3.819	4.281	4.682	3.885	3.883	0.194876	0.198406	0.193415	0.186572	0.0904332	0.124288
TcCLB.503999.110	TcChr14-P	-	hypothetical protein, conserved (fragment)	468	3.073	2.649	3.536	2.52	3.347	3.338	0.267247	0.295887	0.285251	0.333753	0.115594	0.167552
TcCLB.503999.20	TcChr14-P	-	Kinesin-13 5, putative (KIN13-5)	2175	5.896	6.084	6.181	6.274	6.18	6.288	0.0490948	0.0457117	0.0494222	0.0462992	0.0253464	0.0374178
TcCLB.503999.30	TcChr14-P	-	hypothetical protein, conserved	4143	7.323	7.395	6.108	7.472	6.905	6.014	0.0655074	0.0592444	0.0670195	0.0589598	0.039283	0.0577006
TcCLB.503999.40	TcChr14-P	-	hypothetical protein, conserved	2331	5.507	5.806	5.68	5.996	5.66	5.806	0.0806048	0.0742056	0.0801284	0.0746287	0.0396003	0.0580506
TcCLB.503999.50	TcChr14-P	-	ubiquitin-conjugating enzyme, putative	417	4.841	5.751	5.079	5.808	5.427	5.251	0.195787	0.182683	0.191478	0.176092	0.0893534	0.128471
TcCLB.503999.60	TcChr14-P	-	phosphoprotein phosphatase, putative	1305	5.37	5.528	5.741	5.816	5.292	5.498	0.121002	0.111598	0.118972	0.112072	0.0598171	0.0861454
TcCLB.503999.70	TcChr14-P	-	ras-family member, GTP-binding protein, putative	1134	5.899	5.327	5.473	5.605	5.447	5.047	0.0678945	0.0674103	0.0712761	0.0691941	0.0349177	0.0521044
TcCLB.503999.80	TcChr14-P	-	hypothetical protein, conserved	3087	6.691	6.395	6.417	6.67	6.321	6.386	0.0552602	0.0516881	0.0566742	0.0513842	0.0309089	0.0450117
TcCLB.503999.90	TcChr14-P	-	RNA-binding protein 34, putative (RBP34)	813	5.345	5.128	4.11	5.213	4.911	3.891	0.0837366	0.0889429	0.0925598	0.0877726	0.0428481	0.0641186
TcCLB.504001.10	TcChr14-P	+	hypothetical protein, conserved	369	6.372	6.809	5.548	6.79	6.468	5.199	0.120186	0.109521	0.123158	0.110675	0.0671569	0.101177
TcCLB.504001.20	TcChr14-P	+	hypothetical protein, conserved	354	6.526	6.447	5.951	6.405	6.189	4.848	0.198684	0.18825	0.207658	0.192163	0.114845	0.174528
TcCLB.504001.3	TcChr14-P	+	flagellar radial spoke component, putative (fragment)	861	4.385	5.096	4.96	4.281	5.767	4.978	0.232157	0.21894	0.242876	0.254119	0.0886651	0.146763
TcCLB.504001.6	TcChr14-P	+	protein kinase, putative	3285	5.896	5.93	5.736	6.045	6.024	5.796	0.222031	0.200049	0.222702	0.208951	0.108949	0.165102
TcCLB.504003.14	TcChr22-P	+	hypothetical protein, conserved	1244	5.726	5.016	5.415	4.085	4.772	4.342	0.0956933	0.112999	0.120289	0.13718	0.0527396	0.0758732
TcCLB.504003.30	TcChr22-P	+	hypothetical protein	1956	5.412	4.916	6.296	3.986	5.359	5.519	0.122088	0.137556	0.146744	0.169171	0.0600042	0.0908935
TcCLB.504003.40	TcChr22-P	+	hypothetical protein, conserved	2247	7.1	6.259	6.994	5.681	6.223	5.99	0.0872233	0.0920298	0.100482	0.100077	0.0509437	0.0745067
TcCLB.504003.50	TcChr22-P	+	hypothetical protein, conserved	537	5.058	5.533	4.805	4.683	4.974	4.001	0.189297	0.205371	0.220292	0.233832	0.0942655	0.140244
TcCLB.504003.60	TcChr22-P	+	chaperonin/T-complex protein 1 gamma subunit, putative	1668	8.55	8.556	7.987	7.97	8.007	7.188	0.115853	0.105722	0.119644	0.104617	0.0722238	0.105404
TcCLB.504003.70	TcChr22-P	+	S-adenosyl-methyltransferase mraW-like protein, putative	1395	6.604	5.796	6.064	5.363	5.59	5.084	0.0589113	0.0662397	0.0702183	0.0706226	0.0341587	0.0496814
TcCLB.504003.80	TcChr22-P	+	hypothetical protein, conserved	369	3.527	3.404	3.715	2.427	3.406	2.867	0.220768	0.2714	0.270203	0.319223	0.112014	0.160634
TcCLB.504003.90	TcChr22-P	+	hypothetical protein, conserved	735	5.981	5.144	5.192	4.534	4.967	4.079	0.0775583	0.094245	0.0981028	0.108433	0.0450653	0.0668667
TcCLB.504005.10	TcChr41-S	+	endonuclease III, putative	756	5.544	4.631	4.566	5.502	5.768	4.971	0.152744	0.180393	0.165581	0.157148	0.0722927	0.112469
TcCLB.504005.20	TcChr41-S	+	N-Acetyl-D-glucosaminylphosphatidylinositol de-N-acetylase, putative	759	4.787	4.018	3.823	4.64	5.169	4.26	0.250324	0.293827	0.274083	0.274108	0.106079	0.172841
TcCLB.504005.29	TcChr41-S	+	hypothetical protein, conserved	699	5.075	4.602	4.157	5.083	5.865	4.518	0.147182	0.160889	0.158528	0.150798	0.0634064	0.105744
TcCLB.504005.3	TcChr41-S	+	RNA helicase, putative	1808	5.642	5.298	4.94	5.69	6.234	5.506	0.129303	0.127629	0.133518	0.127087	0.0608955	0.0959459
TcCLB.504005.40	TcChr41-S	+	hypothetical protein, conserved	981	4.461	4.375	4.401	4.762	5.203	4.628	0.102054	0.106518	0.104515	0.101859	0.0409222	0.0650089
TcCLB.504005.50	TcChr41-S	+	hypothetical protein, conserved	1869	5.384	4.889	5.205	5.281	6.132	5.565	0.177806	0.179653	0.184278	0.181544	0.0777739	0.125153
TcCLB.504005.54	TcChr41-S	+	hypothetical protein, conserved	324	5.335	5.446	5.992	5.407	6.975	6.038	0.1235	0.121196	0.128463	0.125283	0.0554002	0.0882034
TcCLB.504005.6	TcChr41-S	+	RNA-binding protein, putative	375	5.297	6.371	5.473	5.394	6.66	4.695	0.212813	0.194559	0.22353	0.222935	0.0993412	0.163085
TcCLB.504005.60	TcChr41-S	+	hypothetical protein, conserved	732	4.355	3.96	4.135	4.45	5.427	4.563	0.231881	0.247901	0.239809	0.243784	0.0860924	0.147496
TcCLB.504007.20	Tcruzi_4862	-	trans-sialidase, Group V, putative	2625	1.016	1.761	3.569	1.533	2.997	4.203	0.280341	0.274169	0.261207	0.279421	0.0975123	0.131188
TcCLB.504009.10	TcChr20-S	+	hypothetical protein, conserved	1323	5.858	5.671	5.075	5.851	5.52	4.951	0.0548336	0.0567791	0.0594087	0.0556355	0.029471	0.0431444
TcCLB.504009.20	TcChr20-S	+	hypothetical protein, conserved	1005	4.814	4.299	4.831	4.838	4.204	4.487	0.103486	0.110522	0.107433	0.108226	0.0543376	0.0711897
TcCLB.504009.30	TcChr20-S	+	hypothetical protein, conserved	1950	5.662	5.158	4.78	5.533	5.315	4.774	0.126886	0.132066	0.135649	0.128743	0.0637754	0.094985
TcCLB.504009.4	TcChr20-S	+	hypothetical protein, conserved	785	3.761	4.171	3.404	3.914	3.798	3.571	0.126963	0.124328	0.13232	0.130287	0.0573875	0.0800849
TcCLB.504009.40	TcChr20-S	+	Axonemal inner arm dynein light chain, putative	1098	5.116	4.716	5.456	5.02	5.229	5.294	0.12608	0.13635	0.134592	0.136838	0.0600667	0.0892415
TcCLB.504009.60	TcChr20-S	+	hypothetical protein, conserved	3405	6.499	6.688	7.011	6.616	7.289	7.14	0.0854314	0.0795581	0.0879182	0.0803367	0.0469091	0.0697767
TcCLB.504009.70	TcChr20-S	+	succinate dehydrogenase cytochrome B subunit	384	5.274	5.135	4.488	5.285	5.206	4.367	0.109026	0.112331	0.116893	0.112414	0.0525404	0.0798618
TcCLB.504011.30	TcChr14-S	+	surface protease GP63 (pseudogene), putative	1797	2.804	1.896	1.289	2.094	1.751	1.291	0.319694	0.344905	0.34884	0.337451	0.170514	0.22607
TcCLB.504011.40	TcChr14-S	-	XPA-interacting protein, putative	879	5.513	4.962	5.108	5.398	4.957	4.701	0.11976	0.129161	0.128177	0.123952	0.0629685	0.0893423
TcCLB.504011.60	TcChr14-S	-	hypothetical protein, conserved	1062	5.592	4.89	5.577	5.56	5.339	5.194	0.119027	0.123798	0.123098	0.116932	0.0581289	0.0863838
TcCLB.504011.70	TcChr14-S	-	hypothetical protein, conserved	543	3.34	2.657	2.394	3.089	2.979	1.732	0.255682	0.290652	0.27669	0.276153	0.124078	0.197193
TcCLB.504011.80	TcChr14-S	-	hypothetical protein, conserved	1086	3.659	3.091	4.118	3.248	4.359	4.042	0.228013	0.247336	0.236972	0.260996	0.0863253	0.140818
TcCLB.504013.100	TcChr34-P	-	ribosomal protein S19, putative	504	7.905	8.181	6.779	8.09	7.544	6.774	0.0896212	0.0809032	0.0915694	0.0795632	0.0549225	0.080117
TcCLB.504013.11	TcChr34-P	-	ribosomal protein L13, putative (fragment)	663	9.72	9.659	9.173	9.793	9.396	9.492	0.0734863	0.0656709	0.0745929	0.0638943	0.046266	0.0676146
TcCLB.504013.110	TcChr34-P	-	serine/threonine-protein phosphatase 2A, catalytic subunit, putative	1314	3.969	4.626	4.765	4.834	4.69	5.254	0.190166	0.173899	0.178756	0.169611	0.0745863	0.106978
TcCLB.504013.20	TcChr34-P	-	hypothetical protein	768	4.467	4.838	4.394	5.084	4.562	4.265	0.14955	0.149956	0.149519	0.141503	0.0687808	0.0948064
TcCLB.504013.30	TcChr34-P	-	hypothetical protein, conserved	345	4.235	4.119	3.956	4.394	4.013	3.708	0.206346	0.225623	0.217388	0.213163	0.100093	0.135727
TcCLB.504013.40	TcChr34-P	-	serine acetyltransferase, putative (SAT)	1026	5.308	5.402	5.188	5.543	4.924	5.166	0.146662	0.143893	0.15118	0.143428	0.0743649	0.10282
TcCLB.504013.50	TcChr34-P	-	selenocysteine-tRNA-specific elongation factor, putative	1884	5.665	5.794	5.231	5.823	5.434	5.178	0.114788	0.110323	0.119536	0.112242	0.0597108	0.08671
TcCLB.504013.55	TcChr34-P	-	hypothetical protein, conserved	309	4.562	4.437	4.093	4.258	4.274	3.396	0.105278	0.10693	0.112824	0.11586	0.0503337	0.0765146
TcCLB.504013.60	TcChr34-P	-	regulatory subunit of protein kinase a-like protein, putative	1677	7.203	7.46	5.172	7.713	6.526	5.01	0.185309	0.16699	0.19178	0.16438	0.110519	0.163806
TcCLB.504013.70	TcChr34-P	-	metallo-peptidase, Clan MC, Family M14	2274	6.251	6.583	6.422	6.657	6.459	6.18	0.0689837	0.0613198	0.0686441	0.0636709	0.03677	0.0546164
TcCLB.504013.90	TcChr34-P	-	hypothetical protein, conserved	1743	6.411	6.533	5.664	6.381	6.29	5.472	0.0887992	0.0808114	0.0919077	0.0850904	0.0482839	0.0726271
TcCLB.504015.11	TcChr15-P	-	mucin-associated surface protein (MASP), putative (fragment)	699	0.2503	2.295	3.529	1.231	3.267	3.91	0.424345	0.378645	0.389681	0.395152	0.114914	0.154141
TcCLB.504015.21	TcChr15-P	-	elongation factor 1-gamma (EF-1-gamma, pseudogene), putative	588	2.222	1.223	2.215	1.253	1.342	0.8857	0.323617	0.36102	0.342627	0.38465	0.182497	0.238954
TcCLB.504015.30	TcChr15-P	-	surface protease GP63, putative	2382	3.397	3.344	8.677	2.38	3.839	8.777	0.294464	0.303009	0.307851	0.358407	0.11301	0.149382
TcCLB.504017.10	TcChr18-S	-	Nascent polypeptide-associated complex subunit beta, putative	396	7.024	6.755	6.218	7.077	6.82	6.443	0.101967	0.0966114	0.105727	0.093642	0.0594897	0.0868319
TcCLB.504017.20	TcChr18-S	-	hypothetical protein, conserved	978	5.37	4.937	4.764	5.591	5.189	4.497	0.0971043	0.101683	0.100838	0.0947043	0.0478537	0.0715522
TcCLB.504017.30	TcChr18-S	-	hypothetical protein, conserved	2529	5.8	5.374	5.551	5.72	5.52	5.462	0.119088	0.118764	0.124638	0.118122	0.0605119	0.0893793
TcCLB.504017.40	TcChr18-S	-	aminomethyltransferase, mitochondrial, putative (GCV)	1122	4.826	4.965	4.84	5.137	4.714	4.827	0.120361	0.11965	0.123502	0.118979	0.0585555	0.0811167
TcCLB.504017.50	TcChr18-S	-	hypothetical protein, conserved	348	3.214	3.152	3.957	3.548	4.018	3.828	0.259978	0.282691	0.257946	0.265655	0.102465	0.151511
TcCLB.504017.54	TcChr18-S	-	hypothetical protein, conserved	858	4.868	4.317	4.815	4.778	4.583	4.665	0.12151	0.137377	0.130383	0.131903	0.0602518	0.0842741
TcCLB.504017.60	TcChr18-S	-	hypothetical protein, conserved	1416	4.742	4.25	4.604	4.629	4.625	4.562	0.164069	0.184614	0.176968	0.177031	0.0786208	0.112887
TcCLB.504017.70	TcChr18-S	-	hypothetical protein	2190	5.937	5.326	5.593	5.824	5.305	5.302	0.131479	0.134866	0.13839	0.130061	0.0707637	0.101292
TcCLB.504017.79	TcChr18-S	-	glycyl-tRNA synthetase, putative	983	6.001	5.481	4.964	5.745	5.472	4.577	0.158291	0.154633	0.167774	0.15934	0.081678	0.12451
TcCLB.504019.3	TcChr35-S	-	hypothetical protein (fragment)	5442	5.58	6.011	5.278	6.014	5.126	5.563	0.318241	0.307844	0.329741	0.308606	0.172625	0.233615
[truncated: 20,258 more rows]
