# Supplementary material for: Comparative transcriptome profiling of virulent and non-virulent Trypanosoma cruzi underlines the role of surface proteins during infection
Source: PLoS Pathog. 2017 Dec 14;13(12):e1006767. doi: 10.1371/journal.ppat.1006767 (PMC5746284; doi:10.1371/journal.ppat.1006767)
Supplement: S5 Table — A two-sample Kolmogorov–Smirnov test (K–S test) and a Welch’s two sample t-test for unequal variances were run to test for significant differences in the distributions (K-S) and means (Welch’s) of the logFC values for all members of each multigene family across development. (XLSX) [file ppat.1006767.s009.xlsx]

## Sheet: K-S & Welch test
Table S5. Analysis of expression trends in six T. cruzi multigene families.
Multigene Family	Contrast		Two-sample K-S test Deviation (D)	Two-sample K-S test P value	Dist. Diff		CLBr Mean	CL14 Mean	CLBr-CL14	Welch Two Sample t-test P value	different?
DGF	Tryp to A60		0.44	~0	Y		0.5374	1.3692	-0.8318	~0	Y
DGF	A60 to A96		0.24	3e-13	Y		-0.1449	0.3498	-0.4947	1e-13	Y
DGF	A96 to Tryp		0.58	~0	Y		-0.3925	-1.719	1.3265	~0	Y
									0
MASP	Tryp to A60		0.05	0.1	N		-2.523	-2.451	-0.072	0.2	N
MASP	A60 to A96		0.39	~0	Y		1.8801	0.8432	1.0369	~0	Y
MASP	A96 to Tryp		0.44	~0	Y		0.6429	1.6073	-0.9644	~0	Y
									0
Mucin	Tryp to A60		0.05	0.003	Y		-2.515	-2.373	-0.142	0.003	Y
Mucin	A60 to A96		0.35	~0	Y		1.7615	0.7815	0.98	~0	Y
Mucin	A96 to Tryp		0.36	~0	Y		0.7536	1.5918	-0.8382	~0	Y
									0
TS	Tryp to A60		0.11	6e-08	Y		-2.125	-1.579	-0.546	5e-13	Y
TS	A60 to A96		0.27	~0	Y		0.9379	0.4157	0.5222	~0	Y
TS	A96 to Tryp		0.09	3e-05	Y		1.187	1.163	0.024	0.8	N
									0
RHS	Tryp to A60		0.07	0.05	N		-0.01416	0.1003	-0.11446	0.003	Y
RHS	A60 to A96		0.12	0.0001	Y		0.1558	0.4294	-0.2736	4e-06	Y
RHS	A96 to Tryp		0.18	3e-10	Y		-0.1416	-0.5297	0.3881	4e-08	Y
									0
GP63	Tryp to A60		0.09	0.1	N		-0.9837	-0.7282	-0.2555	0.05	N
GP63	A60 to A96		0.16	0.0006	Y		0.4949	0.2633	0.2316	0.004	Y
GP63	A96 to Tryp		0.11	0.03	Y		0.4888	0.4649	0.0239	0.8	N

## Sheet: Family ratios
Multigene Family	Family genes	Family Ratio	total genes
DGF	506	0.0227354	22256
MASP	1298	0.0583214
Mucin	2112	0.0948958
TS	1461	0.0656452
RHS	715	0.0321262
GP63	332	0.0149173
