# Supplementary material for: Comparative transcriptome profiling of virulent and non-virulent Trypanosoma cruzi underlines the role of surface proteins during infection
Source: PLoS Pathog. 2017 Dec 14;13(12):e1006767. doi: 10.1371/journal.ppat.1006767 (PMC5746284; doi:10.1371/journal.ppat.1006767)
Supplement: S6 Table — Genes were identified using homology searches to four protein domains known to be present in RNA binding proteins: PUF (Pumilio), zinc finger, RNA recognition motif (RRM) and Alba domain. For most genes, the two alleles (Esmeraldo-like and non-Esmeraldo-like) are shown. (XLSX) [file ppat.1006767.s010.xlsx]

## Sheet: Plan1
Gene ID	TriTrypDB anotation	Domain	references
TcCLB.397937.10	Pumilio/PUF RNA binding protein 1	PUF	4
TcCLB.508625.160
TcCLB.503989.10	Zinc finger protein 2	Zinc Finger	3
TcCLB.401469.10
TcCLB.411427.10	Hypothetical protein	Zinc Finger	3
TcCLB.507711.40	RNA-binding protein	RRM	1 ,2
TcCLB.424123.40			1
TcCLB.508787.30	Pumilio/PUF RNA binding protein 3	PUF	4
TcCLB.468005.9
TcCLB.469785.40	RNA-binding protein	RRM	1
TcCLB.507025.50			1 ,2
TcCLB.507025.60	RNA-binding protein	RRM	1.2
TcCLB.503419.50	MRB1-associated protein	RRM	1.2
TcCLB.509105.90			1
TcCLB.506859.204	Hypothetical protein	Zinc Finger	3
TcCLB.503567.9
TcCLB.503577.20	U2 splicing auxiliary factor	Zinc Finger	1.3
TcCLB.510943.60
TcCLB.503619.20	Hypothetical protein	RRM	1
TcCLB.511647.40			1.2
TcCLB.503683.11	Double RNA binding domain protein 6A	RRM	1.2
TcCLB.509999.140			1
TcCLB.503683.30	RNA-binding protein	RRM	1
TcCLB.509999.120			1.2
TcCLB.509581.50	Hypothetical protein	RRM	1
TcCLB.503709.10			1.2
TcCLB.508569.90	Hypothetical protein	RRM	1.2
TcCLB.503733.50			1
TcCLB.503757.30	Hypothetical protein	PUF
TcCLB.503719.39
TcCLB.503795.10	Hypothetical protein	Zinc Finger	3
TcCLB.506679.10
TcCLB.506563.10	Pumilio/PUF RNA binding protein 9	PUF	4
TcCLB.503869.40
TcCLB.503897.90	Hypothetical protein	RRM	1
TcCLB.509561.110			1.2
TcCLB.503897.150	Hypothetical protein	Zinc Finger	3
TcCLB.509561.39
TcCLB.507093.63	RNA-binding protein	RRM
TcCLB.503917.7			2
TcCLB.507037.20	RNA-binding protein	RRM	1.2
TcCLB.508707.80			1
TcCLB.508209.39	Hypothetical protein	RRM	1.2
TcCLB.503919.30			1
TcCLB.509591.50	RNA-binding protein 34	RRM	1.2
TcCLB.503999.90			1
TcCLB.504089.60	Hypothetical protein	Alba
TcCLB.504001.10
TcCLB.504089.70	Hypothetical protein	Alba
TcCLB.504001.20
TcCLB.504005.6	RNA-binding protein	RRM	1
TcCLB.511481.55			1.2
TcCLB.504071.80	Nuclear cap binding protein	RRM	1.2
TcCLB.507089.70	RNA-binding protein	RRM	1
TcCLB.504085.30			1.2
TcCLB.507089.30	Zinc finger protein	Zinc Finger	3
TcCLB.504085.70
TcCLB.511109.130	Heterogeneous nuclear ribonucleoprotein H/F	RRM	1.2
TcCLB.504157.10			1
TcCLB.504165.20	Hypothetical protein	RRM	1.2
TcCLB.508981.20			1
TcCLB.508145.30	RNA-binding protein	RRM	1
TcCLB.504243.10			1.2
TcCLB.504431.90	U2 small nuclear ribonucleoprotein B	RRM	1
TcCLB.507951.140			1.2
TcCLB.511577.30	Hypothetical protein	Zinc Finger	3
TcCLB.504797.110
TcCLB.504929.5	Zinc finger CCCH domain containing protein 11	Zinc Finger	3
TcCLB.507305.40
TcCLB.505007.10	RNA-binding protein	RRM	1.2
TcCLB.510007.30			1
TcCLB.505165.10	RNA-binding protein	RRM	1
TcCLB.510295.59	Hypothetical protein	Zinc Finger	3
TcCLB.510297.10	Hypothetical protein	Zinc Finger
TcCLB.506009.10			3
TcCLB.506127.20	mRNA export factor MEX67	Zinc Finger	3
TcCLB.506211.60	RNA-binding protein	Zinc Finger	3
TcCLB.508895.60
TcCLB.506211.70	RNA-binding protein	Zinc Finger	3
TcCLB.508895.50
TcCLB.510101.200	Zinc finger ccch and cchc domain-containing protein	Zinc Finger
TcCLB.506297.130
TcCLB.506399.40	Hypothetical protein	RRM	1
TcCLB.509243.20
TcCLB.506425.60	Hypothetical protein	RRM	1.2
TcCLB.506565.12	RNA-binding protein	RRM	2
TcCLB.511837.129
TcCLB.506565.4	RNA-binding protein	RRM	2
TcCLB.506565.8	RNA-binding protein	RRM
TcCLB.506625.70	RNA-binding protein	RRM	1.2
TcCLB.506625.80	Double RNA binding domain protein 3	RRM	1.2
TcCLB.508349.39			1
TcCLB.506825.10	Double RNA binding domain protein 12	RRM	1
TcCLB.506681.10			1.2
TcCLB.506693.30	RNA-binding protein 6	RRM	1.2
TcCLB.508153.680			1
TcCLB.506733.140	Hypothetical protein	Zinc Finger	3
TcCLB.509229.90
TcCLB.506739.99	Zinc finger (CCCH type) protein	Zinc Finger	3
TcCLB.510819.119
TcCLB.506773.130	Pumilio-repeat, RNA-binding protein	PUF
TcCLB.508799.70
TcCLB.506795.10	RNA-binding protein	RRM	1.2
TcCLB.509937.60			1
TcCLB.506797.120	Hypothetical protein	RRM	1.2
TcCLB.511907.100			1
TcCLB.509167.30	Hypothetical protein	RRM	1
TcCLB.506831.30			1.2
TcCLB.510759.100	Hypothetical protein	Zinc Finger	3
TcCLB.506999.120
TcCLB.509551.60	Hypothetical protein	Zinc Finger	3
TcCLB.507007.77
TcCLB.508271.4	Hypothetical protein	Zinc Finger	3
TcCLB.508479.120	Pumilio/PUF RNA binding protein 8	PUF
TcCLB.506859.80	Hypothetical protein	Zinc Finger	3
TcCLB.511815.50
TcCLB.506859.230	Hypothetical protein	Zinc Finger	3
TcCLB.511817.10
TcCLB.506859.240	Hypothetical protein	Zinc Finger	3
TcCLB.511817.20
TcCLB.510427.10	Hypothetical protein	Zinc Finger	3
TcCLB.506883.120
TcCLB.506885.200	Hypothetical protein	Zinc Finger	3
TcCLB.510729.220
TcCLB.506885.204	Hypothetical protein	Zinc Finger	3
TcCLB.510729.210
TcCLB.506885.70	Polyadenylate-binding protein 1	RRM/PABP	1.2
TcCLB.508461.140
TcCLB.506925.400	Hypothetical protein	RRM	1.2
TcCLB.506931.4	Hypothetical protein	Zinc Finger	3
TcCLB.510131.44
TcCLB.506933.50	Hypothetical protein	Zinc Finger	3
TcCLB.506945.210	Zinc finger CCCH domain-containing protein 47	Zinc Finger	3
TcCLB.503453.20	Hypothetical protein	Zinc Finger	3
TcCLB.506977.110	Hypothetical protein	Zinc Finger	3
TcCLB.506989.100	Triple RNA binding domain protein 3	RRM	1
TcCLB.510149.140			1.2
TcCLB.507049.199	Pumilio protein	PUF
TcCLB.507093.220	RNA-binding protein	RRM	1.2
TcCLB.507093.229	U-rich RNA-binding protein UBP-2	RRM	1.2
TcCLB.507093.250	RNA-binding protein	RRM	1.2
TcCLB.508213.40	Hypothetical protein	RRM	1
TcCLB.507515.40			1.2
TcCLB.508213.20	Hypothetical protein	RRM	1
TcCLB.507515.60			1.2
TcCLB.508577.100	Pumilio/PUF RNA binding protein 5	PUF	4
TcCLB.507521.110
TcCLB.510351.80	Hypothetical protein	Zinc Finger	3
TcCLB.507601.80
TcCLB.507611.300	U1A small nuclear ribonucleoprotein	RRM	1.2
TcCLB.507723.120			1
TcCLB.507625.70	Hypothetical protein	Zinc Finger	3
TcCLB.507787.140
TcCLB.511867.10	Hypothetical protein	Zinc Finger	3
TcCLB.507775.10
TcCLB.507831.20	Hypothetical protein	Zinc Finger	3
TcCLB.511263.50
TcCLB.507831.30	Hypothetical protein	Zinc Finger	3
TcCLB.511263.40
TcCLB.507831.40	Hypothetical protein	Zinc Finger	3
TcCLB.511263.30
TcCLB.507831.110	Pumilio/PUF RNA binding protein 2	PUF	4
TcCLB.511261.120
TcCLB.507873.30	Double RNA binding domain protein 7	RRM	1.2
TcCLB.510689.60			1
TcCLB.507885.10	RNA-binding protein	RRM	1
TcCLB.507993.140	RNA-binding protein 29	RRM	1
TcCLB.511277.580
TcCLB.508145.10	RNA-binding protein	RRM	1
TcCLB.508145.20	RNA-binding protein	RRM	1
TcCLB.509149.20	Present in the outer mitochondrial membrane proteome 35	Zinc Finger	3
TcCLB.508175.350
TcCLB.508215.10	Hypothetical protein	Zinc Finger	3
TcCLB.508879.10
TcCLB.508241.90	Hypothetical protein	Zinc Finger	3
TcCLB.511151.20
TcCLB.508357.9	Hypothetical protein	Zinc Finger	3
TcCLB.508355.330
TcCLB.510143.80	RNA-binding protein	RRM	1
TcCLB.508409.270			1.2
TcCLB.510143.120	Hypothetical protein	Zinc Finger	3
TcCLB.508409.310
TcCLB.510755.120	RNA-binding protein	RRM	1
TcCLB.508413.50			1.2
TcCLB.511715.100	Pumilio/PUF RNA binding protein 7	PUF	4
TcCLB.508445.99
TcCLB.508461.320	U5 snRNA-associated splicing factor	RRM
TcCLB.510877.150	Eukaryotic translation initiation factor 3 subunit g	RRM	1
TcCLB.508689.20			1.2
TcCLB.508693.40	Hypothetical protein	Zinc Finger	3
TcCLB.508831.66	Hypothetical protein	Zinc Finger	3
TcCLB.511671.130
TcCLB.509805.240	Hypothetical protein	Zinc Finger
TcCLB.511267.20			3
TcCLB.509805.230	Hypothetical protein	Zinc Finger	3
TcCLB.511267.24
TcCLB.508837.140	u1 small nuclear ribonucleoprotein 70 kDa	RRM	1.2
TcCLB.511383.30
TcCLB.511277.200	RNA-binding protein	RRM	1.2
TcCLB.511367.60	Lupus La protein homolog	RRM	1.2
TcCLB.511467.4	Hypothetical protein	Zinc Finger	3
TcCLB.511127.10	RNA-binding protein 5	RRM	1
TcCLB.511481.70			1.2
TcCLB.508879.80	Hypothetical protein	RRM	1.2
TcCLB.424195.9	RNA-binding protein 4	RRM
TcCLB.508901.20			1.2
TcCLB.508989.30	RNA-binding protein	RRM	1
TcCLB.509569.120			1.2
TcCLB.509965.180	RNA-binding protein	RRM	1.2
TcCLB.509053.179			1
TcCLB.509055.10	RNA-binding protein	RRM	1
TcCLB.509231.39	Hypothetical protein	Zinc Finger	3
TcCLB.509719.69
TcCLB.509233.210	Hypothetical protein	Zinc Finger	3
TcCLB.511621.50	RNA-binding protein	RRM	1.2
TcCLB.509317.60			1
TcCLB.463297.10	Hypothetical protein	Zinc Finger
TcCLB.509395.40			3
TcCLB.510073.30	Pumilio/PUF RNA binding protein 4	PUF	4
TcCLB.509399.190
TcCLB.510507.50	RNA-binding protein	RRM	1
TcCLB.509461.100			1.2
TcCLB.510105.33	RNA-binding protein	RRM	1
TcCLB.509715.23			1.2
TcCLB.509759.19	Pumilio/PUF RNA binding protein 1	PUF	4
TcCLB.511039.39	Hypothetical protein	Zinc Finger	3
TcCLB.509791.90
TcCLB.510125.10	Pumilio/PUF RNA binding protein 6	PUF	4
TcCLB.511555.40	cleavage and polyadenylation specificity factor 30 kDa subunit	Zinc Finger	3
TcCLB.510219.30
TcCLB.511511.3	Zinc finger protein ZFP1	Zinc Finger	3
TcCLB.511511.6	Zinc finger protein ZFP1	Zinc Finger	3
TcCLB.511741.40	RNA-binding protein	RRM	1
TcCLB.511517.70			1.2
TcCLB.511735.40	Hypothetical protein	Zinc Finger	3
TcCLB.511521.20
TcCLB.511727.160	Polypyrimidine tract-binding protein	RRM	1.2
TcCLB.511727.190	Hypothetical protein	RRM
TcCLB.511727.270	RNA-binding protein	RRM	1.2
TcCLB.511727.290	RNA-binding protein	RRM	1.2
TcCLB.511735.88	Hypothetical protein	Zinc Finger	3
TcCLB.511807.130	Hypothetical protein	Zinc Finger	3
TcCLB.511807.160	Hypothetical protein	Zinc Finger	3
TcCLB.511871.110	Hypothetical protein	RRM	1
TcCLB.511863.20			1.2
TcCLB.511867.60	Hypothetical protein	Zinc Finger	3
TcCLB.511837.138	RNA-binding protein	RRM
TcCLB.510311.50	Hypothetical protein	RRM	1
TcCLB.510265.40
TcCLB.510747.80	Double RNA binding domain protein 9	RRM	1.2
TcCLB.510657.160			1
TcCLB.510877.30	Hypothetical protein	Alba
TcCLB.510877.40	Hypothetical protein	Alba
(1) Gaudenzi et al., 2005; (2) Guerra-Slompo et al. 2012; (3) Kramer et al., 2010; (4) Caro et al., 2006
