# Supplementary material for: Comparative transcriptome profiling of virulent and non-virulent Trypanosoma cruzi underlines the role of surface proteins during infection
Source: PLoS Pathog. 2017 Dec 14;13(12):e1006767. doi: 10.1371/journal.ppat.1006767 (PMC5746284; doi:10.1371/journal.ppat.1006767)
Supplement: S7 Table — The workbook comprises 7 sheets. The first, 'legend', contains a legend and copy of the experimental design. The 'raw_reads' sheet contains the gene annotation data along with numbers of raw counts observed for each gene. The 'raw_graphs' a series of initial plots describing the raw data. The 'norm_data' provides the counts after the normalization applied as stated in the legend (log2, quantile, sva, filtered). The 'norm_graphs' provides the same set of plots describing the normalized data. Finally, the 'median_data' provides a set of median values of the data after normalization by experimental conditions. (XLSX) [file ppat.1006767.s011.xlsx]

## Sheet: legend
Columns used in the following tables.

## Sheet: raw_reads
Raw Reads.

## Sheet: raw_graphs
Legend.

## Sheet: norm_data
log2(sva(quant(cbcb(data))))

## Sheet: norm_graphs
Legend.

## Sheet: median_data
Median Reads by factor.
